# Supplementary material for: Transcriptome Analysis Highlights Defense and Signaling Pathways Mediated by Rice pi21 Gene with Partial Resistance to Magnaporthe oryzae
Source: Front Plant Sci. 2016 Dec 8;7:1834. doi: 10.3389/fpls.2016.01834 (PMC5143348; doi:10.3389/fpls.2016.01834)
Supplement: Supplementary Table S1 — Primers used in this study. [file Table1.xlsx]

## Sheet: Sheet1
Supplementary Table S1 Primers used in this study.
Gene name	Gene ID	Forward primer	Reverse primer
OsActin	LOC_Os10g36650	GACATTCAGCGTTCCAGCCATGTAT	TGGAGCTTCCATGCCGATGAGAGAA	Primers used for RT-PCR
PR-1	LOC_Os01g28450	GCGTCTTCATCACATGCAACTA	ACCTGAAACAGAAAGAAACAGAGG	Primers used for RT-PCR
PAL	LOC_Os02g41680	GCTATCAACGAAGGCAAGCACAT	CCTGCCACTCGTACCAAGTTTTG	Primers used for RT-PCR
Pathogen-related protein	LOC_Os01g53090	CGAAGCGGGAGGAGTGAAAG	TCCAACCGAATCGTACAAAGCA	Primers used for RT-PCR
calcium-transporting ATPas	LOC_Os10g28240.1	CTGCTGTGGGTGAACCTGAT	AACTCGTTGAACACCTGGCA	Primers used for qRT-PCR
calmodulin binding protein	LOC_Os11g44680.1	ATGACCTCGTTGGTGCGAAA	TCAGCTCCTGCAATACCCTG	Primers used for qRT-PCR
receptor kinase	LOC_Os04g53998.1	GGCTCACCTTACAAGCGTCT	CTCGGCATCTCAATTGCTGC	Primers used for qRT-PCR
OsARD1	LOC_Os10g28350.1	TGAAGAGAATCCGCGAAGCC	GTGTCCAACGTAAAGCGGTG	Primers used for qRT-PCR
OsRap2.6	LOC_Os04g32620.1	GAGCCTGACCTATTGCATCTCC	GGCCTCCAGAAGAAGATGTTGG	Primers used for qRT-PCR
FLS2	LOC_Os12g12120.1	ACAAACCCAACCTTCCGACA	GGAGGTGATATGGCCATCGG	Primers used for qRT-PCR
EFR	LOC_Os11g40970.1	TCCTCCTTTGGTTCACTGCG	ACAATGAAGCAAGTGCTCACC	Primers used for qRT-PCR
BAK1	LOC_Os07g38800.1	CACCGACCCCAAAACAACAC	AACCCAGCTTCAGAACGAGG	Primers used for qRT-PCR
BAK1	LOC_Os12g03640.1	CCAACATCCTGCAGTCATCTG	TCAGGATCGTCAGTTTGCCA	Primers used for qRT-PCR
BAK1	LOC_Os07g38810.1	GAGACGTCAAGGCAAGCAAC	CTTGCTCCACTGCTCAGTCA	Primers used for qRT-PCR
chitinase	LOC_Os11g37960.1	TATGGCCATGGCACAAGAGG	CGTGATCTGATCCCCTGTCG	Primers used for qRT-PCR
β-1，3 glucanase	LOC_Os09g23084.1	CTAGACTACAGGGAGGCGCT	TAGTCGGTGCCCCACTTGAT	Primers used for qRT-PCR
OsWRKY70	LOC_Os05g39720.1	TACTCTTACACGAGCCAGCAG	TGCTCAAAGAACGACATGATGC	Primers used for qRT-PCR
shikimate kinase	LOC_Os01g01302.1	GGCTACTGAGGCATGGAGTC	CATCGACTTCGCTCGGATCA	Primers used for qRT-PCR
EF-1α	LOC_Os03g08020	ATGATCACGGGTACCTCCCA	TTGTCAGGGTTGTAGCCGAC	Primers used for qRT-PCR
