# Supplementary material for: Transcriptome Analysis Highlights Defense and Signaling Pathways Mediated by Rice pi21 Gene with Partial Resistance to Magnaporthe oryzae
Source: Front Plant Sci. 2016 Dec 8;7:1834. doi: 10.3389/fpls.2016.01834 (PMC5143348; doi:10.3389/fpls.2016.01834)
Supplement: Supplementary Table S4 — A total of 43,222 genes derived from 20 cDNA libraries. The gene ID, RPKM of genes, description, KEGG, GO annotation, and Blast nr are presented in this table. [file Table4.xlsx]

## Sheet: Sheet1
Supplementary Table 4 A total of 43,222 genes derived from 20 cDNA libraries. The gene ID, RPKM of genes, description, KEGG, GO annotation, and Blast nr are presented in this table.
GeneID	GUY-241-0h_RPKM	GUY-241-12h_RPKM	GUY-241-24h_RPKM	GUY-241-48h_RPKM	GUY-241-72h_RPKM	GUY-Nip-0h_RPKM	GUY-Nip-12h_RPKM	GUY-Nip-24h_RPKM	GUY-Nip-48h_RPKM	GUY-Nip-72h_RPKM	TMC-241-0h_RPKM	TMC-241-12h_RPKM	TMC-241-24h_RPKM	TMC-241-48h_RPKM	TMC-241-72h_RPKM	TMC-Nip-0h_RPKM	TMC-Nip-12h_RPKM	TMC-Nip-24h_RPKM	TMC-Nip-48h_RPKM	TMC-Nip-72h_RPKM	Description	KEGG Orthology	GO Component	GO Function	GO Process	Blast nr
LOC_Os11g47970.1	54632.7	617.153	21559	29827	34528.5	55674	1754.36	33733.3	33227.5	20791	48916.5	324.287	15004.7	28902.7	33389	56543.3	1637.43	21769	25070.1	20868.2	cDNA|AAA-type ATPase family protein, putative, expressed	K03064|1|1e-06|53.1|smo:SELMODRAFT_157152|26S proteasome regulatory subunit T4;K14571|2|2e-06|52.4|cre:CHLREDRAFT_38371|ribosome biogenesis ATPase	GO:0009532//plastid stroma	GO:0001071//nucleic acid binding transcription factor activity;GO:0032559	-	gi|62733297|gb|AAX95414.1|/0/RuBisCO activase small isoform precursor [Oryza sativa Japonica Group]
LOC_Os12g19381.1	30229.5	3890.7	5543.62	4783.19	12675.5	38880.1	8573.72	13069.8	5709.16	1269.65	32378.6	2714.41	2476.87	6611.13	15469.4	38922.3	9357.43	10920	7675.47	8503.04	cDNA|ribulose bisphosphate carboxylase small chain, chloroplast precursor, putative, expressed	K01602|1|2e-100|364|osa:4352014|ribulose-bisphosphate carboxylase small chain [EC:4.1.1.39]	GO:0009570//chloroplast stroma	GO:0016831//carboxy-lyase activity	GO:0071704	gi|115488234|ref|NP_001066604.1|/1.69009e-99/Os12g0291100 [Oryza sativa Japonica Group]
LOC_Os09g17740.1	10316.8	54.5193	7690.72	14727.1	6997.45	10804	54.5691	5356.69	13413.2	2367.23	8399.62	49.9228	3895.96	12208.9	9331.17	8724.02	46.3952	9392.84	9793.52	4851.7	cDNA|chlorophyll A-B binding protein, putative, expressed	K08912|1|2e-135|480|osa:4346803|light-harvesting complex II chlorophyll a/b binding protein 1	GO:0009521;GO:0031224//intrinsic to membrane;GO:0009534//chloroplast thylakoid	GO:0046906//tetrapyrrole binding;GO:0043169//cation binding	GO:0006464//cellular protein modification process;GO:0006091//generation of precursor metabolites and energy	gi|115478691|ref|NP_001062939.1|/2.37403e-134/Os09g0346500 [Oryza sativa Japonica Group]
LOC_Os01g57968.1	7971	8217.99	5612.09	7202.59	8397.21	6608.86	3815.85	4301.92	7058.75	9050.17	10340	3264.3	6883.01	6779.6	6328.92	7541.53	3597.52	8948.67	6864.6	7322.63	cDNA|expressed protein	-	GO:0043231//intracellular membrane-bounded organelle	-	-	gi|358346026|ref|XP_003637074.1|/9.45843e-158/Cell wall-associated hydrolase, partial [Medicago truncatula]
LOC_Os03g03910.1	5666.35	837.972	2407.83	5471.23	4111.96	4780.96	780.451	3487.27	7049.05	3752.98	6932.41	1200.26	2001.17	6225.98	4640.68	5020.28	1103.11	1723.25	4039.09	3955.77	cDNA|catalase domain containing protein, expressed	K03781|1|0.0|1044|osa:4331509|catalase [EC:1.11.1.6]	GO:0042579//microbody	GO:0005506//iron ion binding;GO:0004601//peroxidase activity	GO:0042743//hydrogen peroxide metabolic process;GO:0006950//response to stress	gi|115450521|ref|NP_001048861.1|/0/Os03g0131200 [Oryza sativa Japonica Group]
LOC_Os07g37550.1	9649.65	30.7559	3200.06	6119.55	4979.55	11873.9	49.3895	2964.61	5969.54	1101.13	9104.69	17.9144	695.078	4541.74	6012.19	10131	37.8419	2524.64	5644.42	3316.56	cDNA|chlorophyll A-B binding protein, putative, expressed	K08914|1|5e-155|545|osa:4343604|light-harvesting complex II chlorophyll a/b binding protein 3	GO:0009521;GO:0031224//intrinsic to membrane;GO:0009534//chloroplast thylakoid	GO:0046906//tetrapyrrole binding;GO:0043169//cation binding	GO:0006464//cellular protein modification process;GO:0006091//generation of precursor metabolites and energy	gi|115472785|ref|NP_001059991.1|/5.91406e-154/Os07g0562700 [Oryza sativa Japonica Group]
LOC_Os12g17600.1	9112.33	431.441	1490.08	923.519	3020.04	14602.2	2114.08	4819.31	1554.02	418.205	10293.4	498.499	703.882	1163.31	2019.09	13132.8	1906.48	3542.17	1538.67	1119.62	cDNA|ribulose bisphosphate carboxylase small chain, chloroplast precursor, putative, expressed	K01602|1|6e-88|322|osa:4351966|ribulose-bisphosphate carboxylase small chain [EC:4.1.1.39]	GO:0009570//chloroplast stroma	GO:0016491//oxidoreductase activity;GO:0016831//carboxy-lyase activity	GO:0043094;GO:0015977//carbon fixation	gi|115488144|ref|NP_001066559.1|/6.00757e-87/Os12g0274700 [Oryza sativa Japonica Group]
LOC_Os04g58710.1	4579.66	229.626	1469.61	6273.15	3356.49	4373.26	274.454	480.559	6348.96	2748.59	3174.05	352.647	571.164	4380.47	3902.15	2468.1	173.514	177.48	3268.2	2337.81	cDNA|AMP-binding domain containing protein, expressed	K01904|1|1e-49|196|bdi:100845934|4-coumarate--CoA ligase [EC:6.2.1.12]	GO:0005576//extracellular region;GO:0009536//plastid	GO:0016874//ligase activity;GO:0032559	GO:0010038//response to metal ion	gi|115461408|ref|NP_001054304.1|/0/Os04g0683700 [Oryza sativa Japonica Group]
LOC_Os07g37240.1	7271.03	47.0393	1665.23	1666.78	3085.08	11053.3	120.418	2599.09	1328.87	201.337	5313.66	24.2619	380.126	1495.53	4147.08	8043.12	60.8559	2673.11	1713.04	1691.92	cDNA|chlorophyll A-B binding protein, putative, expressed	K08915|1|9e-148|521|osa:4343583|light-harvesting complex II chlorophyll a/b binding protein 4	GO:0009536//plastid	-	GO:0006091//generation of precursor metabolites and energy	gi|115472753|ref|NP_001059975.1|/1.02884e-146/Os07g0558400 [Oryza sativa Japonica Group]
LOC_Os02g47020.1	4849.29	162.129	1535.25	1499.35	2298.3	5286.63	246.617	2162.18	1573.97	468.5	5426.57	120.2	682.825	1154.38	2153.14	5278.92	222.841	2372.09	1450.39	1365.31	cDNA|phosphoribulokinase/Uridine kinase family protein, expressed	K00855|1|0.0|815|osa:4330413|phosphoribulokinase [EC:2.7.1.19]	GO:0009536//plastid	GO:0016301//kinase activity;GO:0032559	GO:0015977//carbon fixation;GO:0006796//phosphate-containing compound metabolic process;GO:0044238//primary metabolic process	gi|115448091|ref|NP_001047825.1|/0/Os02g0698000 [Oryza sativa Japonica Group]
LOC_Os06g01210.1	9938.9	677.458	2832.58	4291.06	4481.66	13287.1	1011	4111.27	4255.33	955.222	11901.7	580.073	1180.21	4170.62	6456.22	14653.9	1252.85	4633.77	3522.96	2693.36	cDNA|plastocyanin, chloroplast precursor, putative, expressed	K02638|1|8e-61|231|osa:4339833|plastocyanin	GO:0009534//chloroplast thylakoid	GO:0046914//transition metal ion binding	GO:0051234//establishment of localization;GO:0006091//generation of precursor metabolites and energy	gi|115465862|ref|NP_001056530.1|/8.92679e-60/Os06g0101600 [Oryza sativa Japonica Group]
LOC_Os07g37320.1	4282.13	117.377	294.679	250.676	119.401	3949.77	173.061	610.55	1106.01	174.968	4607.87	87.8064	505.757	169.04	123.192	3451.27	210.66	332.599	188.035	118.801	cDNA|transporter family protein, putative, expressed	K08150|1|4e-43|174|vvi:100268023|MFS transporter, SP family, solute carrier family 2 (myo-inositol transporter), member 13	GO:0031224//intrinsic to membrane	GO:0005402//cation:sugar symporter activity	GO:0071702	gi|115472765|ref|NP_001059981.1|/0/Os07g0559700 [Oryza sativa Japonica Group]
LOC_Os08g44680.1	7748.08	983.277	4314.85	5269.35	4068.67	9599.85	1180.99	5353.19	4790.81	498.799	9169	672.417	1654.42	3724.59	5799.99	10251.4	1143.16	5040.3	4064.02	2654.03	cDNA|photosystem I reaction center subunit II, chloroplast precursor, putative, expressed	K02692|1|5e-95|345|osa:4346326|photosystem I subunit II	GO:0009534//chloroplast thylakoid;GO:0009522//photosystem I	-	GO:0044237//cellular metabolic process	gi|115477831|ref|NP_001062511.1|/5.35407e-94/Os08g0560900 [Oryza sativa Japonica Group]
LOC_Os08g33820.1	5361.53	89.7231	4485.7	3601.82	3743.78	7291.23	159.506	5474.37	2739.62	336.579	4565.04	42.0326	1253.38	3084.74	4727.4	6402.72	48.6986	5002.53	3084.37	2196.09	cDNA|chlorophyll A-B binding protein, putative, expressed	K08910|1|6e-142|502|osa:4345663|light-harvesting complex I chlorophyll a/b binding protein 4	GO:0009536//plastid	-	GO:0006091//generation of precursor metabolites and energy	gi|115476576|ref|NP_001061884.1|/6.33257e-141/Os08g0435900 [Oryza sativa Japonica Group]
LOC_Os07g32880.1	4237.92	564.949	1181.1	1516.78	1955.1	5385.4	576.223	1720.4	1859.97	521.802	4436.75	478.283	532.473	1469.29	1953.87	5271.02	1101.53	1029.38	1349.81	1112.54	cDNA|ATP synthase gamma chain, putative, expressed	K02115|1|8e-173|605|osa:4343366|F-type H+-transporting ATPase subunit gamma [EC:3.6.3.14]	GO:0009526//plastid envelope;GO:0009535//chloroplast thylakoid membrane;GO:0033178//proton-transporting two-sector ATPase complex, catalytic domain	GO:0015078//hydrogen ion transmembrane transporter activity;GO:0019829//cation-transporting ATPase activity;GO:0032559	GO:0006818//hydrogen transport;GO:0009767//photosynthetic electron transport chain;GO:0019222//regulation of metabolic process;GO:0006754//ATP biosynthetic process	gi|115472339|ref|NP_001059768.1|/9.37815e-172/Os07g0513000 [Oryza sativa Japonica Group]
LOC_Os07g04840.1	7102.02	3066.62	5672.88	4404.85	3192.13	8884.04	3368.12	6707.98	3621.9	445.11	7254.97	2124.73	3148.98	3086.81	4537.66	9574.88	3131.32	5848.91	3674.84	2239.81	cDNA|PsbP, putative, expressed	K02717|1|1e-117|420|osa:4342370|photosystem II oxygen-evolving enhancer protein 2	GO:0009523//photosystem II;GO:0009534//chloroplast thylakoid	GO:0046872//metal ion binding	GO:0044237//cellular metabolic process	gi|115470529|ref|NP_001058863.1|/1.44314e-116/Os07g0141400 [Oryza sativa Japonica Group]
LOC_Os01g41710.1	4363.59	53.7624	1857.48	707.615	2694.55	5474.18	106.658	1639.32	453.431	118.361	4432.64	81.5361	288.56	848.322	2267.28	4696.78	107.241	1843.31	1341.71	962.982	cDNA|chlorophyll A-B binding protein, putative, expressed	K08912|1|3e-141|499|osa:4324599|light-harvesting complex II chlorophyll a/b binding protein 1	GO:0009534//chloroplast thylakoid	-	GO:0006091//generation of precursor metabolites and energy	gi|115438250|ref|NP_001043493.1|/2.98568e-140/Os01g0600900 [Oryza sativa Japonica Group]
LOC_Os04g38410.1	3145.05	65.0517	738.943	501.437	1077.56	4150.41	281.57	1301.18	473.709	66.4263	2502.03	18.1208	137.653	612.983	922.846	3632.15	77.6359	1002.27	670.962	342.815	cDNA|chlorophyll A-B binding protein, putative, expressed	K08917|1|3e-140|496|osa:4336028|light-harvesting complex II chlorophyll a/b binding protein 6	GO:0009526//plastid envelope;GO:0009523//photosystem II;GO:0009570//chloroplast stroma;GO:0009534//chloroplast thylakoid	-	GO:0009416//response to light stimulus;GO:0006091//generation of precursor metabolites and energy	gi|115458738|ref|NP_001052969.1|/3.52655e-139/Os04g0457000 [Oryza sativa Japonica Group]
LOC_Os07g39350.1	2139.52	259.936	268.934	748.23	1048.02	2453.83	291.513	229.666	1057.16	698.305	2153.41	187.744	247.313	311.294	696.335	1907.94	263.012	114.742	342.931	838.823	cDNA|transporter family protein, putative, expressed	K08150|1|4e-65|248|vvi:100268023|MFS transporter, SP family, solute carrier family 2 (myo-inositol transporter), member 13	GO:0031224//intrinsic to membrane;GO:0031410//cytoplasmic vesicle	GO:0022857//transmembrane transporter activity	GO:0006810//transport	gi|115473019|ref|NP_001060108.1|/0/Os07g0582400 [Oryza sativa Japonica Group]
LOC_Os06g04070.1	1430.9	53.9784	488.434	808.11	1156.54	1867.78	341.47	705.695	1055.5	789.909	503.432	126.632	406.012	501.134	659.096	524.175	372.902	252.582	828.967	975.27	cDNA|pyridoxal-dependent decarboxylase protein, putative, expressed	K01583|1|0.0|1155|osa:4340008|arginine decarboxylase [EC:4.1.1.19]	-	GO:0016831//carboxy-lyase activity	GO:0006525//arginine metabolic process;GO:0006596//polyamine biosynthetic process	gi|115466192|ref|NP_001056695.1|/0/Os06g0131300 [Oryza sativa Japonica Group]
LOC_Os12g08760.1	2594.63	0.888732	16.143	820.352	1220.08	2863.76	2.99195	37.1585	884.396	792.149	1260.8	2.35187	52.0152	1789.05	755.4	1548.16	14.1496	77.0217	1879.22	1598.44	cDNA|carboxyvinyl-carboxyphosphonate phosphorylmutase, putative, expressed	K01637|1|2e-09|62.8|smo:SELMODRAFT_420727|isocitrate lyase [EC:4.1.3.1]	GO:0009532//plastid stroma	GO:0016833//oxo-acid-lyase activity;GO:0016787//hydrolase activity	-	gi|77553225|gb|ABA96021.1|/3.94871e-155/Carboxyvinyl-carboxyphosphonate phosphorylmutase, putative, expressed [Oryza sativa Japonica Group]
LOC_Os12g23180.1	2571.01	71.958	635.79	775.173	1166.32	3314.41	146.751	916.151	984.919	447.272	3073.77	69.833	335.66	898.956	1323.77	3482.97	132.008	732.52	945.666	763.957	cDNA|3-beta hydroxysteroid dehydrogenase/isomerase family protein, putative, expressed	K01784|1|2e-06|52.8|smo:SELMODRAFT_438368|UDP-glucose 4-epimerase [EC:5.1.3.2]	GO:0009526//plastid envelope;GO:0042579//microbody;GO:0009570//chloroplast stroma;GO:0030529//ribonucleoprotein complex;GO:0005576//extracellular region	GO:0048037//cofactor binding	GO:0006952//defense response;GO:0048511//rhythmic process;GO:0042254//ribosome biogenesis;GO:0009657//plastid organization;GO:0008152//metabolic process	gi|115488340|ref|NP_001066657.1|/0/Os12g0420200 [Oryza sativa Japonica Group]
LOC_Os03g56930.1	2853.41	2.23012	30.0269	504.846	2749.77	4280.71	3.46513	23.7451	1048.19	342.247	2348.49	2.06556	6.73668	803.746	278.866	2845.47	4.43825	21.6754	1116.18	268.113	cDNA|app1, putative, expressed	-	-	-	-	-
LOC_Os08g37660.1	3413.51	49.0952	153.017	411.708	64.9166	3695.07	66.1303	186.876	1065.03	204.694	456.482	67.9448	268.662	48.103	52.7126	379.282	42.8531	207.207	45.1762	53.3425	cDNA|plastocyanin-like domain containing protein, putative, expressed	-	GO:0031410//cytoplasmic vesicle	-	-	gi|115476948|ref|NP_001062070.1|/6.75872e-80/Os08g0482600 [Oryza sativa Japonica Group]
LOC_Os06g04270.1	1354.77	144.686	218.108	417.125	511.474	1250.37	141.637	296.499	425.098	171.727	1083.95	151.739	139.24	374.178	431.431	1088.38	199.094	245.625	481.643	355.103	cDNA|transketolase, chloroplast precursor, putative, expressed	K00615|1|0.0|1376|osa:4340025|transketolase [EC:2.2.1.1]	GO:0009534//chloroplast thylakoid	GO:0043169//cation binding;GO:0016744	-	gi|28190676|gb|AAO33154.1|/0/putative transketolase [Oryza sativa Japonica Group]
LOC_Os09g00999.1	1406.64	2562.64	1221.46	1021.4	1559.4	1815.84	1404.27	1105.28	998.599	1469.23	1297.24	1257.89	1487.65	1150.67	1310.62	1890.46	1265.81	1513.37	1229.33	1870.49	cDNA|expressed protein	-	-	-	-	gi|357488225|ref|XP_003614400.1|/6.32127e-74/Cytochrome P450 likeTBP [Medicago truncatula]
LOC_Os03g17070.1	3191.27	838.128	1589.39	2592.91	2162.14	4155.49	903.743	1557.53	2723.78	680.567	3350.66	744.106	945.464	2364.58	2320.31	3705.3	1171.2	1340.12	1744.56	1207.13	cDNA|ATP synthase B chain, chloroplast precursor, putative, expressed	K02109|1|1e-56|218|osa:4332431|F-type H+-transporting ATPase subunit b [EC:3.6.3.14]	GO:0043231//intracellular membrane-bounded organelle;GO:0016020//membrane	-	GO:0006810//transport	gi|115452259|ref|NP_001049730.1|/1.09538e-55/Os03g0278900 [Oryza sativa Japonica Group]
LOC_Os04g16680.1	2018.5	57.7862	463.37	324.192	794.402	2312.2	129.199	562.826	428	167.465	2152.94	72.4329	300.726	309.629	832.16	2191.87	150.604	742.19	382.613	421.505	cDNA|fructose-1,6-bisphosphatase, putative, expressed	K01100|1|0.0|765|osa:4335227|sedoheptulose-bisphosphatase [EC:3.1.3.37]	GO:0009532//plastid stroma;GO:0009526//plastid envelope;GO:0005576//extracellular region	GO:0043169//cation binding;GO:0019203//carbohydrate phosphatase activity	GO:0006952//defense response;GO:0005982//starch metabolic process;GO:0005985//sucrose metabolic process;GO:0015977//carbon fixation	gi|27804768|gb|AAO22558.1|/0/sedoheptulose-1,7-bisphosphatase precursor [Oryza sativa Indica Group]
LOC_Os09g01000.1	1167.51	3302.75	1275.57	1021.3	1328.18	1781.97	1721.52	1182.04	1026.85	1388.43	1059.12	2207.29	1816.41	1210.44	1122.04	2192.68	1762.67	1662.65	1169.66	1371.81	cDNA|expressed protein	-	-	-	-	gi|13359451|dbj|BAB33421.1|/1.80627e-97/putative senescence-associated protein [Pisum sativum]
LOC_Os01g45914.1	4438.82	730.656	11.6294	532.601	543.305	7573.92	340.098	6.86866	1715.45	167.445	4558.28	51.6869	83.9939	30.8818	547.175	6996.31	296.438	149.408	77.49	851.494	cDNA|expressed protein	-	-	-	-	gi|149390911|gb|ABR25473.1|/4.90286e-16/unknown [Oryza sativa Indica Group]
LOC_Os12g08730.1	2533.12	1368.08	1792.61	2051.89	1661.68	3090.51	1236.18	2113.97	2315.95	574.774	2874.28	1046.34	1327.11	1603.82	1953.14	3254.44	1299.21	1738.86	1353.65	1082.16	cDNA|thioredoxin, putative, expressed	K03671|1|2e-42|171|pop:POPTR_263504|thioredoxin 1	GO:0009536//plastid	GO:0015036//disulfide oxidoreductase activity	GO:0018904;GO:0019725//cellular homeostasis;GO:0006091//generation of precursor metabolites and energy	gi|297728925|ref|NP_001176826.1|/8.90098e-85/Os12g0188700 [Oryza sativa Japonica Group]
LOC_Os08g01380.1	3536.36	67.8827	292.031	1150.1	1777.67	4189.24	146.95	605.921	1266.69	429.713	4015.35	94.0148	108.873	1681.9	1841.08	3859.39	207.486	497.798	1190.12	971.487	cDNA|2Fe-2S iron-sulfur cluster binding domain containing protein, expressed	K02639|1|1e-52|205|osa:4344439|ferredoxin	-	GO:0005488//binding	-	gi|115474365|ref|NP_001060779.1|/1.05309e-51/Os08g0104600 [Oryza sativa Japonica Group]
LOC_Os07g37030.1	2575.01	1038.23	2091.74	1268.43	1849.51	2583.29	1395.68	3504.51	1426.73	743.412	2958.57	1172.75	1728.45	1379.83	1815.64	2748.25	2096.3	2561.37	1199.34	943.766	cDNA|cytochrome b6-f complex iron-sulfur subunit, chloroplast precursor, putative, expressed	K02636|1|4e-131|466|osa:4343570|cytochrome b6-f complex iron-sulfur subunit [EC:1.10.9.1]	GO:0034357;GO:0031224//intrinsic to membrane;GO:0009534//chloroplast thylakoid	GO:0016679//oxidoreductase activity, acting on diphenols and related substances as donors;GO:0043169//cation binding;GO:0051536//iron-sulfur cluster binding;GO:0015078//hydrogen ion transmembrane transporter activity	GO:0051234//establishment of localization;GO:0006091//generation of precursor metabolites and energy	gi|115472727|ref|NP_001059962.1|/4.86161e-130/Os07g0556200 [Oryza sativa Japonica Group]
LOC_Os04g33830.1	4135.68	269.888	2497.4	2110.02	1648.64	5424.26	447.2	2893.91	1796.65	149.37	4440.99	118.14	1012.7	1489.85	2297.75	5211.21	334.091	3114.85	1863.44	938.82	cDNA|membrane protein, putative, expressed	K14332|1|7e-80|295|osa:4335799|photosystem I subunit PsaO	GO:0009521;GO:0009536//plastid	-	GO:0009765//photosynthesis, light harvesting	gi|115458310|ref|NP_001052755.1|/7.00183e-79/Os04g0414700 [Oryza sativa Japonica Group]
LOC_Os04g52260.1	2965.28	189.166	441.054	2847.06	1051.64	2527.54	135.687	579.431	3178.88	358.173	3653.17	120.142	355.108	2428.92	756.071	2803.14	53.0161	319.673	1416.88	697.947	cDNA|LTPL124 - Protease inhibitor/seed storage/LTP family protein precursor, expressed	-	GO:0031410//cytoplasmic vesicle	-	GO:0010876	gi|125549693|gb|EAY95515.1|/9.87995e-35/hypothetical protein OsI_17361 [Oryza sativa Indica Group]
LOC_Os08g37670.1	3107.18	2057.67	2507.23	3051.66	1227.5	2853.6	1724.3	2455.46	4939.87	1858.1	5607.16	2004.59	2439.54	1818.06	1417.51	5072.07	1598.59	1667.48	1845.36	1291.05	cDNA|plastocyanin-like domain containing protein, putative, expressed	-	GO:0031410//cytoplasmic vesicle	-	-	gi|115476950|ref|NP_001062071.1|/1.8139e-35/Os08g0482700 [Oryza sativa Japonica Group]
LOC_Os07g01760.1	2033.49	1280.27	1693.41	970.394	1234.73	2158.09	1194.35	1826.46	1170.52	416.993	2579.18	1289.6	1292.22	876.644	1369.75	2576.71	1449.58	1701.67	1026.82	976.259	cDNA|aminotransferase, classes I and II, domain containing protein, expressed	K14272|1|0.0|934|osa:4342210|glutamate--glyoxylate aminotransferase [EC:2.6.1.4 2.6.1.2 2.6.1.44 2.6.1.-]	GO:0005618//cell wall;GO:0009532//plastid stroma;GO:0042579//microbody;GO:0005576//extracellular region	GO:0016755;GO:0047635;GO:0016846//carbon-sulfur lyase activity;GO:0048037//cofactor binding	GO:0006749//glutathione metabolic process;GO:0008652//cellular amino acid biosynthetic process;GO:0043094;GO:0006950//response to stress	gi|115470235|ref|NP_001058716.1|/0/Os07g0108300 [Oryza sativa Japonica Group]
LOC_Os01g15270.1	3229.51	10911.3	5569.02	1759.28	742.344	3747.67	9205.35	5923.28	1067.57	842.296	3416.42	9115.7	8146.04	995.294	1070.27	5196.33	10619.7	6362.66	778.474	498.188	cDNA|expressed protein	-	-	-	-	gi|1184112|gb|AAA87049.1|/6.95003e-54/Zn-induced protein [Oryza sativa]
LOC_Os04g41960.1	2030.24	43.4234	50.5898	83.9384	89.7058	1522.37	64.4625	39.0737	55.959	165.727	2068.68	61.0425	32.5842	54.3448	52.834	1347.61	66.0525	20.6096	81.4565	62.9958	cDNA|NADP-dependent oxidoreductase, putative, expressed	K07119|1|7e-136|482|bdi:100828038|;K08070|5|4e-131|466|ath:AT5G16970|2-alkenal reductase [EC:1.3.1.74]	GO:0016020//membrane;GO:0044444//cytoplasmic part	GO:0016628//oxidoreductase activity, acting on the CH-CH group of donors, NAD or NADP as acceptor;GO:0046914//transition metal ion binding	GO:0008152//metabolic process;GO:0006950//response to stress;GO:0010038//response to metal ion	gi|115459206|ref|NP_001053203.1|/0/Os04g0497000 [Oryza sativa Japonica Group]
LOC_Os05g03760.1	1125.19	340.706	569.704	829.371	560.281	1493.52	338.274	483.214	876.574	628.07	527.167	366.261	572.612	491.487	562.468	569.669	378.687	385.817	459.218	622.771	cDNA|zinc finger family protein, putative, expressed	K15172|1|6e-29|127|vcn:VOLCADRAFT_106802|transcription elongation factor SPT5	-	GO:0005488//binding	-	gi|75289300|sp|Q688R3.1|C3H33_ORYSJ/0/RecName: Full=Zinc finger CCCH domain-containing protein 33; Short=OsC3H33
LOC_Os05g27730.1	1275.87	664.924	695.468	920.31	465.278	1642.04	722.425	725.918	725.681	982.162	302.615	600.559	672.64	400.652	539.648	345.067	651.084	457.177	447.543	691.592	cDNA|WRKY53, expressed	K13424|1|0.0|657|osa:4338474|WRKY transcription factor 33	-	-	-	gi|115463305|ref|NP_001055252.1|/0/Os05g0343400 [Oryza sativa Japonica Group]
LOC_Os06g15400.1	2659.34	111.989	468.269	822.95	1163.27	3350.68	283.248	703.949	849.369	141.452	2705.13	157.499	178.909	762.973	1146.71	2855.58	290.77	827.568	790.398	539.764	cDNA|expressed protein	-	GO:0043231//intracellular membrane-bounded organelle	-	-	gi|115467478|ref|NP_001057338.1|/2.59858e-53/Os06g0264800 [Oryza sativa Japonica Group]
LOC_Os07g46460.1	446.293	67.3552	172.234	123.778	243.403	470.177	51.4262	247.979	219.979	169.166	633.568	84.8339	158.093	102.363	214.696	610.657	82.7584	398.872	106.747	153.779	cDNA|ferredoxin-dependent glutamate synthase, chloroplast precursor, putative, expressed	K00284|1|0.0|2896|zma:542710|glutamate synthase (ferredoxin) [EC:1.4.7.1]	GO:0009532//plastid stroma;GO:0005576//extracellular region	GO:0043169//cation binding;GO:0051536//iron-sulfur cluster binding;GO:0015930//glutamate synthase activity	GO:0009314//response to radiation;GO:0031323//regulation of cellular metabolic process;GO:0006536//glutamate metabolic process;GO:0043094	gi|300680980|sp|Q69RJ0.2|GLTB_ORYSJ/0/RecName: Full=Ferredoxin-dependent glutamate synthase, chloroplastic; AltName: Full=Fd-GOGAT; Flags: Precursor
LOC_Os12g08770.1	2939.67	74.6108	1459.03	2154.4	1680.96	3220.37	89.4772	1328.64	1631.44	269.005	2678.54	65.8146	577.319	1843.12	2235.01	2678.59	68.1365	1673.84	1965.68	814.973	cDNA|photosystem I reaction center subunit N, chloroplast precursor, putative, expressed	K02701|1|3e-53|206|osa:4351694|photosystem I subunit PsaN	GO:0009521;GO:0009534//chloroplast thylakoid	GO:0005515//protein binding	GO:0044237//cellular metabolic process	gi|115487694|ref|NP_001066334.1|/3.14977e-52/Os12g0189400 [Oryza sativa Japonica Group]
LOC_Os04g56400.1	1376.36	41.8539	362.529	380.76	688.882	1617.69	81.0307	495.329	519.71	229.43	1544.09	65.5066	271.652	331.032	708.392	1537.05	72.6329	757.574	303.393	394.128	cDNA|glutamine synthetase, catalytic domain containing protein, expressed	K01915|1|0.0|754|osa:4337272|glutamine synthetase [EC:6.3.1.2]	GO:0009536//plastid	GO:0016211//ammonia ligase activity;GO:0032559	GO:0006541//glutamine metabolic process;GO:0071941	gi|115461066|ref|NP_001054133.1|/0/Os04g0659100 [Oryza sativa Japonica Group]
LOC_Os04g53230.1	1609.56	32.9299	73.5916	124.027	558.926	1890.79	60.1185	143.642	208.542	67.4432	2006.9	58.2289	44.7187	155.377	436.922	1910.22	132.577	200.429	185.287	186.658	cDNA|aminomethyltransferase, putative, expressed	K00605|1|0.0|744|osa:4337051|aminomethyltransferase [EC:2.1.2.10]	GO:0043234//protein complex;GO:0043231//intracellular membrane-bounded organelle	GO:0016769//transferase activity, transferring nitrogenous groups;GO:0008168//methyltransferase activity	GO:0006730//one-carbon metabolic process;GO:0006544//glycine metabolic process	gi|215708742|dbj|BAG94011.1|/0/unnamed protein product [Oryza sativa Japonica Group]
LOC_Os07g47640.1	3103.64	435.436	1389.93	1300.8	1503.6	4463.46	463.579	1456.14	1334.75	176.991	3138.89	396.086	985.219	1193.65	1755.96	4197.99	536.374	1476.87	1135.86	702.317	cDNA|ultraviolet-B-repressible protein, putative, expressed	-	-	-	-	gi|115474021|ref|NP_001060609.1|/9.26633e-44/Os07g0673600 [Oryza sativa Japonica Group]
LOC_Os03g56280.1	1460.17	843.381	1168.25	916.812	828.739	1544.23	924.166	1429.08	1045.1	266.019	1576.86	1022	1126.37	839.646	1063.32	1579.34	1334.59	1511.64	799.993	652.821	cDNA|lactate/malate dehydrogenase, putative, expressed	K00026|1|0.0|694|osa:4334274|malate dehydrogenase [EC:1.1.1.37]	-	GO:0016615//malate dehydrogenase activity	GO:0009060//aerobic respiration;GO:0005975//carbohydrate metabolic process;GO:0043648//dicarboxylic acid metabolic process	gi|115455637|ref|NP_001051419.1|/0/Os03g0773800 [Oryza sativa Japonica Group]
LOC_Os07g25430.1	2684.66	788.49	1717.71	1935.32	1587.25	2749.8	944.256	1680.74	1256.04	163.523	3345.88	566.509	779.561	1392.56	2313.16	2693.73	963.21	2605.08	1141.62	746.166	cDNA|photosystem I reaction center subunit IV A, chloroplast precursor, putative, expressed	K02693|1|3e-31|133|osa:4343070|photosystem I subunit IV	GO:0009534//chloroplast thylakoid;GO:0009522//photosystem I	-	GO:0044237//cellular metabolic process	gi|34394725|dbj|BAC84088.1|/1.0168e-36/putative Photosystem I reaction center subunit IV [Oryza sativa Japonica Group]
LOC_Os02g52010.1	1587.33	12.7163	6.66936	78.6116	57.5459	2021.14	7.36513	10.5107	127.497	240.815	557.673	9.40788	11.5652	72.6897	20.0097	582.548	4.74973	2.80561	20.2257	29.3029	cDNA|phosphate-induced protein 1 conserved region domain containing protein, expressed	-	-	-	-	gi|115448781|ref|NP_001048170.1|/3.82089e-174/Os02g0756800 [Oryza sativa Japonica Group]
LOC_Os05g13940.1	1141.53	19.7367	8.52113	21.0114	96.1811	803.389	23.3045	22.9452	26.2674	226.658	1052.56	6.81961	9.06143	90.8352	78.8241	738.54	19.735	19.3265	66.9378	172.571	cDNA|retrotransposon protein, putative, unclassified, expressed	-	-	-	-	-
LOC_Os02g38210.1	1049.45	198.491	306.415	368.55	448.921	932.597	207.123	317.991	406.07	142.148	654.435	214.752	211.449	367.826	553.575	655.973	330.658	308.27	344.2	281.297	cDNA|elongation factor Tu, putative, expressed	K02358|1|0.0|747|osa:9270837|elongation factor Tu	GO:0009536//plastid	GO:0017111//nucleoside-triphosphatase activity;GO:0008135//translation factor activity, nucleic acid binding;GO:0032561//guanyl ribonucleotide binding	GO:0006412//translation;GO:0009207	gi|218191089|gb|EEC73516.1|/0/hypothetical protein OsI_07899 [Oryza sativa Indica Group]
LOC_Os12g08810.1	915.074	22.2006	206.234	1893.79	1690.5	1141.93	34.5856	346.194	2111.45	2781.18	1000.96	36.5452	171.53	1597.37	1367.83	1126.77	56.0002	228.614	1455.15	1505.65	cDNA|VTC2, putative, expressed	K14190|1|0.0|816|osa:4351698|GDP-L-galactose phosphorylase [EC:2.7.7.69]	-	-	-	gi|115487702|ref|NP_001066338.1|/0/Os12g0190000 [Oryza sativa Japonica Group]
LOC_Os03g18070.1	1153.17	3.559	11.5277	161.952	258.255	1087.11	7.37323	21.1422	171.212	454.711	1190.4	5.8864	13.8866	120.378	162.882	880.224	10.517	12.8516	119.298	167.88	cDNA|omega-3 fatty acid desaturase, chloroplast precursor, putative, expressed	K10257|1|0.0|677|sbi:SORBI_01g038500|omega-3 fatty acid desaturase (delta-15 desaturase) [EC:1.14.19.-]	GO:0009941//chloroplast envelope	GO:0016705//oxidoreductase activity, acting on paired donors, with incorporation or reduction of molecular oxygen	GO:0006631//fatty acid metabolic process	gi|108707600|gb|ABF95395.1|/0/Omega-3 fatty acid desaturase, chloroplast precursor, putative, expressed [Oryza sativa Japonica Group]
LOC_Os11g05380.1	1011.89	0.20229	0.205561	5.81505	11.6599	861.402	0.62863	0.735466	10.9437	162.64	55.1295	0.321193	1.1203	20.5989	75.3636	43.5952	5.95337	0.327689	19.6199	79.269	cDNA|cytochrome P450, putative, expressed	K13407|1|3e-91|334|vvi:100259592|cytochrome P450, family 94, subfamily A, polypeptide 1 (fatty acid omega-hydroxylase) [EC:1.14.-.-];K00517|4|8e-85|313|ath:AT3G56630|[EC:1.14.-.-]	-	GO:0016491//oxidoreductase activity;GO:0005506//iron ion binding	GO:0008152//metabolic process	gi|115484209|ref|NP_001065766.1|/0/Os11g0151400 [Oryza sativa Japonica Group]
LOC_Os01g40070.1	844.421	20.1087	36.9016	246.781	155.1	981.051	51.591	54.4685	237.196	553.108	484.788	41.3138	57.4118	75.1221	180.087	421.802	59.5195	25.4728	86.1251	295.323	cDNA|expressed protein	K14861|1|4e-15|82.0|gmx:100777901|nucleolar pre-ribosomal-associated protein 1	-	GO:0016787//hydrolase activity	-	gi|21902022|dbj|BAC05572.1|/0/unknown protein [Oryza sativa Japonica Group]
LOC_Os03g08330.1	1690.36	5.99471	10.2125	51.3485	55.169	1810.22	6.94022	19.4141	73.6716	227.003	261.445	8.02527	19.884	43.1569	96.1173	188.268	19.3947	14.2806	37.0124	96.5626	cDNA|ZIM domain containing protein, putative, expressed	K13464|1|5e-59|226|osa:4331834|jasmonate ZIM domain-containing protein	-	-	-	gi|115451135|ref|NP_001049168.1|/5.43288e-58/Os03g0181100 [Oryza sativa Japonica Group]
LOC_Os04g16722.1	441.214	860.916	281.857	511.342	1286.79	761.082	233.733	318.572	1050.84	436.621	528.867	398.08	393.244	444.84	231.202	807.565	235.836	1536.41	451.726	394.13	cDNA|uncharacterized protein ycf68, putative, expressed	-	GO:0009536//plastid	-	-	gi|386799211|ref|YP_006280800.1|/9.58604e-71/ycf68 gene product (chloroplast) [Oryza rufipogon]
LOC_Os01g72080.1	1522.01	604.878	478.032	727.516	437.004	1555.89	491.781	274.166	657.703	362.588	382.501	696.495	369.479	303.594	426.934	406.793	429.46	256.613	278.827	368.262	cDNA|calmodulin-like protein 1, putative, expressed	-	-	-	-	gi|125529112|gb|EAY77226.1|/1.87325e-38/hypothetical protein OsI_05198 [Oryza sativa Indica Group]
LOC_Os02g56250.1	601.032	113.845	136.044	150.877	67.9063	723.536	100.337	119.977	277.777	90.3838	328.286	110.275	154.85	71.696	43.4814	351.654	85.3643	104.194	82.6981	47.8694	cDNA|GATA zinc finger domain containing protein, expressed	-	GO:0043231//intracellular membrane-bounded organelle	GO:0046914//transition metal ion binding;GO:0003677//DNA binding;GO:0001071//nucleic acid binding transcription factor activity	GO:0006351//transcription, DNA-dependent	gi|15451574|gb|AAK98698.1|AC069158_10/1.8535e-161/Putative GATA-1 zinc finger protein [Oryza sativa Japonica Group]
LOC_Os02g51080.1	977.823	25.8012	295.466	337.072	558.544	1183.1	46.2531	499.605	302.743	102.519	794.647	9.47535	107.843	396.929	618.568	1062.58	28.0462	379.173	315.656	332.863	cDNA|FAD binding domain containing protein, expressed	K10960|1|0.0|842|osa:4330711|geranylgeranyl reductase [EC:1.3.1.83]	GO:0009536//plastid	GO:0016627//oxidoreductase activity, acting on the CH-CH group of donors;GO:0050662//coenzyme binding	GO:0042360//vitamin E metabolic process;GO:0006399//tRNA metabolic process;GO:0006779//porphyrin-containing compound biosynthetic process;GO:0008654//phospholipid biosynthetic process	gi|297599916|ref|NP_001048106.2|/0/Os02g0744900 [Oryza sativa Japonica Group]
LOC_Os04g41340.1	1180.64	10.7428	206.74	147.376	417.782	1393.31	15.9364	319.489	217.002	112.972	1566.75	13.8986	115.383	141.013	402.398	1526.25	17.1486	318.254	165.639	223.538	cDNA|4-nitrophenylphosphatase, putative, expressed	K01091|1|0.0|632|osa:4336245|phosphoglycolate phosphatase [EC:3.1.3.18]	GO:0009532//plastid stroma;GO:0005576//extracellular region	GO:0016791//phosphatase activity	GO:0006796//phosphate-containing compound metabolic process	gi|115459134|ref|NP_001053167.1|/4.82809e-180/Os04g0490800 [Oryza sativa Japonica Group]
LOC_Os02g02890.1	1579.25	555.32	788.482	2837.44	2304.37	1121.73	455.556	434.559	2084.31	1680.99	3084.88	702.295	602.178	3640.23	3077.38	1864.13	625.231	486.23	2396.15	2402.69	cDNA|peptidyl-prolyl cis-trans isomerase, putative, expressed	K01802|1|2e-89|327|osa:4328121|peptidylprolyl isomerase [EC:5.2.1.8]	GO:0044424//intracellular part	GO:0005488//binding;GO:0016859//cis-trans isomerase activity	GO:0044267//cellular protein metabolic process	gi|115443875|ref|NP_001045717.1|/2.17738e-88/Os02g0121300 [Oryza sativa Japonica Group]
LOC_Os03g07300.1	712.341	267.864	450.016	499.624	403.311	782.776	250.802	540.676	454.635	301.12	945.703	253.704	416.965	447.89	397.428	948.867	286.53	595.794	426.317	319.321	cDNA|ribulose-phosphate 3-epimerase, chloroplast precursor, putative, expressed	K01783|1|2e-135|481|osa:4331761|ribulose-phosphate 3-epimerase [EC:5.1.3.1]	GO:0009532//plastid stroma;GO:0009526//plastid envelope;GO:0009534//chloroplast thylakoid;GO:0005576//extracellular region	GO:0005488//binding;GO:0016857//racemase and epimerase activity, acting on carbohydrates and derivatives	GO:0006007//glucose catabolic process;GO:0051707//response to other organism;GO:0015977//carbon fixation;GO:0003006//developmental process involved in reproduction;GO:0006950//response to stress	gi|115450991|ref|NP_001049096.1|/2.4923e-134/Os03g0169100 [Oryza sativa Japonica Group]
LOC_Os03g16050.1	1115.55	64.2472	427.855	836.608	769.61	1219.04	88.4657	369.42	834.725	282.74	1068.74	66.7709	196.167	633.777	714.952	1088.73	123.235	248.656	591.486	358.374	cDNA|fructose-1,6-bisphosphatase, putative, expressed	K03841|1|0.0|719|osa:4332364|fructose-1,6-bisphosphatase I [EC:3.1.3.11]	GO:0009536//plastid	GO:0043169//cation binding;GO:0019203//carbohydrate phosphatase activity;GO:0016628//oxidoreductase activity, acting on the CH-CH group of donors, NAD or NADP as acceptor	GO:0005975//carbohydrate metabolic process;GO:0015977//carbon fixation	gi|115452127|ref|NP_001049664.1|/0/Os03g0267300 [Oryza sativa Japonica Group]
LOC_Os03g20370.1	1713.21	239.769	242.018	594.5	625.299	1349.51	288.205	215.774	699.179	587.171	1781.34	248.077	265.431	573.802	393.602	1238.79	218.601	223.675	537.236	437.568	cDNA|OsCam1-1 - Calmodulin, expressed	K02183|1|1e-80|298|gmx:547786|calmodulin	GO:0031090//organelle membrane	GO:0046872//metal ion binding	GO:0019932//second-messenger-mediated signaling;GO:0009640//photomorphogenesis;GO:0009593//detection of chemical stimulus	gi|212722842|ref|NP_001131288.1|/9.3278e-80/uncharacterized protein LOC100192601 [Zea mays]
LOC_Os01g64960.1	1103.93	3.28208	28.6823	111.484	378.595	1523.17	3.80774	20.8652	139.968	38.512	942.184	3.47417	6.34522	133.935	278.501	943.517	4.30703	12.0511	94.3061	119.199	cDNA|chlorophyll A-B binding protein, putative, expressed	K03542|1|7e-118|422|osa:4324933|photosystem II 22kDa protein	GO:0009579//thylakoid;GO:0016020//membrane;GO:0009536//plastid	-	-	gi|115441299|ref|NP_001044929.1|/7.69357e-117/Os01g0869800 [Oryza sativa Japonica Group]
LOC_Os12g33610.1	683.811	180.068	148.373	567.134	615.335	674.364	144.687	179.616	652.123	1182.16	1333.21	103.793	130.374	1183.64	975.263	1503.42	196.293	136.008	867.932	1166.15	cDNA|phenylalanine ammonia-lyase, putative, expressed	K10775|1|0.0|966|sbi:SORBI_04g026520|phenylalanine ammonia-lyase [EC:4.3.1.24]	GO:0044424//intracellular part	GO:0016840	GO:0006558//L-phenylalanine metabolic process	gi|77555961|gb|ABA98757.1|/0/Phenylalanine ammonia-lyase, putative, expressed [Oryza sativa Japonica Group]
LOC_Os03g04770.1	695.964	10.1197	44.7327	155.308	101.614	585.005	10.9194	50.1078	136.275	106.651	327.429	9.37302	41.6933	61.9257	135.657	312.579	7.97451	59.0147	45.5646	110.095	cDNA|beta-amylase, putative, expressed	K01177|1|0.0|1066|osa:4331577|beta-amylase [EC:3.2.1.2]	GO:0043231//intracellular membrane-bounded organelle	GO:0043167//ion binding;GO:0016160//amylase activity	GO:0005976//polysaccharide metabolic process	gi|115450651|ref|NP_001048926.1|/0/Os03g0141200 [Oryza sativa Japonica Group]
LOC_Os02g51350.1	686.935	25.6638	23.9131	70.2208	65.4844	665.919	38.5423	32.7471	86.7089	250.95	564.223	30.3618	39.7012	40.9253	62.9926	573.524	47.5561	31.3594	51.9131	131.377	cDNA|OsFBK10 - F-box domain and kelch repeat containing protein, expressed	-	-	-	-	gi|46390943|dbj|BAD16457.1|/0/kelch repeat-containing F-box-like [Oryza sativa Japonica Group]
LOC_Os04g48290.1	379.946	7.29854	13.7808	14.7803	3.15829	402.657	5.87452	12.3968	27.1994	7.0189	62.9782	5.53327	15.6913	2.73479	5.34366	26.7857	7.42316	6.28425	1.65985	6.5861	cDNA|MATE efflux family protein, putative, expressed	K03327|1|0.0|943|osa:4336717|multidrug resistance protein, MATE family	-	GO:0022857//transmembrane transporter activity	GO:0006810//transport	gi|116310029|emb|CAH67053.1|/0/OSIGBa0127A14.5 [Oryza sativa Indica Group]
LOC_Os01g61080.1	688.053	34.7059	48.9719	194.228	64.4106	1171.65	62.6803	53.6104	340.808	234.45	19.834	68.2397	64.0077	46.2509	125.149	12.0995	51.7073	46.6073	38.5453	246.676	cDNA|WRKY24, expressed	K13424|1|0.0|807|osa:4327518|WRKY transcription factor 33	-	GO:0003677//DNA binding	-	gi|115440791|ref|NP_001044675.1|/0/Os01g0826400 [Oryza sativa Japonica Group]
LOC_Os01g09220.1	803.101	3.49611	5.27514	186.921	109.723	562.675	20.7412	15.297	153.864	458.003	74.5127	21.8679	13.5479	57.2323	152.67	57.1307	20.4452	2.28822	55.3648	227.261	cDNA|transposon protein, putative, CACTA, En/Spm sub-class, expressed	K14861|1|6e-14|77.8|gmx:100777901|nucleolar pre-ribosomal-associated protein 1	GO:0031090//organelle membrane;GO:0009536//plastid	GO:0016787//hydrolase activity	-	gi|215740538|dbj|BAG97194.1|/0/unnamed protein product [Oryza sativa Japonica Group]
LOC_Os10g37180.1	1542.01	49.7189	83.2888	58.4279	366.953	1799.4	92.4446	154.076	94.0599	25.7663	1502.43	104.597	28.4878	68.4233	427.829	1530.38	162.592	148.049	151.831	190.604	cDNA|glycine cleavage system H protein, putative, expressed	K02437|1|3e-90|330|osa:4349114|glycine cleavage system H protein	GO:0043234//protein complex;GO:0043231//intracellular membrane-bounded organelle	-	GO:0006546//glycine catabolic process	gi|115482934|ref|NP_001065060.1|/2.73301e-89/Os10g0516100 [Oryza sativa Japonica Group]
LOC_Os01g14440.1	676.136	91.6349	104.231	201.578	126.051	615.931	115.485	69.9828	322.19	431.692	158.017	145.059	118.645	124.613	223.212	111.675	114.494	43.6732	127.569	303.353	cDNA|WRKY1, expressed	K13424|1|9e-21|100|zma:100279301|WRKY transcription factor 33	-	-	-	gi|115435638|ref|NP_001042577.1|/0/Os01g0246700 [Oryza sativa Japonica Group]
LOC_Os01g41420.1	741.985	2.56196	13.7459	133.385	74.3507	750.469	9.76608	32.6808	151.987	876.478	24.5322	18.1155	40.8624	113.171	106.465	18.7873	6.03187	16.2685	110.739	121.373	cDNA|transmembrane amino acid transporter protein, putative, expressed	K15015|1|0.0|640|zma:100194339|solute carrier family 32 (vesicular inhibitory amino acid transporter)	GO:0016020//membrane	GO:0022804	GO:0015837//amine transport	gi|53791379|dbj|BAD53416.1|/0/amino acid transporter-like [Oryza sativa Japonica Group]
LOC_Os07g39470.1	598.937	121.584	75.0036	123.646	159.882	490.783	146.018	106.431	139.418	166.063	470.005	139.671	81.4478	100.864	135.634	260.297	178.295	77.3441	118.291	153.79	cDNA|gibberellin response modulator protein, putative, expressed	K14494|1|3e-59|228|pop:POPTR_555941|DELLA protein	-	-	-	gi|115473033|ref|NP_001060115.1|/0/Os07g0583600 [Oryza sativa Japonica Group]
LOC_Os06g44450.1	849.477	286.903	1507.6	901.01	724.596	814.383	205.786	2094.13	708.196	658.198	909.936	144.342	1616.54	669.516	844.105	1196.4	205.728	1050.46	529.613	557.793	cDNA|CCT/B-box zinc finger protein, putative, expressed	K12135|1|3e-13|75.1|aly:ARALYDRAFT_488429|zinc finger protein CONSTANS;K12127|2|6e-07|54.3|smo:SELMODRAFT_438647|pseudo-response regulator 1;K12130|3|4e-06|51.6|sbi:SORBI_05g003660|pseudo-response regulator 5;K12128|5|6e-06|50.8|aly:ARALYDRAFT_483843|pseudo-response regulator 9	-	-	-	gi|125556324|gb|EAZ01930.1|/1.78027e-122/hypothetical protein OsI_23956 [Oryza sativa Indica Group]
LOC_Os07g38170.1	785.905	59.4965	43.4125	138.994	230.655	749.671	46.7538	55.5354	126.968	247.423	963.283	41.1342	38.0352	133.621	146.139	864.391	62.3001	43.53	87.012	126.691	cDNA|remorin, putative, expressed	-	-	-	-	gi|115472875|ref|NP_001060036.1|/7.0679e-103/Os07g0569100 [Oryza sativa Japonica Group]
LOC_Os08g13920.1	876.938	65.3527	86.4835	131.096	58.9255	828.49	51.2977	103.165	90.6961	54.3928	412.781	41.9649	73.571	107.766	63.0297	507.325	61.3626	110.614	95.2782	44.826	cDNA|glycosyl hydrolases family 16, putative, expressed	K08235|1|3e-163|573|osa:4345019|xyloglucan:xyloglucosyl transferase [EC:2.4.1.207]	GO:0031410//cytoplasmic vesicle	GO:0016787//hydrolase activity	GO:0005975//carbohydrate metabolic process	gi|115475445|ref|NP_001061319.1|/3.40351e-162/Os08g0237000 [Oryza sativa Japonica Group]
LOC_Os10g42430.1	453.773	218.692	238.586	164.31	133.261	417.061	190.853	261.638	145.503	572.59	313.616	157.006	251.421	125.89	147.711	286.332	203.965	141.886	159.647	166.151	cDNA|transcription factor MYC7E, putative, expressed	K13422|1|0.0|932|osa:4349484|transcription factor MYC2	GO:0043231//intracellular membrane-bounded organelle	-	-	gi|222613322|gb|EEE51454.1|/0/hypothetical protein OsJ_32566 [Oryza sativa Japonica Group]
LOC_Os09g38090.1	402.966	49.0629	452.29	352.6	281.776	448.033	41.2971	923.329	355.521	176.82	263.539	33.6673	527.32	308.444	257.578	362.545	47.9493	478.698	302.751	233.107	cDNA|expressed protein	-	GO:0016020//membrane	-	GO:0007010//cytoskeleton organization;GO:0009658//chloroplast organization	gi|115480581|ref|NP_001063884.1|/0/Os09g0553900 [Oryza sativa Japonica Group]
LOC_Os08g39450.1	1015.19	215.02	240.363	304.51	214.662	940.117	198.625	212.099	287.294	161.574	399.7	206.008	255.67	156.821	228.982	422.93	208.092	166.969	134.263	182.675	cDNA|AN1-like zinc finger domain containing protein, expressed	-	-	-	-	gi|115477170|ref|NP_001062181.1|/4.78187e-66/Os08g0504700 [Oryza sativa Japonica Group]
LOC_Os02g51670.1	595.949	1115.13	966.612	1633.02	1591.49	637.869	984.271	863.76	1594.47	1659.57	944.588	960.525	821.026	1089.19	1234.08	944.064	1108.42	703.858	918.586	1079.51	cDNA|ethylene-responsive transcription factor, putative, expressed	K09286|1|2e-102|372|osa:4330752|EREBP-like factor	-	-	-	gi|218191595|gb|EEC74022.1|/1.79995e-101/hypothetical protein OsI_08968 [Oryza sativa Indica Group]
LOC_Os07g49114.1	1393.12	20.8257	44.351	362.494	219.928	1761.7	26.8508	75.2559	375.942	977.283	1261.04	8.20807	20.0775	413.921	384.11	2070.79	23.0879	49.0481	435.45	614.251	cDNA|wound-induced protein WI12, putative, expressed	-	-	-	-	gi|115474237|ref|NP_001060717.1|/3.2864e-41/Os07g0691300 [Oryza sativa Japonica Group]
LOC_Os10g35840.1	526.517	133.89	280.794	144.827	265.615	299.792	229.907	537.96	122.79	101.956	620.868	147.402	158.777	180.65	194.308	295.278	219.012	505.529	183.826	121.961	cDNA|shikimate/quinate 5-dehydrogenase, putative, expressed	K02492|1|0.0|817|osa:4349044|glutamyl-tRNA reductase [EC:1.2.1.70]	GO:0009536//plastid	GO:0016620//oxidoreductase activity, acting on the aldehyde or oxo group of donors, NAD or NADP as acceptor;GO:0016616//oxidoreductase activity, acting on the CH-OH group of donors, NAD or NADP as acceptor;GO:0000166//nucleotide binding	GO:0006779//porphyrin-containing compound biosynthetic process	gi|10140790|gb|AAG13620.1|AC078840_11/0/putative glutamyl-tRNA reductase [Oryza sativa Japonica Group]
LOC_Os03g32490.1	984.934	88.4614	296.001	628.883	356.834	1688.03	51.5438	264.024	958.948	372.605	735.84	26.0851	264.04	262.051	378.341	1232.49	49.6905	243.096	234.644	374.348	cDNA|DUF1230 domain containing protein, expressed	-	GO:0043231//intracellular membrane-bounded organelle	-	-	gi|115453707|ref|NP_001050454.1|/3.39209e-136/Os03g0439700 [Oryza sativa Japonica Group]
LOC_Os10g21190.1	1401.09	2144.99	969.255	891.941	1348.58	1749.11	720.852	977.879	1321.53	1200.19	1406.58	597.356	1091.09	843.575	600.561	1993.43	781.614	1832.22	1333.47	1119.26	cDNA|expressed protein	-	GO:0043231//intracellular membrane-bounded organelle	GO:0046914//transition metal ion binding	-	gi|19920142|gb|AAM08574.1|AC092750_8/2.19948e-151/Hypothetical protein [Oryza sativa Japonica Group]
LOC_Os03g51650.1	540.291	176.78	159.33	221.378	95.609	485.003	151.109	208.509	247.82	274.233	915.903	164.481	326.488	164.817	171.911	748.014	119.183	169.709	285.092	172.993	cDNA|membrane protein, putative, expressed	-	GO:0043231//intracellular membrane-bounded organelle	-	-	gi|115455071|ref|NP_001051136.1|/0/Os03g0726500 [Oryza sativa Japonica Group]
LOC_Os01g43844.1	572.524	70.5513	88.2733	57.2492	46.0813	787.706	62.0408	80.4393	50.1139	71.6315	186.698	39.6365	91.459	54.1098	67.6443	175.399	77.6323	107.258	48.4553	55.8552	cDNA|cytochrome P450 72A1, putative, expressed	K15638|1|6e-115|413|ath:AT1G17060|cytochrome P450, family 72, subfamily C, polypeptide 1;K15639|3|1e-109|395|aly:ARALYDRAFT_901457|cytochrome P450, family 734, subfamily A, polypeptide 1 (PHYB activation tagged suppressor 1) [EC:1.14.-.-];K10717|5|1e-86|319|osa:9269428|cytokinin trans-hydroxylase	GO:0031410//cytoplasmic vesicle	GO:0016491//oxidoreductase activity;GO:0005506//iron ion binding	GO:0006091//generation of precursor metabolites and energy	gi|125526932|gb|EAY75046.1|/0/hypothetical protein OsI_02942 [Oryza sativa Indica Group]
LOC_Os05g46340.1	624.313	28.1249	47.6329	41.7521	37.1368	485.691	29.9872	65.9221	35.1624	71.5242	206.674	22.7917	119.503	41.7654	38.5537	135.925	29.9216	38.7173	28.0141	49.8093	cDNA|expressed protein	-	-	-	-	gi|125553157|gb|EAY98866.1|/4.15037e-65/hypothetical protein OsI_20814 [Oryza sativa Indica Group]
LOC_Os10g21268.1	754.331	516.173	209.884	608.498	692.09	750.973	1242.29	638.986	467.799	250.472	705.28	186.228	140.159	604.761	520.506	761.054	350.369	1498.09	316.752	327.155	cDNA|ribulose bisphosphate carboxylase large chain precursor, putative, expressed	K01601|1|0.0|945|osa:3131463|ribulose-bisphosphate carboxylase large chain [EC:4.1.1.39]	GO:0043231//intracellular membrane-bounded organelle	-	-	gi|109156602|ref|YP_654221.1|/0/ribulose-1,5-bisphosphate carboxylase/oxygenase large subunit [Oryza sativa Indica Group]
LOC_Os04g57550.1	525.319	14.086	17.7133	93.1813	120.82	594.482	22.8898	18.1074	203.599	384.328	1003.95	16.4015	29.3422	83.3346	76.0222	782.525	14.8661	10.7435	91.8594	119.309	cDNA|amine oxidase, flavin-containing, domain containing protein, expressed	K13367|1|5e-164|576|aly:ARALYDRAFT_486367|non-specific polyamine oxidase [EC:1.5.3.17];K11450|3|2e-52|205|smo:SELMODRAFT_449015|lysine-specific histone demethylase 1 [EC:1.-.-.-]	-	GO:0016741	GO:0006730//one-carbon metabolic process	gi|115461236|ref|NP_001054218.1|/0/Os04g0671200 [Oryza sativa Japonica Group]
LOC_Os03g22370.1	1498.61	229.186	522.714	523.218	632.085	2120.07	247.956	774.002	450.48	61.4218	1588.76	153.916	157.182	399.068	828.097	1890.25	281.347	684.492	506.375	343.786	cDNA|ultraviolet-B-repressible protein, putative, expressed	-	-	-	-	-
LOC_Os04g58810.1	705.069	33.9387	81.0456	308.219	108.9	836.384	24.3579	75.7975	439.61	79.5422	91.3653	35.0269	100.08	64.4367	93.1576	86.7574	21.4032	53.1447	58.7265	99.6373	cDNA|CAF1 family ribonuclease containing protein, putative, expressed	K12581|1|3e-52|204|smo:SELMODRAFT_117491|CCR4-NOT transcription complex subunit 7/8	-	GO:0004518//nuclease activity	-	gi|32488710|emb|CAE03453.1|/0/OSJNBa0088H09.11 [Oryza sativa Japonica Group]
LOC_Os07g01020.1	793.663	224.371	550.323	689.021	429.781	983.037	186.189	872.09	807.724	344.926	866.068	134.449	690.77	728.929	592.866	941.868	242.468	413.58	640.966	544.474	cDNA|SOR/SNZ family protein, putative, expressed	K06215|1|8e-159|558|osa:4342162|pyridoxine biosynthesis protein [EC:4.-.-.-]	GO:0044444//cytoplasmic part;GO:0016020//membrane	GO:0042802//identical protein binding;GO:0046983//protein dimerization activity	GO:0042364;GO:0009108//coenzyme biosynthetic process;GO:0006778//porphyrin-containing compound metabolic process;GO:0008614//pyridoxine metabolic process;GO:0006972//hyperosmotic response;GO:0033194//response to hydroperoxide;GO:0019752//carboxylic acid metabolic process	gi|115470141|ref|NP_001058669.1|/8.50219e-158/Os07g0100200 [Oryza sativa Japonica Group]
LOC_Os03g52170.1	441.939	85.1406	392.77	321.415	515.622	393.394	196.243	453.085	363.709	416.686	534.65	96.8054	341.448	307.813	494.73	529.454	220.686	485.669	417.226	462.964	cDNA|4-hydroxy-3-methylbut-2-enyl diphosphate reductase, putative, expressed	K03527|1|0.0|838|osa:4334003|4-hydroxy-3-methylbut-2-enyl diphosphate reductase [EC:1.17.1.2]	GO:0043231//intracellular membrane-bounded organelle	GO:0016726//oxidoreductase activity, acting on CH or CH2 groups, NAD or NADP as acceptor	GO:0006090//pyruvate metabolic process;GO:0006721//terpenoid metabolic process	gi|115455133|ref|NP_001051167.1|/0/Os03g0731900 [Oryza sativa Japonica Group]
LOC_Os02g33680.1	732.001	6.14384	7.67392	67.5565	50.0042	866.41	30.6275	21.0077	58.0987	231.963	106.104	13.1423	14.306	16.2769	61.3407	74.5155	27.1714	4.97621	14.7385	131.057	cDNA|U-box domain containing protein, expressed	K09561|1|4e-07|54.7|vcn:VOLCADRAFT_67840|STIP1 homology and U-box containing protein 1 [EC:6.3.2.19]	-	-	-	gi|115446565|ref|NP_001047062.1|/0/Os02g0540700 [Oryza sativa Japonica Group]
LOC_Os03g60080.1	830.061	385.357	803.835	370.835	253.914	917.198	297.398	829.367	468.826	1366.33	316.21	281.141	1339.25	262.539	405.8	262.732	258.837	649.376	288.094	416.497	cDNA|NAC domain-containing protein 67, putative, expressed	-	-	-	-	gi|115456163|ref|NP_001051682.1|/6.30823e-160/Os03g0815100 [Oryza sativa Japonica Group]
LOC_Os02g39360.1	878.398	495.463	2222.33	1352.48	698.021	968.37	474.923	3275.39	1283.82	474.981	1250.4	215.954	2111.38	1263.28	965.18	1654.67	349.11	1797.43	987.909	616.773	cDNA|B-box zinc finger family protein, putative, expressed	-	GO:0031410//cytoplasmic vesicle	GO:0046914//transition metal ion binding;GO:0003676//nucleic acid binding	-	gi|115447193|ref|NP_001047376.1|/3.9542e-116/Os02g0606200 [Oryza sativa Japonica Group]
LOC_Os01g51890.1	395.238	2.24163	1.98396	3.47579	6.48349	513.837	3.59538	3.00459	12.4674	10.3705	222.317	2.1432	3.34933	4.63233	7.02773	265.979	2.37231	4.21691	3.84295	7.78575	cDNA|endonuclease/exonuclease/phosphatase family domain containing protein, expressed	K01099|1|4e-41|168|ota:Ot04g02290|phosphatidylinositol-bisphosphatase [EC:3.1.3.36]	GO:0043231//intracellular membrane-bounded organelle	GO:0016791//phosphatase activity	-	gi|115439585|ref|NP_001044072.1|/0/Os01g0716800 [Oryza sativa Japonica Group]
LOC_Os07g07540.1	652.637	7.19626	117.25	259.343	300.63	705.856	8.71775	161.923	310.721	92.4983	726.462	11.3616	52.0736	265.662	271.417	694.491	13.6522	101.029	222.228	172.114	cDNA|SHOOT1 protein, putative, expressed	-	GO:0009526//plastid envelope;GO:0009532//plastid stroma;GO:0009534//chloroplast thylakoid	-	GO:0006950//response to stress	gi|50509325|dbj|BAD30783.1|/1.58353e-155/putative SHOOT1 protein [Oryza sativa Japonica Group]
LOC_Os01g59900.1	409.497	93.7784	80.8138	73.5105	59.6528	443.905	102.3	72.9018	84.7851	95.4791	298.081	86.2909	81.4671	52.2315	56.2315	309.311	81.3952	69.2539	51.915	69.2468	cDNA|expressed protein	-	-	-	-	gi|125572412|gb|EAZ13927.1|/4.22976e-172/hypothetical protein OsJ_03852 [Oryza sativa Japonica Group]
LOC_Os03g53020.1	797.707	7.40331	17.8096	72.9088	97.0391	862.254	15.6506	27.3087	69.2445	1349.52	118.67	16.4729	26.3192	79.3092	226.166	81.9177	18.2234	19.9061	71.0615	220.084	cDNA|helix-loop-helix DNA-binding domain containing protein, expressed	K13422|1|8e-08|56.6|pop:POPTR_836925|transcription factor MYC2	GO:0043231//intracellular membrane-bounded organelle	-	-	gi|115455241|ref|NP_001051221.1|/6.87436e-111/Os03g0741100 [Oryza sativa Japonica Group]
LOC_Os01g70790.1	666.408	69.9375	123.271	371.526	287.824	745.827	84.0366	99.8598	405.595	537.704	161.259	107.95	127.527	225.048	401.148	163.06	121.103	66.6018	204.875	345.837	cDNA|SRC2 protein, putative, expressed	-	-	-	-	gi|115442057|ref|NP_001045308.1|/8.98267e-76/Os01g0934100 [Oryza sativa Japonica Group]
LOC_Os02g41630.2	388.579	1123.8	418.901	259.137	1006.42	404.824	1443.67	1058.74	240.815	1075.38	192.203	344.62	1107.1	478.159	906.569	451.209	1532.85	1014.87	793.411	1558	cDNA|phenylalanine ammonia-lyase, putative, expressed	K13064|1|0.0|1341|osa:4330034|phenylalanine/tyrosine ammonia-lyase [EC:4.3.1.25]	GO:0044424//intracellular part	GO:0016841//ammonia-lyase activity	GO:0006558//L-phenylalanine metabolic process	gi|115447403|ref|NP_001047481.1|/0/Os02g0626100 [Oryza sativa Japonica Group]
LOC_Os01g28790.1	1083.69	818.638	471.065	420.033	145.567	1162.75	831.167	604.85	474.651	88.9211	255.653	543.606	704.362	62.7222	102.361	317.411	614.693	521.539	68.9875	90.9841	cDNA|PRAS-rich protein, putative, expressed	-	-	-	-	gi|115436680|ref|NP_001043098.1|/1.63224e-25/Os01g0384800 [Oryza sativa Japonica Group]
LOC_Os01g25386.1	191.345	62.5216	97.5986	127.46	149.351	195.906	53.7472	124.005	160.43	249.125	188.963	69.8424	139.656	113.19	114.774	189.83	77.4075	79.7195	138.397	171.288	cDNA|multidrug resistance-associated protein, putative, expressed	K05666|1|5e-175|614|olu:OSTLU_35503|ATP-binding cassette, subfamily C (CFTR/MRP), member 2;K05658|2|7e-55|215|aly:ARALYDRAFT_905099|ATP-binding cassette, subfamily B (MDR/TAP), member 1	GO:0043231//intracellular membrane-bounded organelle;GO:0016020//membrane	GO:0017111//nucleoside-triphosphatase activity;GO:0016491//oxidoreductase activity;GO:0000166//nucleotide binding	GO:0009987//cellular process;GO:0008152//metabolic process;GO:0006865//amino acid transport	gi|27368877|emb|CAD59596.1|/0/MRP-like ABC transporter [Oryza sativa Japonica Group]
LOC_Os01g65260.1	515.144	52.9635	105.106	114.595	130.861	947.785	17.2543	67.1395	173.287	49.9581	292.843	66.6213	73.5173	66.3762	168.583	564.913	32.8191	38.2391	76.9502	74.3496	cDNA|amidophosphoribosyltransferase, chloroplast precursor, putative, expressed	K00764|1|0.0|796|bdi:100836433|amidophosphoribosyltransferase [EC:2.4.2.14]	GO:0043231//intracellular membrane-bounded organelle	GO:0016763//transferase activity, transferring pentosyl groups;GO:0043169//cation binding;GO:0051540	GO:0006144//purine nucleobase metabolic process;GO:0006163//purine nucleotide metabolic process	gi|19571130|dbj|BAB86554.1|/0/putative amidophosphoribosyltransferase [Oryza sativa Japonica Group]
LOC_Os05g01950.1	1204.87	1818.07	1630.5	1031.83	689.194	1719.33	2242.33	2529.36	1081.18	162.72	1144.41	1521.57	1613.77	653.693	792.802	1707.99	2399.73	1630.3	645.842	445.991	cDNA|expressed protein	-	GO:0009534//chloroplast thylakoid	GO:0005515//protein binding	-	gi|125550550|gb|EAY96259.1|/1.21149e-34/hypothetical protein OsI_18157 [Oryza sativa Indica Group]
LOC_Os07g31884.1	425.014	81.7224	189.56	628.053	768.517	361.981	89.8356	204.692	673.256	777.456	338.789	61.2599	193.881	637.782	674.072	332.998	82.2348	114.821	632.56	736.165	cDNA|MATE efflux family protein, putative, expressed	K03327|1|0.0|702|osa:4343318|multidrug resistance protein, MATE family	-	GO:0022857//transmembrane transporter activity	GO:0006810//transport	gi|115472251|ref|NP_001059724.1|/0/Os07g0502200 [Oryza sativa Japonica Group]
LOC_Os10g01080.1	762.051	53.7455	153.105	504.131	564.516	1122.64	78.6612	216.418	662.557	241.776	573.473	68.3971	60.3503	322.043	491.95	574.598	189.668	86.8993	254.606	320.257	cDNA|SOR/SNZ family protein, putative, expressed	K06215|1|1e-165|580|osa:4347937|pyridoxine biosynthesis protein [EC:4.-.-.-]	GO:0044444//cytoplasmic part;GO:0016020//membrane	GO:0042802//identical protein binding;GO:0046983//protein dimerization activity	GO:0042364;GO:0009108//coenzyme biosynthetic process;GO:0006778//porphyrin-containing compound metabolic process;GO:0008614//pyridoxine metabolic process;GO:0006972//hyperosmotic response;GO:0033194//response to hydroperoxide;GO:0019752//carboxylic acid metabolic process	gi|115480834|ref|NP_001064010.1|/1.41031e-164/Os10g0100700 [Oryza sativa Japonica Group]
LOC_Os06g01850.1	659.865	95.6408	210.639	200.561	352.293	629.15	115.378	240.128	226.314	56.7312	687.57	165.259	95.9067	188.411	342.505	629.056	255.082	228.674	193.482	188.525	cDNA|ferredoxin--NADP reductase, chloroplast precursor, putative, expressed	K02641|1|0.0|652|osa:4339874|ferredoxin--NADP+ reductase [EC:1.18.1.2]	GO:0009532//plastid stroma;GO:0009534//chloroplast thylakoid;GO:0034357;GO:0005576//extracellular region	GO:0008187//poly-pyrimidine tract binding;GO:0000166//nucleotide binding;GO:0050662//coenzyme binding;GO:0008937//ferredoxin-NAD(P) reductase activity	GO:0006091//generation of precursor metabolites and energy;GO:0050832//defense response to fungus	gi|115465942|ref|NP_001056570.1|/0/Os06g0107700 [Oryza sativa Japonica Group]
LOC_Os06g04030.1	1205.3	2467.48	2247.88	1248.67	1180.55	951.245	2391.69	1827.03	1015.53	2170.29	1470.05	1735.81	2032.51	1313.13	1440.09	987.606	2018.06	1459.43	1084.34	1823.66	cDNA|histone H3, putative, expressed	K11253|1|1e-66|251|mtr:MTR_4g097170|histone H3	GO:0000785//chromatin;GO:0043231//intracellular membrane-bounded organelle	GO:0003676//nucleic acid binding	GO:0034728//nucleosome organization	gi|296083584|emb|CBI23573.3|/2.54551e-66/unnamed protein product [Vitis vinifera]
LOC_Os05g23740.1	387.176	96.3351	138.563	243.145	268.105	315.275	88.3	115.057	231.098	216.833	323.714	127.918	177.915	300.284	321.202	227.668	102.61	250.372	283.329	246.126	cDNA|DnaK family protein, putative, expressed	K03283|1|0.0|1051|osa:4351875|heat shock 70kDa protein 1/8	GO:0009532//plastid stroma;GO:0009526//plastid envelope	GO:0016628//oxidoreductase activity, acting on the CH-CH group of donors, NAD or NADP as acceptor;GO:0005515//protein binding;GO:0032559	GO:0010038//response to metal ion;GO:0044267//cellular protein metabolic process;GO:0006605//protein targeting;GO:0006950//response to stress	gi|222631026|gb|EEE63158.1|/0/hypothetical protein OsJ_17967 [Oryza sativa Japonica Group]
LOC_Os02g49680.1	688.868	9.70109	279.825	619.391	585.667	853.131	12.3459	255.53	585.047	224.504	789.238	4.40094	170.386	443.506	652.858	743.156	7.08742	277.179	350.829	279.64	cDNA|arsenate reductase, putative, expressed	-	GO:0043231//intracellular membrane-bounded organelle	-	-	gi|115448453|ref|NP_001048006.1|/1.48677e-146/Os02g0729400 [Oryza sativa Japonica Group]
LOC_Os04g58850.1	810.949	467.439	215.71	583.269	227.566	517.551	413.296	199.606	361.279	211.103	198.729	466.164	225.871	165.749	194.389	159.233	422.87	112.04	141.858	200.303	cDNA|harpin-induced protein 1 domain containing protein, expressed	K08488|1|8e-13|73.2|ath:AT1G32270|syntaxin 7	GO:0043231//intracellular membrane-bounded organelle;GO:0031410//cytoplasmic vesicle	-	-	gi|115461434|ref|NP_001054317.1|/2.10735e-95/Os04g0685300 [Oryza sativa Japonica Group]
LOC_Os01g72100.1	745.899	27.2781	85.79	438.929	211.926	851.89	25.2569	58.2545	265.158	345.215	88.1872	25.8097	78.1043	302.197	208.88	86.3396	29.262	52.0049	194.507	221.667	cDNA|OsCML10 - Calmodulin-related calcium sensor protein, expressed	K13448|1|2e-86|317|osa:4325762|calcium-binding protein CML	GO:0043231//intracellular membrane-bounded organelle	GO:0046872//metal ion binding	-	gi|115442241|ref|NP_001045400.1|/2.19735e-85/Os01g0949500 [Oryza sativa Japonica Group]
LOC_Os03g55540.1	732.834	96.9227	204.048	676.357	424.565	843.509	130.157	223.351	860.31	569.403	331.157	121.162	299.176	281.774	383.261	279.415	101.693	114.304	209.065	456.477	cDNA|ZOS3-18 - C2H2 zinc finger protein, expressed	-	-	GO:0005488//binding	-	gi|115455531|ref|NP_001051366.1|/1.70109e-93/Os03g0764100 [Oryza sativa Japonica Group]
LOC_Os11g39020.1	359.891	12.2794	300.08	504.568	396.293	327.618	15.8996	279.611	475.409	692.45	321.005	14.1077	264.101	384.441	346.948	311.186	11.8486	362.25	455.286	442.855	cDNA|ABC transporter, ATP-binding protein, putative, expressed	K06185|1|7e-55|214|cre:CHLREDRAFT_132213|ATP-binding cassette, subfamily F, member 2	GO:0043231//intracellular membrane-bounded organelle	GO:0017111//nucleoside-triphosphatase activity;GO:0004672//protein kinase activity;GO:0032559	GO:0009207;GO:0006464//cellular protein modification process	gi|115486187|ref|NP_001068237.1|/0/Os11g0603200 [Oryza sativa Japonica Group]
LOC_Os02g39160.1	343.101	16.6253	124.576	338.253	484.361	297.091	78.8443	137.334	337.958	464.85	429.811	42.4655	99.6418	432.236	466.564	307.891	79.4429	155.421	490.113	553.406	cDNA|hydroxymethylbutenyl 4-diphosphate synthase, putative, expressed	K03526|1|0.0|1415|osa:4329911|(E)-4-hydroxy-3-methylbut-2-enyl-diphosphate synthase [EC:1.17.7.1]	GO:0009532//plastid stroma;GO:0009526//plastid envelope	GO:0051536//iron-sulfur cluster binding;GO:0046914//transition metal ion binding;GO:0052592	GO:0006090//pyruvate metabolic process;GO:0009627//systemic acquired resistance;GO:0006721//terpenoid metabolic process	gi|115447171|ref|NP_001047365.1|/0/Os02g0603800 [Oryza sativa Japonica Group]
LOC_Os02g54600.1	479.293	201.637	85.4877	106.661	58.8143	399.432	184.78	104.459	123.097	131.153	1116.21	125.043	119.676	76.9789	54.3784	1627.74	204.535	63.2839	86.5992	53.3922	cDNA|STE_MEK_ste7_MAP2K.5 - STE kinases include homologs to sterile 7, sterile 11 and sterile 20 from yeast, expressed	K13413|1|2e-180|630|osa:4330957|mitogen-activated protein kinase kinase 4/5, plant [EC:2.7.12.2]	GO:0043231//intracellular membrane-bounded organelle	GO:0004672//protein kinase activity;GO:0032559	GO:0006464//cellular protein modification process;GO:0006950//response to stress;GO:0012501//programmed cell death	gi|115449123|ref|NP_001048341.1|/1.91913e-179/Os02g0787300 [Oryza sativa Japonica Group]
LOC_Os04g47220.1	667.528	154.339	414.744	484.698	1044.88	461.433	101.983	466.983	429.206	982.21	504.282	46.2836	563.753	605.645	1039.33	484.127	78.6532	391.985	585.935	1312.32	cDNA|aquaporin protein, putative, expressed	K09872|1|3e-156|550|osa:4330248|aquaporin PIP	GO:0031224//intrinsic to membrane	-	GO:0006810//transport	gi|146345484|sp|Q7XSQ9.3|PIP12_ORYSJ/2.71199e-166/RecName: Full=Probable aquaporin PIP1-2; AltName: Full=OsPIP1;2; AltName: Full=Plasma membrane intrinsic protein 1-2
LOC_Os01g45274.1	723.675	53.1336	44.4082	4.1485	86.4383	1046.78	178.632	170.644	6.77588	9.73532	751.862	14.144	23.7433	9.76983	88.5066	1258.09	228.134	78.2619	13.9239	30.4339	cDNA|carbonic anhydrase, chloroplast precursor, putative, expressed	K01673|1|3e-128|456|osa:4326583|carbonic anhydrase [EC:4.2.1.1]	GO:0009536//plastid	GO:0046914//transition metal ion binding;GO:0016836//hydro-lyase activity	-	gi|115438793|ref|NP_001043676.1|/2.89858e-127/Os01g0639900 [Oryza sativa Japonica Group]
LOC_Os02g34810.1	487.986	179.287	185.865	218.949	238.743	589.708	217.588	242.531	182.438	124.348	627.582	145.716	146.867	149.232	215.268	698.917	277.063	395.63	115.048	116.065	cDNA|OsAPx8 - Thylakoid-bound Ascorbate Peroxidase encoding gene 5,8, expressed	K00434|1|0.0|685|osa:4329643|L-ascorbate peroxidase [EC:1.11.1.11]	GO:0043231//intracellular membrane-bounded organelle	GO:0005506//iron ion binding;GO:0004601//peroxidase activity	GO:0008152//metabolic process;GO:0006950//response to stress	gi|115446663|ref|NP_001047111.1|/0/Os02g0553200 [Oryza sativa Japonica Group]
LOC_Os07g36190.1	772.883	58.222	132.602	427.348	546.307	844.983	44.1804	210.975	517.221	440.594	838.46	25.7984	143.836	796.511	752.875	685.267	39.3582	329.367	535.938	680.043	cDNA|hydrolase, NUDIX family, domain containing protein, expressed	K01823|1|4e-131|466|osa:4343523|isopentenyl-diphosphate delta-isomerase [EC:5.3.3.2]	GO:0009536//plastid	GO:0043169//cation binding;GO:0016863//intramolecular oxidoreductase activity, transposing C=C bonds	GO:0006779//porphyrin-containing compound biosynthetic process;GO:0009791//post-embryonic development;GO:0006721//terpenoid metabolic process	gi|6856560|gb|AAF29978.1|AF188065_1/4.3264e-130/isopentenyl pyrophosphate:dimethyllallyl pyrophosphate isomerase [Oryza sativa]
LOC_Os08g45190.1	918.277	12.3204	175.275	530.153	532.931	1233.59	14.4359	231.835	582.046	178.406	839.14	12.6139	90.2974	535.896	524.354	882.953	14.6166	174.495	413.97	378.267	cDNA|PGR5, putative, expressed	-	GO:0009534//chloroplast thylakoid	-	GO:0006950//response to stress;GO:0009642//response to light intensity;GO:0009767//photosynthetic electron transport chain	gi|115477893|ref|NP_001062542.1|/5.12599e-38/Os08g0566600 [Oryza sativa Japonica Group]
LOC_Os09g25760.1	674.618	399.756	416.954	543.911	438.428	464.528	370.632	336.131	428.866	609.062	311.999	430.239	389.042	288.339	318.93	240.974	360.609	219.631	332.472	271.7	cDNA|tetraspanin family protein, putative, expressed	-	GO:0016020//membrane;GO:0031410//cytoplasmic vesicle	-	-	gi|115479259|ref|NP_001063223.1|/4.82601e-144/Os09g0425900 [Oryza sativa Japonica Group]
LOC_Os05g41780.1	774.703	245.711	399.425	580.981	246.514	588.011	183.099	360.977	539.678	194.85	554.667	181.099	442.191	169.008	210.329	390.345	201.087	254.21	130.826	131.909	cDNA|AP2 domain containing protein, expressed	K09286|1|4e-15|80.9|aly:ARALYDRAFT_494572|EREBP-like factor	-	-	-	gi|115464685|ref|NP_001055942.1|/2.88731e-62/Os05g0497300 [Oryza sativa Japonica Group]
LOC_Os07g08030.1	737.168	29.5887	78.0075	186.225	307.106	791.316	53.6369	110.479	174.244	144.129	780.845	42.2826	46.8421	241.573	341.737	772.473	60.2735	96.7491	209.082	213.41	cDNA|ribose-5-phosphate isomerase A, putative, expressed	K01807|1|2e-130|464|osa:4342543|ribose 5-phosphate isomerase A [EC:5.3.1.6]	GO:0043231//intracellular membrane-bounded organelle	GO:0016861//intramolecular oxidoreductase activity, interconverting aldoses and ketoses	GO:0006098//pentose-phosphate shunt	gi|115470849|ref|NP_001059023.1|/1.70089e-129/Os07g0176900 [Oryza sativa Japonica Group]
LOC_Os09g27050.1	317.726	46.5123	399.29	142.908	73.5272	359.667	65.4926	310.063	260.068	245.875	564.79	45.094	592.018	100.505	137.127	704.069	41.5179	289.246	138.02	217.061	cDNA|HD domain containing protein, putative, expressed	-	GO:0043231//intracellular membrane-bounded organelle	-	GO:0006163//purine nucleotide metabolic process	gi|51535999|dbj|BAD38079.1|/0/putative plastid (p)ppGpp synthase [Oryza sativa Japonica Group]
LOC_Os09g26960.1	434.19	64.9944	135.368	163.782	248.677	409.25	49.6079	60.0017	97.1517	216.518	276.316	88.0412	88.7682	102.047	132.982	247.99	46.3991	46.2302	146.389	91.8765	cDNA|cytochrome P450, putative, expressed	K05280|1|1e-121|435|vvi:100263810|flavonoid 3'-monooxygenase [EC:1.14.13.21];K09755|4|9e-114|409|rcu:RCOM_0193830|ferulate-5-hydroxylase [EC:1.14.-.-]	GO:0031410//cytoplasmic vesicle	GO:0016491//oxidoreductase activity;GO:0005506//iron ion binding	GO:0008152//metabolic process	gi|115479383|ref|NP_001063285.1|/0/Os09g0441400 [Oryza sativa Japonica Group]
LOC_Os04g24140.1	680.12	1027.73	605.402	473.269	170.897	709.537	1315.37	1086.36	417.321	412.882	591.009	948.551	985.628	551.764	369.399	586.047	1515.24	727.621	373.517	257.633	cDNA|ribose-5-phosphate isomerase A, putative, expressed	K01807|1|6e-134|475|osa:4335430|ribose 5-phosphate isomerase A [EC:5.3.1.6]	GO:0043231//intracellular membrane-bounded organelle	GO:0016861//intramolecular oxidoreductase activity, interconverting aldoses and ketoses	GO:0006098//pentose-phosphate shunt	gi|115457638|ref|NP_001052419.1|/6.26264e-133/Os04g0306400 [Oryza sativa Japonica Group]
LOC_Os01g74300.1	1033.65	47.3502	119.223	188.842	302.822	846.756	36.7257	141.259	166.199	70.1987	1283.35	31.8506	87.6055	282.569	423.42	1138.65	34.2105	125.697	183.876	249.937	cDNA|metallothionein, putative, expressed	-	-	-	-	gi|218189837|gb|EEC72264.1|/7.44924e-08/hypothetical protein OsI_05418 [Oryza sativa Indica Group]
LOC_Os01g21250.1	3045.72	15.8471	36.4075	966.934	545.908	2850.47	39.9678	79.4449	983.689	2011.47	3700.93	27.7145	96.4347	1355.12	741.209	2802.43	51.8568	50.5973	815.339	958.705	cDNA|late embryogenesis abundant protein, putative, expressed	-	GO:0043231//intracellular membrane-bounded organelle	-	GO:0009414//response to water deprivation;GO:0006979//response to oxidative stress;GO:0007275//multicellular organismal development	gi|115436230|ref|NP_001042873.1|/7.97794e-25/Os01g0314800 [Oryza sativa Japonica Group]
LOC_Os09g04790.1	527.454	237.409	662.538	1110.09	762.286	457.374	290.578	489.697	914.733	947.456	720.761	445.791	780.01	1535.91	810.96	542.362	269.623	646.67	1169.53	915.138	cDNA|PAP fibrillin family domain containing protein, expressed	-	GO:0009534//chloroplast thylakoid	GO:0016628//oxidoreductase activity, acting on the CH-CH group of donors, NAD or NADP as acceptor	GO:0050896//response to stimulus;GO:0008152//metabolic process	gi|62900682|sp|Q6K439.1|PAP2_ORYSJ/7.15892e-140/RecName: Full=Probable plastid-lipid-associated protein 2, chloroplastic; AltName: Full=Fibrillin-like protein 2; Flags: Precursor
LOC_Os04g43070.1	340.372	112.53	362.267	619.124	598.347	285.48	77.9541	254.166	691.197	375.654	141.28	85.973	240.447	540.9	552.272	127.87	84.9577	208.05	527.351	482.988	cDNA|ammonium transporter protein, putative, expressed	K03320|1|0.0|920|osa:4336365|ammonium transporter, Amt family	GO:0031224//intrinsic to membrane	GO:0015101//organic cation transmembrane transporter activity	GO:0015696//ammonium transport	gi|115459360|ref|NP_001053280.1|/0/Os04g0509600 [Oryza sativa Japonica Group]
LOC_Os04g33190.1	285.459	46.5804	157.321	310.563	255.145	274.209	47.1302	164.121	321.854	668.933	299.138	38.5722	137.305	393.92	261.61	270.956	29.2901	147.772	369.59	357.729	cDNA|AMP-binding enzyme, putative, expressed	K01895|1|0.0|1298|sbi:SORBI_06g015180|acetyl-CoA synthetase [EC:6.2.1.1]	GO:0009532//plastid stroma	GO:0016405//CoA-ligase activity;GO:0032559	GO:0032787//monocarboxylic acid metabolic process	gi|116309453|emb|CAH66525.1|/0/H0502B11.5 [Oryza sativa Indica Group]
LOC_Os06g06290.1	422.683	2342.47	1042.68	1607.51	321.528	460.18	1601.16	1086.17	1945.67	772.621	547.315	953.826	796.067	1363.04	260.147	897.657	1912.15	1065.9	949.628	307.523	cDNA|GDSL-like lipase/acylhydrolase, putative, expressed	K00514|1|3e-49|194|rcu:RCOM_1428040|zeta-carotene desaturase [EC:1.3.5.6];K01206|2|2e-38|159|ath:AT1G67830|alpha-L-fucosidase [EC:3.2.1.51]	GO:0031410//cytoplasmic vesicle	GO:0016787//hydrolase activity	GO:0044238//primary metabolic process	gi|222634989|gb|EEE65121.1|/0/hypothetical protein OsJ_20187 [Oryza sativa Japonica Group]
LOC_Os09g31200.1	718.442	77.1709	309.841	258.608	100.729	595.395	105.518	256.166	218.136	82.5406	272.104	80.4167	297.697	91.3309	90.4223	156.862	83.3991	202.607	83.3918	65.5136	cDNA|AN1-like zinc finger domain containing protein, expressed	-	-	-	-	gi|125606142|gb|EAZ45178.1|/1.87896e-61/hypothetical protein OsJ_29820 [Oryza sativa Japonica Group]
LOC_Os09g20350.1	424.048	1373.38	1406.83	1471.71	848.36	402.222	1238.29	1156.51	1240.43	548.096	601.801	1098.59	1175.81	866.992	735.369	584.839	1390.99	680.551	820.328	709.039	cDNA|ethylene-responsive transcription factor, putative, expressed	K09286|1|3e-28|125|zma:100502435|EREBP-like factor	-	-	-	gi|115478839|ref|NP_001063013.1|/6.71236e-87/Os09g0369000 [Oryza sativa Japonica Group]
LOC_Os02g44980.1	374.29	547.267	661.62	249.44	307.172	294.626	518.303	1246.14	231.382	245.013	1221.57	257.805	1031.27	285.22	290.612	1432.21	474.277	832.112	378.636	398.578	cDNA|transmembrane amino acid transporter protein, putative, expressed	K14209|1|0.0|803|osa:4330274|solute carrier family 36 (proton-coupled amino acid transporter)	GO:0031224//intrinsic to membrane	-	-	gi|115447835|ref|NP_001047697.1|/0/Os02g0670900 [Oryza sativa Japonica Group]
LOC_Os04g36720.1	291.933	3.37789	158.825	96.7035	151.884	258.254	4.44666	141.524	116.937	14.1449	189.558	0.893897	128.753	109.676	161.158	207.932	2.24083	106.701	79.0376	60.9081	cDNA|ferric-chelate reductase, putative, expressed	K13447|1|9e-27|120|ppp:PHYPADRAFT_206166|respiratory burst oxidase [EC:1.6.3.- 1.11.1.-]	GO:0016020//membrane	GO:0046914//transition metal ion binding;GO:0003824//catalytic activity	-	gi|115458592|ref|NP_001052896.1|/0/Os04g0444800 [Oryza sativa Japonica Group]
LOC_Os10g37980.1	400.041	1129.16	1352.72	481.413	455.56	259.736	704.031	1008.36	484.353	407.292	874.189	980.876	1323.37	688.854	530.535	872.135	1130.86	935.362	749.277	492.584	cDNA|prephenate dehydratase domain containing protein, expressed	K05359|1|4e-67|254|bdi:100829551|arogenate/prephenate dehydratase [EC:4.2.1.91 4.2.1.51]	GO:0009536//plastid	GO:0016836//hydro-lyase activity	GO:0009637//response to blue light;GO:0006558//L-phenylalanine metabolic process;GO:0006570//tyrosine metabolic process	gi|115483020|ref|NP_001065103.1|/0/Os10g0523700 [Oryza sativa Japonica Group]
LOC_Os03g45280.1	860.874	339.866	152.403	254.991	146.057	527.895	93.7792	75.0601	244.829	69.1504	1887.33	399.112	195.221	320.34	212.359	1144.41	57.7649	66.2383	150.704	113.3	cDNA|dehydrin, putative, expressed	-	-	-	-	-
LOC_Os05g03860.1	547.752	577.812	1126.04	634.384	304.725	714.453	666.59	1108	464.728	373.21	457.872	466.159	1032.39	411.601	312.423	606.126	619.777	778.481	581.608	375.853	cDNA|CPuORF3 - conserved peptide uORF-containing transcript, expressed	K04371|1|2e-10|65.5|vvi:100254083|extracellular signal-regulated kinase 1/2 [EC:2.7.11.24]	GO:0043231//intracellular membrane-bounded organelle	GO:0003677//DNA binding	GO:0006351//transcription, DNA-dependent	gi|115461889|ref|NP_001054544.1|/1.82716e-54/Os05g0129300 [Oryza sativa Japonica Group]
LOC_Os11g32650.1	439.66	1.72232	4.15665	10.5513	108.236	441.596	7.24781	16.3256	9.84792	25.2622	365.239	0.797615	5.20273	11.9391	35.1131	313.232	18.8002	8.60245	37.185	55.6107	cDNA|chalcone synthase, putative, expressed	K00660|1|0.0|758|osa:4350636|chalcone synthase [EC:2.3.1.74]	-	GO:0016747//transferase activity, transferring acyl groups other than amino-acyl groups	GO:0009699//phenylpropanoid biosynthetic process	gi|115485731|ref|NP_001068009.1|/0/Os11g0530600 [Oryza sativa Japonica Group]
LOC_Os03g41080.1	433.597	175.167	351.246	288.514	243.019	467.442	207.762	443.083	325.941	184.773	517.728	170.455	338.097	307.427	209.809	510.475	177.431	503.34	280.274	171.115	cDNA|seed maturation protein PM23, putative, expressed	-	GO:0043231//intracellular membrane-bounded organelle	-	-	gi|40538958|gb|AAR87215.1|/0/expressed protein [Oryza sativa Japonica Group]
LOC_Os05g04620.1	515.87	512.883	538.996	653.489	401.673	565.372	609.5	585.954	697.297	611.614	682.08	453.885	445.935	410.839	311.851	611.477	470.435	551.115	341.819	309.421	cDNA|expressed protein	-	-	-	-	gi|115461971|ref|NP_001054585.1|/2.37682e-145/Os05g0137300 [Oryza sativa Japonica Group]
LOC_Os06g42720.1	325.369	256.099	218.813	235.35	460.921	236.56	195.149	243.594	237.734	235.096	314.39	191.714	296.562	389.266	261.33	265.355	250.939	357.375	293.544	330.879	cDNA|amino acid transporter, putative, expressed	K14207|1|0.0|792|osa:4341591|solute carrier family 38 (sodium-coupled neutral amino acid transporter), member 2	GO:0031224//intrinsic to membrane	-	-	gi|115469066|ref|NP_001058132.1|/0/Os06g0633800 [Oryza sativa Japonica Group]
LOC_Os01g68020.1	525.779	340.744	174.659	142.72	88.5235	676.826	340.333	153.213	142.316	115.95	284.284	315.306	169.242	116.455	102.814	377.665	218.223	87.2168	78.2695	77.368	cDNA|BTBZ2 - Bric-a-Brac, Tramtrack, and Broad Complex BTB domain with TAZ zinc finger and Calmodulin-binding domains, expressed	K00517|1|2e-63|241|ath:AT3G48360|[EC:1.14.-.-];K10523|3|1e-07|56.2|vvi:100259862|speckle-type POZ protein	GO:0043231//intracellular membrane-bounded organelle	GO:0005515//protein binding	GO:0000302//response to reactive oxygen species;GO:0009756//carbohydrate mediated signaling;GO:0048229//gametophyte development;GO:0051347//positive regulation of transferase activity;GO:0048511//rhythmic process;GO:0006970//response to osmotic stress;GO:0009755//hormone-mediated signaling pathway	gi|115441723|ref|NP_001045141.1|/4.6371e-146/Os01g0908200 [Oryza sativa Japonica Group]
LOC_Os02g39330.1	720.225	54.6916	29.4333	227.212	97.4425	767.913	48.6393	31.9569	405.456	615.326	1047.86	21.9001	33.8755	69.6664	128.02	724.203	42.01	15.9315	56.7292	179.365	cDNA|CHIT1 - Chitinase family protein precursor, expressed	K01183|1|2e-151|533|osa:4329920|chitinase [EC:3.2.1.14]	GO:0030312//external encapsulating structure;GO:0031410//cytoplasmic vesicle	GO:0030247//polysaccharide binding;GO:0004553//hydrolase activity, hydrolyzing O-glycosyl compounds	GO:0006026;GO:0033554//cellular response to stress;GO:0009793//embryo development ending in seed dormancy	gi|115447187|ref|NP_001047373.1|/2.00909e-150/Os02g0605900 [Oryza sativa Japonica Group]
LOC_Os10g28360.1	672.719	49.2111	120.879	528.588	844.12	532.631	49.0422	93.6012	576.644	878.151	676.991	64.8447	140.283	722.178	950.099	393.505	43.8824	108.489	391.245	852.94	cDNA|1,2-dihydroxy-3-keto-5-methylthiopentene dioxygenase protein, putative, expressed	K08967|1|1e-86|318|bdi:100828612|1,2-dihydroxy-3-keto-5-methylthiopentene dioxygenase [EC:1.13.11.53 1.13.11.54]	-	GO:0043169//cation binding;GO:0016702//oxidoreductase activity, acting on single donors with incorporation of molecular oxygen, incorporation of two atoms of oxygen	GO:0043102	gi|115482052|ref|NP_001064619.1|/1.03291e-107/Os10g0419500 [Oryza sativa Japonica Group]
LOC_Os03g17700.1	476.379	68.569	59.8119	117.928	83.1651	479.351	105.85	64.9244	109.533	185.391	61.2264	68.0859	66.9664	59.2955	81.6147	51.7171	89.9354	52.949	83.9538	93.3539	cDNA|CGMC_MAPKCGMC_2_ERK.2 - CGMC includes CDA, MAPK, GSK3, and CLKC kinases, expressed	K04371|1|0.0|758|osa:4332475|extracellular signal-regulated kinase 1/2 [EC:2.7.11.24]	-	GO:0004702//receptor signaling protein serine/threonine kinase activity;GO:0032559	GO:0006464//cellular protein modification process	gi|115452339|ref|NP_001049770.1|/0/Os03g0285800 [Oryza sativa Japonica Group]
LOC_Os01g44210.1	910.86	227.815	352.964	395.412	582.835	781.145	244.481	272.195	408.843	143.621	839.526	317.065	265.501	372.451	635.446	593.784	283.824	266.78	347.314	326.607	cDNA|50S ribosomal protein L31, putative, expressed	-	GO:0009526//plastid envelope;GO:0009532//plastid stroma;GO:0030529//ribonucleoprotein complex	GO:0005198//structural molecule activity	GO:0003006//developmental process involved in reproduction;GO:0010467//gene expression;GO:0022613//ribonucleoprotein complex biogenesis	gi|115438747|ref|NP_001043653.1|/1.15772e-53/Os01g0633000 [Oryza sativa Japonica Group]
LOC_Os02g15750.1	385.639	7.86757	49.3855	36.6065	128.382	499.798	25.4807	102.934	35.9182	5.19371	391.499	9.48763	15.2424	22.7579	97.6789	455.858	18.5464	91.7402	37.0487	28.9724	cDNA|expressed protein	-	GO:0009534//chloroplast thylakoid	GO:0005488//binding	GO:0006952//defense response;GO:0009767//photosynthetic electron transport chain	gi|115445387|ref|NP_001046473.1|/1.23774e-128/Os02g0257300 [Oryza sativa Japonica Group]
LOC_Os02g10700.1	240.576	350.422	338.587	105.305	131.576	185.852	284.735	235.806	109.388	91.5342	262.442	301.892	377.703	113.25	99.8091	268.11	350.187	300.611	147.978	84.2606	cDNA|OsFBL7 - F-box domain and LRR containing protein, expressed	K14515|1|0.0|987|sbi:SORBI_04g006870|EIN3-binding F-box protein	-	-	-	gi|46390385|dbj|BAD15849.1|/0/putative F-box protein [Oryza sativa Japonica Group]
LOC_Os03g57340.1	481.543	52.0043	176.658	402.102	495.647	363.385	65.2371	170.094	713.183	631.683	420.799	74.0573	262.073	368.454	571.746	249.305	68.8318	262.22	340.113	600.372	cDNA|chaperone protein dnaJ, putative, expressed	K09503|1|0.0|708|osa:4334359|DnaJ homolog subfamily A member 2	GO:0044424//intracellular part	GO:0043169//cation binding;GO:0005515//protein binding;GO:0032559	GO:0006950//response to stress;GO:0044267//cellular protein metabolic process	gi|115455793|ref|NP_001051497.1|/0/Os03g0787300 [Oryza sativa Japonica Group]
LOC_Os04g42020.1	528.818	712.614	962.857	556.518	448.133	680.837	816.904	1565.31	511.785	236.088	435.487	666.426	996.663	471.092	553.628	661.069	768.532	900.738	365.179	294.964	cDNA|CCT/B-box zinc finger protein, putative, expressed	K12135|1|7e-16|83.6|aly:ARALYDRAFT_488429|zinc finger protein CONSTANS;K12127|4|1e-08|59.3|smo:SELMODRAFT_438647|pseudo-response regulator 1;K12131|5|3e-08|58.2|aly:ARALYDRAFT_496148|pseudo-response regulator 3	-	-	-	gi|115459216|ref|NP_001053208.1|/8.28763e-121/Os04g0497700 [Oryza sativa Japonica Group]
LOC_Os05g47560.1	344.456	198.887	651.555	529.88	213.649	340.619	154.397	515.515	448.66	199.473	405.05	238.997	627.874	489.901	260.563	401.75	100.338	705.554	468.096	231.889	cDNA|serine/threonine-protein kinase SNT7, chloroplast precursor, putative, expressed	K08282|1|1e-09|63.5|cme:CMS463C|non-specific serine/threonine protein kinase [EC:2.7.11.1];K00924|2|1e-08|60.5|osa:4346016|[EC:2.7.1.-];K02206|3|4e-08|58.5|cre:CHLREDRAFT_127285|cyclin-dependent kinase 2 [EC:2.7.11.22]	GO:0009536//plastid	GO:0004672//protein kinase activity;GO:0032559	GO:0006464//cellular protein modification process;GO:0010109//regulation of photosynthesis;GO:0048511//rhythmic process	gi|115465267|ref|NP_001056233.1|/0/Os05g0549100 [Oryza sativa Japonica Group]
LOC_Os04g55230.1	129.496	7.28834	7.99454	39.0327	110.119	113.608	16.0519	23.1728	49.1633	61.4992	119.634	17.2684	5.38408	51.9069	83.0922	102.856	22.0838	29.5711	61.9318	84.3413	cDNA|tetratricopeptide repeat domain containing protein, putative, expressed	K03255|1|9e-99|361|ppp:PHYPADRAFT_203627|protein TIF31	-	-	GO:0009725//response to hormone stimulus	gi|38344005|emb|CAE03171.2|/0/OSJNBa0070O11.2 [Oryza sativa Japonica Group]
LOC_Os12g43600.1	854.615	7497.61	3405.17	3362.19	2695.1	630.953	6786.21	2393.96	2275.74	1265.4	2005.67	8255.4	2917.91	3368.07	2617.43	2196.25	8184.35	3182.18	2938.25	1702.62	cDNA|RNA recognition motif containing protein, expressed	K13195|1|8e-35|145|pop:POPTR_712972|cold-inducible RNA-binding protein;K02965|2|1e-15|81.6|ath:AT5G47320|small subunit ribosomal protein S19;K11294|3|8e-14|75.9|smo:SELMODRAFT_15428|nucleolin;K14411|5|7e-13|72.8|cme:CMR392C|RNA-binding protein Musashi	GO:0043231//intracellular membrane-bounded organelle	GO:0003676//nucleic acid binding	-	gi|108863012|gb|ABG22105.1|/2.20897e-42/Glycine-rich RNA-binding protein GRP1A, putative, expressed [Oryza sativa Japonica Group]
LOC_Os02g10350.1	393.831	31.6543	297.114	612.482	316.474	441.234	24.3763	518.319	646.943	584.549	403.049	25.02	350.189	411.975	281.027	403.414	27.5296	319.693	248.466	233.174	cDNA|MLO domain containing protein, putative, expressed	K08472|1|0.0|689|osa:4328620|mlo protein	GO:0016020//membrane	-	-	gi|218190254|gb|EEC72681.1|/0/hypothetical protein OsI_06239 [Oryza sativa Indica Group]
LOC_Os03g46770.1	735.287	11722.8	3266.64	2473.96	1559.9	494.063	10001.4	2083.1	2130.7	784.979	544.995	14310.8	3763.44	2025.36	1465.7	559.238	12257.7	2558.4	2055.82	1026.89	cDNA|RNA recognition motif containing protein, expressed	K13195|1|7e-35|145|pop:POPTR_712972|cold-inducible RNA-binding protein;K02965|2|4e-15|80.5|ath:AT5G47320|small subunit ribosomal protein S19;K11294|3|1e-14|79.0|smo:SELMODRAFT_15428|nucleolin;K14411|5|6e-13|73.2|cme:CMR392C|RNA-binding protein Musashi	GO:0043231//intracellular membrane-bounded organelle	GO:0003676//nucleic acid binding	-	gi|218193471|gb|EEC75898.1|/4.64288e-42/hypothetical protein OsI_12955 [Oryza sativa Indica Group]
LOC_Os07g38120.1	306.553	50.0914	43.8202	59.4968	62.4809	283.051	54.6051	46.7537	83.0792	217.427	132.758	40.8738	61.6651	44.759	69.9694	109.366	39.6324	46.924	55.6239	99.1355	cDNA|CAMK_CAMK_like.34 - CAMK includes calcium/calmodulin depedent protein kinases, expressed	K13412|1|0.0|1010|osa:4343644|calcium-dependent protein kinase [EC:2.7.11.1]	-	GO:0046872//metal ion binding;GO:0004674//protein serine/threonine kinase activity;GO:0032559	GO:0006464//cellular protein modification process	gi|115472865|ref|NP_001060031.1|/0/Os07g0568600 [Oryza sativa Japonica Group]
LOC_Os04g58730.1	211.793	337.249	282.751	205.943	136.731	199.584	329.329	296.508	158.02	26.4894	188.335	294.963	218.225	134.151	118.643	183.416	312.156	237.215	132.067	68.997	cDNA|AT hook motif domain containing protein, expressed	-	-	-	-	gi|222629803|gb|EEE61935.1|/1.67456e-150/hypothetical protein OsJ_16679 [Oryza sativa Japonica Group]
LOC_Os03g61090.1	743.866	40.5387	193.28	324.765	420.533	699.963	54.2931	366.234	349.401	146.593	779.951	70.6519	94.4206	189.888	288.411	703.581	132.561	190.373	211.271	155.584	cDNA|expressed protein	-	-	-	-	gi|108711848|gb|ABF99643.1|/7.04008e-24/expressed protein [Oryza sativa Japonica Group]
LOC_Os01g51920.1	347.875	30.1683	45.8363	32.5477	19.3476	113.604	33.5611	44.3368	22.8687	27.1915	378.073	34.5009	52.7449	23.6511	28.4996	197.701	34.4451	65.3689	31.1894	28.4211	cDNA|phosphotransferase, putative, expressed	K14156|1|5e-171|599|bdi:100824694|choline/ethanolamine kinase [EC:2.7.1.32 2.7.1.82]	-	GO:0003676//nucleic acid binding;GO:0001071//nucleic acid binding transcription factor activity;GO:0016772//transferase activity, transferring phosphorus-containing groups	GO:0006351//transcription, DNA-dependent;GO:0006796//phosphate-containing compound metabolic process	gi|115439587|ref|NP_001044073.1|/0/Os01g0717000 [Oryza sativa Japonica Group]
LOC_Os12g08130.1	369.312	57.6083	75.85	58.869	43.6388	371.198	40.9591	59.5204	39.0514	160.963	112.748	31.4735	58.9428	51.528	72.7735	68.7615	44.7288	34.3399	44.4424	72.1471	cDNA|amino acid transporter, putative, expressed	K15015|1|6e-13|74.3|bdi:100845305|solute carrier family 32 (vesicular inhibitory amino acid transporter);K14209|2|8e-13|73.9|rcu:RCOM_0423020|solute carrier family 36 (proton-coupled amino acid transporter)	GO:0031224//intrinsic to membrane	-	-	gi|115487660|ref|NP_001066317.1|/0/Os12g0181600 [Oryza sativa Japonica Group]
LOC_Os05g04700.1	2478.66	2095.51	2526.39	2621.53	2324.98	1782.46	2067.49	2338.08	2633.61	3668.95	2666.04	1665.27	2654.17	2639.5	2277.88	2402.69	1917.16	1738.05	2297.75	2785.19	cDNA|OsRCI2-6 - Hydrophobic protein LTI6B, expressed	-	GO:0031410//cytoplasmic vesicle	-	-	gi|125550776|gb|EAY96485.1|/6.32759e-30/hypothetical protein OsI_18385 [Oryza sativa Indica Group]
LOC_Os01g45470.1	1504.83	1921.35	1759.29	1382.64	1150.05	1908.28	1464.23	1122.42	1042.3	123.527	2248.1	1360.66	1592.07	1630.21	953.985	2030.82	991.037	684.926	863.13	115.072	cDNA|expressed protein	-	-	-	-	-
LOC_Os07g11110.1	439.62	44.5321	84.8162	39.1576	114.262	575.388	37.367	131.799	36.3283	30.0031	427.719	56.487	45.0909	17.8403	122.422	542.82	54.3723	98.064	26.7735	43.657	cDNA|NAD dependent epimerase/dehydratase family protein, putative, expressed	-	GO:0009526//plastid envelope;GO:0009570//chloroplast stroma;GO:0005576//extracellular region	GO:0048037//cofactor binding;GO:0008187//poly-pyrimidine tract binding	GO:0042254//ribosome biogenesis;GO:0008152//metabolic process	gi|115471157|ref|NP_001059177.1|/0/Os07g0212200 [Oryza sativa Japonica Group]
LOC_Os01g63690.1	342.812	115.918	178.764	40.0532	52.6716	171.162	108.39	136.879	86.4001	96.4649	55.4099	125.688	222.866	33.2874	67.2448	41.3462	96.2748	117.097	42.1206	83.0603	cDNA|hs1, putative, expressed	-	-	-	-	gi|115441125|ref|NP_001044842.1|/0/Os01g0855600 [Oryza sativa Japonica Group]
LOC_Os03g52680.1	567.988	58.2569	84.8796	265.874	125.668	884.727	29.238	18.9218	442.02	188.816	469.469	115.169	168.215	70.6079	174.888	930.555	47.1873	45.3687	91.5734	239.893	cDNA|expressed protein	-	-	-	-	gi|108710959|gb|ABF98754.1|/1.52718e-53/expressed protein [Oryza sativa Japonica Group]
LOC_Os03g13590.1	249.143	176.55	138.641	55.3527	63.3042	197.345	167.261	157.539	54.8994	97.3597	253.083	125.403	151.837	44.4265	54.7264	218.951	190.824	133.783	60.3915	64.911	cDNA|potyvirus VPg interacting protein, putative, expressed	-	-	GO:0005488//binding	-	gi|115451807|ref|NP_001049504.1|/0/Os03g0239200 [Oryza sativa Japonica Group]
LOC_Os03g05290.1	572.562	2291.33	2823.76	553.473	932.396	400.509	2153.36	2833.47	515.694	564.514	252.359	517.979	3006.33	687.519	1080.03	297.322	1639.79	2667.71	434.319	1058.88	cDNA|aquaporin protein, putative, expressed	K09873|1|5e-90|329|ath:AT2G36830|aquaporin TIP	GO:0031224//intrinsic to membrane;GO:0031090//organelle membrane;GO:0043231//intracellular membrane-bounded organelle	-	GO:0006810//transport	gi|1729971|sp|P50156.1|TIP11_ORYSJ/3.17552e-112/RecName: Full=Probable aquaporin TIP1-1; AltName: Full=Tonoplast intrinsic protein 1-1; Short=OsTIP1;1; AltName: Full=rTIP1
LOC_Os06g40080.1	462.577	110.333	906.002	722.056	380.399	449.726	150.144	703.115	624.916	317.756	505.319	133.965	907.561	774.395	551.164	511.586	121.335	532.095	738.94	533.759	cDNA|heme oxygenase 1, putative, expressed	K00510|1|5e-124|442|osa:4341462|heme oxygenase [EC:1.14.99.3]	GO:0043231//intracellular membrane-bounded organelle	GO:0001071//nucleic acid binding transcription factor activity;GO:0016705//oxidoreductase activity, acting on paired donors, with incorporation or reduction of molecular oxygen	GO:0009791//post-embryonic development;GO:0009416//response to light stimulus;GO:0055114//oxidation-reduction process	gi|115468824|ref|NP_001058011.1|/5.31211e-123/Os06g0603000 [Oryza sativa Japonica Group]
LOC_Os01g47760.1	673.041	108.934	182.95	209.447	141.525	613.452	110.994	212.943	96.1741	165.913	281.741	141.097	294.364	146.198	147.356	273.102	97.2768	173.468	168.416	157.276	cDNA|OsGrx_I1 - glutaredoxin subgroup III, expressed	K03676|1|2e-09|61.2|bdi:100821530|glutaredoxin 3	-	GO:0005488//binding	GO:0007165//signal transduction;GO:0010033//response to organic substance	gi|115439065|ref|NP_001043812.1|/5.23597e-54/Os01g0667900 [Oryza sativa Japonica Group]
LOC_Os11g26860.1	342.532	71.4883	81.4559	336.318	738.65	344.812	90.8675	104.425	404.101	548.407	285.861	69.9088	92.3905	446.752	591.232	314.147	110.913	92.9916	507.815	702.014	cDNA|serine hydroxymethyltransferase, mitochondrial precursor, putative, expressed	K00600|1|0.0|862|zma:100192461|glycine hydroxymethyltransferase [EC:2.1.2.1]	GO:0043231//intracellular membrane-bounded organelle;GO:0044444//cytoplasmic part;GO:0016020//membrane	GO:0016742//hydroxymethyl-, formyl- and related transferase activity;GO:0048037//cofactor binding	GO:0009069//serine family amino acid metabolic process;GO:0006730//one-carbon metabolic process;GO:0010038//response to metal ion	gi|212722456|ref|NP_001131153.1|/0/uncharacterized protein LOC100192461 [Zea mays]
LOC_Os08g36480.1	203.133	2.46176	1.28129	37.3497	51.638	221.273	4.16713	1.24742	72.9941	43.6427	88.1425	5.7837	0.846422	35.3642	41.8542	151.179	1.15873	0.324212	28.2933	38.7271	cDNA|nitrate reductase, putative, expressed	K00360|1|0.0|975|ppp:PHYPADRAFT_184973|nitrate reductase (NADH) [EC:1.7.1.1];K00387|4|2e-102|372|olu:OSTLU_3554|sulfite oxidase [EC:1.8.3.1]	-	GO:0008940//nitrate reductase activity;GO:0005506//iron ion binding;GO:0050662//coenzyme binding	GO:0042126//nitrate metabolic process;GO:0006091//generation of precursor metabolites and energy	gi|115476820|ref|NP_001062006.1|/0/Os08g0468100 [Oryza sativa Japonica Group]
LOC_Os03g36750.1	520.562	44.4948	313.684	456.365	272.566	585.52	38.7541	257.169	433.39	140.679	702.104	56.5513	168.205	371.407	411.745	696.481	53.1844	402.701	354.837	188.883	cDNA|cbbY, putative, expressed	K00861|1|1e-14|79.3|rcu:RCOM_1095830|riboflavin kinase [EC:2.7.1.26]	GO:0009526//plastid envelope;GO:0009532//plastid stroma	GO:0016788//hydrolase activity, acting on ester bonds	GO:0006259//DNA metabolic process	gi|115453797|ref|NP_001050499.1|/3.63825e-141/Os03g0565200 [Oryza sativa Japonica Group]
LOC_Os05g41640.2	301.747	15.6549	31.0888	41.4817	96.0857	372.853	33.1737	76.2914	55.2415	21.4796	352.372	20.9269	18.3754	49.6945	100.132	314.739	42.9863	79.0244	42.7873	56.3091	cDNA|phosphoglycerate kinase protein, putative, expressed	K00927|1|0.0|741|bdi:100831948|phosphoglycerate kinase [EC:2.7.2.3]	GO:0009536//plastid	GO:0016301//kinase activity;GO:0032559	GO:0015977//carbon fixation;GO:0006796//phosphate-containing compound metabolic process;GO:0006007//glucose catabolic process	gi|357133147|ref|XP_003568189.1|/0/PREDICTED: phosphoglycerate kinase, chloroplastic-like isoform 1 [Brachypodium distachyon]
LOC_Os03g17740.1	392.996	87.725	90.2277	139.552	116.378	310.975	89.0287	95.5597	190.836	164.477	288.011	108.67	104.805	133.977	106.341	288.311	95.6286	84.2393	137.554	120.891	cDNA|transporter, putative, expressed	K15283|1|5e-26|117|vcn:VOLCADRAFT_109189|solute carrier family 35, member E1;K15285|5|3e-23|108|cme:CMS488C|solute carrier family 35, member E3	GO:0031224//intrinsic to membrane	-	-	gi|125543404|gb|EAY89543.1|/2.04955e-166/hypothetical protein OsI_11077 [Oryza sativa Indica Group]
LOC_Os02g52860.1	388.133	84.4262	122.766	340.252	302.443	320.193	81.7875	143.284	338.28	514.063	435.456	70.361	119.374	532.091	356.794	366.884	80.5463	117.628	487.968	421.642	cDNA|phosphate carrier protein, mitochondrial precursor, putative, expressed	K15102|1|0.0|642|osa:4330845|solute carrier family 25 (mitochondrial phosphate transporter), member 3	GO:0019866//organelle inner membrane;GO:0031224//intrinsic to membrane	GO:0005488//binding	GO:0051234//establishment of localization	gi|115448905|ref|NP_001048232.1|/0/Os02g0767500 [Oryza sativa Japonica Group]
LOC_Os01g71190.1	668.035	9.45794	25.9076	54.841	184.351	832.156	16.1865	51.2592	97.6675	34.8487	565.219	6.52923	9.52343	89.4482	160.09	705.757	16.0699	38.8574	83.5914	88.1259	cDNA|photosystem II reaction center PSB28 protein, chloroplast precursor, putative, expressed	K08903|1|4e-69|259|sbi:SORBI_03g045320|photosystem II 13kDa protein	GO:0009523//photosystem II;GO:0009532//plastid stroma;GO:0009534//chloroplast thylakoid	-	GO:0044237//cellular metabolic process	gi|122064924|sp|Q0JG75.2|PSB28_ORYSJ/2.35055e-88/RecName: Full=Photosystem II reaction center PSB28 protein, chloroplastic; AltName: Full=Photosystem II protein W-like; Flags: Precursor
LOC_Os05g34070.1	621.655	1323.66	1464.94	1045.35	836.28	488.894	1441.41	1260.86	967.858	765.876	691.587	2197.9	1898.41	1124.25	816.098	608.452	1289.5	2290.02	1023.89	840.948	cDNA|DIP1, putative, expressed	K14771|1|2e-16|85.1|vcn:VOLCADRAFT_116880|U3 small nucleolar RNA-associated protein 19	GO:0043231//intracellular membrane-bounded organelle	GO:0005488//binding	-	gi|29367411|gb|AAO72578.1|/6.66519e-177/unknown [Oryza sativa Japonica Group]
LOC_Os09g02710.1	484.931	39.1307	78.1505	135.891	140.313	438.103	74.2082	103.496	188.923	272.586	602.96	81.886	93.8063	154.694	99.0267	589.255	88.731	83.7045	142.639	148.491	cDNA|CBS domain containing membrane protein, putative, expressed	-	GO:0009536//plastid	-	-	gi|115477978|ref|NP_001062584.1|/6.48552e-93/Os09g0115500 [Oryza sativa Japonica Group]
LOC_Os04g51560.1	519.166	169.547	153.218	308.311	191.088	585.113	130.547	137.468	378.98	701.157	149.793	94.701	134.394	168.452	297.113	145.772	121.45	89.453	128.824	253.079	cDNA|WRKY68, expressed	K13425|1|3e-24|110|rcu:RCOM_1616660|WRKY transcription factor 22	-	-	-	gi|115460384|ref|NP_001053792.1|/2.60479e-117/Os04g0605100 [Oryza sativa Japonica Group]
LOC_Os01g58022.1	833.213	1181.83	1314.76	474.295	375.98	898.616	1311.91	1146.27	385.549	295.944	1211.74	840.773	1036.99	299.405	304.577	992.482	1098.76	2337.66	447.367	284.451	cDNA|NADPH-dependent oxidoreductase, putative, expressed	K05582|1|1e-125|446|osa:3131459|NAD(P)H-quinone oxidoreductase subunit K [EC:1.6.5.3]	GO:0009534//chloroplast thylakoid	GO:0046914//transition metal ion binding;GO:0051536//iron-sulfur cluster binding;GO:0048037//cofactor binding;GO:0050136//NADH dehydrogenase (quinone) activity	GO:0051234//establishment of localization;GO:0006091//generation of precursor metabolites and energy	gi|378758418|ref|YP_005296422.1|/3.94603e-132/ndhK gene product (chloroplast) [Oryza meridionalis]
LOC_Os01g07530.1	208.724	7.87252	12.9745	37.785	20.7606	161.66	6.44162	12.4385	25.0238	24.6538	140.635	6.02236	8.92623	28.148	27.5657	123.089	9.95821	6.64426	26.6617	17.876	cDNA|uncharacterized glycosyltransferase, putative, expressed	K06617|1|0.0|1294|sbi:SORBI_03g004540|raffinose synthase [EC:2.4.1.82]	-	GO:0016757//transferase activity, transferring glycosyl groups	-	gi|75110003|sp|Q5VQG4.1|RFS_ORYSJ/0/RecName: Full=Galactinol--sucrose galactosyltransferase; AltName: Full=Raffinose synthase
LOC_Os07g07990.1	374.887	25.6441	19.8774	65.6512	42.4501	355.032	22.61	17.2221	44.9067	97.9704	241.168	21.5897	21.2579	64.5487	27.1814	367.894	30.1537	15.5859	33.0677	35.4402	cDNA|uncharacterized protein At4g06744 precursor, putative, expressed	K13420|1|9e-26|116|vvi:100253808|LRR receptor-like serine/threonine-protein kinase FLS2 [EC:2.7.11.1]	GO:0031410//cytoplasmic vesicle	GO:0016772//transferase activity, transferring phosphorus-containing groups;GO:0004871//signal transducer activity	GO:0006796//phosphate-containing compound metabolic process	gi|125557416|gb|EAZ02952.1|/0/hypothetical protein OsI_25092 [Oryza sativa Indica Group]
LOC_Os05g39720.1	268.33	6.32562	11.2923	36.8187	33.1602	518.623	30.5486	22.0214	175.731	251.875	9.97798	18.1873	20.1411	23.7023	79.9262	12.0868	27.1367	8.67753	23.5473	187.263	cDNA|WRKY70, expressed	K13424|1|2e-121|434|sbi:SORBI_09g023270|WRKY transcription factor 33	GO:0043231//intracellular membrane-bounded organelle	GO:0003676//nucleic acid binding	-	gi|115464457|ref|NP_001055828.1|/0/Os05g0474800 [Oryza sativa Japonica Group]
LOC_Os02g56900.1	426.042	3.14267	46.6527	141.401	211.52	444.839	11.7476	62.026	266.233	613.712	234.644	6.50857	96.3088	169.969	357.021	158.692	11.6023	70.386	166.412	500.063	cDNA|thioredoxin family protein, putative, expressed	-	-	-	-	gi|115449529|ref|NP_001048488.1|/2.12104e-132/Os02g0814000 [Oryza sativa Japonica Group]
LOC_Os04g32110.1	306.387	346.702	97.9692	44.5041	82.9758	326.74	364.342	125.339	42.8379	151.231	173.577	536.873	152.267	57.4957	59.3561	302.136	551.794	75.3728	42.6975	43.4768	cDNA|ACT domain containing protein, expressed	-	-	GO:0042802//identical protein binding;GO:0031406//carboxylic acid binding	GO:0009725//response to hormone stimulus;GO:0008152//metabolic process	gi|115458090|ref|NP_001052645.1|/0/Os04g0391500 [Oryza sativa Japonica Group]
LOC_Os07g44820.1	269.979	51.4989	62.7092	54.214	45.2802	265.04	49.3672	58.2106	40.0805	52.2541	143.159	49.3388	52.5586	41.2282	55.3843	169.724	41.2697	54.6727	37.6517	40.9362	cDNA|expressed protein	-	-	-	-	gi|115473677|ref|NP_001060437.1|/0/Os07g0642600 [Oryza sativa Japonica Group]
LOC_Os08g02630.1	465.176	150.133	357.201	408.589	400.906	614.151	162.075	318.956	349.792	51.9159	416.315	177.11	149.807	315.49	479.063	626.035	274.169	536.377	315.494	198.504	cDNA|photosystem II core complex proteins psbY, chloroplast precursor, putative, expressed	K02723|1|3e-27|121|osa:4344539|photosystem II PsbY protein	GO:0043231//intracellular membrane-bounded organelle;GO:0016020//membrane	-	-	gi|115474555|ref|NP_001060874.1|/3.06906e-26/Os08g0119800 [Oryza sativa Japonica Group]
LOC_Os03g56790.1	542.135	492.895	573.314	971.352	928.714	455.947	609.466	509.807	987.165	967.89	676.464	602.255	548.373	1195.15	823.259	573.061	560.404	386.499	931.153	1087.64	cDNA|actin-depolymerizing factor, putative, expressed	K05765|1|2e-77|287|osa:4334307|cofilin	GO:0044464//cell part	GO:0008092//cytoskeletal protein binding	-	gi|115455697|ref|NP_001051449.1|/1.97755e-76/Os03g0780400 [Oryza sativa Japonica Group]
LOC_Os01g67810.1	294.525	2.30622	8.29994	26.989	7.47288	322.488	3.68291	24.4555	20.8787	15.3472	19.2963	4.67896	3.38653	3.76699	6.01133	26.7996	3.89429	15.6698	5.27705	3.38246	cDNA|transposon protein, putative, unclassified, expressed	K07195|1|1e-27|123|vvi:100268151|exocyst complex component 7	-	-	-	gi|115441693|ref|NP_001045126.1|/0/Os01g0905200 [Oryza sativa Japonica Group]
LOC_Os03g20090.1	337.981	22.2151	27.9652	33.0211	18.3025	285.23	21.8668	24.6838	28.5836	70.8479	18.2582	25.7381	32.1622	17.2251	18.3963	9.80769	20.4759	22.3198	17.2296	21.9694	cDNA|MYB family transcription factor, putative, expressed	K09422|1|6e-177|619|osa:4332651|myb proto-oncogene protein, plant	GO:0043231//intracellular membrane-bounded organelle	GO:0003676//nucleic acid binding	-	gi|115452673|ref|NP_001049937.1|/6.98292e-176/Os03g0315400 [Oryza sativa Japonica Group]
LOC_Os01g61120.1	225.698	10.0474	126.948	149.843	87.2612	235.097	8.57103	161.236	163.185	81.391	220.485	6.64715	95.5905	92.4647	71.6353	248.33	7.84147	138.185	103.325	64.7067	cDNA|expressed protein	K07562|1|3e-36|152|sbi:SORBI_03g046345|nonsense-mediated mRNA decay protein 3;K14945|2|8e-15|81.3|rcu:RCOM_0126290|protein quaking	GO:0009534//chloroplast thylakoid	-	-	gi|222619477|gb|EEE55609.1|/0/hypothetical protein OsJ_03930 [Oryza sativa Japonica Group]
LOC_Os09g15044.1	589.08	3243.98	2295.3	1238.56	867.099	638.672	2990.98	2789.55	1404.04	438.573	678.251	2357.24	1762.16	899.154	868.207	979.941	3377.67	1307.79	844.077	520.089	cDNA|expressed protein	-	GO:0043231//intracellular membrane-bounded organelle	-	-	gi|218201401|gb|EEC83828.1|/1.25743e-26/hypothetical protein OsI_29772 [Oryza sativa Indica Group]
LOC_Os02g43700.1	264.771	44.7106	63.4473	43.5388	32.8369	237.336	32.2026	50.7984	56.1533	52.9417	173.544	22.7393	68.4096	31.6447	40.1912	157.964	52.9164	40.4571	37.6686	38.2424	cDNA|triacylglycerol lipase like protein, putative, expressed	K01058|1|1e-72|273|mtr:MTR_7g081620|phospholipase A1 [EC:3.1.1.32]	GO:0043231//intracellular membrane-bounded organelle	GO:0004091//carboxylesterase activity	GO:0044238//primary metabolic process	gi|115447655|ref|NP_001047607.1|/0/Os02g0653900 [Oryza sativa Japonica Group]
LOC_Os02g55430.1	332.349	117.983	249.475	303.419	208.063	292.504	121.759	215.159	354.375	232.428	347.093	122.219	273.703	201.084	177.733	285.384	140.506	197.16	192.593	179.248	cDNA|alginate regulatory protein AlgP, putative, expressed	-	-	-	-	gi|125541476|gb|EAY87871.1|/1.52077e-53/hypothetical protein OsI_09292 [Oryza sativa Indica Group]
LOC_Os10g41400.1	444.239	73.5466	149.923	273.783	361.084	458.623	88.4468	138.808	271.412	351.784	571.778	129.386	158.989	304.629	364.343	428.728	87.6727	251.061	255.856	337.662	cDNA|peptide methionine sulfoxide reductase, putative, expressed	K07304|1|9e-114|408|osa:4349402|peptide-methionine (S)-S-oxide reductase [EC:1.8.4.11]	GO:0043231//intracellular membrane-bounded organelle	GO:0016671//oxidoreductase activity, acting on a sulfur group of donors, disulfide as acceptor	GO:0043412//macromolecule modification	gi|222613277|gb|EEE51409.1|/1.78695e-114/hypothetical protein OsJ_32480 [Oryza sativa Japonica Group]
LOC_Os02g03010.1	421.192	75.0222	96.2221	154.79	380.984	443.141	105.072	96.6113	141.752	149.283	307.136	135.032	44.7026	174.09	274.65	328.938	164.437	63.5711	172.224	226.029	cDNA|expressed protein	-	-	-	-	gi|218189951|gb|EEC72378.1|/1.09759e-85/hypothetical protein OsI_05647 [Oryza sativa Indica Group]
LOC_Os02g37590.1	202.995	20.0413	18.9847	16.5198	9.38559	206.089	14.9894	21.5947	14.283	26.5724	271.907	9.63632	19.4276	11.5624	4.55353	323.957	12.5207	18.1217	8.8457	3.6574	cDNA|glycerophosphoryl diester phosphodiesterase family protein, putative, expressed	K01126|1|8e-23|107|smo:SELMODRAFT_85502|glycerophosphoryl diester phosphodiesterase [EC:3.1.4.46]	GO:0031410//cytoplasmic vesicle	GO:0008081//phosphoric diester hydrolase activity	GO:0019400	gi|115446991|ref|NP_001047275.1|/0/Os02g0588500 [Oryza sativa Japonica Group]
LOC_Os01g70470.1	418.445	304.12	322.487	317.419	247.714	459.194	346.966	332.586	342.827	396.353	313.792	359.626	381.223	193.585	192.358	235.741	283.533	200.099	182.825	252.904	cDNA|expressed protein	-	-	-	-	gi|115442013|ref|NP_001045286.1|/8.77774e-51/Os01g0930200 [Oryza sativa Japonica Group]
LOC_Os05g50710.1	470.481	227.53	136.205	251.761	344.623	300.885	272.912	108.349	160.848	274.157	452.039	262.558	91.5782	215.726	282.416	284.517	348.269	69.0276	157.735	281.323	cDNA|late embryogenesis abundant protein, putative, expressed	-	-	-	GO:0009414//response to water deprivation	gi|115465699|ref|NP_001056449.1|/7.36945e-83/Os05g0584200 [Oryza sativa Japonica Group]
LOC_Os02g37060.1	748.82	35.212	184.055	207.718	352.52	975.138	55.3679	208.938	186.517	22.8442	707.417	42.9039	42.3429	215.811	422.501	881.401	66.2422	243.479	239.638	165.227	cDNA|photosystem II 5 kDa protein, chloroplast precursor, putative, expressed	-	-	-	-	gi|218191058|gb|EEC73485.1|/3.42881e-09/hypothetical protein OsI_07816 [Oryza sativa Indica Group]
LOC_Os01g69080.1	288.177	11.3886	67.3231	152.792	166.894	255.382	14.2589	130.852	135.55	50.2472	245.495	16.4579	41.3825	157.466	139.502	261.9	18.9202	130.582	140.873	81.7136	cDNA|acyl-desaturase, chloroplast precursor, putative, expressed	K03921|1|0.0|708|osa:4327738|acyl-[acyl-carrier-protein] desaturase [EC:1.14.19.2]	GO:0009536//plastid	GO:0046872//metal ion binding;GO:0016717//oxidoreductase activity, acting on paired donors, with oxidation of a pair of donors resulting in the reduction of molecular oxygen to two molecules of water	GO:0006631//fatty acid metabolic process	gi|115441871|ref|NP_001045215.1|/0/Os01g0919900 [Oryza sativa Japonica Group]
LOC_Os11g47809.1	809.802	1181.13	1528.26	5040.31	6072.89	405.598	1090.07	977.022	3187.61	6928.84	696.563	1578.09	1736.66	6513.13	7291.63	489.582	1140.5	834.805	4849.17	8615.11	cDNA|metallothionein, putative, expressed	-	GO:0043231//intracellular membrane-bounded organelle	-	-	gi|62733239|gb|AAX95356.1|/2.88265e-17/F22G5.1-related [Oryza sativa Japonica Group]
LOC_Os03g21560.1	595.458	114.972	197.65	116.712	290.497	882.062	274.473	400.884	76.306	16.7897	319.795	66.3032	54.3572	139.678	337.201	545.308	237.186	283.482	132.132	133.749	cDNA|photosystem II 11 kD protein, putative, expressed	K08902|1|4e-66|249|osa:4332745|photosystem II Psb27 protein	GO:0009523//photosystem II;GO:0009534//chloroplast thylakoid	-	GO:0009765//photosynthesis, light harvesting	gi|115452847|ref|NP_001050024.1|/4.76926e-65/Os03g0333400 [Oryza sativa Japonica Group]
LOC_Os05g41610.1	398.009	10.6636	23.3608	264.574	65.7597	263.672	14.3454	29.7786	191.384	263.916	170.147	20.3765	20.2198	118.246	75.1869	112.765	18.5745	11.0673	100.954	124.164	cDNA|glycosyl hydrolases family 17, putative, expressed	-	GO:0031410//cytoplasmic vesicle	GO:0016798//hydrolase activity, acting on glycosyl bonds;GO:0043167//ion binding	GO:0044238//primary metabolic process	gi|115464669|ref|NP_001055934.1|/0/Os05g0495900 [Oryza sativa Japonica Group]
LOC_Os02g17534.1	241.317	109.157	171.246	157.723	213.412	312.276	170.737	186.482	315.024	240.114	174.096	123.634	143.309	178.471	148.109	209.942	150.456	124.864	207.65	207.329	cDNA|xyloglucan fucosyltransferase, putative, expressed	K13681|1|0.0|1046|osa:4329001|xyloglucan fucosyltransferase [EC:2.4.1.-]	-	-	-	gi|115445521|ref|NP_001046540.1|/0/Os02g0275200 [Oryza sativa Japonica Group]
LOC_Os05g41060.1	1022.01	2468.95	2837.22	2823.7	2058.97	801.563	2350.32	2528.83	2767.56	2268.39	987.064	2541.13	3304.1	2129.97	1560.71	938.683	2396.07	3191.65	2318.94	1520.1	cDNA|ADP-ribosylation factor, putative, expressed	K07977|1|1e-101|366|osa:4339157|Arf/Sar family, other	GO:0043231//intracellular membrane-bounded organelle	GO:0032561//guanyl ribonucleotide binding;GO:0003824//catalytic activity	GO:0035556//intracellular signal transduction;GO:0006464//cellular protein modification process;GO:0015031//protein transport	gi|115464585|ref|NP_001055892.1|/1.24301e-100/Os05g0489600 [Oryza sativa Japonica Group]
LOC_Os01g46720.1	161.885	34.1084	35.2347	58.1633	23.961	299.929	29.7651	20.2714	87.2752	35.0302	38.5525	51.253	37.4202	22.4447	45.0533	152.956	21.3408	21.8688	22.9968	68.165	cDNA|expressed protein	-	GO:0009536//plastid	GO:0016301//kinase activity;GO:0032559	GO:0006464//cellular protein modification process	gi|115438945|ref|NP_001043752.1|/0/Os01g0655500 [Oryza sativa Japonica Group]
LOC_Os05g33280.1	392.711	17.8508	40.4649	69.2386	181.284	528.971	26.7407	45.9295	70.9039	13.7254	253.871	31.541	13.2734	72.4728	193.122	362.339	53.5286	51.9014	91.7055	103.351	cDNA|thylakoid lumen protein, putative, expressed	-	GO:0044436;GO:0009534//chloroplast thylakoid	-	GO:0009765//photosynthesis, light harvesting	gi|115463773|ref|NP_001055486.1|/1.46717e-117/Os05g0401100 [Oryza sativa Japonica Group]
LOC_Os07g38960.1	368.929	64.4214	178.643	218.118	196.467	510.946	98.2211	298.853	205.853	29.0934	371.609	27.1124	73.0736	152.505	241.763	491.97	62.4109	268.365	159.267	125.489	cDNA|chlorophyll A-B binding protein, putative, expressed	K08908|1|2e-117|421|osa:4343709|light-harvesting complex I chlorophyll a/b binding protein 2	GO:0009536//plastid	-	GO:0006091//generation of precursor metabolites and energy	gi|115472983|ref|NP_001060090.1|/2.28141e-116/Os07g0577600 [Oryza sativa Japonica Group]
LOC_Os01g31690.1	395.864	82.3918	253.873	303.629	220.385	482.284	167.939	311.831	228.26	24.925	455.669	51.5287	107.752	196.343	320.03	460.516	129.038	433.256	238.511	130.194	cDNA|oxygen-evolving enhancer protein 1, chloroplast precursor, putative, expressed	K02716|1|1e-167|587|osa:4324479|photosystem II oxygen-evolving enhancer protein 1	GO:0009523//photosystem II;GO:0009534//chloroplast thylakoid	GO:0046872//metal ion binding	GO:0042548//regulation of photosynthesis, light reaction	gi|218188287|gb|EEC70714.1|/1.27442e-166/hypothetical protein OsI_02088 [Oryza sativa Indica Group]
LOC_Os05g05940.1	415.151	122.684	291.688	631.122	489.53	391.054	159.462	187.808	553.806	714.784	426.36	195.574	271.597	754.053	627.549	434.611	169.499	195.091	573.103	501.525	cDNA|stress-related protein, putative, expressed	-	GO:0043231//intracellular membrane-bounded organelle	-	-	gi|115462145|ref|NP_001054672.1|/2.45198e-103/Os05g0151300 [Oryza sativa Japonica Group]
LOC_Os08g06530.1	528.789	19.093	54.9715	85.212	206.367	515.247	19.1959	90.4165	93.0335	43.1154	698.819	33.4859	35.0577	79.1074	258.037	519.678	33.9564	113.001	93.0135	121.702	cDNA|rubredoxin family protein, putative, expressed	K00366|1|3e-07|54.3|ota:Ot10g00930|ferredoxin-nitrite reductase [EC:1.7.7.1]	GO:0009526//plastid envelope;GO:0009534//chloroplast thylakoid	GO:0043169//cation binding	-	gi|115474927|ref|NP_001061060.1|/1.02435e-119/Os08g0162600 [Oryza sativa Japonica Group]
LOC_Os05g33940.1	302.773	13.7481	32.5248	71.4689	216.681	310.58	12.5722	11.2687	65.3816	281.354	214.409	11.1419	23.4687	134.635	161.619	220.998	15.2349	8.00347	122.915	138.219	cDNA|alpha/beta hydrolase fold, putative, expressed	K14493|1|1e-17|90.1|vvi:100249385|gibberellin receptor GID1 [EC:3.-.-.-]	-	-	-	gi|115463863|ref|NP_001055531.1|/1.66619e-172/Os05g0410200 [Oryza sativa Japonica Group]
LOC_Os03g32270.1	412.304	663.622	615.525	450.388	413.621	352.571	616.769	717.509	440.189	310.652	474.606	424.907	617.785	493.528	398.395	439.85	527.623	396.116	442.971	384.623	cDNA|hydrolase, alpha/beta fold family domain containing protein, expressed	-	-	GO:0004091//carboxylesterase activity	GO:0009639//response to red or far red light	gi|115453689|ref|NP_001050445.1|/7.46899e-153/Os03g0437600 [Oryza sativa Japonica Group]
LOC_Os02g50570.1	157.329	36.7974	24.222	19.8635	20.5195	125.025	30.4118	16.4487	14.9206	73.1023	26.8125	44.0808	13.1073	12.2307	20.3329	22.8047	37.4639	13.8751	16.2716	25.728	cDNA|retrotransposon protein, putative, unclassified, expressed	-	-	GO:0008092//cytoskeletal protein binding	GO:0007010//cytoskeleton organization	gi|171769899|sp|A3AB67.1|FH16_ORYSJ/0/RecName: Full=Formin-like protein 16; AltName: Full=OsFH16; Flags: Precursor
LOC_Os05g07870.1	283.242	20.5982	113.924	305.694	153.202	321.163	13.4814	86.6519	322.906	150.422	203.557	11.4985	157.052	187.149	215.106	193.869	7.0207	103.587	178	132.407	cDNA|triose phosphate/phosphate translocator, non-green plastid,chloroplast precursor, putative, expressed	K15283|1|6e-146|516|bdi:100823159|solute carrier family 35, member E1	GO:0031224//intrinsic to membrane	-	GO:0051234//establishment of localization	gi|222630359|gb|EEE62491.1|/9.0435e-169/hypothetical protein OsJ_17288 [Oryza sativa Japonica Group]
LOC_Os06g08670.1	432.111	156.097	525.342	413.916	311.844	434.743	156.504	565.002	385.496	145.442	488.948	142.693	422.661	298.95	333.186	435.434	147.75	718.765	293.721	176.195	cDNA|glutathione peroxidase, putative, expressed	K00432|1|3e-89|327|bdi:100823240|glutathione peroxidase [EC:1.11.1.9]	GO:0009526//plastid envelope;GO:0009532//plastid stroma;GO:0009534//chloroplast thylakoid	GO:0004601//peroxidase activity	GO:0009628//response to abiotic stimulus;GO:0006950//response to stress;GO:0008152//metabolic process	gi|215769368|dbj|BAH01597.1|/1.72318e-103/unnamed protein product [Oryza sativa Japonica Group]
LOC_Os03g27120.1	348.764	641.238	666.299	275.526	179.971	368.695	290.601	288.785	340.163	79.7836	490.042	358.044	379.923	316.743	325.861	532.425	308.636	144.772	206.026	188.027	cDNA|ICE-like protease p20 domain containing protein, putative, expressed	-	-	-	-	gi|108708548|gb|ABF96343.1|/0/ICE-like protease p20 domain containing protein, expressed [Oryza sativa Japonica Group]
LOC_Os08g40850.1	308.968	14.8156	4.48207	21.3186	18.5217	308.359	23.7818	8.10622	45.0675	133.076	243.442	17.4784	11.1602	34.4953	30.7006	170.061	15.4962	5.00759	35.3616	38.4048	cDNA|mitochondrial carrier protein, putative, expressed	K14684|1|3e-33|141|ota:Ot10g01640|solute carrier family 25 (mitochondrial phosphate transporter), member 23/24/25/41	GO:0019866//organelle inner membrane;GO:0031224//intrinsic to membrane	-	GO:0006810//transport	gi|115477336|ref|NP_001062264.1|/1.5569e-180/Os08g0520000 [Oryza sativa Japonica Group]
LOC_Os09g31130.1	201.218	20.6309	28.2272	17.7085	44.8967	190.225	28.4688	31.0748	29.2317	81.4951	132.29	24.4122	45.0346	26.8415	79.4293	134.146	30.5717	8.59372	23.2338	106.109	cDNA|citrate transporter, putative, expressed	K14445|1|0.0|1055|osa:4347418|solute carrier family 13 (sodium-dependent dicarboxylate transporter), member 2/3/5	GO:0043231//intracellular membrane-bounded organelle	GO:0015556//C4-dicarboxylate transmembrane transporter activity	GO:0015743//malate transport;GO:0030641//regulation of cellular pH;GO:0030001//metal ion transport	gi|115479845|ref|NP_001063516.1|/0/Os09g0484900 [Oryza sativa Japonica Group]
LOC_Os04g49690.1	238.739	12.6871	20.3752	23.079	31.0077	155.47	12.4987	16.2204	28.5644	40.4855	81.2694	13.2418	23.2272	20.3591	20.0203	65.1471	15.3239	10.731	23.8897	23.055	cDNA|FERONIA receptor-like kinase, putative, expressed	K04733|1|8e-60|230|aly:ARALYDRAFT_916421|interleukin-1 receptor-associated kinase 4 [EC:2.7.11.1]	GO:0031410//cytoplasmic vesicle	-	-	gi|115460170|ref|NP_001053685.1|/0/Os04g0586500 [Oryza sativa Japonica Group]
LOC_Os03g45730.1	178.954	11.1851	12.523	48.0383	27.7588	128.812	11.2393	12.8015	41.5365	148.158	90.1055	12.2651	14.4322	27.5368	45.7896	72.1703	10.6634	9.90925	20.5855	40.3562	cDNA|DNA-binding protein-like, putative, expressed	K15541|1|1e-35|150|mtr:MTR_5g098230|protein MPE1	-	-	-	gi|115454437|ref|NP_001050819.1|/0/Os03g0659400 [Oryza sativa Japonica Group]
LOC_Os11g40600.1	587.714	8.80177	24.5963	93.1187	223.064	892.711	11.3967	41.6009	148.658	51.8792	645.393	11.6461	7.09017	92.3626	176.984	684.716	18.6845	21.1494	92.969	79.0503	cDNA|expressed protein	-	GO:0009534//chloroplast thylakoid	GO:0046906//tetrapyrrole binding;GO:0001071//nucleic acid binding transcription factor activity	GO:0009642//response to light intensity;GO:0009791//post-embryonic development;GO:0003006//developmental process involved in reproduction;GO:0010467//gene expression	gi|4680490|gb|AAD27670.1|AF119222_2/9.27289e-52/hypothetical protein [Oryza sativa Japonica Group]
LOC_Os08g01140.1	405.305	12.6188	100.574	93.9992	99.733	574.373	14.1737	184.935	153.532	12.5538	297.178	5.95447	67.0518	101.61	111.413	374.94	19.9512	87.6755	52.2494	36.9889	cDNA|cytochrome b561, putative, expressed	K08360|1|1e-38|159|bdi:100830939|cytochrome b-561	GO:0044464//cell part	-	-	gi|115474333|ref|NP_001060763.1|/2.06835e-75/Os08g0101700 [Oryza sativa Japonica Group]
LOC_Os04g56240.1	255.878	13.5692	59.6528	286.798	378.25	286.824	23.2269	77.5743	440.036	269.655	170.403	16.197	47.288	271.811	398.09	181.683	26.4648	85.0129	219.067	297.999	cDNA|lipase, putative, expressed	-	-	-	-	gi|115461046|ref|NP_001054123.1|/0/Os04g0657500 [Oryza sativa Japonica Group]
LOC_Os01g69950.1	262.213	37.1222	75.0436	52.6675	157.352	283.009	44.8963	83.5843	61.0546	58.7827	290.355	51.8357	50.3029	64.3801	210.214	226.538	58.3977	124.427	58.9407	103.645	cDNA|ribosomal protein L27, putative, expressed	K02899|1|5e-88|323|osa:4327257|large subunit ribosomal protein L27	GO:0009532//plastid stroma;GO:0030529//ribonucleoprotein complex	GO:0005198//structural molecule activity	GO:0010467//gene expression	gi|218189635|gb|EEC72062.1|/5.31146e-87/hypothetical protein OsI_04988 [Oryza sativa Indica Group]
LOC_Os04g45490.1	223.442	28.2264	47.6906	61.148	145.775	198.087	36.0464	51.7274	63.7422	20.4145	151.862	65.6434	23.0769	80.0791	147.399	103.281	65.3668	79.8919	93.5877	78.0726	cDNA|elongation factor, putative, expressed	K02355|1|0.0|1291|bdi:100820968|elongation factor G	GO:0009532//plastid stroma;GO:0009526//plastid envelope;GO:0005576//extracellular region	GO:0017111//nucleoside-triphosphatase activity;GO:0008135//translation factor activity, nucleic acid binding;GO:0032561//guanyl ribonucleotide binding;GO:0032559	GO:0006412//translation;GO:0009207;GO:0009657//plastid organization;GO:0007275//multicellular organismal development	gi|125549171|gb|EAY94993.1|/0/hypothetical protein OsI_16800 [Oryza sativa Indica Group]
LOC_Os04g52090.1	467.428	43.1383	93.0613	576.707	175.502	453.533	54.9407	65.3799	482.583	272.763	210.391	85.3375	101.828	120.696	146.347	148.784	49.6428	60.3333	56.2183	113.483	cDNA|AP2 domain containing protein, expressed	K09286|1|7e-16|83.2|sbi:SORBI_04g006080|EREBP-like factor	GO:0043231//intracellular membrane-bounded organelle	GO:0003676//nucleic acid binding;GO:0001071//nucleic acid binding transcription factor activity	GO:0006351//transcription, DNA-dependent	gi|116309967|emb|CAH66996.1|/1.74536e-32/OSIGBa0152L12.5 [Oryza sativa Indica Group]
LOC_Os06g38210.2	139.511	85.369	134.311	118.748	107.781	157.959	98.2801	98.3373	103.35	91.719	142.506	93.385	121.334	66.4716	48.6272	107.254	74.575	74.9067	93.8642	80.78	cDNA|expressed protein	-	GO:0044464//cell part	-	-	gi|115468674|ref|NP_001057936.1|/2.95294e-68/Os06g0580100 [Oryza sativa Japonica Group]
LOC_Os04g34140.1	289.079	65.0951	62.1388	74.1595	83.3187	354.341	109.885	85.9469	86.0857	113.707	135.182	71.341	65.6562	53.0193	70.147	190.22	114.202	42.3684	53.8722	102.45	cDNA|U-box protein CMPG1, putative, expressed	-	-	-	-	gi|115458344|ref|NP_001052772.1|/1.13245e-149/Os04g0418500 [Oryza sativa Japonica Group]
LOC_Os02g44500.1	481.555	87.2401	133.259	282.982	386.376	419.535	87.1067	135.261	312.508	1326.59	706.332	60.1915	106.681	327.811	542.319	449.205	90.0774	111.616	235.591	813.64	cDNA|glutathione peroxidase, putative, expressed	K00432|1|8e-112|401|osa:4330235|glutathione peroxidase [EC:1.11.1.9]	GO:0043231//intracellular membrane-bounded organelle	GO:0004601//peroxidase activity	GO:0008152//metabolic process;GO:0006950//response to stress	gi|115447759|ref|NP_001047659.1|/8.8092e-111/Os02g0664000 [Oryza sativa Japonica Group]
LOC_Os02g51070.1	157.177	6.85262	29.0862	90.9345	87.3298	160.133	6.97271	25.8906	99.6489	40.7183	150.751	4.30086	11.6629	100.832	65.9827	151.506	6.67072	29.667	93.9996	45.6433	cDNA|starch synthase, putative, expressed	K00703|1|0.0|1214|osa:4330709|starch synthase [EC:2.4.1.21]	GO:0043231//intracellular membrane-bounded organelle	GO:0016757//transferase activity, transferring glycosyl groups	GO:0006073//cellular glucan metabolic process	gi|73621959|sp|Q6Z2T8.2|SSY22_ORYSJ/0/RecName: Full=Soluble starch synthase 2-2, chloroplastic/amyloplastic; AltName: Full=Soluble starch synthase II-2; Flags: Precursor
LOC_Os09g01960.1	256.859	39.6569	29.4643	88.1824	94.2619	287.642	42.7304	41.4016	81.8654	160.005	222.265	26.0516	43.7441	82.2183	96.9498	238.248	42.5922	22.3819	63.015	130.081	cDNA|MYB family transcription factor, putative, expressed	K09422|1|2e-111|401|osa:4346379|myb proto-oncogene protein, plant	GO:0043231//intracellular membrane-bounded organelle	GO:0003676//nucleic acid binding	-	gi|115477934|ref|NP_001062562.1|/1.98527e-110/Os09g0106700 [Oryza sativa Japonica Group]
LOC_Os01g67860.1	316.75	242.597	683.343	504.788	255.321	276.333	168.722	510.406	392.342	239.616	349.183	172.153	426.026	535.655	487.919	297.003	197.469	312.55	491.309	365.833	cDNA|fructose-bisphospate aldolase isozyme, putative, expressed	K01623|1|0.0|711|osa:4325027|fructose-bisphosphate aldolase, class I [EC:4.1.2.13]	GO:0044424//intracellular part	GO:0016832//aldehyde-lyase activity	GO:0006007//glucose catabolic process	gi|297598143|ref|NP_001045130.2|/0/Os01g0905800 [Oryza sativa Japonica Group]
LOC_Os03g17240.1	181.152	79.3865	85.5506	63.838	112.308	146.269	78.575	58.1068	58.4017	89.3983	140.781	125.9	96.1509	66.5178	69.3524	100.28	79.2592	56.4428	80.2632	77.5818	cDNA|ankyrin repeat-containing protein, putative, expressed	K06694|1|6e-13|75.1|gmx:100499930|26S proteasome non-ATPase regulatory subunit 10	GO:0044464//cell part	-	GO:0006970//response to osmotic stress	gi|115452279|ref|NP_001049740.1|/0/Os03g0281000 [Oryza sativa Japonica Group]
LOC_Os12g33080.1	245.785	21.1945	36.9349	77.1011	125.999	217.963	15.0999	27.7944	80.4817	90.3387	255.575	22.1304	24.3348	115.538	126.739	228.002	19.433	28.9992	109.24	111.401	cDNA|2-oxoglutarate/malate translocator, chloroplast precursor, putative, expressed	K03319|1|1e-120|432|bdi:100845105|divalent anion:Na+ symporter, DASS family	GO:0031224//intrinsic to membrane;GO:0009528//plastid inner membrane	GO:0005310//dicarboxylic acid transmembrane transporter activity	GO:0051707//response to other organism;GO:0030001//metal ion transport;GO:0015740//C4-dicarboxylate transport	gi|115488796|ref|NP_001066885.1|/0/Os12g0515400 [Oryza sativa Japonica Group]
LOC_Os10g42690.1	143.277	3.36352	7.1776	13.0503	15.1302	136.175	8.65224	11.4135	39.0557	74.1235	67.0437	6.94272	13.3779	12.2208	18.6617	55.3764	7.46468	13.2582	15.9389	45.9074	cDNA|jmjC domain containing protein, expressed	K11446|1|1e-56|220|ota:Ot08g01100|histone demethylase JARID1 [EC:1.14.11.-]	GO:0043231//intracellular membrane-bounded organelle	-	GO:0006351//transcription, DNA-dependent;GO:0009743//response to carbohydrate stimulus	gi|222613329|gb|EEE51461.1|/0/hypothetical protein OsJ_32584 [Oryza sativa Japonica Group]
LOC_Os03g40270.1	318.322	315.97	278.218	598.307	443.332	175.183	325.749	250.963	1097.52	1029.89	574.387	353.616	362.011	634.172	352.971	456.703	284.294	216.434	685.636	524.532	cDNA|alpha-1,4-glucan-protein synthase, putative, expressed	K13379|1|0.0|766|osa:4333393|reversibly glycosylated polypeptide / UDP-arabinopyranose mutase [EC:2.4.1.- 5.4.99.30]	GO:0005911//cell-cell junction;GO:0043231//intracellular membrane-bounded organelle;GO:0030312//external encapsulating structure	GO:0035251//UDP-glucosyltransferase activity	GO:0045229//external encapsulating structure organization;GO:0009250//glucan biosynthetic process	gi|115454033|ref|NP_001050617.1|/0/Os03g0599800 [Oryza sativa Japonica Group]
LOC_Os01g64360.1	431.579	9.17948	24.3562	22.7506	19.5963	384.376	19.7216	23.1322	11.3646	156.434	65.9174	16.5544	54.6024	8.61434	15.9513	44.094	11.6459	28.8218	7.07672	18.127	cDNA|MYB family transcription factor, putative, expressed	-	-	-	-	gi|125528472|gb|EAY76586.1|/4.36299e-74/hypothetical protein OsI_04534 [Oryza sativa Indica Group]
LOC_Os08g44000.1	139.398	7.7081	16.8963	26.1535	44.7313	151.552	7.98449	15.5564	30.125	9.63093	132.347	11.7143	6.65269	30.375	35.919	153.446	14.9816	14.7458	36.7218	21.8314	cDNA|uncharacterized protein ycf39, putative, expressed	K07748|1|7e-06|52.0|cre:CHLREDRAFT_58501|sterol-4alpha-carboxylate 3-dehydrogenase (decarboxylating) [EC:1.1.1.170]	GO:0009536//plastid	-	-	gi|125562503|gb|EAZ07951.1|/0/hypothetical protein OsI_30205 [Oryza sativa Indica Group]
LOC_Os03g22790.1	241.945	231.199	415.583	83.7745	69.278	206.519	181.16	340.88	64.6649	85.0884	89.4476	422.53	635.409	76.2587	81.797	102.045	225.127	325.33	76.347	65.958	cDNA|beta-amylase, putative, expressed	K01177|1|7e-60|230|zma:100281767|beta-amylase [EC:3.2.1.2]	GO:0043231//intracellular membrane-bounded organelle	GO:0016787//hydrolase activity	GO:0008152//metabolic process	gi|297600912|ref|NP_001050116.2|/0/Os03g0351300 [Oryza sativa Japonica Group]
LOC_Os07g06660.1	492.388	12.9533	179.093	377.721	348.71	475.613	12.198	158.001	389.314	173.787	518.366	11.4262	135.172	350.912	351.887	352.915	6.62817	306.055	247.546	212.942	cDNA|glyoxalase family protein, putative, expressed	K08234|1|5e-60|229|ath:AT5G57040|glyoxylase I family protein	GO:0009536//plastid	GO:0016701//oxidoreductase activity, acting on single donors with incorporation of molecular oxygen	-	gi|115470681|ref|NP_001058939.1|/6.02311e-82/Os07g0160400 [Oryza sativa Japonica Group]
LOC_Os09g39180.1	352.557	136.755	120.094	189.757	255.387	352.364	142.679	126.274	180.324	60.3806	316.627	159.652	75.9344	193.041	344.36	331.747	191.555	124.136	163.252	164.596	cDNA|RNA recognition motif containing protein, putative, expressed	K11294|1|2e-37|155|smo:SELMODRAFT_15428|nucleolin;K14411|5|8e-23|106|vcn:VOLCADRAFT_107445|RNA-binding protein Musashi	GO:0032991//macromolecular complex;GO:0043231//intracellular membrane-bounded organelle	GO:0005488//binding	-	gi|115480705|ref|NP_001063946.1|/2.35191e-104/Os09g0565200 [Oryza sativa Japonica Group]
LOC_Os11g38260.1	365.199	4.67486	41.5665	277.03	301	478.572	6.35578	35.5105	287.991	291.576	371.978	6.80415	62.3708	245.701	296.529	336.348	9.16268	118.799	178.311	218.096	cDNA|PAP fibrillin family domain containing protein, expressed	-	GO:0009536//plastid	-	-	gi|115486133|ref|NP_001068210.1|/7.16297e-111/Os11g0595200 [Oryza sativa Japonica Group]
LOC_Os07g46330.1	350.221	15.3691	141.561	370.373	310.511	364.703	19.7177	143.685	369.62	233.01	304.205	28.8058	104.353	440.445	274.386	287.92	14.0136	124.254	267.392	267.577	cDNA|uncharacterized UPF0114 domain containing protein, expressed	-	GO:0009526//plastid envelope	-	-	gi|22831274|dbj|BAC16129.1|/3.35235e-127/unknown protein [Oryza sativa Japonica Group]
LOC_Os09g30418.1	193.116	650.08	662.73	457.486	366.015	117.612	525.004	548.503	526.261	517.469	137.464	687.054	896.527	446.521	403.37	92.4938	685.48	923.572	352.346	394.084	cDNA|heat shock protein, putative, expressed	K04079|1|0.0|1212|osa:4347405|molecular chaperone HtpG	GO:0044424//intracellular part	GO:0005515//protein binding;GO:0032559	GO:0044267//cellular protein metabolic process;GO:0050896//response to stimulus	gi|115479819|ref|NP_001063503.1|/0/Os09g0482400 [Oryza sativa Japonica Group]
LOC_Os11g02389.1	601.092	333.154	385.492	575.737	385.124	342.315	134.261	148.786	544.628	254.433	559.77	200.008	392.023	450.376	538.147	322.979	134.452	125.268	198.163	196.877	cDNA|protease inhibitor/seed storage/LTP family, putative, expressed	-	GO:0031410//cytoplasmic vesicle	-	-	gi|108863933|gb|ABA91221.2|/7.95042e-28/Nonspecific lipid-transfer protein 1 precursor, putative, expressed [Oryza sativa Japonica Group]
LOC_Os01g40310.1	540.924	16.466	201.68	521.652	424.832	589.485	34.3403	243.568	542.689	109.01	401.997	30.9087	93.5114	419.625	403.447	420.049	44.0637	178.77	282.749	189.11	cDNA|expressed protein	-	GO:0009534//chloroplast thylakoid	-	-	gi|115437968|ref|NP_001043425.1|/2.40232e-31/Os01g0585300 [Oryza sativa Japonica Group]
LOC_Os03g01020.1	308.599	4.01134	35.9215	343.333	709.805	336.335	7.79095	57.1643	530.618	365.957	197.163	4.24611	34.3324	543.668	854.484	170.28	8.82982	74.9973	435.912	748.693	cDNA|pectinesterase inhibitor domain containing protein, putative, expressed	K01724|1|1e-07|56.6|gmx:100779634|4a-hydroxytetrahydrobiopterin dehydratase [EC:4.2.1.96]	GO:0031410//cytoplasmic vesicle;GO:0009536//plastid	GO:0016836//hydro-lyase activity	GO:0009108//coenzyme biosynthetic process	gi|297721725|ref|NP_001173226.1|/5.31337e-108/Os03g0100200 [Oryza sativa Japonica Group]
LOC_Os02g54990.2	264.21	367.727	433.692	341.512	459.477	211.691	333.215	387.908	300.763	319.46	298.202	327.297	430.396	334.831	390.958	276.444	366.349	346.928	350.299	383.936	cDNA|TMS membrane protein/tumour differentially expressed protein, putative, expressed	-	GO:0043231//intracellular membrane-bounded organelle	-	-	gi|125583978|gb|EAZ24909.1|/0/hypothetical protein OsJ_08689 [Oryza sativa Japonica Group]
LOC_Os09g16510.1	268.318	139.098	171.843	305.761	152.915	235.601	142.951	132.204	297.517	170.286	340.418	142.601	160.574	134.777	136.789	297.985	121.642	75.818	153.765	160.563	cDNA|WRKY74, expressed	K13425|1|5e-12|71.2|rcu:RCOM_1616660|WRKY transcription factor 22;K13424|2|6e-12|70.9|osa:4338474|WRKY transcription factor 33	-	-	-	gi|115478631|ref|NP_001062909.1|/1.09179e-160/Os09g0334500 [Oryza sativa Japonica Group]
LOC_Os01g09010.1	252.994	466.816	274.077	176.967	90.829	255.699	447.02	241.704	257.335	228.235	351.466	393.333	483	141.044	111.133	375.807	366.056	136.563	157.582	163.568	cDNA|transferase family protein, putative, expressed	K15400|1|2e-34|145|aly:ARALYDRAFT_493874|omega-hydroxypalmitate O-feruloyl transferase [EC:2.3.1.188]	-	GO:0016746//transferase activity, transferring acyl groups	-	gi|115434962|ref|NP_001042239.1|/0/Os01g0185300 [Oryza sativa Japonica Group]
LOC_Os02g37690.1	236.951	18.0789	37.2362	40.1248	92.0403	255.91	15.4046	74.4127	56.0037	25.9786	168.358	9.67136	42.5739	46.3746	33.5513	195.443	20.0707	53.0086	73.7817	34.2138	cDNA|UDP-glucoronosyl and UDP-glucosyl transferase, putative, expressed	K08237|1|1e-33|143|zma:100281121|hydroquinone glucosyltransferase [EC:2.4.1.218];K13691|3|8e-32|137|bdi:100826693|pathogen-inducible salicylic acid glucosyltransferase [EC:2.4.1.-];K13496|5|4e-31|134|ath:AT2G36800|UDP-glucosyl transferase 73C [EC:2.4.1.-]	-	-	-	gi|46806235|dbj|BAD17459.1|/0/putative UDP-glucosyltransferase [Oryza sativa Japonica Group]
LOC_Os02g34410.1	333.724	12.0666	13.3764	18.0929	7.02536	257.758	21.1635	29.342	25.692	8.49179	75.6875	5.22523	19.882	7.34193	2.14448	91.3261	13.4956	14.5119	9.59484	2.41331	cDNA|U-box domain-containing protein, putative, expressed	K09561|1|8e-07|53.5|cre:CHLREDRAFT_120414|STIP1 homology and U-box containing protein 1 [EC:6.3.2.19]	-	GO:0016874//ligase activity	GO:0009743//response to carbohydrate stimulus	gi|46390686|dbj|BAD16187.1|/4.24905e-133/putative immediate-early fungal elicitor protein CMPG1 [Oryza sativa Japonica Group]
LOC_Os06g46950.1	577.626	9.73871	16.4132	79.9219	60.6319	504.069	16.7312	20.9729	108.234	116.39	88.8175	11.8173	31.0926	39.9716	83.8489	98.6735	17.6481	16.417	34.0834	54.5927	cDNA|EF hand family protein, putative, expressed	-	-	GO:0046872//metal ion binding	-	gi|125556517|gb|EAZ02123.1|/1.34387e-46/hypothetical protein OsI_24211 [Oryza sativa Indica Group]
LOC_Os01g47730.1	393.421	192.681	153.383	148.361	67.0511	377.372	188.698	132.259	144.875	64.5085	106.264	182.038	138.792	63.2663	79.1579	110.118	157.198	77.2231	65.2002	67.3314	cDNA|ras-related protein, putative, expressed	K07976|1|5e-89|326|ath:AT5G60860|Rab family, other	-	GO:0003676//nucleic acid binding;GO:0032561//guanyl ribonucleotide binding;GO:0003824//catalytic activity	GO:0035556//intracellular signal transduction;GO:0006351//transcription, DNA-dependent;GO:0015031//protein transport	gi|115439059|ref|NP_001043809.1|/2.8972e-108/Os01g0667600 [Oryza sativa Japonica Group]
LOC_Os01g64470.1	465.935	10.3677	25.9483	99.5253	130.69	410.405	43.9524	25.3288	204.528	244.062	30.7677	45.3207	33.2518	65.536	174.156	26.3987	50.9463	9.33039	59.6908	171.739	cDNA|harpin-induced protein 1 domain containing protein, expressed	-	GO:0043231//intracellular membrane-bounded organelle;GO:0044444//cytoplasmic part	-	-	gi|115441231|ref|NP_001044895.1|/5.93456e-117/Os01g0864500 [Oryza sativa Japonica Group]
LOC_Os04g55710.1	300.245	1.73925	1.51489	47.4209	91.9522	272.513	2.70242	2.06479	86.6612	72.8872	816.002	0.131503	1.50111	84.8113	92.5662	639.648	12.7066	0.53665	79.1175	41.0288	cDNA|transposon protein, putative, unclassified, expressed	K13051|1|8e-170|595|bdi:100838056|beta-aspartyl-peptidase (threonine type) [EC:3.4.19.5]	-	GO:0016811//hydrolase activity, acting on carbon-nitrogen (but not peptide) bonds, in linear amides	GO:0009057//macromolecule catabolic process	gi|32488923|emb|CAE04504.1|/0/OSJNBb0059K02.14 [Oryza sativa Japonica Group]
LOC_Os10g38700.1	411.674	633.398	743.839	509.689	378.087	342.46	646.357	585.76	643.917	126.848	347.489	785.898	810.847	466.325	352.064	302.654	567.568	461.811	493.252	229.514	cDNA|glutathione S-transferase, putative, expressed	K00799|1|3e-62|237|zma:541839|glutathione S-transferase [EC:2.5.1.18]	-	-	-	gi|115483086|ref|NP_001065136.1|/1.04975e-112/Os10g0530400 [Oryza sativa Japonica Group]
LOC_Os04g37710.1	452.385	13.5557	100.251	153.67	205.672	277.571	19.1125	91.9201	151.872	465.163	433.015	17.1392	97.8222	196.038	238.505	245.652	13.4435	115.081	185.941	299.201	cDNA|serine hydrolase domain containing protein, expressed	-	-	-	-	gi|116310078|emb|CAH67099.1|/1.32271e-127/H0818E04.16 [Oryza sativa Indica Group]
LOC_Os04g21950.1	267.78	143.103	128.643	275.636	209.606	330.279	144.422	114.588	289.54	309.262	172.563	121.372	133.2	176.499	221.662	190.668	135.392	76.7289	126.556	158.085	cDNA|WRKY51, expressed	K13425|1|3e-23|108|rcu:RCOM_1616660|WRKY transcription factor 22	-	GO:0005515//protein binding	GO:0006952//defense response;GO:0009743//response to carbohydrate stimulus	gi|115457562|ref|NP_001052381.1|/5.70314e-138/Os04g0287400 [Oryza sativa Japonica Group]
LOC_Os01g56330.1	146.276	2.01062	3.40522	3.96228	2.6757	109.826	2.71384	4.87336	3.10858	7.41408	68.7688	0.967407	5.15338	2.67976	0.884815	89.5965	1.2346	3.2899	2.4285	1.00925	cDNA|TKL_IRAK_CrRLK1L-1.5 - The CrRLK1L-1 subfamily has homology to the CrRLK1L homolog, expressed	K04733|1|0.0|662|ath:AT5G38990|interleukin-1 receptor-associated kinase 4 [EC:2.7.11.1];K00924|3|3e-62|239|aly:ARALYDRAFT_486409|[EC:2.7.1.-];K05658|4|3e-62|239|vvi:100262734|ATP-binding cassette, subfamily B (MDR/TAP), member 1	GO:0044426;GO:0031410//cytoplasmic vesicle;GO:0016020//membrane	GO:0004672//protein kinase activity;GO:0032559	GO:0006952//defense response;GO:0006468//protein phosphorylation;GO:0009856//pollination;GO:0007275//multicellular organismal development	gi|115440185|ref|NP_001044372.1|/0/Os01g0769700 [Oryza sativa Japonica Group]
LOC_Os01g62840.1	242.196	72.0787	131.593	109.476	152.609	245.178	74.4539	182.826	122.364	69.4157	153.302	96.0938	114.516	115.99	146.583	171.727	82.1333	221.948	179.98	137	cDNA|mannose-1-phosphate guanyltransferase, putative, expressed	K00966|1|0.0|692|osa:4327472|mannose-1-phosphate guanylyltransferase [EC:2.7.7.13]	GO:0043231//intracellular membrane-bounded organelle	GO:0008905	GO:0008152//metabolic process	gi|115441031|ref|NP_001044795.1|/0/Os01g0847200 [Oryza sativa Japonica Group]
LOC_Os02g18450.1	162.038	1.69368	26.6421	16.9207	33.8426	163.718	3.43865	39.3391	22.5865	10.8201	230	5.37842	13.1657	14.7689	32.6183	182.733	4.11834	27.8018	22.2626	19.2881	cDNA|GTP-binding protein typA/bipA, putative, expressed	K06207|1|0.0|1238|osa:4329037|GTP-binding protein	GO:0043231//intracellular membrane-bounded organelle	GO:0017111//nucleoside-triphosphatase activity;GO:0008135//translation factor activity, nucleic acid binding;GO:0032561//guanyl ribonucleotide binding	GO:0006412//translation;GO:0009207	gi|115445587|ref|NP_001046573.1|/0/Os02g0285800 [Oryza sativa Japonica Group]
LOC_Os09g12290.1	146.448	2.27214	40.9983	63.8975	67.3086	141.762	2.48084	33.6814	82.488	43.4349	179.628	3.44518	27.4545	53.7251	79.5765	198.574	1.89616	83.8259	47.1045	45.2667	cDNA|bifunctional aspartokinase/homoserine dehydrogenase, chloroplast precursor, putative, expressed	K12524|1|0.0|1705|osa:4346642|bifunctional aspartokinase / homoserine dehydrogenase 1 [EC:2.7.2.4 1.1.1.3]	GO:0009536//plastid	GO:0016774//phosphotransferase activity, carboxyl group as acceptor;GO:0016616//oxidoreductase activity, acting on the CH-OH group of donors, NAD or NADP as acceptor;GO:0031406//carboxylic acid binding;GO:0032559	GO:0000097//sulfur amino acid biosynthetic process;GO:0006796//phosphate-containing compound metabolic process	gi|115478398|ref|NP_001062794.1|/0/Os09g0294000 [Oryza sativa Japonica Group]
LOC_Os03g32314.1	172.517	47.5374	36.0261	85.0108	71.533	151.044	38.0815	38.34	81.0725	96.5742	148.779	34.3684	35.0386	77.3317	68.5555	143.257	40.9525	26.8872	84.2767	70.7704	cDNA|allene oxide cyclase 4, chloroplast precursor, putative, expressed	K10525|1|6e-103|374|osa:4333201|allene oxide cyclase [EC:5.3.99.6]	GO:0009536//plastid	GO:0009975//cyclase activity	GO:0009694//jasmonic acid metabolic process	gi|115453693|ref|NP_001050447.1|/6.3627e-102/Os03g0438100 [Oryza sativa Japonica Group]
LOC_Os10g40740.1	237.589	23.36	29.9523	54.4277	66.6855	238.895	34.8945	29.473	36.1592	29.8463	280.965	29.0783	15.1428	46.8757	69.2147	303.663	49.9179	12.8843	29.3049	51.6905	cDNA|helix-loop-helix DNA-binding domain containing protein, expressed	K12126|1|6e-17|87.8|aly:ARALYDRAFT_471048|phytochrome-interacting factor 3;K13422|3|7e-07|54.3|mtr:MTR_8g067280|transcription factor MYC2	-	-	-	gi|218184992|gb|EEC67419.1|/2.60753e-179/hypothetical protein OsI_34609 [Oryza sativa Indica Group]
LOC_Os01g51570.1	362.483	343.071	605.653	2284.06	798.891	412.137	493.654	621.691	2443.08	2819.96	499.209	325.577	1027.48	3042.23	1103.19	717.103	375.858	1366.65	4228.55	1364.32	cDNA|glycosyl hydrolases family 17, putative, expressed	-	GO:0031410//cytoplasmic vesicle	GO:0004553//hydrolase activity, hydrolyzing O-glycosyl compounds	GO:0044238//primary metabolic process	gi|115439545|ref|NP_001044052.1|/0/Os01g0713200 [Oryza sativa Japonica Group]
LOC_Os10g29470.1	291.048	4.22389	6.94326	67.0917	65.3554	253.562	4.37535	12.9049	74.7494	83.1454	341.394	1.84104	6.00443	66.5187	39.2747	238.293	4.43533	8.45223	46.4362	41.4147	cDNA|dehydrogenase, putative, expressed	K00083|1|0.0|645|osa:4348690|cinnamyl-alcohol dehydrogenase [EC:1.1.1.195]	-	GO:0003824//catalytic activity;GO:0046914//transition metal ion binding	GO:0008152//metabolic process	gi|297610525|ref|NP_001064659.2|/0/Os10g0430200 [Oryza sativa Japonica Group]
LOC_Os10g25290.1	470.904	24.7656	17.8004	32.2606	81.6069	333.39	41.0875	36.6018	32.4125	249.167	235.822	29.412	52.5097	67.1878	141.477	168.856	68.9702	27.8324	73.8335	185.523	cDNA|ZIM domain containing protein, putative, expressed	K13464|1|1e-84|311|osa:4348533|jasmonate ZIM domain-containing protein	-	-	-	gi|115481840|ref|NP_001064513.1|/1.38364e-83/Os10g0392400 [Oryza sativa Japonica Group]
LOC_Os07g40580.1	400.1	539.318	640.283	766.923	715.322	352.068	530.465	459.85	756.555	558.449	534.863	668.248	641.915	989.164	828.376	408.842	498.457	392.873	773.076	814.436	cDNA|eukaryotic translation initiation factor 5A, putative, expressed	K03263|1|2e-89|327|osa:4343796|translation initiation factor 5A	-	GO:0043021//ribonucleoprotein complex binding;GO:0008135//translation factor activity, nucleic acid binding	GO:0006448//regulation of translational elongation;GO:0006449//regulation of translational termination;GO:0018205//peptidyl-lysine modification	gi|222637393|gb|EEE67525.1|/3.4969e-92/hypothetical protein OsJ_24987 [Oryza sativa Japonica Group]
LOC_Os01g04050.1	560.609	72.7413	47.6412	105.913	32.7232	500.946	97.6291	76.0639	109.906	236.047	708.091	37.0924	144.543	258.101	70.7308	721.359	82.7814	95.5197	356.829	261.954	cDNA|BBTI12 - Bowman-Birk type bran trypsin inhibitor precursor, expressed	-	GO:0031410//cytoplasmic vesicle	GO:0016787//hydrolase activity;GO:0004866//endopeptidase inhibitor activity	GO:0051346//negative regulation of hydrolase activity	gi|115434342|ref|NP_001041929.1|/5.93603e-47/Os01g0132000 [Oryza sativa Japonica Group]
LOC_Os03g58070.1	185.013	2794.33	2288.27	438.54	260.729	172.088	2538.42	2925.83	549.932	173.517	194.653	1974.42	2451.27	334.2	282.114	231.23	2887.48	2384.14	356.442	230.272	cDNA|frigida, putative, expressed	-	-	-	-	gi|115455885|ref|NP_001051543.1|/0/Os03g0794900 [Oryza sativa Japonica Group]
LOC_Os02g52210.2	199.394	1.56064	6.6078	15.0358	5.79071	158.964	2.33508	6.30447	6.1015	15.1662	72.9874	2.47796	10.3017	10.0308	11.1383	52.3351	2.0915	9.08234	7.52601	21.4531	cDNA|zinc finger, C3HC4 type domain containing protein, expressed	K05283|1|3e-13|75.5|aly:ARALYDRAFT_354960|phosphatidylinositol glycan, class W [EC:2.3.-.-];K15692|2|1e-11|70.5|smo:SELMODRAFT_66937|E3 ubiquitin-protein ligase RNF13 [EC:6.3.2.19];K11982|3|1e-09|63.5|ppp:PHYPADRAFT_169900|E3 ubiquitin-protein ligase RNF115/126 [EC:6.3.2.19]	GO:0031410//cytoplasmic vesicle	-	-	gi|115448803|ref|NP_001048181.1|/6.04931e-175/Os02g0759400 [Oryza sativa Japonica Group]
LOC_Os01g09570.1	195.557	29.571	71.2692	112.767	103.775	185.453	44.4022	68.2514	134.261	127.032	190.348	32.4743	60.0663	89.6293	121.473	141.937	40.0456	60.004	103.26	158.543	cDNA|6-phosphofructokinase, putative, expressed	K00850|1|0.0|974|osa:4327301|6-phosphofructokinase [EC:2.7.1.11]	GO:0043234//protein complex	GO:0008443//phosphofructokinase activity;GO:0032559	GO:0006796//phosphate-containing compound metabolic process;GO:0006007//glucose catabolic process	gi|115435030|ref|NP_001042273.1|/0/Os01g0191700 [Oryza sativa Japonica Group]
LOC_Os07g48090.1	207.515	97.8295	39.7093	57.1683	49.3566	190.831	39.6334	34.4708	45.7802	314.832	185.387	44.6276	57.9721	57.9958	67.1514	156.405	81.187	28.3951	71.715	98.4664	cDNA|CAMK_KIN1/SNF1/Nim1_like.30 - CAMK includes calcium/calmodulin depedent protein kinases, expressed	K00924|1|6e-78|290|ath:AT1G30270|[EC:2.7.1.-];K07198|3|5e-51|201|vcn:VOLCADRAFT_98607|5'-AMP-activated protein kinase, catalytic alpha subunit [EC:2.7.11.11]	GO:0043231//intracellular membrane-bounded organelle	GO:0005515//protein binding;GO:0004672//protein kinase activity;GO:0000166//nucleotide binding	GO:0050896//response to stimulus;GO:0009987//cellular process	gi|115474071|ref|NP_001060634.1|/0/Os07g0678300 [Oryza sativa Japonica Group]
LOC_Os03g56220.1	218.359	41.4505	19.9878	15.0118	17.5572	221.035	36.6752	20.2331	17.0496	13.3438	63.0236	25.1883	22.7044	14.4035	11.6833	95.9989	34.9041	20.3095	10.1135	6.25821	cDNA|stress-induced protein, putative, expressed	-	-	-	-	gi|115455627|ref|NP_001051414.1|/0/Os03g0773000 [Oryza sativa Japonica Group]
LOC_Os03g63480.1	285.947	57.598	79.7431	222.715	296.968	265.179	62.1385	67.2777	192.158	149.07	186.605	87.8594	42.9278	285.58	302.327	160.652	81.5458	67.6345	192.262	242.82	cDNA|ankyrin repeat domain containing protein, expressed	K06694|1|1e-12|72.8|mtr:MTR_5g043640|26S proteasome non-ATPase regulatory subunit 10	-	-	-	gi|108712139|gb|ABF99934.1|/3.17813e-145/Ankyrin repeat domain protein 2, putative, expressed [Oryza sativa Japonica Group]
LOC_Os03g19240.1	216.596	19.8401	22.5841	44.5005	77.0584	243.401	31.8153	24.4736	54.7072	15.7524	164.179	22.7177	20.7458	51.4376	75.0145	145.755	30.0966	17.6146	46.4678	50.5608	cDNA|AMP-binding enzyme, putative, expressed	K00666|1|3e-154|543|sbi:SORBI_10g012080|fatty-acyl-CoA synthase [EC:6.2.1.-];K01904|3|5e-40|164|sbi:SORBI_03g000610|4-coumarate--CoA ligase [EC:6.2.1.12]	-	GO:0016405//CoA-ligase activity	-	gi|215769242|dbj|BAH01471.1|/0/unnamed protein product [Oryza sativa Japonica Group]
LOC_Os01g68060.1	191.329	65.1315	62.1605	55.5097	52.4204	176.041	67.9906	58.2042	53.4397	159.105	82.2655	67.6056	83.3143	37.6227	57.5103	65.7317	57.074	59.9644	56.4213	89.1511	cDNA|copine, putative, expressed	-	GO:0031410//cytoplasmic vesicle	GO:0046914//transition metal ion binding	-	gi|109627815|gb|ABG34341.1|/0/copine-like protein [Oryza sativa Japonica Group]
LOC_Os02g44870.1	320.821	13.18	12.5291	21.9057	32.9342	184.856	7.78053	8.09687	15.9573	31.4114	536.794	4.9505	9.84644	21.5453	23.5891	279.854	9.57241	11.1726	10.2934	25.8232	cDNA|dehydrin, putative, expressed	-	-	-	-	gi|115447819|ref|NP_001047689.1|/3.60993e-81/Os02g0669100 [Oryza sativa Japonica Group]
LOC_Os05g50550.1	235.827	3.34098	23.1285	147.898	132.298	222.974	4.43413	21.5824	158.244	169.018	224.736	2.98394	15.2437	183.681	113.833	167.48	4.02971	27.6241	142.507	119.981	cDNA|polyprenyl synthetase, putative, expressed	K05356|1|1e-163|574|bdi:100826224|all-trans-nonaprenyl-diphosphate synthase [EC:2.5.1.84 2.5.1.85]	-	GO:0016765//transferase activity, transferring alkyl or aryl (other than methyl) groups	GO:0006720//isoprenoid metabolic process	gi|75226330|sp|Q75HZ9.2|SPS2_ORYSJ/0/RecName: Full=Solanesyl-diphosphate synthase 2, chloroplastic; Short=OsSPS2; AltName: Full=All-trans-nonaprenyl-diphosphate synthase 2 (geranyl-diphosphate specific); Flags: Precursor
LOC_Os01g74450.1	311.341	0.827391	2.24205	114.763	269.993	276.263	1.28559	1.5757	156.24	303.844	271.048	2.33551	3.47133	130.532	245.55	167.418	1.19755	6.55254	33.4673	228.425	cDNA|aquaporin protein, putative, expressed	K09873|1|2e-129|460|osa:4324303|aquaporin TIP	GO:0031224//intrinsic to membrane;GO:0031090//organelle membrane;GO:0043231//intracellular membrane-bounded organelle	-	GO:0006810//transport	gi|115442565|ref|NP_001045562.1|/2.39873e-128/Os01g0975900 [Oryza sativa Japonica Group]
LOC_Os06g49160.1	360.596	47.4563	54.2313	46.0828	155.4	444.761	62.3992	83.6545	50.1791	18.7493	368.284	68.8388	13.9976	49.8054	169.572	456.383	104.38	101.636	69.9156	79.9003	cDNA|thylakoid lumenal 16.5 kDa protein, chloroplast precursor, putative, expressed	-	GO:0044436;GO:0009534//chloroplast thylakoid;GO:0009532//plastid stroma	-	-	gi|115469830|ref|NP_001058514.1|/3.28445e-83/Os06g0705100 [Oryza sativa Japonica Group]
LOC_Os05g43650.1	240.921	19.6867	97.8507	96.5044	94.2673	271.162	16.2919	90.1358	85.6473	56.3793	223.849	16.5352	75.9523	81.8401	106.853	245.708	11.7693	88.8543	67.191	70.7815	cDNA|expressed protein	-	GO:0043231//intracellular membrane-bounded organelle	-	-	gi|222632200|gb|EEE64332.1|/0/hypothetical protein OsJ_19172 [Oryza sativa Japonica Group]
LOC_Os02g52390.1	93.2415	38.6027	51.0245	181.446	85.8485	73.86	35.9926	36.9123	151.295	184.028	121.573	61.7539	59.1192	220.348	93.1479	70.7991	33.9677	50.241	179.004	137.668	cDNA|M16 domain containing zinc peptidase, putative, expressed	K06972|1|0.0|1786|bdi:100836872|	GO:0009526//plastid envelope;GO:0009532//plastid stroma;GO:0005576//extracellular region	GO:0004175//endopeptidase activity;GO:0046914//transition metal ion binding	GO:0006508//proteolysis;GO:0010038//response to metal ion	gi|125541223|gb|EAY87618.1|/0/hypothetical protein OsI_09029 [Oryza sativa Indica Group]
LOC_Os06g24070.1	219.541	72.7642	274.168	598.853	234.394	211.609	59.1422	289.626	444.956	162.796	142.602	37.6303	131.054	524.933	307.198	137.042	45.7366	325.11	452.63	192.64	cDNA|myb-like DNA-binding domain containing protein, expressed	K14491|1|5e-16|84.7|sbi:SORBI_10g005580|two-component response regulator ARR-B family	-	-	-	gi|75321927|sp|Q5Z5I4.1|GLK1_ORYSJ/4.75855e-160/RecName: Full=Probable transcription factor GLK1; AltName: Full=Golden2-like protein 1; Short=OsGLK1
LOC_Os08g44850.1	220.666	83.8056	271.494	291.072	342.289	155.931	104.561	201.526	351.192	139.523	190.352	93.9226	282.113	206.021	249.945	146.737	99.6802	225.251	192.511	195.345	cDNA|C2 domain containing protein, putative, expressed	-	-	-	-	gi|115477851|ref|NP_001062521.1|/6.51755e-85/Os08g0562600 [Oryza sativa Japonica Group]
LOC_Os12g01449.1	131.167	5.42175	49.0458	94.9236	69.0147	123.013	4.76153	40.5258	105.081	41.6827	129.709	10.1681	44.2677	104.806	65.3065	103.385	3.35501	53.0144	115.673	77.7294	cDNA|chloroplast unusual positioning protein, putative, expressed	-	GO:0009527//plastid outer membrane	-	GO:0009658//chloroplast organization	gi|108862074|gb|ABG21846.1|/0/expressed protein [Oryza sativa Japonica Group]
LOC_Os07g39680.1	592.689	175.376	215.045	540.587	389.429	471.683	220.04	182.176	529.166	708.02	634.876	214.417	190.814	480.88	402.841	499.8	224.259	108.801	486.554	514.619	cDNA|UV-induced protein uvi15, putative, expressed	-	-	-	-	gi|222637353|gb|EEE67485.1|/1.78205e-28/hypothetical protein OsJ_24913 [Oryza sativa Japonica Group]
LOC_Os02g03330.1	380.836	83.173	159.451	197.512	251.98	398.199	82.7803	194.707	162.169	121.855	303.827	137.416	104.47	252.841	336.018	339.979	128.574	172.42	239.694	196.541	cDNA|expressed protein	-	-	-	-	gi|215678600|dbj|BAG92255.1|/3.16806e-101/unnamed protein product [Oryza sativa Japonica Group]
LOC_Os12g33120.1	738.782	800.859	1259.49	356.516	669.903	302.465	441.198	680.97	272.355	143.753	1006.84	720.377	1252.39	807.159	603.129	408.518	540.58	700.753	428.921	138.36	cDNA|expressed protein	-	-	-	-	gi|77555912|gb|ABA98708.1|/1.71555e-37/expressed protein [Oryza sativa Japonica Group]
LOC_Os01g49830.1	263.193	69.2822	90.8108	43.5695	38.2715	211.802	46.5313	98.0155	63.3495	84.312	230.644	56.7324	95.2495	40.9051	36.9054	320.19	54.6967	63.9115	30.9464	30.7579	cDNA|B3 DNA binding domain containing protein, expressed	K09287|1|3e-133|473|zma:100284738|RAV-like factor	GO:0043231//intracellular membrane-bounded organelle	GO:0003676//nucleic acid binding;GO:0001071//nucleic acid binding transcription factor activity	GO:0006351//transcription, DNA-dependent	gi|115439333|ref|NP_001043946.1|/1.19877e-174/Os01g0693400 [Oryza sativa Japonica Group]
LOC_Os01g06876.1	396.286	1.43925	1.27971	2.88255	7.90074	258.113	1.67722	2.05571	8.22939	24.2377	422.313	2.85654	1.63037	2.92427	3.21558	556.134	1.21516	5.05146	4.14315	3.91138	cDNA|Cf-2, putative, expressed	K13415|1|4e-25|114|aly:ARALYDRAFT_912402|protein brassinosteroid insensitive 1 [EC:2.7.10.1 2.7.11.1]	-	-	-	gi|115434676|ref|NP_001042096.1|/7.37476e-169/Os01g0162300 [Oryza sativa Japonica Group]
LOC_Os01g04330.1	469.374	6.82499	4.3346	22.5139	24.5868	334.413	6.8488	2.21551	18.574	18.5381	364.785	12.6428	4.50991	13.2552	22.1579	303.03	6.99715	3.9156	14.5463	12.8069	cDNA|OsCML16 - Calmodulin-related calcium sensor protein, expressed	K13448|1|3e-62|236|zma:100284548|calcium-binding protein CML	GO:0016020//membrane	GO:0046872//metal ion binding	GO:0009642//response to light intensity;GO:0006952//defense response;GO:0009725//response to hormone stimulus;GO:0000302//response to reactive oxygen species;GO:0019932//second-messenger-mediated signaling;GO:0046209//nitric oxide metabolic process;GO:0009908//flower development;GO:0048571//long-day photoperiodism;GO:0043200//response to amino acid stimulus;GO:0009605//response to external stimul…	gi|297596049|ref|NP_001041950.2|/1.639e-91/Os01g0135700 [Oryza sativa Japonica Group]
LOC_Os09g19954.1	198.894	238.594	212.905	102.961	149.589	190.129	311.798	216.229	84.3834	86.311	201.522	78.7206	125.596	72.9251	120.618	163.06	209.508	245.438	89.2192	99.5938	cDNA|ribosomal protein, putative, expressed	K02878|1|3e-71|268|osa:3131423|large subunit ribosomal protein L16;K02994|2|6e-70|263|osa:3131446|small subunit ribosomal protein S8	GO:0030529//ribonucleoprotein complex;GO:0009536//plastid	GO:0003723//RNA binding;GO:0005198//structural molecule activity	GO:0010467//gene expression	gi|114812068|ref|YP_654241.2|/1.83422e-72/ribosomal protein L16 [Oryza sativa Indica Group]
LOC_Os02g39850.1	228.547	230.554	254.503	215.922	350.291	158.724	224.684	226.183	279.243	223.328	273.309	166.191	281.665	167.747	252.315	287.712	187.08	163.476	236.049	293.484	cDNA|transferase family protein, putative, expressed	K13065|1|0.0|846|osa:4329959|shikimate O-hydroxycinnamoyltransferase [EC:2.3.1.133]	GO:0043231//intracellular membrane-bounded organelle	GO:0016746//transferase activity, transferring acyl groups	-	gi|115447257|ref|NP_001047408.1|/0/Os02g0611800 [Oryza sativa Japonica Group]
LOC_Os05g13580.1	412.646	53.0934	124.166	167.866	225.309	388.091	102.388	184.231	143.426	235.854	245.282	82.3082	245.693	126.912	193.496	189.288	84.6578	174.045	134.078	236.827	cDNA|OsCML18 - Calmodulin-related calcium sensor protein, expressed	K13448|1|1e-54|211|sbi:SORBI_09g007360|calcium-binding protein CML	GO:0016020//membrane	GO:0046872//metal ion binding	GO:0009642//response to light intensity;GO:0006952//defense response;GO:0009725//response to hormone stimulus;GO:0000302//response to reactive oxygen species;GO:0019932//second-messenger-mediated signaling;GO:0046209//nitric oxide metabolic process;GO:0009908//flower development;GO:0048571//long-day photoperiodism;GO:0043200//response to amino acid stimulus;GO:0009605//response to external stimul…	gi|222630660|gb|EEE62792.1|/1.38166e-76/hypothetical protein OsJ_17595 [Oryza sativa Japonica Group]
LOC_Os08g39840.1	130.512	341.503	937.829	379.659	293.744	33.2369	540.466	829.682	398.564	281.687	215.556	454.804	761.635	285.609	201.896	152.871	515.274	417.982	493.907	279.924	cDNA|lipoxygenase, chloroplast precursor, putative, expressed	K00454|1|0.0|1609|osa:4345993|lipoxygenase [EC:1.13.11.12]	GO:0043231//intracellular membrane-bounded organelle	GO:0046914//transition metal ion binding;GO:0016702//oxidoreductase activity, acting on single donors with incorporation of molecular oxygen, incorporation of two atoms of oxygen;GO:0016627//oxidoreductase activity, acting on the CH-CH group of donors	GO:0009607//response to biotic stimulus;GO:0006950//response to stress;GO:0008610//lipid biosynthetic process;GO:0006091//generation of precursor metabolites and energy	gi|115477206|ref|NP_001062199.1|/0/Os08g0508800 [Oryza sativa Japonica Group]
LOC_Os01g10400.2	593.421	667.954	2490.52	2597.32	1984.52	111.506	527.233	1344.24	2628.32	1573.09	624.727	3188.62	2737.11	4102.69	2009.93	219.416	616.463	1860.59	2128.5	909.285	cDNA|expressed protein	-	-	-	-	gi|115435122|ref|NP_001042319.1|/5.70442e-16/Os01g0200700 [Oryza sativa Japonica Group]
LOC_Os03g18200.1	140.302	34.8709	59.363	84.8931	110.663	207.532	35.5215	54.7355	89.8169	21.5996	88.2097	61.7693	43.3398	70.7429	111.904	146.997	87.5953	40.229	64.566	45.6933	cDNA|heat shock protein DnaJ, putative, expressed	K09584|1|4e-20|99.0|cre:CHLREDRAFT_195902|protein disulfide-isomerase A6 [EC:5.3.4.1];K09510|2|1e-16|87.4|sbi:SORBI_09g028410|DnaJ homolog subfamily B member 4;K03686|3|5e-16|85.5|rcu:RCOM_0219890|molecular chaperone DnaJ	GO:0044432//endoplasmic reticulum part	GO:0005515//protein binding;GO:0003824//catalytic activity	GO:0044267//cellular protein metabolic process;GO:0009408//response to heat;GO:0000904//cell morphogenesis involved in differentiation	gi|108707614|gb|ABF95409.1|/0/DnaJ domain containing protein, expressed [Oryza sativa Japonica Group]
LOC_Os10g28254.1	469.102	136.354	152.13	204.647	150.964	442.984	142.582	171.401	301.286	146.508	315.579	152.999	129.707	155.913	128.739	457.505	182.286	80.9544	134.513	113.29	cDNA|expressed protein	-	-	-	-	gi|218184527|gb|EEC66954.1|/2.05779e-54/hypothetical protein OsI_33595 [Oryza sativa Indica Group]
LOC_Os03g22810.1	359.283	126.501	224.327	755.572	769.465	296.955	179.512	244.776	706.074	764.641	333.697	169.963	322.355	915.446	812.79	277.032	171.686	315.727	699.971	897.074	cDNA|copper/zinc superoxide dismutase, putative, expressed	K04565|1|7e-86|315|osa:4332846|Cu/Zn superoxide dismutase [EC:1.15.1.1]	GO:0044424//intracellular part	GO:0003824//catalytic activity;GO:0016209//antioxidant activity;GO:0043169//cation binding	GO:0072593//reactive oxygen species metabolic process	gi|108708142|gb|ABF95937.1|/3.19423e-144/Superoxide dismutase 1, putative, expressed [Oryza sativa Japonica Group]
LOC_Os01g10400.1	343.641	353.72	1291.3	1309.5	1013.42	47.2056	253.398	636.767	1147.25	804.613	329.738	1634.07	1482.09	2212.42	1062.84	95.9782	274.462	1031.44	1116.11	488.053	cDNA|expressed protein	-	-	GO:0043169//cation binding	-	gi|297723815|ref|NP_001174271.1|/1.15679e-11/Os05g0202800 [Oryza sativa Japonica Group]
LOC_Os12g32760.1	208.531	1.45506	27.6989	192.361	263.943	292.955	13.7661	72.6518	289.272	218.797	72.352	8.52255	63.2938	212.025	272.642	115.878	18.4394	41.3794	206.64	246.45	cDNA|transporter family protein, putative, expressed	K08150|1|1e-43|176|vvi:100268023|MFS transporter, SP family, solute carrier family 2 (myo-inositol transporter), member 13	GO:0016020//membrane	GO:0005215//transporter activity	GO:0006810//transport	gi|115488770|ref|NP_001066872.1|/0/Os12g0512100 [Oryza sativa Japonica Group]
LOC_Os06g36180.1	175.395	48.6774	46.7953	93.304	55.7258	141.229	58.2456	45.2781	90.7664	185.506	99.8773	45.1833	37.856	35.9467	58.2289	93.5751	65.6624	39.9803	40.2075	56.2593	cDNA|amino acid transporter, putative, expressed	K15015|1|2e-11|69.7|aly:ARALYDRAFT_486994|solute carrier family 32 (vesicular inhibitory amino acid transporter);K14209|2|4e-11|68.6|bdi:100831435|solute carrier family 36 (proton-coupled amino acid transporter)	GO:0031224//intrinsic to membrane	-	-	gi|115468508|ref|NP_001057853.1|/0/Os06g0556000 [Oryza sativa Japonica Group]
LOC_Os02g50620.1	250.281	75.704	150.76	331.792	233.627	205.582	81.5747	152.896	299.777	309.397	315.315	100.478	122.484	382.983	268.238	279.408	97.9251	104.535	349.286	304.89	cDNA|dehydrogenase E1 component domain containing protein, expressed	K00161|1|0.0|750|osa:4330673|pyruvate dehydrogenase E1 component subunit alpha [EC:1.2.4.1]	GO:0043231//intracellular membrane-bounded organelle	GO:0004738//pyruvate dehydrogenase activity	GO:0006007//glucose catabolic process	gi|115448577|ref|NP_001048068.1|/0/Os02g0739600 [Oryza sativa Japonica Group]
LOC_Os01g15640.1	206.384	129.177	122.6	52.7002	84.14	152.319	106.606	91.907	61.0361	128.03	205.144	166.383	116.313	55.0382	66.4687	195.709	105.289	95.1299	70.7283	95.1106	cDNA|no apical meristem protein, putative, expressed	-	-	GO:0003676//nucleic acid binding	-	gi|115435780|ref|NP_001042648.1|/0/Os01g0261200 [Oryza sativa Japonica Group]
LOC_Os03g03670.1	288.022	9.8911	102.025	166.014	136.61	314.616	16.0002	123.295	209.297	64.1847	262.302	10.6134	53.7545	213.113	201.462	305.216	22.0952	55.8962	150.497	108.714	cDNA|expressed protein	K14677|1|4e-65|247|aly:ARALYDRAFT_327784|aminoacylase [EC:3.5.1.14]	GO:0009536//plastid	-	-	gi|108705988|gb|ABF93783.1|/0/expressed protein [Oryza sativa Japonica Group]
LOC_Os07g37250.1	306.48	139.774	272.636	217.794	194.263	340.507	216.806	261.319	161.655	110.802	406.665	298.658	326.8	273.08	213.185	358.829	161.176	441.001	239.56	185.327	cDNA|THYLAKOID FORMATION1, chloroplast precursor, putative, expressed	-	GO:0043231//intracellular membrane-bounded organelle	-	GO:0009668	gi|115472755|ref|NP_001059976.1|/8.85352e-125/Os07g0558500 [Oryza sativa Japonica Group]
LOC_Os09g30412.1	157.841	475.375	581.064	303.739	245.186	90.3861	370.259	477.123	336.538	320.33	115.925	605.442	760.715	287.873	253.85	81.0674	531.882	732.518	256.668	254.429	cDNA|heat shock protein, putative, expressed	K04079|1|0.0|1214|osa:4347402|molecular chaperone HtpG	GO:0044424//intracellular part	GO:0005515//protein binding;GO:0032559	GO:0044267//cellular protein metabolic process;GO:0050896//response to stimulus	gi|115479813|ref|NP_001063500.1|/0/Os09g0482100 [Oryza sativa Japonica Group]
LOC_Os01g64120.1	433.99	150.689	152.918	432.248	900.635	236.813	233.079	162.913	1026.59	546.554	344.912	269.821	299.754	937.891	803.481	275.323	129.796	98.3924	583.943	758.419	cDNA|2Fe-2S iron-sulfur cluster binding domain containing protein, expressed	K02639|1|4e-81|299|osa:9270637|ferredoxin	GO:0009536//plastid	GO:0051536//iron-sulfur cluster binding;GO:0043169//cation binding	GO:0051234//establishment of localization;GO:0006091//generation of precursor metabolites and energy	gi|297720599|ref|NP_001172661.1|/4.06082e-80/Os01g0860601 [Oryza sativa Japonica Group]
LOC_Os11g16550.1	261.829	6.17607	69.9139	134.114	328.298	326.766	9.21244	105.985	112.243	120.113	266.127	5.36078	14.8008	369.074	269.348	236.568	11.7996	56.8262	274.069	223.536	cDNA|uncharacterized protein ycf53, putative, expressed	-	GO:0043231//intracellular membrane-bounded organelle	GO:0005515//protein binding	GO:0006779//porphyrin-containing compound biosynthetic process;GO:0007165//signal transduction;GO:0044093	gi|115485049|ref|NP_001067668.1|/8.93871e-111/Os11g0267000 [Oryza sativa Japonica Group]
LOC_Os04g54830.1	161.068	19.6508	16.7952	20.3155	15.1217	167.811	30.7698	18.1183	26.9342	38.3974	89.0568	36.6837	19.4801	11.4336	13.1031	92.1734	25.5023	16.0395	12.5482	21.9214	cDNA|expressed protein	-	GO:0031410//cytoplasmic vesicle	-	-	gi|125591809|gb|EAZ32159.1|/0/hypothetical protein OsJ_16356 [Oryza sativa Japonica Group]
LOC_Os10g38710.1	424.743	2.21252	1.02195	9.85774	115.751	528.599	2.29185	1.25362	22.1167	14.8602	271.989	5.74856	2.0253	13.4621	84.7086	265.378	4.65795	1.52051	16.3905	29.5696	cDNA|glutathione S-transferase, putative, expressed	K00799|1|2e-60|231|zma:541839|glutathione S-transferase [EC:2.5.1.18]	-	-	-	gi|115483088|ref|NP_001065137.1|/1.98872e-98/Os10g0530500 [Oryza sativa Japonica Group]
LOC_Os05g32220.1	257.645	178.057	251.672	260.244	343.913	192.545	197.471	239.51	246.118	256.083	221.921	240.315	188.143	212.4	422.371	206.382	236.739	328.527	188.542	218.731	cDNA|L1P family of ribosomal proteins domain containing protein, expressed	K02863|1|3e-70|264|olu:OSTLU_12802|large subunit ribosomal protein L1	GO:0043231//intracellular membrane-bounded organelle;GO:0030529//ribonucleoprotein complex	GO:0003676//nucleic acid binding;GO:0005198//structural molecule activity	GO:0010467//gene expression	gi|115463659|ref|NP_001055429.1|/5.98857e-163/Os05g0388500 [Oryza sativa Japonica Group]
LOC_Os01g17170.1	201.129	3.38163	60.0864	61.5582	108.11	219.495	5.90488	97.9558	41.5609	15.0113	153.877	1.53409	19.5547	94.3205	136.966	151.879	1.39843	103.298	65.5537	72.6205	cDNA|magnesium-protoporphyrin IX monomethyl ester cyclase,chloroplast precursor, putative, expressed	K04035|1|0.0|745|osa:4326901|magnesium-protoporphyrin IX monomethyl ester (oxidative) cyclase [EC:1.14.13.81]	GO:0009941//chloroplast envelope	GO:0016709//oxidoreductase activity, acting on paired donors, with incorporation or reduction of molecular oxygen, NADH or NADPH as one donor, and incorporation of one atom of oxygen;GO:0046914//transition metal ion binding	GO:0006779//porphyrin-containing compound biosynthetic process	gi|115435974|ref|NP_001042745.1|/0/Os01g0279100 [Oryza sativa Japonica Group]
LOC_Os01g08440.1	222.604	6.41604	56.8308	714.163	259.361	329.242	1.43999	34.7682	528.746	898.552	59.3428	12.6776	226.762	517.763	244.288	71.2213	5.15912	2.77156	315.122	286.956	cDNA|UDP-glucoronosyl and UDP-glucosyl transferase domain containing protein, expressed	K13692|1|5e-61|234|ath:AT1G05560|UDP-glucose:(indol-3-yl)acetate beta-D-glucosyltransferase [EC:2.4.1.121];K12338|2|3e-59|228|aly:ARALYDRAFT_915488|anthocyanin 5-O-glucosyltransferase [EC:2.4.1.-]	-	-	-	gi|297596215|ref|NP_001042201.2|/0/Os01g0179600 [Oryza sativa Japonica Group]
LOC_Os03g31679.1	453.225	148.338	236.841	682.002	653.871	505.785	175.77	222.65	660.871	327.541	351.223	206.132	174.15	618.771	566.233	363.862	211.233	197.833	532.506	399.382	cDNA|annexin A7, putative, expressed	-	-	-	-	-
LOC_Os04g33390.1	243.013	11.34	41.9354	175.744	211.352	333.31	38.6305	65.699	285.275	680.051	78.7546	32.6697	67.216	232.389	275.951	81.0555	45.4605	35.9817	251.73	447.096	cDNA|prephenate dehydratase domain containing protein, expressed	K05359|1|0.0|789|osa:4335756|arogenate/prephenate dehydratase [EC:4.2.1.91 4.2.1.51]	GO:0043231//intracellular membrane-bounded organelle	GO:0016836//hydro-lyase activity	GO:0006558//L-phenylalanine metabolic process	gi|115458232|ref|NP_001052716.1|/0/Os04g0406600 [Oryza sativa Japonica Group]
LOC_Os03g09900.1	235.211	309.427	416.781	339.313	474.563	68.8825	335.444	393.297	456.58	420.234	90.6596	246.973	445.197	324.053	484.914	78.8635	341.584	185.454	360.174	674.985	cDNA|membrane protein, putative, expressed	-	GO:0031224//intrinsic to membrane	-	-	gi|115451307|ref|NP_001049254.1|/0/Os03g0194900 [Oryza sativa Japonica Group]
LOC_Os07g05000.1	252.77	4.1444	16.2263	38.3715	89.9986	242.552	4.04048	12.1556	55.0069	37.8767	339.912	7.3546	10.1873	48.8335	101.99	245.814	5.76326	13.5587	42.3232	55.7788	cDNA|oxidoreductase, aldo/keto reductase family protein, putative, expressed	K14521|1|5e-18|90.9|vcn:VOLCADRAFT_98273|N-acetyltransferase 10 [EC:2.3.1.-];K05275|2|2e-15|82.4|zma:100272747|pyridoxine 4-dehydrogenase [EC:1.1.1.65];K08243|3|1e-14|79.7|mtr:MTR_5g097900|6'-deoxychalcone synthase [EC:2.3.1.170];K00085|5|3e-11|68.6|ath:AT2G21260|aldose-6-phosphate reductase (NADPH2) [EC:1.1.1.200]	GO:0009526//plastid envelope;GO:0009570//chloroplast stroma;GO:0009534//chloroplast thylakoid	GO:0004033//aldo-keto reductase (NADP) activity	GO:0008152//metabolic process	gi|115470553|ref|NP_001058875.1|/0/Os07g0143000 [Oryza sativa Japonica Group]
LOC_Os12g44370.1	263.203	52.3162	142.459	211.819	175.075	346.904	52.3372	229.338	336.773	155.096	286.47	44.0046	172.074	200.331	171.612	338.903	87.0146	102.498	168.928	174.274	cDNA|expressed protein	-	GO:0009536//plastid	-	-	gi|115489830|ref|NP_001067402.1|/7.09033e-174/Os12g0641300 [Oryza sativa Japonica Group]
LOC_Os06g21590.1	319.012	35.1574	152.546	188.991	157.983	395.161	60.5894	165.959	126.033	20.9582	264.221	14.3261	54.6677	151.418	237.037	292.172	39.0276	241.078	155.427	103.075	cDNA|chlorophyll A-B binding protein, putative, expressed	K08907|1|1e-141|501|osa:4340892|light-harvesting complex I chlorophyll a/b binding protein 1	GO:0009521;GO:0031224//intrinsic to membrane;GO:0009534//chloroplast thylakoid	GO:0046906//tetrapyrrole binding;GO:0043169//cation binding	GO:0006464//cellular protein modification process;GO:0006091//generation of precursor metabolites and energy	gi|115467828|ref|NP_001057513.1|/1.04057e-140/Os06g0320500 [Oryza sativa Japonica Group]
LOC_Os01g37920.1	1111.19	30.4783	64.7075	681.723	484.003	1144.47	21.4233	76.3234	856.027	1532.12	1320.65	43.7843	95.3561	886.214	565.429	1593.79	41.4877	69.9434	438.686	795.049	cDNA|expressed protein	-	-	-	-	gi|125526425|gb|EAY74539.1|/1.13776e-18/hypothetical protein OsI_02430 [Oryza sativa Indica Group]
LOC_Os04g59440.1	350.925	4.83159	5.26042	121.976	1809.72	434.995	14.8358	16.8493	304.647	137.048	139.629	12.4206	7.99258	606.333	1125.93	116.106	16.8168	5.5905	324.942	725.844	cDNA|chlorophyll A-B binding protein, putative, expressed	K03542|1|4e-69|259|rcu:RCOM_1030930|photosystem II 22kDa protein	GO:0009534//chloroplast thylakoid;GO:0016020//membrane	GO:0046906//tetrapyrrole binding;GO:0019840//isoprenoid binding	GO:0009416//response to light stimulus	gi|115461508|ref|NP_001054354.1|/1.45656e-106/Os04g0690800 [Oryza sativa Japonica Group]
LOC_Os05g41590.1	187.626	5.81237	9.09391	13.9127	8.18774	119.717	6.11635	7.37946	13.7968	41.6993	24.8239	9.96126	6.3171	8.11562	18.6545	14.6647	4.54017	7.97075	12.3395	28.6548	cDNA|glycerol-3-phosphate dehydrogenase, putative, expressed	K00006|1|1e-12|73.6|bdi:100833474|glycerol-3-phosphate dehydrogenase (NAD+) [EC:1.1.1.8]	GO:0043234//protein complex;GO:0044424//intracellular part	GO:0016616//oxidoreductase activity, acting on the CH-OH group of donors, NAD or NADP as acceptor;GO:0048037//cofactor binding;GO:0000166//nucleotide binding	GO:0006072//glycerol-3-phosphate metabolic process	gi|115464667|ref|NP_001055933.1|/0/Os05g0495700 [Oryza sativa Japonica Group]
LOC_Os01g70820.1	462.64	1.8244	5.56172	15.4755	51.7443	452.027	15.1186	13.266	15.2462	96.136	441.48	11.1043	6.65926	42.0833	52.4797	396.289	18.0441	4.67931	46.6609	89.7179	cDNA|lumenal PsbP, putative, expressed	K02717|1|2e-09|61.2|gmx:100305918|photosystem II oxygen-evolving enhancer protein 2	GO:0009523//photosystem II	GO:0046872//metal ion binding	GO:0044237//cellular metabolic process	gi|125573228|gb|EAZ14743.1|/3.99642e-121/hypothetical protein OsJ_04669 [Oryza sativa Japonica Group]
LOC_Os02g54890.1	187.668	15.8042	18.9883	69.1324	45.0796	161.294	28.601	32.6409	47.5136	38.1803	42.9468	21.6496	21.1558	17.511	38.4254	52.7619	39.2009	13.9552	18.6098	35.9002	cDNA|UDP-glucuronate 4-epimerase, putative, expressed	K08679|1|0.0|813|osa:4330975|UDP-glucuronate 4-epimerase [EC:5.1.3.6]	-	GO:0048037//cofactor binding;GO:0016857//racemase and epimerase activity, acting on carbohydrates and derivatives	GO:0006139//nucleobase-containing compound metabolic process	gi|115449159|ref|NP_001048359.1|/0/Os02g0791500 [Oryza sativa Japonica Group]
LOC_Os03g07440.1	463.838	27.2619	106.82	205.337	187.49	623.672	44.0345	162.474	236.359	50.9559	314.701	37.4169	25.5896	183.568	193.05	465.456	86.2731	84.5807	158.798	118.876	cDNA|putativ eribonuclease P, putative, expressed	-	GO:0009534//chloroplast thylakoid	-	-	gi|297600399|ref|NP_001049109.2|/1.66155e-47/Os03g0170500 [Oryza sativa Japonica Group]
LOC_Os01g67480.1	226.004	135.445	57.5104	39.3935	20.1538	186.502	104.261	133.656	38.8541	57.6851	474.473	115.032	117.614	34.8872	29.0244	463.875	93.4142	33.4264	22.313	27.8345	cDNA|helix-loop-helix DNA-binding domain containing protein, expressed	K10863|1|3e-06|52.0|ath:AT5G01310|aprataxin [EC:3.-.-.-];K12126|3|9e-06|50.4|aly:ARALYDRAFT_471048|phytochrome-interacting factor 3	GO:0043231//intracellular membrane-bounded organelle	-	-	gi|323388933|gb|ADX60271.1|/6.86341e-136/bHLH transcription factor [Oryza sativa Japonica Group]
LOC_Os10g35630.1	238.26	63.491	17.2533	17.9182	12.7992	221.879	49.6663	26.083	19.8791	12.0816	64.6985	41.0076	25.8853	10.6322	12.5556	107.853	60.2251	15.8825	9.53169	10.3983	cDNA|cystathionin beta synthase protein, putative, expressed	-	-	-	-	gi|22165070|gb|AAM93687.1|/5.59225e-124/unknown protein [Oryza sativa Japonica Group]
LOC_Os02g35090.1	208.951	9.96675	47.228	112.229	91.667	243.303	14.4538	51.5481	147.661	35.1078	171.966	7.44057	26.9381	122.18	92.3525	184.356	17.8169	33.0834	99.3385	50.2892	cDNA|expressed protein	-	GO:0043231//intracellular membrane-bounded organelle	-	-	gi|115446707|ref|NP_001047133.1|/8.44328e-71/Os02g0556800 [Oryza sativa Japonica Group]
LOC_Os04g34270.1	133.216	13.3442	8.35511	10.8618	9.43403	110.356	10.4019	5.88067	10.4934	5.19886	179.936	10.7722	4.07168	6.6372	7.82983	142.219	12.0956	9.02495	7.82001	5.30278	cDNA|serine/threonine-protein kinase receptor precursor, putative, expressed	K13416|1|2e-55|216|ath:AT4G33430|brassinosteroid insensitive 1-associated receptor kinase 1 [EC:2.7.10.1 2.7.11.1];K04733|4|1e-53|210|smo:SELMODRAFT_159261|interleukin-1 receptor-associated kinase 4 [EC:2.7.11.1];K13417|5|2e-53|209|ath:AT2G13790|somatic embryogenesis receptor kinase 4 [EC:2.7.10.1 2.7.11.1]	GO:0031410//cytoplasmic vesicle	GO:0004672//protein kinase activity;GO:0000166//nucleotide binding	GO:0009987//cellular process	gi|115458356|ref|NP_001052778.1|/0/Os04g0419900 [Oryza sativa Japonica Group]
LOC_Os03g03290.1	208.679	108.545	90.588	66.8367	77.682	158.527	82.5708	65.7361	69.0013	93.1709	195.873	85.612	78.1297	59.0879	60.6277	192.469	97.4745	61.9302	56.6155	70.1251	cDNA|receptor-like protein kinase At3g46290 precursor, putative, expressed	K04733|1|7e-33|140|ath:AT5G38990|interleukin-1 receptor-associated kinase 4 [EC:2.7.11.1]	GO:0031410//cytoplasmic vesicle	GO:0016740//transferase activity	-	gi|108705940|gb|ABF93735.1|/0/protein kinase, putative, expressed [Oryza sativa Japonica Group]
LOC_Os03g56250.1	135.757	70.1386	53.9817	24.1213	25.6936	110.726	67.2798	38.5128	67.2355	42.5362	267.469	87.2032	61.8484	19.1134	19.7812	203.839	54.7964	40.2629	30.8787	24.0615	cDNA|LRR receptor-like protein kinase, putative, expressed	K13415|1|1e-33|143|aly:ARALYDRAFT_912402|protein brassinosteroid insensitive 1 [EC:2.7.10.1 2.7.11.1]	-	GO:0016301//kinase activity	GO:0008152//metabolic process	gi|297601761|ref|NP_001051416.2|/0/Os03g0773300 [Oryza sativa Japonica Group]
LOC_Os01g60600.1	219.598	0.112117	0	0.634021	3.28248	217.036	1.8582	0	0.197251	7.30881	105.584	0.237358	0.112893	1.7152	4.75936	109.441	0.757286	0	2.6813	4.9912	cDNA|WRKY108, expressed	K13424|1|1e-08|59.7|pop:POPTR_663578|WRKY transcription factor 33;K13426|5|5e-08|57.8|rcu:RCOM_1689100|WRKY transcription factor 29	GO:0043231//intracellular membrane-bounded organelle	GO:0003677//DNA binding	-	gi|297720535|ref|NP_001172629.1|/4.36798e-114/Os01g0821300 [Oryza sativa Japonica Group]
LOC_Os03g39610.1	225.411	1.73069	80.1957	139.628	95.8505	226.136	3.34647	73.7098	124.535	16.1712	232.607	1.34346	18.9371	123.557	139.975	222.663	3.45128	118.247	149.412	70.596	cDNA|chlorophyll A-B binding protein, putative, expressed	K08913|1|3e-154|543|osa:4333359|light-harvesting complex II chlorophyll a/b binding protein 2	GO:0009536//plastid	-	GO:0006091//generation of precursor metabolites and energy	gi|115453971|ref|NP_001050586.1|/3.52455e-153/Os03g0592500 [Oryza sativa Japonica Group]
LOC_Os06g49750.1	281.308	5.33313	1.9041	39.5325	43.5186	308.665	4.1806	3.29401	41.5884	197.322	219.722	3.05149	2.90274	19.57	33.8137	305.572	10.0139	1.71226	13.2777	28.2037	cDNA|kelch motif family protein, expressed	-	-	-	-	gi|297606493|ref|NP_001058552.2|/2.6432e-161/Os06g0711700 [Oryza sativa Japonica Group]
LOC_Os04g36760.1	492.354	50.5329	115.024	361.728	416.099	483.252	62.0287	86.8748	394.29	164.984	397.903	64.456	94.1332	452.001	452.45	352.087	71.4335	137.795	307.945	222.345	cDNA|enzyme of the cupin superfamily protein, putative, expressed	K06995|1|8e-52|201|zma:100284006|	GO:0009536//plastid	GO:0016301//kinase activity;GO:0032559	GO:0006464//cellular protein modification process	gi|115458600|ref|NP_001052900.1|/3.62287e-75/Os04g0445200 [Oryza sativa Japonica Group]
LOC_Os12g05440.1	247.21	1.52391	6.58136	57.4514	104.336	165.645	18.9427	15.1705	57.4196	1979.81	21.8584	5.51144	21.7383	239.932	701.517	12.0123	35.6584	4.52575	261.862	672.364	cDNA|cytochrome P450, putative, expressed	K13407|1|1e-91|335|pop:POPTR_588365|cytochrome P450, family 94, subfamily A, polypeptide 1 (fatty acid omega-hydroxylase) [EC:1.14.-.-];K00517|4|7e-87|319|ath:AT3G56630|[EC:1.14.-.-]	-	GO:0016491//oxidoreductase activity;GO:0005506//iron ion binding	-	gi|297612680|ref|NP_001066166.2|/0/Os12g0150200 [Oryza sativa Japonica Group]
LOC_Os06g48330.1	128.408	44.7264	79.4195	33.8731	36.7501	116.472	35.3123	45.9117	28.8835	38.8326	70.4504	97.3457	131.25	22.2983	29.8898	91.0958	41.8823	68.7067	23.3485	19.8353	cDNA|ATEXO70G1, putative, expressed	K07195|1|0.0|1189|osa:4341952|exocyst complex component 7	GO:0044444//cytoplasmic part;GO:0043234//protein complex	-	GO:0006887//exocytosis	gi|297606430|ref|NP_001058467.2|/0/Os06g0698600 [Oryza sativa Japonica Group]
LOC_Os03g05620.1	177.343	796.681	899.174	523.083	680.77	141.578	787.819	626.88	678.04	141.53	169.761	844.18	720.863	229.685	356.644	182.514	613.025	389.529	414.045	301.167	cDNA|inorganic phosphate transporter, putative, expressed	K08176|1|0.0|872|osa:4331637|MFS transporter, PHS family, inorganic phosphate transporter	GO:0031224//intrinsic to membrane	GO:0015291//secondary active transmembrane transporter activity	GO:0015698//inorganic anion transport	gi|75299860|sp|Q8H6H4.1|PHT11_ORYSJ/0/RecName: Full=Inorganic phosphate transporter 1-1; Short=OsPT1; Short=OsPht1;1; AltName: Full=H(+)/Pi cotransporter
LOC_Os08g40260.1	82.6408	154.058	97.5942	59.7833	50.9354	64.8219	158.567	123.19	54.3353	58.9124	110.144	128.51	106.836	44.712	43.5246	104.214	132.612	147.038	63.8106	53.224	cDNA|OsSPL15 - SBP-box gene family member, expressed	-	GO:0043231//intracellular membrane-bounded organelle;GO:0016020//membrane	GO:0003676//nucleic acid binding	GO:0006351//transcription, DNA-dependent;GO:0006952//defense response	gi|75134504|sp|Q6Z8M8.1|SPL15_ORYSJ/0/RecName: Full=Squamosa promoter-binding-like protein 15
LOC_Os11g14220.1	208.765	1215.37	466.269	938.587	268.185	161.256	878.956	576.601	1160.53	595.087	333.33	674.417	613.528	633.712	262.155	371.132	906.078	500.319	827.614	346.617	cDNA|tubulin/FtsZ domain containing protein, putative, expressed	K07374|1|0.0|840|osa:4350197|tubulin alpha	GO:0032991//macromolecular complex;GO:0015630//microtubule cytoskeleton	GO:0017111//nucleoside-triphosphatase activity;GO:0032561//guanyl ribonucleotide binding	GO:0043623//cellular protein complex assembly;GO:0009207;GO:0007017//microtubule-based process	gi|115484939|ref|NP_001067613.1|/0/Os11g0247300 [Oryza sativa Japonica Group]
LOC_Os04g45070.1	291.091	325.799	376.737	632.385	413.266	159.833	261.458	309.194	428.627	145.503	373.928	319.879	360.967	599.29	482.788	231.085	263.556	497.284	450.623	314.425	cDNA|remorin, putative, expressed	-	GO:0016020//membrane	GO:0043168	-	gi|115459618|ref|NP_001053409.1|/5.70992e-49/Os04g0533300 [Oryza sativa Japonica Group]
LOC_Os03g32580.1	315.451	620.345	485.341	551.547	1110.78	297.642	876.861	465.768	1101.36	1034.1	645.821	814.686	544.431	745.15	848.942	514.761	779.566	454.78	787.033	975.517	cDNA|BRASSINOSTEROID INSENSITIVE 1-associated receptor kinase 1 precursor, putative, expressed	K13416|1|8e-63|239|vvi:100253855|brassinosteroid insensitive 1-associated receptor kinase 1 [EC:2.7.10.1 2.7.11.1];K13418|3|6e-61|233|aly:ARALYDRAFT_895025|somatic embryogenesis receptor kinase 1 [EC:2.7.10.1 2.7.11.1]	GO:0031410//cytoplasmic vesicle	GO:0016772//transferase activity, transferring phosphorus-containing groups;GO:0004871//signal transducer activity	GO:0006796//phosphate-containing compound metabolic process	gi|115453715|ref|NP_001050458.1|/8.24497e-108/Os03g0440900 [Oryza sativa Japonica Group]
LOC_Os11g06720.1	427.511	406.647	276.915	177.876	136.995	319.036	426.075	251.365	169.154	52.2915	351.123	113.685	186.221	178.96	84.6303	433.699	251.768	152.56	145.851	74.5111	cDNA|abscisic stress-ripening, putative, expressed	-	-	-	-	gi|115484359|ref|NP_001065841.1|/1.46802e-17/Os11g0167800 [Oryza sativa Japonica Group]
LOC_Os08g38220.1	287.424	31.4594	61.6527	110.695	42.7627	252.968	22.8112	100.527	76.9593	56.8041	178.866	10.9416	64.4103	49.8461	44.1802	175.301	37.005	65.036	38.0822	41.5652	cDNA|dof zinc finger domain containing protein, putative, expressed	-	-	GO:0046914//transition metal ion binding;GO:0003676//nucleic acid binding	-	gi|218201361|gb|EEC83788.1|/1.17187e-113/hypothetical protein OsI_29692 [Oryza sativa Indica Group]
LOC_Os03g18770.1	297.125	85.3738	123.912	267.534	243.26	352.147	117.004	124.576	286.635	184.673	143.769	71.3451	106.091	305.184	366.08	181.615	130.221	138.046	291.499	423.167	cDNA|wound-induced protein WI12, putative, expressed	-	-	-	-	gi|115452497|ref|NP_001049849.1|/4.16828e-97/Os03g0299600 [Oryza sativa Japonica Group]
LOC_Os12g02320.1	1060.42	829.231	671.637	976.153	518.613	723.647	356.66	335.238	897.442	416.793	957.729	494.547	544.014	841.025	669.088	860.989	463.632	334.174	495.216	301.449	cDNA|LTPL12 - Protease inhibitor/seed storage/LTP family protein precursor, expressed	-	GO:0031410//cytoplasmic vesicle	-	-	gi|108863933|gb|ABA91221.2|/2.01318e-28/Nonspecific lipid-transfer protein 1 precursor, putative, expressed [Oryza sativa Japonica Group]
LOC_Os04g51460.1	309.62	0.486153	0.823357	9.01123	4.7444	307.439	0.335724	0.505003	3.42121	5.81017	44.5642	1.02921	2.44759	7.28234	0.905137	60.8395	0.156366	0.875021	4.30609	2.68433	cDNA|glycosyl hydrolases family 16, putative, expressed	K14504|1|4e-83|306|vvi:100256520|xyloglucan:xyloglucosyl transferase TCH4 [EC:2.4.1.207];K08235|2|3e-82|303|vvi:100241119|xyloglucan:xyloglucosyl transferase [EC:2.4.1.207]	GO:0005576//extracellular region;GO:0031410//cytoplasmic vesicle;GO:0030312//external encapsulating structure	GO:0016798//hydrolase activity, acting on glycosyl bonds;GO:0016758//transferase activity, transferring hexosyl groups	GO:0044042//glucan metabolic process	gi|115460374|ref|NP_001053787.1|/1.41939e-139/Os04g0604300 [Oryza sativa Japonica Group]
LOC_Os04g50216.1	279.334	105.995	85.1269	39.1331	52.4338	189.427	97.0742	65.3034	32.2803	59.0897	406.099	109.722	88.327	45.1513	52.4256	381.652	91.5546	64.5752	52.7048	68.7173	cDNA|SNARE associated Golgi protein, putative, expressed	-	GO:0031410//cytoplasmic vesicle	-	-	gi|297603279|ref|NP_001053717.2|/1.3947e-114/Os04g0592600 [Oryza sativa Japonica Group]
LOC_Os03g15270.1	217.76	3.99323	4.0578	16.2373	21.6076	244.212	8.27283	9.24426	11.0399	112.183	98.6409	4.22694	6.08876	13.0906	37.9809	102.357	13.541	2.95709	15.7649	40.8692	cDNA|gibberellin receptor GID1L2, putative, expressed	K14493|1|1e-39|162|ppp:PHYPADRAFT_118478|gibberellin receptor GID1 [EC:3.-.-.-]	GO:0043231//intracellular membrane-bounded organelle	-	-	gi|115452013|ref|NP_001049607.1|/3.54872e-177/Os03g0258200 [Oryza sativa Japonica Group]
LOC_Os05g34270.1	136.004	84.213	73.1937	60.9296	89.1129	111.268	98.6657	52.0403	105.665	99.9838	58.6322	121.84	69.5689	44.2	49.0788	45.2887	82.0192	60.2942	62.9742	69.0062	cDNA|inactive receptor kinase At1g27190 precursor, putative, expressed	K13415|1|5e-89|327|rcu:RCOM_0478150|protein brassinosteroid insensitive 1 [EC:2.7.10.1 2.7.11.1]	GO:0016020//membrane;GO:0031410//cytoplasmic vesicle	GO:0004871//signal transducer activity;GO:0016301//kinase activity;GO:0032559	GO:0006464//cellular protein modification process	gi|297604508|ref|NP_001055553.2|/0/Os05g0414700 [Oryza sativa Japonica Group]
LOC_Os04g49350.1	161.012	5.48528	128.289	145.16	188.117	154.576	6.92491	153.489	152.673	172.737	217.383	5.26198	135.493	133.248	152.712	189.639	7.93927	141.985	154.639	164.155	cDNA|PPR repeat domain containing protein, putative, expressed	K15336|1|3e-24|112|vvi:100259391|tRNA (cytosine38-C5)-methyltransferase [EC:2.1.1.204]	-	-	-	gi|297723401|ref|NP_001174064.1|/0/Os04g0583150 [Oryza sativa Japonica Group]
LOC_Os04g34610.1	124.387	5.85158	11.487	155.05	52.0159	71.7114	6.26805	10.361	164.601	28.4649	130.174	5.27902	7.6999	236.386	68.2651	102.258	4.23472	15.6547	87.9347	28.776	cDNA|expressed protein	-	-	-	-	gi|38605917|emb|CAE05952.3|/0/OSJNBb0088C09.11 [Oryza sativa Japonica Group]
LOC_Os05g01940.1	198.202	108.607	77.8717	123.156	51.487	211.26	100.026	82.7039	153.292	123.79	94.9944	78.0714	82.7437	43.1068	53.9355	102.479	96.158	48.803	49.3737	68.1925	cDNA|zinc finger, RING-type, putative, expressed	K11982|1|2e-33|142|sbi:SORBI_01g035310|E3 ubiquitin-protein ligase RNF115/126 [EC:6.3.2.19]	GO:0043231//intracellular membrane-bounded organelle	-	-	gi|14719329|gb|AAK73147.1|AC079022_20/2.67125e-170/putative RING-H2 finger protein [Oryza sativa]
LOC_Os07g48500.1	364.407	510.746	457.641	701.831	461.548	330.322	392.987	258.045	428.416	176.168	570.596	292.837	454.069	817.157	667.144	393.091	381.965	419.872	546.864	248.655	cDNA|stress responsive protein, putative, expressed	-	-	-	-	gi|115474139|ref|NP_001060668.1|/2.513e-104/Os07g0684000 [Oryza sativa Japonica Group]
LOC_Os04g33060.1	254.358	3.42317	43.8294	90.8534	143.065	284.231	1.5602	44.9466	100.937	63.8218	301.917	1.73929	25.0932	104.737	147.913	292.953	2.64246	36.3765	90.1129	77.4007	cDNA|NAD dependent epimerase/dehydratase family protein, putative, expressed	-	GO:0009570//chloroplast stroma	GO:0048037//cofactor binding	GO:0008152//metabolic process;GO:0006950//response to stress	gi|115458198|ref|NP_001052699.1|/2.67691e-135/Os04g0403500 [Oryza sativa Japonica Group]
LOC_Os01g19740.1	484.991	1448.46	266.718	1128.91	657.809	603.283	1450.96	310.24	1200.58	616.215	790.6	1256.51	232.344	1115.41	972.486	669.159	1366.52	241.262	687.006	921.63	cDNA|calvin cycle protein CP12, putative, expressed	-	GO:0043231//intracellular membrane-bounded organelle	-	-	gi|125525558|gb|EAY73672.1|/1.38805e-52/hypothetical protein OsI_01556 [Oryza sativa Indica Group]
LOC_Os06g43810.1	535.813	290.865	111.172	258.742	127.319	602.775	277.723	200.621	208.13	180.357	465.501	215.862	91.0657	147.283	129.71	401.134	349.066	119.093	78.5561	90.0071	cDNA|expressed protein	-	-	-	-	gi|115469196|ref|NP_001058197.1|/1.58532e-30/Os06g0646100 [Oryza sativa Japonica Group]
LOC_Os10g07440.1	456.332	261.633	100.74	432.057	206.182	470.181	185.309	106.337	374.621	315.844	453.225	213.824	117.086	325.941	286.719	474.89	250.296	60.9098	215.015	253.375	cDNA|expressed protein	-	-	-	-	gi|31430313|gb|AAP52244.1|/1.64453e-22/expressed protein [Oryza sativa Japonica Group]
LOC_Os01g54400.1	269.278	174.103	171.375	248.43	159.558	366.93	141.864	151.758	272.198	209.341	70.7272	112.51	157.05	184.227	147.556	104.224	135.847	90.2683	171.186	178.874	cDNA|VQ domain containing protein, putative, expressed	-	GO:0043231//intracellular membrane-bounded organelle	-	-	gi|115439913|ref|NP_001044236.1|/2.43984e-87/Os01g0747800 [Oryza sativa Japonica Group]
LOC_Os06g43140.1	393.032	27.9722	197.004	171.567	219.895	443.533	26.9692	164.506	173.379	150.086	600.448	40.3142	170.295	178.371	244.694	509.664	37.7872	225.166	157.806	158.163	cDNA|GA16396-PA, putative, expressed	-	-	-	-	gi|222635944|gb|EEE66076.1|/6.77131e-90/hypothetical protein OsJ_22093 [Oryza sativa Japonica Group]
LOC_Os10g13850.1	342.065	36.6779	89.6416	200.854	274.996	379.906	24.5494	353.061	255.136	28.6103	226.439	5.77391	56.8183	1091.28	701.163	329.787	27.4055	255.94	715.223	682.921	cDNA|POEI17 - Pollen Ole e I allergen and extensin family protein precursor, expressed	-	-	-	-	gi|125574324|gb|EAZ15608.1|/6.2618e-97/hypothetical protein OsJ_31017 [Oryza sativa Japonica Group]
LOC_Os03g16690.1	172.566	237.88	176.075	131.873	93.1242	128.168	232.946	162.717	148.807	221.798	338.27	249.273	217.778	118.064	97.1555	264.03	205.004	149.141	132.905	125.068	cDNA|oxysterol-binding protein, putative, expressed	-	GO:0043231//intracellular membrane-bounded organelle	GO:0005496//steroid binding	GO:0009566//fertilization;GO:0006629//lipid metabolic process	gi|115452201|ref|NP_001049701.1|/0/Os03g0274000 [Oryza sativa Japonica Group]
LOC_Os11g37520.1	94.1449	82.9121	23.2972	27.8735	34.8158	72.5708	76.9388	27.1322	25.7851	32.8711	63.7397	59.4517	28.9356	27.0258	27.0145	56.7088	76.6193	21.0848	25.3143	29.6425	cDNA|BTBT3 - Bric-a-Brac, Tramtrack, Broad Complex BTB domain with tetratricopeptide repeats, expressed	-	-	GO:0005488//binding	GO:0009693//ethylene biosynthetic process	gi|77551650|gb|ABA94447.1|/0/ETO1-like protein 1, putative, expressed [Oryza sativa Japonica Group]
LOC_Os11g08210.1	174.908	62.5297	52.2754	145.915	85.5914	195.104	56.5117	26.7696	100.002	236.777	114.187	59.1895	59.9271	111.764	136.445	83.8303	56.0195	16.3831	78.7284	238.509	cDNA|no apical meristem protein, putative, expressed	-	-	-	-	gi|115484515|ref|NP_001065919.1|/4.20009e-156/Os11g0184900 [Oryza sativa Japonica Group]
LOC_Os01g54510.1	153.423	41.3548	30.3889	26.7361	22.6703	163.422	44.4308	35.8578	38.2574	43.9101	65.6736	45.8554	45.2546	16.1758	21.3807	58.7412	37.6779	33.1262	22.2504	35.5607	cDNA|MAC/Perforin domain containing protein, putative, expressed	-	GO:0044444//cytoplasmic part	GO:0016755;GO:0046914//transition metal ion binding;GO:0016491//oxidoreductase activity;GO:0019829//cation-transporting ATPase activity	GO:0010038//response to metal ion;GO:0052482;GO:0043043//peptide biosynthetic process;GO:0002376//immune system process;GO:0019762//glucosinolate catabolic process;GO:0009699//phenylpropanoid biosynthetic process;GO:0015698//inorganic anion transport	gi|115439927|ref|NP_001044243.1|/0/Os01g0748900 [Oryza sativa Japonica Group]
LOC_Os03g08940.1	626.516	5.25133	7.47074	41.2447	45.803	681.417	7.25284	7.27326	47.7339	198.931	79.6517	15.9349	6.69774	53.5574	107.548	76.4714	15.5391	6.04916	30.3888	77.2008	cDNA|expressed protein	-	-	-	-	-
LOC_Os09g34100.1	206.75	48.8351	68.5575	94.8898	88.5128	194.743	46.7503	66.8369	108.414	91.5324	218.876	45.201	71.0799	99.5827	69.0326	175.14	37.7421	89.3559	73.9035	69.0092	cDNA|metallo-beta-lactamase family protein, putative, expressed	K01069|1|7e-69|259|vcn:VOLCADRAFT_74188|hydroxyacylglutathione hydrolase [EC:3.1.2.6]	GO:0009536//plastid	GO:0046914//transition metal ion binding;GO:0016790//thiolester hydrolase activity	GO:0006089//lactate metabolic process	gi|115480159|ref|NP_001063673.1|/0/Os09g0516600 [Oryza sativa Japonica Group]
LOC_Os06g09900.1	263.136	1258.15	820.797	218.723	165.619	183.319	745.617	848.25	241.128	163.176	883.667	1449.22	1038.83	187.188	178.816	975.987	1014.43	792.32	231.165	155.03	cDNA|expressed protein	-	-	-	-	gi|51090973|dbj|BAD35575.1|/2.83318e-43/unknown protein [Oryza sativa Japonica Group]
LOC_Os09g19952.1	140.844	115.867	112.674	49.6045	117.956	103.692	143.059	99.1489	42.6773	63.8038	133.172	57.3867	67.1009	34.0528	80.8971	82.04	99.6597	204.274	53.3475	71.3677	cDNA|ribosomal protein L22, putative, expressed	K02890|1|3e-71|249|osa:3131426|large subunit ribosomal protein L22;K02982|5|5e-71|267|osa:3131443|small subunit ribosomal protein S3	-	-	-	gi|283050605|gb|ADB07719.1|/3.08737e-87/ribosomal protein S3 [Oryza rufipogon]
LOC_Os02g44370.1	115.603	56.2205	66.5189	56.7287	59.2357	128.915	45.7668	52.2495	60.617	55.1441	128.414	34.5769	45.2747	43.6757	46.8122	122.909	63.3522	37.033	52.9095	48.7735	cDNA|scarecrow, putative, expressed	K14494|1|4e-24|112|smo:SELMODRAFT_437369|DELLA protein	-	-	-	gi|115447751|ref|NP_001047655.1|/0/Os02g0663100 [Oryza sativa Japonica Group]
LOC_Os03g31510.1	403.082	147.376	279.38	191.499	56.6853	268.963	180.974	204.672	398.943	128.444	794.724	328.639	337.389	135.249	41.222	639.272	131.875	162.108	125.494	29.4779	cDNA|cysteine proteinase inhibitor 8 precursor, putative, expressed	-	GO:0031410//cytoplasmic vesicle	GO:0030414//peptidase inhibitor activity	-	gi|115453637|ref|NP_001050419.1|/3.22585e-54/Os03g0429000 [Oryza sativa Japonica Group]
LOC_Os06g45570.1	365.569	68.2114	135.058	415.736	279.132	535.636	135.962	221.587	232.74	295.769	254.362	98.6782	188.36	223.328	302.256	240.266	142.407	82.5927	206.154	378.132	cDNA|VQ domain containing protein, putative, expressed	-	-	-	-	gi|115469418|ref|NP_001058308.1|/3.61346e-65/Os06g0666400 [Oryza sativa Japonica Group]
LOC_Os04g37430.1	113.39	3.40763	4.96542	10.4228	17.7649	101.121	8.65805	9.08315	9.89764	30.1076	11.003	5.6488	6.66822	10.0819	14.1493	11.2228	11.7254	3.61058	16.743	23.1643	cDNA|lipoxygenase protein, putative, expressed	K00454|1|0.0|1025|sbi:SORBI_06g018040|lipoxygenase [EC:1.13.11.12]	GO:0009536//plastid	GO:0046914//transition metal ion binding;GO:0016702//oxidoreductase activity, acting on single donors with incorporation of molecular oxygen, incorporation of two atoms of oxygen	GO:0009642//response to light intensity;GO:0051707//response to other organism;GO:0006633//fatty acid biosynthetic process;GO:0009694//jasmonic acid metabolic process;GO:0009719;GO:0048229//gametophyte development;GO:0003006//developmental process involved in reproduction;GO:0009900;GO:0006950//response to stress	gi|125548478|gb|EAY94300.1|/0/hypothetical protein OsI_16069 [Oryza sativa Indica Group]
LOC_Os11g24450.1	246.175	1.53983	56.0459	53.3019	61.4755	287.471	1.88506	51.0399	56.5212	12.9278	295.367	0.592711	31.2918	49.9243	60.2053	286.938	0.675369	78.3083	51.0844	26.3765	cDNA|mitochondrial carrier protein, putative, expressed	K15104|1|6e-156|548|osa:4350398|solute carrier family 25 (mitochondrial oxoglutarate transporter), member 11	GO:0019866//organelle inner membrane;GO:0031224//intrinsic to membrane	-	GO:0006810//transport	gi|115485299|ref|NP_001067793.1|/6.56044e-155/Os11g0432400 [Oryza sativa Japonica Group]
LOC_Os10g36703.1	335.13	8.0084	29.4514	296.345	366.175	363.219	31.7997	36.6429	397.691	366.892	120.716	19.7799	28.2235	269.277	410.034	56.3394	35.1415	14.4142	123.797	416.132	cDNA|CPuORF40 - conserved peptide uORF-containing transcript, expressed	K14488|1|4e-44|176|osa:4349090|SAUR family protein	-	-	GO:0009725//response to hormone stimulus	gi|218184869|gb|EEC67296.1|/4.40415e-43/hypothetical protein OsI_34284 [Oryza sativa Indica Group]
LOC_Os01g11054.1	96.5495	12.8067	17.3703	18.4422	41.9399	97.4844	13.3798	24.2085	40.4692	11.4658	100.587	8.43628	15.3859	14.2946	30.332	120.704	17.0246	17.2731	19.0843	17.0144	cDNA|phosphoenolpyruvate carboxylase, putative, expressed	K01595|1|0.0|1997|osa:4325531|phosphoenolpyruvate carboxylase [EC:4.1.1.31]	GO:0043231//intracellular membrane-bounded organelle	GO:0046872//metal ion binding;GO:0004611//phosphoenolpyruvate carboxykinase activity;GO:0016628//oxidoreductase activity, acting on the CH-CH group of donors, NAD or NADP as acceptor	GO:0071704;GO:0009060//aerobic respiration;GO:0043648//dicarboxylic acid metabolic process	gi|115435200|ref|NP_001042358.1|/0/Os01g0208700 [Oryza sativa Japonica Group]
LOC_Os01g64110.1	181.323	40.3496	37.2173	103.265	122.203	129.657	39.8674	29.6624	258.379	91.6128	260.467	42.2731	48.3381	138.888	101.013	160.012	22.462	33.5192	159.912	104.756	cDNA|glycosyl hydrolase, putative, expressed	K01183|1|1e-155|548|osa:4325067|chitinase [EC:3.2.1.14]	GO:0031410//cytoplasmic vesicle	GO:0004553//hydrolase activity, hydrolyzing O-glycosyl compounds;GO:0043167//ion binding	GO:0044238//primary metabolic process	gi|115441185|ref|NP_001044872.1|/1.25011e-154/Os01g0860500 [Oryza sativa Japonica Group]
LOC_Os07g09150.1	240.989	467.614	389.277	247.071	461.512	244.709	457.67	472.567	296.226	167.804	225.351	396.599	331.165	270.425	415.31	261.414	609.152	326.733	240.5	311.372	cDNA|expressed protein	-	-	-	-	gi|115470973|ref|NP_001059085.1|/3.98148e-107/Os07g0189800 [Oryza sativa Japonica Group]
LOC_Os02g50130.1	311.446	205.896	293.714	294.617	231.962	343.144	195.167	191.639	303.855	205.093	486.596	235.322	198.339	195.33	218.646	411.827	191.098	197.884	182.688	193.029	cDNA|hydrolase, NUDIX family, domain containing protein, expressed	-	GO:0043231//intracellular membrane-bounded organelle	GO:0003824//catalytic activity	-	gi|115448517|ref|NP_001048038.1|/1.816e-82/Os02g0734300 [Oryza sativa Japonica Group]
LOC_Os01g67000.1	245.987	143.962	175.949	313.627	219.177	245.177	149.562	176.64	287.758	126.08	283.144	197.611	140.841	250.759	227.29	253.958	152.38	210.744	213.938	179.552	cDNA|membrane-associated 30 kDa protein, chloroplast precursor, putative, expressed	K03969|1|2e-148|524|osa:4324967|phage shock protein A	GO:0009532//plastid stroma;GO:0009528//plastid inner membrane;GO:0009534//chloroplast thylakoid;GO:0000229	-	GO:0009668	gi|115441587|ref|NP_001045073.1|/1.71494e-147/Os01g0895100 [Oryza sativa Japonica Group]
LOC_Os07g49110.1	100.717	1.79585	11.3614	8.02612	29.0448	122.992	3.8405	19.1362	12.3322	18.3157	104.927	2.94341	6.9998	8.14229	22.4559	131.229	2.29182	22.8974	9.13351	12.175	cDNA|D-alanine--D-alanine ligase family, putative, expressed	-	GO:0030312//external encapsulating structure;GO:0009536//plastid	GO:0016881//acid-amino acid ligase activity;GO:0032559	GO:0000270//peptidoglycan metabolic process	gi|115474235|ref|NP_001060716.1|/0/Os07g0691200 [Oryza sativa Japonica Group]
LOC_Os02g27030.1	205.895	911.364	899.171	1455.27	1216.75	122.423	793.371	605.993	1101.93	792.378	168.222	967.47	962.786	1754.71	1154.16	167.222	944.522	477.797	1359.54	1249.51	cDNA|cysteine proteinase 1 precursor, putative, expressed	K01376|1|0.0|728|osa:4329339|[EC:3.4.22.-];K01373|4|2e-117|421|ppp:PHYPADRAFT_209158|cathepsin F [EC:3.4.22.41]	GO:0031410//cytoplasmic vesicle	GO:0004175//endopeptidase activity	GO:0019538//protein metabolic process	gi|115446097|ref|NP_001046828.1|/0/Os02g0469600 [Oryza sativa Japonica Group]
LOC_Os05g39930.1	127.853	1.77105	4.79917	32.4801	24.5079	140.57	4.43351	4.98258	24.6673	160.352	27.3741	2.65583	8.09922	14.6053	52.8409	29.2879	7.83254	3.42677	15.6217	78.9195	cDNA|spotted leaf 11, putative, expressed	K14431|1|8e-12|71.2|aly:ARALYDRAFT_311885|transcription factor TGA	GO:0043231//intracellular membrane-bounded organelle	-	-	gi|115464475|ref|NP_001055837.1|/0/Os05g0476700 [Oryza sativa Japonica Group]
LOC_Os01g37690.1	160.086	20.9302	24.8448	101.514	118.116	97.9987	17.7475	16.3544	139.635	56.0459	97.9337	12.7441	16.972	135.038	81.6272	65.8364	13.7618	22.2032	71.6126	86.3882	cDNA|sodium/calcium exchanger protein, putative, expressed	K07300|1|0.0|738|osa:4324573|Ca2+:H+ antiporter	GO:0016020//membrane	-	GO:0006810//transport	gi|115437588|ref|NP_001043331.1|/0/Os01g0557500 [Oryza sativa Japonica Group]
LOC_Os01g65110.1	177.704	12.028	0.52233	21.0256	4.89094	263.324	2.55576	0.21358	43.0461	4.35609	42.9152	1.41467	1.9668	0.982948	19.9825	161.201	4.16628	0.555106	0.273174	24.0537	cDNA|POT family protein, expressed	K14638|1|3e-100|364|gmx:100816253|solute carrier family 15 (peptide/histidine transporter), member 3/4	GO:0044464//cell part	-	GO:0015833//peptide transport	gi|19571118|dbj|BAB86542.1|/0/OSJNBb0008G24.12 [Oryza sativa Japonica Group]
LOC_Os05g45400.1	157.961	197.591	259.879	107.204	122.304	160.314	188.385	285.985	103.114	63.2812	137.663	213.317	257.33	84.8892	90.3957	160.939	180.248	307.784	92.0026	92.6742	cDNA|expressed protein	-	-	-	-	gi|45642722|gb|AAS72350.1|/0/unknown protein [Oryza sativa Japonica Group]
LOC_Os08g43160.1	171.246	52.3685	47.5713	86.1882	61.0704	148.81	60.9244	48.0113	96.2342	103.989	118.324	64.7774	44.2422	56.9944	46.6456	108.712	55.7949	33.6328	61.4078	31.3185	cDNA|TCP family transcription factor, putative, expressed	-	-	-	-	gi|115477627|ref|NP_001062409.1|/1.23388e-152/Os08g0544800 [Oryza sativa Japonica Group]
LOC_Os01g68269.1	222.038	86.7269	198.879	134.737	99.9496	171.194	54.2486	90.8917	125.642	19.4326	288.177	60.884	50.9194	187.869	186.866	242.298	60.8387	44.0504	83.5425	27.8422	cDNA|expressed protein	-	-	-	-	gi|115441751|ref|NP_001045155.1|/1.06299e-121/Os01g0910500 [Oryza sativa Japonica Group]
LOC_Os08g10500.1	1211.96	102.781	231.063	134.027	184.208	1043.31	96.987	225.234	108.991	629.484	667.836	91.6576	272.201	144.718	346.025	674.821	173.217	144.448	119.722	185.851	cDNA|expressed protein	-	-	-	-	gi|218200659|gb|EEC83086.1|/5.96967e-12/hypothetical protein OsI_28219 [Oryza sativa Indica Group]
LOC_Os02g08150.1	223.173	43.5251	43.5668	132.401	142.237	195.645	32.9369	34.1126	147.074	143.142	496.685	29.2436	47.8942	144.036	158.822	523.175	56.207	31.2423	112.078	97.0032	cDNA|CCT/B-box zinc finger protein, putative, expressed	K12135|1|3e-14|78.2|aly:ARALYDRAFT_488429|zinc finger protein CONSTANS;K12127|2|4e-07|54.7|smo:SELMODRAFT_438647|pseudo-response regulator 1;K12130|3|3e-06|52.0|sbi:SORBI_05g003660|pseudo-response regulator 5;K12128|5|4e-06|51.2|aly:ARALYDRAFT_483843|pseudo-response regulator 9	-	-	-	gi|125538317|gb|EAY84712.1|/9.1416e-126/hypothetical protein OsI_06081 [Oryza sativa Indica Group]
LOC_Os04g43800.1	124.352	1.97667	5.13317	7.45202	15.9414	108.357	2.65423	1.74912	2.83361	36.9072	35.7031	2.24734	6.48708	6.4399	10.8771	23.3448	1.6954	2.13467	12.5152	15.6135	cDNA|phenylalanine ammonia-lyase, putative, expressed	K10775|1|0.0|1341|osa:4336415|phenylalanine ammonia-lyase [EC:4.3.1.24]	GO:0044424//intracellular part	GO:0016841//ammonia-lyase activity	GO:0006558//L-phenylalanine metabolic process	gi|115459452|ref|NP_001053326.1|/0/Os04g0518400 [Oryza sativa Japonica Group]
LOC_Os03g15740.1	101.85	41.3646	67.6696	22.5858	51.121	121.845	41.351	100.76	21.9805	16.5507	55.0938	31.421	64.9925	21.1856	27.7789	100.637	50.4872	104.492	23.5191	18.5137	cDNA|uncharacterized TPR repeat-containing protein, putative, expressed	K09667|1|7e-13|75.1|smo:SELMODRAFT_452925|polypeptide N-acetylglucosaminyltransferase [EC:2.4.1.-]	-	GO:0046914//transition metal ion binding	-	gi|115452075|ref|NP_001049638.1|/0/Os03g0263900 [Oryza sativa Japonica Group]
LOC_Os04g55520.1	265.93	545.235	627.071	359.421	191.031	198.242	449.544	513.34	284.032	122.587	630.7	449.873	545.678	327.86	211.771	718.701	468.022	356.864	275.667	159.392	cDNA|AP2 domain containing protein, expressed	K09286|1|4e-64|243|osa:4337215|EREBP-like factor	-	-	GO:0006351//transcription, DNA-dependent	gi|115460958|ref|NP_001054079.1|/3.85656e-63/Os04g0648900 [Oryza sativa Japonica Group]
LOC_Os03g12030.1	159.31	64.9563	76.0427	91.1157	42.9212	124.145	33.2493	69.9412	100.162	38.4855	297.135	23.5225	80.132	54.4801	42.5405	206.418	30.7889	45.8426	42.31	41.7848	cDNA|3-ketoacyl-CoA synthase, putative, expressed	K15397|1|0.0|949|osa:4332090|3-ketoacyl-CoA synthase [EC:2.3.1.-]	GO:0043231//intracellular membrane-bounded organelle	GO:0004312//fatty acid synthase activity	GO:0009314//response to radiation;GO:0006633//fatty acid biosynthetic process;GO:0000902//cell morphogenesis;GO:0007275//multicellular organismal development;GO:0003006//developmental process involved in reproduction;GO:0006950//response to stress	gi|115451611|ref|NP_001049406.1|/0/Os03g0220100 [Oryza sativa Japonica Group]
LOC_Os06g30970.1	367.863	49.6176	182.27	289.692	450.342	374.337	111.208	287.812	879.697	813.163	443.913	163.375	490.327	288.427	520.189	372.52	113.549	393.342	257.275	886.454	cDNA|ubiquitin-conjugating enzyme, putative, expressed	K06689|1|5e-83|305|pop:POPTR_738992|ubiquitin-conjugating enzyme E2 D/E [EC:6.3.2.19]	-	GO:0019787//small conjugating protein ligase activity;GO:0032559	GO:0032446//protein modification by small protein conjugation	gi|125555498|gb|EAZ01104.1|/3.17608e-84/hypothetical protein OsI_23134 [Oryza sativa Indica Group]
LOC_Os03g59320.1	257.763	38.243	169.235	211.177	197.236	245.21	41.2117	214.167	300.463	496.594	359.236	32.4829	268.933	228.83	246.509	294.734	30.6519	234.477	223.047	405.986	cDNA|expressed protein	-	GO:0043231//intracellular membrane-bounded organelle	-	-	gi|115456091|ref|NP_001051646.1|/1.82472e-92/Os03g0807900 [Oryza sativa Japonica Group]
LOC_Os11g12810.1	85.1459	35.8659	31.6695	25.1841	30.1498	98.7536	34.1353	47.9771	34.5612	17.0969	93.0438	28.6089	26.6484	17.8303	27.3954	115.686	53.7354	37.2982	19.8664	16.8204	cDNA|sucrose-phosphate synthase, putative, expressed	K00696|1|0.0|1283|bdi:100828234|sucrose-phosphate synthase [EC:2.4.1.14]	GO:0016020//membrane	GO:0035251//UDP-glucosyltransferase activity	GO:0008152//metabolic process	gi|218185500|gb|EEC67927.1|/0/hypothetical protein OsI_35637 [Oryza sativa Indica Group]
LOC_Os02g47800.1	177.625	68.2125	98.7746	91.9148	112.238	163.101	69.444	96.9861	93.569	69.2482	204.328	93.979	98.8417	54.8262	83.9394	182.092	70.3445	138.122	68.4435	63.6684	cDNA|monodehydroascorbate reductase, putative, expressed	K08232|1|0.0|870|osa:4330469|monodehydroascorbate reductase (NADH) [EC:1.6.5.4]	GO:0044439	GO:0016667//oxidoreductase activity, acting on a sulfur group of donors;GO:0016655//oxidoreductase activity, acting on NADH or NADPH, quinone or similar compound as acceptor;GO:0050662//coenzyme binding	GO:0042743//hydrogen peroxide metabolic process;GO:0006091//generation of precursor metabolites and energy	gi|115448191|ref|NP_001047875.1|/0/Os02g0707100 [Oryza sativa Japonica Group]
LOC_Os09g24700.1	77.3275	93.3657	93.0827	60.7796	75.6093	62.8894	98.493	73.9813	46.1908	79.296	45.5592	104.629	67.4588	44.8795	63.6374	36.9436	95.8692	99.475	68.5932	71.4263	cDNA|expressed protein	-	-	-	-	gi|115479143|ref|NP_001063165.1|/0/Os09g0413600 [Oryza sativa Japonica Group]
LOC_Os01g50760.1	207.941	45.9984	80.9687	140.365	186.851	137.843	42.0498	81.5948	154.003	396.125	258.716	46.695	71.7532	381.047	202.591	187.756	38.6849	141.289	336.853	252.942	cDNA|polyprenyl synthetase, putative, expressed	K00787|1|0.0|696|osa:4324245|farnesyl diphosphate synthase [EC:2.5.1.1 2.5.1.10]	GO:0044424//intracellular part	GO:0043169//cation binding;GO:0004659//prenyltransferase activity	GO:0006694//steroid biosynthetic process;GO:0006720//isoprenoid metabolic process;GO:0008203//cholesterol metabolic process	gi|115439441|ref|NP_001044000.1|/0/Os01g0703400 [Oryza sativa Japonica Group]
LOC_Os01g13540.1	95.6778	12.2015	23.0348	40.7129	44.7062	88.2131	11.441	28.2927	38.1514	26.325	75.0507	16.3435	19.9138	32.7875	33.7205	72.5744	12.3314	31.2247	32.1663	28.8564	cDNA|NIN, putative, expressed	-	GO:0043231//intracellular membrane-bounded organelle	-	GO:0010035//response to inorganic substance;GO:0006950//response to stress;GO:0009987//cellular process;GO:0042126//nitrate metabolic process	gi|115435544|ref|NP_001042530.1|/0/Os01g0236700 [Oryza sativa Japonica Group]
LOC_Os05g33620.1	164.978	71.2831	73.8621	74.1766	96.1298	178.978	78.6164	109.873	77.3453	55.5534	206.484	98.272	56.2301	52.2438	86.6863	197.195	79.8106	89.2157	55.857	61.0321	cDNA|expressed protein	-	GO:0043231//intracellular membrane-bounded organelle	-	-	gi|218196781|gb|EEC79208.1|/1.95181e-142/hypothetical protein OsI_19925 [Oryza sativa Indica Group]
LOC_Os07g05480.1	423.832	20.9007	213.173	265.57	199.25	493.769	16.5717	156.266	252.859	26.0725	419.12	10.9254	131.989	194.906	256.83	404.357	16.6817	215.682	212.325	111.665	cDNA|photosystem I reaction center subunit, chloroplast precursor, putative, expressed	K02698|1|2e-68|256|osa:4342404|photosystem I subunit X	GO:0009521;GO:0031224//intrinsic to membrane;GO:0009534//chloroplast thylakoid	-	GO:0044237//cellular metabolic process	gi|115470593|ref|NP_001058895.1|/2.0584e-67/Os07g0148900 [Oryza sativa Japonica Group]
LOC_Os03g56810.1	163.281	158.248	102.212	96.491	107.972	100.863	135.656	122.383	105.214	137.958	255.942	71.6843	183.711	97.602	87.4437	211.031	112.144	147.559	91.3867	104.857	cDNA|tubulin/FtsZ domain containing protein, putative, expressed	K07375|1|0.0|843|osa:4334309|tubulin beta	GO:0032991//macromolecular complex;GO:0015630//microtubule cytoskeleton	GO:0017111//nucleoside-triphosphatase activity;GO:0032561//guanyl ribonucleotide binding	GO:0043623//cellular protein complex assembly;GO:0009207;GO:0007017//microtubule-based process	gi|115455701|ref|NP_001051451.1|/0/Os03g0780600 [Oryza sativa Japonica Group]
LOC_Os06g05130.1	145.506	0.355859	2.8025	14.5897	15.872	129.27	1.93525	2.31036	13.6954	41.6599	85.0128	3.86104	3.85197	16.7574	16.6963	68.2757	1.80272	5.66849	21.0397	23.3025	cDNA|myristoyl-acyl carrier protein thioesterase, chloroplast precursor, putative, expressed	K10781|1|0.0|820|osa:4340093|fatty acyl-ACP thioesterase B [EC:3.1.2.14 3.1.2.-]	GO:0043231//intracellular membrane-bounded organelle	GO:0016788//hydrolase activity, acting on ester bonds	GO:0006631//fatty acid metabolic process	gi|115466354|ref|NP_001056776.1|/0/Os06g0143400 [Oryza sativa Japonica Group]
LOC_Os05g33510.1	315.696	212.647	353.078	298.536	308.176	371.269	201.266	294.122	282.881	115.624	303.398	286.426	268.768	272.202	353.842	389.679	264.078	412.36	224.962	194.358	cDNA|peptide methionine sulfoxide reductase msrB, putative, expressed	K00391|1|2e-35|147|olu:OSTLU_9083|[EC:1.8.4.-];K07305|2|2e-27|121|vcn:VOLCADRAFT_76054|peptide-methionine (R)-S-oxide reductase [EC:1.8.4.12]	-	GO:0016671//oxidoreductase activity, acting on a sulfur group of donors, disulfide as acceptor	GO:0008152//metabolic process	gi|115463803|ref|NP_001055501.1|/5.17382e-97/Os05g0404200 [Oryza sativa Japonica Group]
LOC_Os03g01740.1	382.866	64.4539	146.235	212.064	104.859	429.494	124.062	184.303	321.425	116.119	48.6883	131.738	234.348	104.206	92.9474	66.5093	99.9605	98.7138	106.083	97.06	cDNA|expressed protein	-	-	-	-	gi|24476036|gb|AAN62778.1|/1.91272e-48/Unknown protein [Oryza sativa Japonica Group]
LOC_Os09g39390.1	211.606	118.695	136.802	113.593	140.135	204.612	145.675	175.926	119.459	49.3708	240.512	179.547	101.372	95.5104	159.58	220.286	187.608	294.58	96.9219	91.9265	cDNA|oxidoreductase, aldo/keto reductase family protein, putative, expressed	-	GO:0009526//plastid envelope;GO:0005618//cell wall;GO:0009532//plastid stroma	GO:0003824//catalytic activity	GO:0008152//metabolic process	gi|125564750|gb|EAZ10130.1|/4.60683e-178/hypothetical protein OsI_32438 [Oryza sativa Indica Group]
LOC_Os07g10840.1	109.896	248.616	452.154	262.389	144.782	87.4466	143.378	259.813	442.193	263.379	57.1687	68.9657	279.914	119.507	120.897	60.0115	150.328	274.008	186.406	81.0695	cDNA|uncharacterized glycosyltransferase, putative, expressed	K06617|1|0.0|1375|osa:4342703|raffinose synthase [EC:2.4.1.82]	-	GO:0008378//galactosyltransferase activity	-	gi|115471135|ref|NP_001059166.1|/0/Os07g0209100 [Oryza sativa Japonica Group]
LOC_Os05g44270.1	275.948	141.869	60.7644	167.624	98.916	373.861	146.424	70.1254	223.821	162.143	47.4575	121.516	74.3587	80.2741	82.6864	54.4689	156.401	49.7745	63.1337	83.0171	cDNA|VQ domain containing protein, putative, expressed	-	GO:0043231//intracellular membrane-bounded organelle	-	-	gi|297604756|ref|NP_001056060.2|/8.70197e-83/Os05g0519000 [Oryza sativa Japonica Group]
LOC_Os08g43180.1	92.0038	61.5442	52.5424	37.5202	21.9265	80.2942	52.6124	45.1555	100.78	25.3547	129.569	49.4046	61.9704	16.4613	15.3987	88.461	57.5638	30.7611	29.0295	28.4829	cDNA|expressed protein	K01641|1|1e-33|144|osa:4346215|hydroxymethylglutaryl-CoA synthase [EC:2.3.3.10]	-	-	-	gi|115477631|ref|NP_001062411.1|/0/Os08g0545000 [Oryza sativa Japonica Group]
LOC_Os03g49720.1	292.547	4.00617	171.905	221.914	199.425	312.947	4.7157	136.195	206.96	155.31	376.66	10.0233	125.234	266.217	280.52	372.195	5.62272	184.855	204.842	169.862	cDNA|PAP fibrillin family domain containing protein, expressed	-	GO:0009536//plastid	-	-	gi|115454841|ref|NP_001051021.1|/2.63143e-110/Os03g0704100 [Oryza sativa Japonica Group]
LOC_Os01g06870.1	205.098	1.1497	0.38943	0.842791	6.66187	149.112	1.5879	2.25586	3.48354	13.1853	284.071	1.35221	1.41492	1.22141	1.42703	458.17	0.986101	1.65546	1.58409	3.30633	cDNA|resistance protein SlVe1 precursor, putative, expressed	K13420|1|2e-30|132|vvi:100253808|LRR receptor-like serine/threonine-protein kinase FLS2 [EC:2.7.11.1];K13428|5|6e-29|127|ath:AT5G20480|LRR receptor-like serine/threonine-protein kinase EFR [EC:2.7.11.1]	-	-	-	gi|222617788|gb|EEE53920.1|/0/hypothetical protein OsJ_00479 [Oryza sativa Japonica Group]
LOC_Os05g03620.1	114.156	12.5217	9.90458	23.8715	30.4631	127.626	20.0456	10.4205	47.5016	129.012	29.2773	19.2793	14.3993	13.1289	30.996	21.1603	19.9084	4.68679	17.9599	63.4186	cDNA|TKL_IRAK_CR4L.4 - The CR4L subfamily has homology with Crinkly4, expressed	K00924|1|2e-70|266|osa:4333525|[EC:2.7.1.-]	-	GO:0004672//protein kinase activity;GO:0000166//nucleotide binding	-	gi|222630061|gb|EEE62193.1|/0/hypothetical protein OsJ_16980 [Oryza sativa Japonica Group]
LOC_Os03g14654.1	329.672	681.911	225.857	35.532	114.468	556.778	861.711	808.838	118.987	63.2408	304.902	66.6566	265.726	22.3804	16.6607	767.986	1161.47	591.238	85.4995	52.9699	cDNA|LTPL108 - Protease inhibitor/seed storage/LTP family protein precursor, expressed	-	GO:0043231//intracellular membrane-bounded organelle	-	-	gi|125543135|gb|EAY89274.1|/7.34873e-34/hypothetical protein OsI_10774 [Oryza sativa Indica Group]
LOC_Os04g59140.1	162.962	77.3503	55.6671	70.0986	58.6611	194.03	68.541	70.1194	83.8347	320.444	118.427	42.459	79.0222	63.2662	66.8116	133.851	55.73	35.6733	48.5224	93.1439	cDNA|expressed protein	-	-	-	-	gi|222629821|gb|EEE61953.1|/7.86981e-160/hypothetical protein OsJ_16714 [Oryza sativa Japonica Group]
LOC_Os06g47340.1	141.355	128.997	114.041	78.699	105.942	114.812	117.082	115.28	87.264	122.707	96.278	105.668	121.896	69.9436	90.8867	101.086	137.9	89.5969	96.4012	126.993	cDNA|glycosyltransferase family 43 protein, putative, expressed	-	GO:0043231//intracellular membrane-bounded organelle	GO:0015020//glucuronosyltransferase activity;GO:0016763//transferase activity, transferring pentosyl groups	GO:0010413//glucuronoxylan metabolic process	gi|75114567|sp|Q653F4.1|GT61_ORYSJ/0/RecName: Full=Probable glucuronosyltransferase Os06g0687900
LOC_Os01g54600.1	177.521	305.985	379.369	260.355	168.421	124.845	268.122	265.846	157.786	155.492	175.659	267.218	350.374	192.753	173.29	186.845	237.629	235.65	182.838	124.459	cDNA|WRKY13, expressed	K13425|1|6e-26|117|vvi:100256849|WRKY transcription factor 22	-	GO:0003677//DNA binding;GO:0001071//nucleic acid binding transcription factor activity	GO:0010467//gene expression	gi|14209559|dbj|BAB56055.1|/4.52054e-103/WRKY transcription factor-like [Oryza sativa Japonica Group]
LOC_Os05g51450.1	182.89	103.348	147.521	161.833	149.676	163.43	85.3311	110.124	168.064	55.2619	199.767	153.548	134.396	154.87	159.197	185.743	109.225	162.158	147.06	105.197	cDNA|OsClp8 - Putative Clp protease homologue, expressed	K01358|1|2e-36|152|osa:4325168|ATP-dependent Clp protease, protease subunit [EC:3.4.21.92]	GO:0009368//endopeptidase Clp complex;GO:0031976;GO:0009532//plastid stroma	GO:0004175//endopeptidase activity	GO:0019538//protein metabolic process	gi|115465787|ref|NP_001056493.1|/1.51472e-172/Os05g0592100 [Oryza sativa Japonica Group]
LOC_Os03g18910.1	118.849	2.26017	2.06704	7.95276	11.9246	102.779	2.10709	3.36519	4.77166	43.7922	10.8808	3.03043	3.56545	5.18649	12.2875	7.71404	5.37949	3.01036	7.00678	26.7533	cDNA|COBRA-like protein 7 precursor, putative, expressed	-	GO:0031225//anchored to membrane;GO:0031410//cytoplasmic vesicle;GO:0043231//intracellular membrane-bounded organelle	-	-	gi|108707689|gb|ABF95484.1|/0/COBRA-like protein 7 precursor, putative, expressed [Oryza sativa Japonica Group]
LOC_Os12g25200.1	112.984	152.007	77.9257	148.342	164.956	83.8135	99.2943	77.7945	171.423	131.92	108.958	158.851	108.161	87.8768	146.626	172.387	119.515	40.7098	71.4221	120.204	cDNA|chloride transporter, chloride channel family, putative, expressed	K05016|1|0.0|636|sbi:SORBI_04g022890|chloride channel 7	GO:0031224//intrinsic to membrane	GO:0005254//chloride channel activity;GO:0015103//inorganic anion transmembrane transporter activity	GO:0015698//inorganic anion transport;GO:0010035//response to inorganic substance	gi|115488410|ref|NP_001066692.1|/0/Os12g0438600 [Oryza sativa Japonica Group]
LOC_Os02g43500.1	206.028	345.231	235.651	230.791	174.29	180.003	294.503	239.532	222.09	72.7401	222.012	378.612	203.032	214.589	239.738	203.27	288.872	311.845	180.804	126.283	cDNA|OR, putative, expressed	-	GO:0043231//intracellular membrane-bounded organelle	GO:0005515//protein binding	GO:0016117//carotenoid biosynthetic process;GO:0044267//cellular protein metabolic process;GO:0009657//plastid organization	gi|115447627|ref|NP_001047593.1|/4.64593e-130/Os02g0651300 [Oryza sativa Japonica Group]
LOC_Os07g09800.1	279.542	40.8864	94.1141	111.417	146.377	376.386	43.4573	161.762	156.063	23.5632	226.669	57.0158	75.716	132.237	161.051	276.667	91.9402	69.6874	100.772	74.7207	cDNA|expressed protein	-	GO:0009534//chloroplast thylakoid	-	-	gi|115471041|ref|NP_001059119.1|/3.33745e-84/Os07g0196200 [Oryza sativa Japonica Group]
LOC_Os02g57160.1	104.325	5.6463	37.1931	51.4006	48.9846	95.5599	6.124	34.5014	42.0137	64.0887	101.128	7.10179	23.7449	43.9514	49.7921	91.0759	5.38411	46.2702	52.6596	45.5956	cDNA| ELMO/CED-12 family protein, putative, expressed	K08869|1|0.0|1311|sbi:SORBI_04g037180|aarF domain-containing kinase	GO:0009536//plastid	GO:0016301//kinase activity;GO:0032559	GO:0006464//cellular protein modification process;GO:0006796//phosphate-containing compound metabolic process	gi|47848187|dbj|BAD22014.1|/0/ABC1-like [Oryza sativa Japonica Group]
LOC_Os05g37660.1	159.663	3.15355	2.99779	0.479389	0.930716	98.9035	3.05587	3.48717	0.715888	1.3263	104.957	0.861448	1.12675	0.972655	1.36368	85.8078	1.66869	3.07604	0.450523	0.315953	cDNA|transferase family protein, putative, expressed	K13065|1|1e-26|120|aly:ARALYDRAFT_892660|shikimate O-hydroxycinnamoyltransferase [EC:2.3.1.133]	-	GO:0016746//transferase activity, transferring acyl groups	-	gi|115464199|ref|NP_001055699.1|/0/Os05g0449200 [Oryza sativa Japonica Group]
LOC_Os12g42876.1	132.532	90.6053	76.1104	490.247	752.708	73.7815	102.689	78.2421	417.973	1300.93	118.362	84.0202	121.417	761.355	613.329	151.676	85.6341	83.166	999.765	1096.53	cDNA|5-methyltetrahydropteroyltriglutamate--homocysteine methyltransferase, putative, expressed	K00549|1|0.0|1452|osa:4352832|5-methyltetrahydropteroyltriglutamate--homocysteine methyltransferase [EC:2.1.1.14]	GO:0044424//intracellular part	GO:0046914//transition metal ion binding;GO:0008172	GO:0006730//one-carbon metabolic process;GO:0000097//sulfur amino acid biosynthetic process	gi|115489652|ref|NP_001067313.1|/0/Os12g0623900 [Oryza sativa Japonica Group]
LOC_Os05g05160.1	108.65	19.1875	27.0293	44.5249	51.2703	112.221	22.2433	20.2193	42.105	76.6894	107.51	31.1622	25.9464	36.4269	36.4461	109.698	19.9179	29.0246	44.2367	42.3828	cDNA|CGMC_MAPKCGMC_2.1 - CGMC includes CDA, MAPK, GSK3, and CLKC kinases, expressed	K00924|1|4e-179|627|ath:AT2G01450|[EC:2.7.1.-];K04371|2|1e-92|339|smo:SELMODRAFT_449420|extracellular signal-regulated kinase 1/2 [EC:2.7.11.24];K14512|3|3e-92|338|pop:POPTR_718188|mitogen-activated protein kinase 6 [EC:2.7.11.24]	-	GO:0004702//receptor signaling protein serine/threonine kinase activity;GO:0032559	GO:0006464//cellular protein modification process	gi|218196073|gb|EEC78500.1|/0/hypothetical protein OsI_18423 [Oryza sativa Indica Group]
LOC_Os07g06800.1	365.189	1.63081	8.52263	34.9126	69.6999	435.241	1.68929	16.4564	70.2937	75.1769	314.807	0.98643	6.09923	64.1533	78.3364	315.559	3.14719	4.02552	44.1599	65.6051	cDNA|3-oxo-5-alpha-steroid 4-dehydrogenase, putative, expressed	K12343|1|5e-20|96.3|olu:OSTLU_24166|3-oxo-5-alpha-steroid 4-dehydrogenase 1 [EC:1.3.99.5];K10258|2|1e-14|78.6|cme:CMD146C|enoyl reductase [EC:1.3.1.-];K09591|3|3e-14|77.4|sbi:SORBI_03g040050|probable steroid reductase DET2 [EC:1.3.99.-]	GO:0016020//membrane;GO:0031410//cytoplasmic vesicle	-	-	gi|115470693|ref|NP_001058945.1|/7.02973e-115/Os07g0162100 [Oryza sativa Japonica Group]
LOC_Os03g57690.1	74.7736	359.654	284.561	105.203	92.4667	63.1303	265.634	249.116	81.8458	48.6761	75.6433	207.339	286.301	79.0055	96.094	70.5628	301.825	285.293	118.245	95.7819	cDNA|aldehyde oxidase, putative, expressed	K11817|1|0.0|2213|osa:4348072|indole-3-acetaldehyde oxidase [EC:1.2.3.7];K09842|4|0.0|1478|rcu:RCOM_0951470|abscisic-aldehyde oxidase [EC:1.2.3.14]	-	GO:0046914//transition metal ion binding;GO:0051536//iron-sulfur cluster binding;GO:0050662//coenzyme binding;GO:0016623	GO:0008152//metabolic process	gi|115455835|ref|NP_001051518.1|/0/Os03g0790900 [Oryza sativa Japonica Group]
LOC_Os03g10640.1	78.387	5.1606	9.57166	6.8944	11.4599	53.0657	9.34191	5.62093	4.40738	31.6273	48.8685	10.1828	8.42512	7.61696	8.00372	34.1029	10.2008	4.97792	13.8017	16.4432	cDNA|calcium-transporting ATPase, plasma membrane-type, putative, expressed	K01537|1|0.0|1970|osa:4331984|Ca2+-transporting ATPase [EC:3.6.3.8]	GO:0031224//intrinsic to membrane;GO:0043231//intracellular membrane-bounded organelle;GO:0031090//organelle membrane	GO:0046914//transition metal ion binding;GO:0046873//metal ion transmembrane transporter activity;GO:0019829//cation-transporting ATPase activity;GO:0005515//protein binding;GO:0032559;GO:0016836//hydro-lyase activity	GO:0010035//response to inorganic substance;GO:0009206;GO:0006816//calcium ion transport	gi|115451413|ref|NP_001049307.1|/0/Os03g0203700 [Oryza sativa Japonica Group]
LOC_Os01g11240.1	261.611	452.47	566.259	642.918	347.098	224.82	297.645	392.347	495.648	243.16	275.784	256.955	375.252	684.282	669.134	230.341	316.569	354.846	679.936	454.035	cDNA|DUF538 domain containing protein, putative, expressed	-	-	-	-	gi|115435222|ref|NP_001042369.1|/6.64215e-86/Os01g0210600 [Oryza sativa Japonica Group]
LOC_Os02g15660.1	97.5257	27.1231	39.7549	29.3332	62.3813	99.0758	42.9204	70.8915	29.6317	5.29624	61.2033	31.8198	20.1371	41.0514	67.6498	70.9376	50.9561	96.6474	38.1952	38.1092	cDNA|tetratricopeptide repeat, putative, expressed	K03255|1|7e-41|167|ppp:PHYPADRAFT_203627|protein TIF31	-	-	GO:0009725//response to hormone stimulus	gi|125581526|gb|EAZ22457.1|/0/hypothetical protein OsJ_06127 [Oryza sativa Japonica Group]
LOC_Os08g04390.2	238.969	170.701	169.102	237.862	196.413	237.154	167.299	209.314	231.575	214.266	295.277	158.632	150.128	210.538	176.654	279.575	140.76	124.773	199.788	204.647	cDNA|basic helix-loop-helix DND-binding domain containing protein, expressed	K13422|1|3e-06|51.6|pop:POPTR_676550|transcription factor MYC2	GO:0043231//intracellular membrane-bounded organelle	-	-	gi|115474727|ref|NP_001060960.1|/1.76081e-135/Os08g0138500 [Oryza sativa Japonica Group]
LOC_Os03g48080.1	366.165	155.533	358.593	1069.53	744.17	283.997	180.337	275.049	995.335	903.377	404.626	298.434	409.741	1384.01	913.612	352.367	191.336	309.797	1106.27	1002.62	cDNA|CHCH domain containing protein, expressed	-	-	-	-	gi|218193530|gb|EEC75957.1|/4.57377e-34/hypothetical protein OsI_13062 [Oryza sativa Indica Group]
LOC_Os03g50310.1	147.262	243.843	388.829	163.343	188.926	154.821	291.958	384.809	125.922	30.6125	318.842	65.4543	195.168	150.611	175.648	451.413	151.719	421.498	111.97	87.6085	cDNA|CCT/B-box zinc finger protein, putative, expressed	K12135|1|6e-09|61.2|ath:AT5G15840|zinc finger protein CONSTANS	GO:0043231//intracellular membrane-bounded organelle	-	-	gi|115454905|ref|NP_001051053.1|/2.08664e-142/Os03g0711100 [Oryza sativa Japonica Group]
LOC_Os02g32030.1	92.6791	658.912	275.109	323.548	202.585	40.0051	603.613	215.891	285.72	350.823	98.1951	506.32	332.938	431.067	242.493	59.7658	605.075	282.714	407.463	268.621	cDNA|elongation factor, putative, expressed	K03234|1|0.0|1689|osa:4329493|elongation factor 2	-	GO:0017111//nucleoside-triphosphatase activity;GO:0008135//translation factor activity, nucleic acid binding;GO:0032561//guanyl ribonucleotide binding	GO:0006412//translation;GO:0009207	gi|115446385|ref|NP_001046972.1|/0/Os02g0519900 [Oryza sativa Japonica Group]
LOC_Os08g34790.1	114.089	5.87894	16.8766	32.5527	62.931	104.013	11.1899	23.7406	126.637	104.434	19.6274	8.8678	26.1205	41.3853	63.2931	19.4201	11.6999	14.4437	55.6526	115.186	cDNA|AMP-binding domain containing protein, expressed	K01904|1|0.0|969|osa:4345717|4-coumarate--CoA ligase [EC:6.2.1.12]	-	GO:0016491//oxidoreductase activity	GO:0008152//metabolic process	gi|115476678|ref|NP_001061935.1|/0/Os08g0448000 [Oryza sativa Japonica Group]
LOC_Os03g10180.1	118.748	73.1398	148.022	71.677	84.7843	96.9388	50.8521	153.622	84.6843	48.8441	128.565	47.9115	143.359	65.3186	64.9359	105.826	41.088	225.379	73.195	53.441	cDNA|expressed protein	-	-	-	-	gi|115451353|ref|NP_001049277.1|/0/Os03g0198300 [Oryza sativa Japonica Group]
LOC_Os08g44320.1	260.39	35.7875	52.1477	89.8927	111.201	336.721	43.5407	63.6537	100.977	47.3193	337.649	55.0361	55.7527	83.6078	106.734	352.605	39.5814	71.6448	84.9285	65.5376	cDNA|low molecular weight protein-tyrosine-phosphatase slr0328, putative, expressed	K01104|1|1e-88|325|bdi:100823083|protein-tyrosine phosphatase [EC:3.1.3.48]	GO:0043231//intracellular membrane-bounded organelle	GO:0004721//phosphoprotein phosphatase activity	GO:0006464//cellular protein modification process	gi|115477777|ref|NP_001062484.1|/8.81241e-107/Os08g0557400 [Oryza sativa Japonica Group]
LOC_Os05g01270.1	258.202	171.687	102.805	114.138	158.764	276.699	168.3	142.153	115.812	73.34	215.731	167.196	75.0532	120.755	270.941	249.253	197.341	111.065	122.695	157.11	cDNA|peptidyl-prolyl cis-trans isomerase, putative, expressed	K03768|1|8e-127|451|osa:4337539|peptidyl-prolyl cis-trans isomerase B (cyclophilin B) [EC:5.2.1.8]	GO:0043231//intracellular membrane-bounded organelle	GO:0016859//cis-trans isomerase activity	GO:0044267//cellular protein metabolic process	gi|115461585|ref|NP_001054392.1|/8.5749e-126/Os05g0103200 [Oryza sativa Japonica Group]
LOC_Os10g43060.1	188.593	25.1619	44.2777	54.1397	81.0787	54.3935	42.847	55.4626	44.7	190.833	104.904	43.0051	58.0877	56.6837	92.415	39.8573	49.5058	39.5005	85.1259	170.024	cDNA|expressed protein	-	-	-	-	gi|115483694|ref|NP_001065517.1|/1.32416e-162/Os10g0580900 [Oryza sativa Japonica Group]
LOC_Os01g06882.1	314.255	0.204525	0.623498	1.34935	3.18109	258.878	1.27116	1.48719	5.03759	11.1107	231.857	0.432991	1.44159	1.56444	2.51323	529.523	0.3947	0.662621	1.2681	1.48221	cDNA|expressed protein	-	-	-	-	gi|125569134|gb|EAZ10649.1|/1.88195e-85/hypothetical protein OsJ_00480 [Oryza sativa Japonica Group]
LOC_Os06g43090.1	214.987	57.8943	81.5018	66.543	30.7474	256.44	52.2181	84.4882	68.9387	41.116	97.9173	38.1149	103.794	35.1032	30.7595	130.124	50.0044	73.349	28.8918	32.4541	cDNA|MYB transcription factor TaMYB1, putative, expressed	K09422|1|7e-88|322|zma:100281240|myb proto-oncogene protein, plant	-	-	-	gi|115469098|ref|NP_001058148.1|/2.3162e-136/Os06g0637500 [Oryza sativa Japonica Group]
LOC_Os06g01250.1	133.807	1.85047	2.23856	3.23897	53.4509	156.199	4.38131	6.9566	8.13896	1.72329	113.84	2.05204	2.5731	6.48746	4.23276	138.774	4.84648	5.6145	10.6928	2.82806	cDNA|cytochrome P450, putative, expressed	K13261|1|5e-107|387|gmx:100776878|cytochrome P450, family 93, subfamily A, polypeptide 1 (3,9-dihydroxypterocarpan 6a-monooxygenase) [EC:1.14.13.28];K15814|2|5e-91|333|gmx:100037459|beta-amyrin 24-hydroxylase [EC:1.14.99.43];K05280|3|5e-84|310|sbi:SORBI_04g024730|flavonoid 3'-monooxygenase [EC:1.14.13.21]	-	GO:0016491//oxidoreductase activity;GO:0005506//iron ion binding	-	gi|115465868|ref|NP_001056533.1|/0/Os06g0102100 [Oryza sativa Japonica Group]
LOC_Os06g13660.1	86.1184	15.296	34.438	36.2823	48.5386	88.2239	15.1377	27.1119	34.2136	24.5267	98.3233	21.6084	19.1236	23.3785	51.1345	90.1612	20.4656	44.1521	26.5931	31.1419	cDNA|alanyl-tRNA synthetase, putative, expressed	K01872|1|0.0|1460|sbi:SORBI_10g008780|alanyl-tRNA synthetase [EC:6.1.1.7]	GO:0009532//plastid stroma	GO:0003676//nucleic acid binding;GO:0004812//aminoacyl-tRNA ligase activity;GO:0032559	GO:0006418//tRNA aminoacylation for protein translation;GO:0003006//developmental process involved in reproduction	gi|313471497|sp|B8B4H5.1|SYAP_ORYSI/0/RecName: Full=Probable alanine--tRNA ligase, chloroplastic; AltName: Full=Alanyl-tRNA synthetase; Short=AlaRS; Flags: Precursor
LOC_Os08g01890.1	143.938	38.4977	41.6379	57.3	43.766	156.312	38.3975	45.1377	55.2404	56.1146	57.3121	35.304	35.1181	35.7159	40.6639	64.0245	42.9398	32.8278	34.0148	44.3946	cDNA|DNA binding protein, putative, expressed	-	GO:0044464//cell part	GO:0008194//UDP-glycosyltransferase activity	-	gi|115474445|ref|NP_001060819.1|/0/Os08g0110400 [Oryza sativa Japonica Group]
LOC_Os01g61400.1	141.278	51.8444	247.447	196.961	217.194	78.7616	65.7892	222.163	167.028	243.918	107.876	98.5028	237.047	163.556	167.545	86.1568	67.6389	254.235	179.517	164.238	cDNA|sufB/sufD domain containing protein, putative, expressed	K07033|1|0.0|733|ath:AT4G04770|;K09015|2|6e-20|97.8|ath:AT1G32500|Fe-S cluster assembly protein SufD	GO:0005743//mitochondrial inner membrane	GO:0032559	GO:0031163;GO:0043623//cellular protein complex assembly	gi|115440827|ref|NP_001044693.1|/0/Os01g0830000 [Oryza sativa Japonica Group]
LOC_Os09g35880.1	226.91	7.29762	137.498	168.081	210.594	216.069	8.50421	178.46	171.721	110.672	197.918	5.47168	119.714	161.065	190.387	178.501	4.9878	178.963	135.741	140.401	cDNA|B-box zinc finger family protein, putative, expressed	K12135|1|9e-18|89.7|aly:ARALYDRAFT_488429|zinc finger protein CONSTANS	GO:0044464//cell part	GO:0046914//transition metal ion binding	GO:0006351//transcription, DNA-dependent	gi|115480279|ref|NP_001063733.1|/5.36781e-124/Os09g0527900 [Oryza sativa Japonica Group]
LOC_Os05g38640.1	255.552	749.439	583.617	413.892	309.446	259.553	667.16	508.854	326.613	160.282	228.305	507.104	409.059	301.929	267.391	231.075	646.93	352.307	297.457	237.344	cDNA|Core histone H2A/H2B/H3/H4 domain containing protein, putative, expressed	K11251|1|7e-40|162|osa:4339022|histone H2A	GO:0000785//chromatin;GO:0043231//intracellular membrane-bounded organelle	GO:0003676//nucleic acid binding	GO:0034728//nucleosome organization	gi|115464325|ref|NP_001055762.1|/7.68173e-39/Os05g0461400 [Oryza sativa Japonica Group]
LOC_Os02g36570.1	101.33	3.53518	49.5329	76.2493	56.3529	104.233	2.53519	51.6235	59.9828	32.6478	102.49	3.74209	30.1202	74.1028	67.0597	109.851	4.00155	77.897	66.1784	48.5648	cDNA|ABC1 family domain containing protein, putative, expressed	K08869|1|2e-144|511|osa:4346513|aarF domain-containing kinase;K13457|4|2e-110|398|vvi:100252764|disease resistance protein RPM1	GO:0043231//intracellular membrane-bounded organelle	-	-	gi|115446865|ref|NP_001047212.1|/0/Os02g0575500 [Oryza sativa Japonica Group]
LOC_Os02g09590.1	341.053	87.068	164.612	181.183	232.061	359.7	104.193	159.943	179.383	84.3913	295.104	115.205	112.819	202.865	340.167	321.744	141.275	161.084	158.299	157.984	cDNA|ribosome, putative, expressed	-	GO:0030529//ribonucleoprotein complex;GO:0009536//plastid	GO:0005198//structural molecule activity	GO:0010467//gene expression;GO:0022613//ribonucleoprotein complex biogenesis	gi|115444717|ref|NP_001046138.1|/5.48519e-22/Os02g0189000 [Oryza sativa Japonica Group]
LOC_Os06g11150.1	146.092	12.285	18.5756	57.4296	32.0106	209.891	21.786	26.2373	129.248	59.2626	179.467	13.8362	32.9538	22.2707	33.3757	178.642	17.9232	14.2222	26.6376	53.9267	cDNA|DUF1645 domain containing protein, putative, expressed	-	GO:0031410//cytoplasmic vesicle	-	-	gi|297605396|ref|NP_001057134.2|/3.15913e-172/Os06g0215100 [Oryza sativa Japonica Group]
LOC_Os05g44770.1	71.2154	52.829	44.3045	39.5067	136.865	67.5741	97.4961	61.9181	73.6614	296.703	69.5678	46.9654	79.3807	71.1027	197.291	66.2354	92.628	30.0054	162.435	374.395	cDNA|receptor-like protein kinase 5 precursor, putative, expressed	K00924|1|0.0|766|osa:4341290|[EC:2.7.1.-]	GO:0031410//cytoplasmic vesicle	GO:0004672//protein kinase activity;GO:0000166//nucleotide binding	-	gi|125553031|gb|EAY98740.1|/0/hypothetical protein OsI_20670 [Oryza sativa Indica Group]
LOC_Os07g40630.1	72.4863	33.5236	31.1644	35.3076	71.1157	107.46	66.0859	50.2665	102.889	127.293	34.3306	28.3989	54.029	37.419	72.7539	39.2192	72.8175	34.9805	58.2532	113.906	cDNA|BRASSINOSTEROID INSENSITIVE 1 precursor, putative, expressed	K13415|1|1e-110|400|sbi:SORBI_03g032990|protein brassinosteroid insensitive 1 [EC:2.7.10.1 2.7.11.1];K13420|5|3e-98|358|vvi:100253808|LRR receptor-like serine/threonine-protein kinase FLS2 [EC:2.7.11.1]	GO:0031410//cytoplasmic vesicle	GO:0004672//protein kinase activity;GO:0000166//nucleotide binding	-	gi|115473155|ref|NP_001060176.1|/0/Os07g0597200 [Oryza sativa Japonica Group]
LOC_Os02g39740.1	191.884	197.953	125.97	165.908	153.651	215.435	179.369	173.91	172.755	42.816	153.478	159.675	88.4276	162.196	176.819	209.831	266.051	121.614	121.013	80.3817	cDNA|psaB translation factor, putative, expressed	-	GO:0009536//plastid	-	GO:0010467//gene expression;GO:0007165//signal transduction;GO:0009657//plastid organization;GO:0044238//primary metabolic process;GO:0009416//response to light stimulus	gi|125540251|gb|EAY86646.1|/3.30914e-168/hypothetical protein OsI_08028 [Oryza sativa Indica Group]
LOC_Os06g33180.2	96.7537	29.1021	27.2309	42.26	71.3235	93.3195	34.7834	31.6668	32.2028	78.9042	90.4025	30.4568	41.7675	52.1259	53.4723	61.3166	42.5028	36.8323	51.6708	56.1685	cDNA|expressed protein	-	-	-	-	gi|125555556|gb|EAZ01162.1|/0/hypothetical protein OsI_23190 [Oryza sativa Indica Group]
LOC_Os01g68480.1	224.207	16.0641	104.628	288.388	210.101	227.327	16.1647	80.5743	276.564	119.847	198.862	25.7493	54.3799	243.997	188.51	163.512	11.6623	100.289	197.441	157.441	cDNA|thioredoxin, putative, expressed	K03671|1|3e-43|174|gmx:100499776|thioredoxin 1	GO:0031976;GO:0009532//plastid stroma	GO:0015036//disulfide oxidoreductase activity	GO:0051234//establishment of localization;GO:0018904;GO:0019725//cellular homeostasis;GO:0044093;GO:0006091//generation of precursor metabolites and energy	gi|115441775|ref|NP_001045167.1|/1.28253e-77/Os01g0913000 [Oryza sativa Japonica Group]
LOC_Os04g30420.1	199.679	1.09004	3.87682	18.8777	32.9105	165.492	1.83483	2.40614	16.6603	168.32	58.9009	3.89419	4.39034	28.7915	50.0772	43.714	4.6016	3.23721	24.0167	63.1966	cDNA|dehydrogenase, putative, expressed	K00344|1|4e-12|71.2|osa:4331066|NADPH2:quinone reductase [EC:1.6.5.5];K07119|2|2e-10|65.5|ath:AT1G49670|	GO:0009534//chloroplast thylakoid;GO:0016020//membrane	GO:0046914//transition metal ion binding;GO:0003824//catalytic activity	GO:0008152//metabolic process	gi|21742152|emb|CAD40578.1|/7.24348e-165/OSJNBa0069D17.1 [Oryza sativa Japonica Group]
LOC_Os01g57958.1	445.696	515.593	438.207	208.098	446.367	463.983	751.436	618.786	179.491	271.323	457.913	315.598	284.88	163.647	331.021	417.847	553.044	541.348	200.424	288.493	cDNA|chloroplast 50S ribosomal protein L16, putative, expressed	K02878|1|1e-72|270|osa:3131423|large subunit ribosomal protein L16	GO:0030529//ribonucleoprotein complex;GO:0009536//plastid	GO:0003723//RNA binding;GO:0005198//structural molecule activity	GO:0010467//gene expression	gi|114812068|ref|YP_654241.2|/9.70356e-75/ribosomal protein L16 [Oryza sativa Indica Group]
LOC_Os02g52650.1	245.177	3.18523	44.6329	56.7234	92.6412	358.19	7.46717	72.9664	73.1453	32.057	286.563	4.96875	20.9318	63.3149	87.832	358.345	11.4851	78.03	78.9967	59.8785	cDNA|chlorophyll A-B binding protein, putative, expressed	K08911|1|2e-135|480|osa:4330828|light-harvesting complex I chlorophyll a/b binding protein 5	GO:0009534//chloroplast thylakoid;GO:0009522//photosystem I	GO:0005488//binding	GO:0009765//photosynthesis, light harvesting	gi|115448873|ref|NP_001048216.1|/1.71718e-134/Os02g0764500 [Oryza sativa Japonica Group]
LOC_Os08g04180.1	155.363	128.966	78.9116	123.052	297.801	110.258	163.412	91.04	133.352	492.958	151.745	103.341	93.0621	211.983	348.303	136.846	188.713	119.657	231.662	669.68	cDNA|tryptophan synthase beta chain 1, putative, expressed	K01696|1|0.0|827|osa:4344612|tryptophan synthase beta chain [EC:4.2.1.20]	GO:0009536//plastid	GO:0048037//cofactor binding;GO:0016836//hydro-lyase activity	GO:0006568//tryptophan metabolic process;GO:0008652//cellular amino acid biosynthetic process	gi|115474697|ref|NP_001060945.1|/0/Os08g0135900 [Oryza sativa Japonica Group]
LOC_Os03g16670.1	206.361	25.6808	153.422	279.544	118.511	280.776	47.9414	82.5214	214.361	221.068	122.692	57.3548	152.878	102.4	124.21	265.15	65.898	53.7909	150.978	132.644	cDNA|haloacid dehalogenase-like hydrolase family protein, putative, expressed	K07025|1|3e-154|543|osa:4332401|putative hydrolase of the HAD superfamily	-	GO:0003824//catalytic activity	-	gi|115452199|ref|NP_001049700.1|/3.55685e-153/Os03g0273800 [Oryza sativa Japonica Group]
LOC_Os09g24970.1	159.8	46.0326	71.221	76.3628	62.4234	235.625	42.2467	72.6917	103.109	153.249	49.538	46.2962	93.5834	49.5545	56.5532	55.1248	43.1516	51.9557	54.1384	70.2974	cDNA|expressed protein	-	-	-	-	gi|50251547|dbj|BAD28921.1|/1.63475e-164/unknown protein [Oryza sativa Japonica Group]
LOC_Os06g51029.1	117.312	22.0996	34.505	86.128	84.2713	122.57	25.9833	27.4808	78.0448	62.7437	155.183	61.0438	43.9367	107.58	87.1271	112.786	24.4373	51.0421	75.0124	67.0523	cDNA|OsFtsH1 FtsH protease, homologue of AtFtsH1/5, expressed	K03798|1|0.0|1102|osa:4342113|cell division protease FtsH [EC:3.4.24.-]	GO:0009941//chloroplast envelope;GO:0044436;GO:0031224//intrinsic to membrane;GO:0009534//chloroplast thylakoid	GO:0004175//endopeptidase activity;GO:0032559;GO:0043169//cation binding;GO:0042623//ATPase activity, coupled	GO:0044257//cellular protein catabolic process;GO:0009767//photosynthetic electron transport chain;GO:0009207;GO:0009765//photosynthesis, light harvesting	gi|115470052|ref|NP_001058625.1|/0/Os06g0725900 [Oryza sativa Japonica Group]
LOC_Os05g01110.1	332.833	179.123	245.574	203.065	350.274	365.417	197.693	245.782	197.011	136.655	290.465	205.427	160.683	216.996	458.506	316.608	218.988	167.864	191.856	234.247	cDNA|ribosomal protein L28 protein, putative, expressed	-	GO:0030529//ribonucleoprotein complex;GO:0009536//plastid	GO:0005198//structural molecule activity	GO:0010467//gene expression	gi|115461559|ref|NP_001054379.1|/1.12609e-51/Os05g0101400 [Oryza sativa Japonica Group]
LOC_Os06g14420.1	193.027	50.7797	49.5639	204.537	102.454	153.403	45.8178	54.8308	176.208	135.75	124.126	61.1071	44.2689	74.1064	105.839	108.94	59.0557	60.6112	42.6107	103.899	cDNA|hydrolase, NUDIX family, domain containing protein, expressed	-	GO:0043231//intracellular membrane-bounded organelle	GO:0003824//catalytic activity	-	gi|115467420|ref|NP_001057309.1|/4.47142e-85/Os06g0255400 [Oryza sativa Japonica Group]
LOC_Os01g50720.1	179.892	1.24711	0.380182	2.46833	1.48329	135.457	1.42101	0.647731	1.42615	2.03244	161.608	0.660047	0.753444	2.98102	1.25383	172.324	1.20335	0.538717	1.76739	1.29112	cDNA|MYB family transcription factor, putative, expressed	K09422|1|1e-176|617|osa:4324241|myb proto-oncogene protein, plant	GO:0043231//intracellular membrane-bounded organelle	GO:0003676//nucleic acid binding	-	gi|115439433|ref|NP_001043996.1|/1.3366e-175/Os01g0702700 [Oryza sativa Japonica Group]
LOC_Os06g02180.1	66.4637	33.1978	25.582	19.7293	20.5862	40.6881	22.9254	18.0088	22.5511	23.9457	26.0892	26.3555	20.6601	14.8569	14.0615	22.6161	26.2493	20.4652	23.2788	21.4332	cDNA|CSLD2 - cellulose synthase-like family D, expressed	K00770|1|0.0|1500|vvi:100243459|1,4-beta-D-xylan synthase [EC:2.4.2.24]	GO:0031228//intrinsic to Golgi membrane	GO:0016759//cellulose synthase activity	GO:0045229//external encapsulating structure organization;GO:0048588//developmental cell growth;GO:0009250//glucan biosynthetic process;GO:0042546//cell wall biogenesis;GO:0006950//response to stress	gi|115465980|ref|NP_001056589.1|/0/Os06g0111800 [Oryza sativa Japonica Group]
LOC_Os05g36360.1	172.568	309.466	488.432	359.37	378.863	292.543	381.451	383.271	693.467	220.078	164.61	424.901	396.713	261.21	275.227	170.092	385.361	378.289	348.229	237.72	cDNA|U-box domain containing protein, expressed	K09561|1|3e-06|52.0|vcn:VOLCADRAFT_67840|STIP1 homology and U-box containing protein 1 [EC:6.3.2.19]	-	-	-	gi|115464131|ref|NP_001055665.1|/0/Os05g0439400 [Oryza sativa Japonica Group]
LOC_Os01g64790.1	170.632	8.65924	6.3885	23.366	21.2712	230.768	15.482	8.25568	62.2944	71.9141	218.018	11.4262	16.8412	24.4981	32.2	248.927	10.6446	7.42988	15.1297	40.1577	cDNA|AP2 domain containing protein, expressed	K09286|1|6e-14|77.4|ath:AT1G43160|EREBP-like factor	-	-	GO:0006351//transcription, DNA-dependent	gi|115441277|ref|NP_001044918.1|/3.1275e-98/Os01g0868000 [Oryza sativa Japonica Group]
LOC_Os03g38230.1	143.495	40.8418	72.3238	116.424	127.395	144.488	36.707	77.988	131.821	49.2682	82.5849	59.6562	66.5251	89.1079	109.476	100.739	66.3578	53.4034	97.1775	84.774	cDNA|peptidase M50 family protein, putative, expressed	-	GO:0031224//intrinsic to membrane;GO:0009528//plastid inner membrane	GO:0004175//endopeptidase activity	GO:0019538//protein metabolic process;GO:0009657//plastid organization	gi|115453893|ref|NP_001050547.1|/7.90285e-160/Os03g0579000 [Oryza sativa Japonica Group]
LOC_Os03g01960.1	266.807	442.166	581.133	706.822	708.676	216.605	500.749	554.12	685.315	565.577	302.798	459.944	567.388	771.127	661.789	286.483	579.196	331.173	605.573	603.084	cDNA|expressed protein	-	GO:0031410//cytoplasmic vesicle	-	-	gi|218191943|gb|EEC74370.1|/1.16434e-38/hypothetical protein OsI_09687 [Oryza sativa Indica Group]
LOC_Os01g67120.1	118.276	5.46855	75.5243	64.27	88.618	138.474	10.5568	86.9302	66.1807	26.0165	145.566	5.7009	48.0559	56.7234	98.5758	137.761	11.193	95.0275	58.492	52.8412	cDNA|rhodanese-like domain containing protein, putative, expressed	-	GO:0009536//plastid	-	-	gi|115441603|ref|NP_001045081.1|/0/Os01g0896500 [Oryza sativa Japonica Group]
LOC_Os12g06220.1	276.415	102.773	97.5382	188.975	125.608	215.301	92.7994	75.3349	173.818	101.127	83.825	100.578	69.1199	100.305	105.71	64.859	89.0635	43.3481	104.943	85.9233	cDNA|harpin-induced protein 1 domain containing protein, expressed	-	-	-	-	gi|115487442|ref|NP_001066208.1|/7.9625e-90/Os12g0159000 [Oryza sativa Japonica Group]
LOC_Os03g22330.1	151.219	10.517	12.8461	45.4562	151.622	140.207	16.7263	19.9736	45.2293	125.346	114.544	12.257	15.0825	95.5802	153.325	114.988	23.2687	15.1436	93.06	158.704	cDNA|blue-light photoreceptor PHR2, putative, expressed	K01669|1|2e-46|185|ppp:PHYPADRAFT_200971|deoxyribodipyrimidine photo-lyase [EC:4.1.99.3]	-	GO:0016830//carbon-carbon lyase activity	-	gi|115452953|ref|NP_001050077.1|/0/Os03g0343400 [Oryza sativa Japonica Group]
LOC_Os08g03350.1	146.649	389.937	367.558	257.503	825.305	49.534	735.379	365.247	467.442	957.014	195.77	603.708	416.911	257.684	602.704	132.108	577.657	106.695	341.462	899.66	cDNA|amino acid transporter, putative, expressed	K15015|1|2e-17|89.4|pop:POPTR_770032|solute carrier family 32 (vesicular inhibitory amino acid transporter)	GO:0031224//intrinsic to membrane	-	-	gi|115474609|ref|NP_001060901.1|/0/Os08g0127100 [Oryza sativa Japonica Group]
LOC_Os08g14570.1	103.739	2.27036	9.2283	39.3449	126.038	87.0435	11.3037	19.3997	58.5619	114.185	103.455	5.1941	15.4126	67.1543	119.612	86.1299	9.46952	15.0274	84.3309	169.311	cDNA|NADPH reductase, putative, expressed	K00327|1|0.0|1204|osa:4345047|NADPH-ferrihemoprotein reductase [EC:1.6.2.4]	-	GO:0000166//nucleotide binding;GO:0003824//catalytic activity;GO:0046914//transition metal ion binding	GO:0008152//metabolic process	gi|222640169|gb|EEE68301.1|/0/hypothetical protein OsJ_26563 [Oryza sativa Japonica Group]
LOC_Os12g04500.1	370.154	6.27615	1.86014	44.8574	30.3854	326.709	14.3568	3.80304	7.13118	20.7409	54.3238	4.9826	1.5799	31.7546	26.8759	22.9508	9.33627	2.54168	15.2875	14.6197	cDNA|response regulator receiver domain containing protein, expressed	K14492|1|1e-95|347|osa:4351462|two-component response regulator ARR-A family	-	GO:0004871//signal transducer activity	GO:0009725//response to hormone stimulus;GO:0006351//transcription, DNA-dependent;GO:0007165//signal transduction	gi|297612639|ref|NP_001066118.2|/1.47754e-94/Os12g0139400 [Oryza sativa Japonica Group]
LOC_Os02g39710.1	187.721	292.843	950.092	577.168	411.792	175.668	259.459	881.416	440.322	224.234	549.414	252.766	841.686	500.316	481.134	556.37	219.52	643.546	428.662	339.341	cDNA|CCT/B-box zinc finger protein, putative, expressed	K12135|1|3e-14|78.2|aly:ARALYDRAFT_488429|zinc finger protein CONSTANS;K12127|2|1e-10|66.2|smo:SELMODRAFT_438647|pseudo-response regulator 1;K12129|4|6e-10|63.9|ath:AT5G02810|pseudo-response regulator 7;K03539|5|3e-09|61.6|bdi:100830772|ribonuclease P/MRP protein subunit RPP1 [EC:3.1.26.5]	-	-	-	gi|125540249|gb|EAY86644.1|/1.86384e-115/hypothetical protein OsI_08025 [Oryza sativa Indica Group]
LOC_Os08g41830.1	131.943	57.8227	87.6144	87.2492	94.7804	100.741	63.3795	81.4124	89.9786	49.528	167.346	67.1396	65.6537	84.2249	88.4904	132.448	58.9488	136.49	93.4966	74.2733	cDNA|sulfite oxidase, putative, expressed	K00387|1|0.0|809|osa:4346125|sulfite oxidase [EC:1.8.3.1]	GO:0042579//microbody	GO:0046914//transition metal ion binding;GO:0016670//oxidoreductase activity, acting on a sulfur group of donors, oxygen as acceptor	GO:0010035//response to inorganic substance;GO:0006778//porphyrin-containing compound metabolic process	gi|115477461|ref|NP_001062326.1|/0/Os08g0530400 [Oryza sativa Japonica Group]
LOC_Os02g45450.1	215.45	0.152751	0.155221	1.43967	0.698769	184.643	0	0.158674	0.537479	1.32769	12.9949	0.323382	0.153808	0.438154	1.19447	22.3433	0	0.164961	0.405896	1.107	cDNA|dehydration-responsive element-binding protein, putative, expressed	K09286|1|8e-27|119|ath:AT4G25470|EREBP-like factor	-	-	-	gi|115447895|ref|NP_001047727.1|/5.58784e-89/Os02g0677300 [Oryza sativa Japonica Group]
LOC_Os05g46830.1	227.134	2.09791	5.73956	50.6488	52.4146	266.431	9.19406	7.37596	102.494	163.236	109.671	14.0075	5.84983	42.8954	37.1368	91.9032	9.18726	4.35694	41.0238	67.999	cDNA|proline-rich protein, putative, expressed	-	-	-	-	gi|115465233|ref|NP_001056216.1|/2.34711e-41/Os05g0546300 [Oryza sativa Japonica Group]
LOC_Os02g38820.1	212.68	99.4194	110.099	80.4387	94.0059	228.647	114.584	124.81	89.3194	31.238	204.777	127.663	78.7758	71.0409	102.947	182.389	111.993	151.489	68.4915	57.9658	cDNA|expressed protein	-	GO:0009526//plastid envelope	GO:0008233//peptidase activity	-	gi|218191110|gb|EEC73537.1|/3.66689e-80/hypothetical protein OsI_07935 [Oryza sativa Indica Group]
LOC_Os07g37650.1	123.75	907.876	671.586	234.106	212.642	102.23	804.06	756.003	216.636	380.79	147.687	680.899	716.119	209.4	188.565	137.328	612.085	732.214	247.13	289.494	cDNA|GTPase-activating protein, putative, expressed	K12486|1|0.0|733|osa:4343612|stromal membrane-associated protein	-	-	-	gi|115472801|ref|NP_001059999.1|/0/Os07g0563800 [Oryza sativa Japonica Group]
LOC_Os07g32560.1	180.803	14.2013	101.803	226.201	180.365	206.165	16.3153	71.0774	247.576	84.3009	93.1003	31.0214	54.5984	239.227	224.551	108.395	35.6279	59.9515	144.541	104.254	cDNA|ATP-dependent protease, putative, expressed	-	GO:0009536//plastid	GO:0042623//ATPase activity, coupled	GO:0019538//protein metabolic process	gi|34394643|dbj|BAC83950.1|/6.25855e-98/putative ATP-dependent proteinase; BsgA [Oryza sativa Japonica Group]
LOC_Os03g17180.1	52.4456	40.4649	38.4135	24.7067	32.184	40.9872	40.9059	38.2941	29.0637	60.6294	58.4659	45.7311	51.5072	23.9169	28.9067	43.2263	37.7064	52.8119	37.7683	49.7748	cDNA|ABC transporter, ATP-binding protein, putative, expressed	K05658|1|0.0|2436|osa:4332438|ATP-binding cassette, subfamily B (MDR/TAP), member 1	GO:0031224//intrinsic to membrane	GO:0017111//nucleoside-triphosphatase activity;GO:0015405;GO:0032559	GO:0006810//transport;GO:0009207	gi|297600728|ref|NP_001049736.2|/0/Os03g0280000 [Oryza sativa Japonica Group]
LOC_Os03g60620.1	105.672	50.4693	43.2768	119.275	92.0726	72.1397	49.5316	55.4175	106.057	101.352	110.644	54.5461	50.5898	150.491	76.1036	84.0946	70.4156	62.4416	168.274	98.6955	cDNA|DnaK family protein, putative, expressed	K03283|1|0.0|1174|osa:4334598|heat shock 70kDa protein 1/8	-	GO:0016628//oxidoreductase activity, acting on the CH-CH group of donors, NAD or NADP as acceptor;GO:0032559	GO:0008152//metabolic process;GO:0050896//response to stimulus	gi|115456247|ref|NP_001051724.1|/0/Os03g0821100 [Oryza sativa Japonica Group]
LOC_Os12g23200.1	217.469	115.799	218.85	211.368	179.052	288.546	115.102	173.625	169.683	21.3646	186.182	110.847	124.615	140.265	215.831	300.263	143.059	205.954	160.074	51.3798	cDNA|photosystem I reaction center subunit XI, chloroplast precursor, putative, expressed	K02699|1|1e-101|368|osa:4352085|photosystem I subunit XI	GO:0031224//intrinsic to membrane;GO:0009534//chloroplast thylakoid;GO:0009522//photosystem I	-	GO:0044237//cellular metabolic process	gi|115488344|ref|NP_001066659.1|/1.37487e-100/Os12g0420400 [Oryza sativa Japonica Group]
LOC_Os01g48420.1	259.961	94.9076	121.882	326.458	346.132	179.656	90.9569	114.113	255.227	185.933	229.719	94.925	97.8222	424.787	321.612	187.832	125.469	137.197	324.177	287.229	cDNA|peroxiredoxin, putative, expressed	K03386|1|6e-67|252|ath:AT1G60740|peroxiredoxin (alkyl hydroperoxide reductase subunit C) [EC:1.11.1.15];K11187|2|4e-37|153|cre:CHLREDRAFT_196639|peroxiredoxin 5, atypical 2-Cys peroxiredoxin [EC:1.11.1.15]	GO:0009526//plastid envelope	GO:0016209//antioxidant activity;GO:0015631//tubulin binding;GO:0016705//oxidoreductase activity, acting on paired donors, with incorporation or reduction of molecular oxygen	GO:0007051//spindle organization;GO:0008152//metabolic process;GO:0019725//cellular homeostasis	gi|115439131|ref|NP_001043845.1|/1.35031e-87/Os01g0675100 [Oryza sativa Japonica Group]
LOC_Os05g23880.1	70.6129	14.9735	25.0489	39.8414	41.9837	37.6168	7.43867	8.78225	19.4439	17.3198	45.2924	21.5105	11.3335	12.4176	29.585	27.3654	7.61724	8.58021	15.0221	13.8147	cDNA|lipoxygenase, putative, expressed	K00454|1|0.0|1630|osa:4338358|lipoxygenase [EC:1.13.11.12]	GO:0043231//intracellular membrane-bounded organelle	GO:0046914//transition metal ion binding;GO:0016702//oxidoreductase activity, acting on single donors with incorporation of molecular oxygen, incorporation of two atoms of oxygen	GO:0006633//fatty acid biosynthetic process	gi|115463087|ref|NP_001055143.1|/0/Os05g0304600 [Oryza sativa Japonica Group]
LOC_Os01g40710.1	320.387	58.8224	96.2495	145.148	136.026	424.375	66.6889	117.395	152.787	55.3547	298.728	64.4713	42.4401	105.399	142.028	364.942	107.707	97.7873	108.306	77.9213	cDNA|high light inducible protein, putative, expressed	-	GO:0043231//intracellular membrane-bounded organelle	-	-	gi|297597102|ref|NP_001043446.2|/4.8456e-39/Os01g0589800 [Oryza sativa Japonica Group]
LOC_Os03g16860.1	118.521	0.942368	19.6744	74.9301	101.973	95.2851	4.8808	28.1214	148.385	170.148	72.4575	4.71556	44.3392	74.9498	105.272	31.6621	2.3146	49.0344	54.4072	123.55	cDNA|DnaK family protein, putative, expressed	K03283|1|0.0|1200|osa:4332413|heat shock 70kDa protein 1/8	-	GO:0016628//oxidoreductase activity, acting on the CH-CH group of donors, NAD or NADP as acceptor;GO:0032559	GO:0008152//metabolic process;GO:0050896//response to stimulus	gi|115452223|ref|NP_001049712.1|/0/Os03g0276500 [Oryza sativa Japonica Group]
LOC_Os01g43410.1	122.374	216.075	152.916	87.6838	80.9871	91.6169	264.901	151.444	80.826	80.1133	178.806	172.501	119.258	75.3265	60.1219	150.714	210.032	164.423	84.9915	61.8592	cDNA|CAMK_CAMK_like.9 - CAMK includes calcium/calmodulin depedent protein kinases, expressed	K13412|1|0.0|879|zma:100286149|calcium-dependent protein kinase [EC:2.7.11.1]	-	GO:0046872//metal ion binding;GO:0004672//protein kinase activity;GO:0032559	GO:0006464//cellular protein modification process	gi|54290235|dbj|BAD61167.1|/0/putative calcium-dependent protein kinase [Oryza sativa Japonica Group]
LOC_Os02g52260.1	254.906	13.4699	22.1254	72.5202	149.574	245.491	8.40999	18.0174	83.2678	56.5347	272.516	9.96126	14.8638	91.2125	197.882	201.167	16.5583	20.5247	52.3001	109.079	cDNA|expressed protein	-	GO:0043231//intracellular membrane-bounded organelle	-	-	gi|115448811|ref|NP_001048185.1|/5.61991e-65/Os02g0759900 [Oryza sativa Japonica Group]
LOC_Os01g70210.1	220.279	90.6729	167.54	281.698	770.469	222.641	298.669	274.426	231.126	475.025	247.254	162.844	128.497	458.709	614.176	223.935	254.297	179.262	540.238	825.985	cDNA|CRAL/TRIO domain containing protein, expressed	-	-	-	-	gi|115441971|ref|NP_001045265.1|/5.30755e-142/Os01g0926800 [Oryza sativa Japonica Group]
LOC_Os02g13960.1	80.3636	42.7798	45.9165	25.4972	41.878	64.816	53.5535	46.4502	26.5334	61.3352	52.0707	41.6187	58.971	22.4997	34.2851	54.7642	46.1487	42.9039	35.709	53.0383	cDNA|spotted leaf 11, putative, expressed	K14431|1|8e-20|98.2|aly:ARALYDRAFT_311885|transcription factor TGA;K09561|2|4e-09|62.8|cre:CHLREDRAFT_120414|STIP1 homology and U-box containing protein 1 [EC:6.3.2.19];K08332|4|4e-08|59.3|vcn:VOLCADRAFT_41528|vacuolar protein 8	GO:0043234//protein complex;GO:0043231//intracellular membrane-bounded organelle	GO:0005488//binding;GO:0019787//small conjugating protein ligase activity	GO:0050832//defense response to fungus;GO:0032446//protein modification by small protein conjugation;GO:0012501//programmed cell death	gi|75256177|sp|Q6EUK7.1|PUB04_ORYSJ/0/RecName: Full=U-box domain-containing protein 4; AltName: Full=Plant U-box protein 4; Short=OsPUB4
LOC_Os05g02530.1	191.978	17.536	37.2073	146.105	55.7045	180.549	13.0787	29.8742	161.663	45.7262	289.345	30.8877	53.5374	140.037	91.3655	211.223	33.7062	106.657	91.2067	55.4815	cDNA|glutathione S-transferase, N-terminal domain containing protein, expressed	K01873|1|2e-64|244|aly:ARALYDRAFT_326110|valyl-tRNA synthetase [EC:6.1.1.9];K00799|2|7e-14|77.0|ppp:PHYPADRAFT_166420|glutathione S-transferase [EC:2.5.1.18]	-	-	-	gi|115461741|ref|NP_001054470.1|/1.86048e-117/Os05g0116100 [Oryza sativa Japonica Group]
LOC_Os03g06390.1	158.676	233.461	287.305	220.803	117.271	131.719	295.399	314.7	140.762	79.0373	155.418	284.396	268.543	171.111	101.516	162.728	231.438	260.154	102.519	91.3146	cDNA|expressed protein	-	-	-	-	gi|108706298|gb|ABF94093.1|/6.75563e-64/expressed protein [Oryza sativa Japonica Group]
LOC_Os06g50870.1	262.94	375.696	623.632	538.127	236.259	281.296	306.188	522.485	611.172	253.365	263.636	361.605	593.72	447.78	295.784	311.717	259.763	422.987	382.236	260.368	cDNA|DNL zinc finger domain containing protein, putative, expressed	-	GO:0043231//intracellular membrane-bounded organelle	-	-	gi|297606535|ref|NP_001058612.2|/1.00985e-108/Os06g0724400 [Oryza sativa Japonica Group]
LOC_Os03g08840.1	237.769	11.8496	10.8017	10.6755	13.2329	161.683	17.3288	19.5497	10.577	12.8744	204.269	15.4945	8.59783	9.99698	7.20262	230.765	13.6198	14.4905	12.348	9.38131	cDNA|zinc finger protein, putative, expressed	-	-	-	-	gi|115451217|ref|NP_001049209.1|/1.11537e-50/Os03g0187400 [Oryza sativa Japonica Group]
LOC_Os06g03670.1	234.892	0.172404	0.175192	2.43735	3.31242	170.281	0.178586	0	1.51658	14.0485	49.6283	0.547482	0.173598	2.47263	4.23704	22.5281	0	0	4.27577	3.56978	cDNA|dehydration-responsive element-binding protein, putative, expressed	K09286|1|5e-25|113|ath:AT4G25480|EREBP-like factor	GO:0043231//intracellular membrane-bounded organelle	GO:0001071//nucleic acid binding transcription factor activity	GO:0006351//transcription, DNA-dependent	gi|115466124|ref|NP_001056661.1|/1.24454e-73/Os06g0127100 [Oryza sativa Japonica Group]
LOC_Os12g37650.1	234.512	24.4596	37.2827	122.409	63.353	198.901	17.4859	40.4382	180.616	28.2593	160.851	8.20495	30.5261	64.8902	48.8751	134.209	17.7842	38.5061	55.9935	39.7677	cDNA|DUF538 domain containing protein, putative, expressed	-	-	-	-	gi|115489102|ref|NP_001067038.1|/4.44416e-71/Os12g0563600 [Oryza sativa Japonica Group]
LOC_Os04g53310.1	51.8405	0.229307	6.01954	24.7098	30.805	48.8168	0.277117	6.39164	24.3737	27.8204	55.5362	0.404545	5.38753	20.1344	21.4746	43.5665	0.331893	25.3414	18.6859	20.5747	cDNA|soluble starch synthase 3, chloroplast precursor, putative, expressed	K00703|1|0.0|670|vcn:VOLCADRAFT_58732|starch synthase [EC:2.4.1.21]	GO:0043231//intracellular membrane-bounded organelle	-	GO:0006073//cellular glucan metabolic process	gi|115460666|ref|NP_001053933.1|/0/Os04g0624600 [Oryza sativa Japonica Group]
LOC_Os04g51300.1	127.722	13.9458	26.2361	18.6501	71.4688	139.102	25.1827	63.0361	22.6288	10.3401	193.042	16.0587	14.6117	16.4875	61.3682	146.744	25.0946	49.8626	27.0419	26.3397	cDNA|peroxidase precursor, putative, expressed	K00434|1|0.0|665|osa:4336886|L-ascorbate peroxidase [EC:1.11.1.11]	GO:0044436;GO:0009534//chloroplast thylakoid	GO:0016209//antioxidant activity;GO:0005506//iron ion binding	GO:0006950//response to stress;GO:0008152//metabolic process	gi|115460338|ref|NP_001053769.1|/0/Os04g0602100 [Oryza sativa Japonica Group]
LOC_Os08g45010.1	117.609	386.165	243.093	127.026	127.998	111.331	364.187	267.185	125.819	145.582	158.593	337.388	277.192	128.615	121.145	145.069	425.944	337.455	145.7	144.84	cDNA|ABC transporter, ATP-binding protein, putative, expressed	K06185|1|0.0|1070|osa:4346343|ATP-binding cassette, subfamily F, member 2	GO:0043231//intracellular membrane-bounded organelle	GO:0042626//ATPase activity, coupled to transmembrane movement of substances;GO:0032559	GO:0009207	gi|115477865|ref|NP_001062528.1|/0/Os08g0564100 [Oryza sativa Japonica Group]
LOC_Os08g06100.1	172.981	24.7034	96.6394	480.255	1658.1	116.658	75.5743	184.415	1093.63	1404.15	182.074	37.6657	177.987	674.452	1150.03	241.77	62.9882	123.299	907.776	1709.3	cDNA|O-methyltransferase, putative, expressed	K05279|1|0.0|633|osa:4344702|flavonol 3-O-methyltransferase [EC:2.1.1.76]	-	GO:0005515//protein binding;GO:0008168//methyltransferase activity	GO:0009699//phenylpropanoid biosynthetic process;GO:0009725//response to hormone stimulus;GO:0006730//one-carbon metabolic process;GO:0000302//response to reactive oxygen species	gi|115474869|ref|NP_001061031.1|/2.26958e-180/Os08g0157500 [Oryza sativa Japonica Group]
LOC_Os04g56710.1	129.225	6.50213	21.9595	88.7695	76.0233	130.262	5.7448	24.0372	84.5338	99.1103	105.087	9.81794	16.9456	50.0099	50.4175	88.7682	9.2265	23.4407	51.9179	42.1717	cDNA|GTP cyclohydrolase I 1, putative, expressed	K01495|1|0.0|743|osa:4337297|GTP cyclohydrolase I [EC:3.5.4.16]	GO:0043231//intracellular membrane-bounded organelle	GO:0003824//catalytic activity	-	gi|125591953|gb|EAZ32303.1|/0/hypothetical protein OsJ_16511 [Oryza sativa Japonica Group]
LOC_Os02g03960.1	148.469	139.398	317.627	319.901	187.531	181.007	64.6195	139.889	317.06	57.856	66.6071	122.517	183.347	211.129	375.969	82.5049	82.9127	333.162	206.695	127.118	cDNA|CPuORF1 - conserved peptide uORF-containing transcript, expressed	K04371|1|8e-23|107|vvi:100254083|extracellular signal-regulated kinase 1/2 [EC:2.7.11.24];K09060|2|5e-06|51.2|rcu:RCOM_1316780|plant G-box-binding factor	GO:0043231//intracellular membrane-bounded organelle	GO:0003677//DNA binding	GO:0006351//transcription, DNA-dependent	gi|115444037|ref|NP_001045798.1|/1.05103e-46/Os02g0132500 [Oryza sativa Japonica Group]
LOC_Os11g25780.1	209.782	2644.37	1435.72	631.992	316.647	210.741	2229.89	1575.2	549.595	300.416	204.986	1806.54	1662.35	576.385	526.803	271.606	2146.88	1090.51	480.17	302.058	cDNA|PB1 domain containing protein, expressed	-	-	-	-	gi|218194305|gb|EEC76732.1|/3.40604e-91/hypothetical protein OsI_14765 [Oryza sativa Indica Group]
LOC_Os03g13870.1	149.673	1.1141	1.35854	18.0606	27.4193	128.109	1.26945	0.57865	17.1506	70.2062	173.688	1.1793	2.13145	27.9092	38.457	99.4074	1.07501	0.962523	10.7562	44.0607	cDNA|expressed protein	-	-	-	-	-
LOC_Os03g55800.1	130.094	25.9519	28.3469	15.7568	14.4063	95.3446	18.9285	28.1698	19.4944	18.7976	52.5938	16.9763	21.9231	14.8696	18.7844	39.2402	26.8234	18.9991	19.7153	17.7107	cDNA|cytochrome P450, putative, expressed	K01723|1|0.0|904|osa:4334233|hydroperoxide dehydratase [EC:4.2.1.92]	GO:0043231//intracellular membrane-bounded organelle	GO:0016491//oxidoreductase activity;GO:0005506//iron ion binding;GO:0016829//lyase activity	-	gi|115455571|ref|NP_001051386.1|/0/Os03g0767000 [Oryza sativa Japonica Group]
LOC_Os05g49800.1	128.136	159.661	99.1592	128.143	101.481	91.9898	156.441	137.545	104.07	88.1941	105.166	146.763	103.474	114.494	158.528	102.361	231.182	169.833	91.1917	82.9462	cDNA|ketol-acid reductoisomerase, chloroplast precursor, putative, expressed	K00053|1|0.0|970|osa:4339677|ketol-acid reductoisomerase [EC:1.1.1.86]	GO:0030312//external encapsulating structure;GO:0009532//plastid stroma;GO:0009526//plastid envelope;GO:0005576//extracellular region	GO:0046914//transition metal ion binding;GO:0016616//oxidoreductase activity, acting on the CH-OH group of donors, NAD or NADP as acceptor;GO:0048037//cofactor binding	GO:0010038//response to metal ion;GO:0008652//cellular amino acid biosynthetic process	gi|115465569|ref|NP_001056384.1|/0/Os05g0573700 [Oryza sativa Japonica Group]
LOC_Os05g40180.1	64.9181	3.51319	10.8588	12.6469	22.4106	92.2887	6.52018	20.8828	16.0531	3.49894	49.6194	6.04306	6.73111	10.7771	34.8308	75.0844	11.7706	14.9126	12.3608	15.6096	cDNA|serine/threonine-protein kinase stt7, chloroplast precursor, putative, expressed	K03671|1|4e-15|52.8|ppp:PHYPADRAFT_114968|thioredoxin 1	GO:0009536//plastid	GO:0004672//protein kinase activity;GO:0032559	GO:0006464//cellular protein modification process;GO:0042548//regulation of photosynthesis, light reaction	gi|218196978|gb|EEC79405.1|/0/hypothetical protein OsI_20353 [Oryza sativa Indica Group]
LOC_Os08g41280.1	158.106	6.29838	7.24554	41.8895	47.2957	104.18	9.72479	10.9866	29.8976	116.978	81.1132	15.2209	8.49587	54.0856	64.1199	46.4698	7.33876	8.98355	49.9984	67.1753	cDNA|membrane protein, putative, expressed	-	GO:0031224//intrinsic to membrane	-	-	gi|115477381|ref|NP_001062286.1|/0/Os08g0524200 [Oryza sativa Japonica Group]
LOC_Os03g48060.1	223.476	1.68224	6.49589	37.418	28.1656	321.425	0.697026	17.8242	49.1297	100.525	51.5869	1.24649	10.6715	25.2528	33.6383	81.3662	1.62322	14.1703	12.8144	19.8544	cDNA|class I glutamine amidotransferase, putative, expressed	K01951|1|8e-07|53.1|zma:100383569|GMP synthase (glutamine-hydrolysing) [EC:6.3.5.2]	-	-	-	gi|115454649|ref|NP_001050925.1|/1.07557e-136/Os03g0685300 [Oryza sativa Japonica Group]
LOC_Os04g52780.1	63.699	7.49151	7.12466	9.91218	3.91034	72.1902	5.32266	4.78892	101.005	9.02639	51.3523	3.50748	5.70589	3.26005	4.50627	47.1572	3.568	11.565	4.6364	6.41355	cDNA|leucine-rich repeat receptor protein kinase EXS precursor, putative, expressed	K13420|1|0.0|2081|osa:4337016|LRR receptor-like serine/threonine-protein kinase FLS2 [EC:2.7.11.1]	GO:0031410//cytoplasmic vesicle;GO:0016020//membrane	GO:0005488//binding;GO:0004672//protein kinase activity	GO:0052482;GO:0032412//regulation of ion transmembrane transporter activity;GO:0009581//detection of external stimulus;GO:0044237//cellular metabolic process	gi|115460588|ref|NP_001053894.1|/0/Os04g0618700 [Oryza sativa Japonica Group]
LOC_Os04g58110.1	103.796	87.955	95.4205	116.602	105.386	78.6483	73.114	86.5695	108.76	163.917	131.051	74.0514	93.134	150.836	101.227	101.107	93.0994	82.8165	158.03	149.389	cDNA|pyruvate kinase, putative, expressed	K00873|1|0.0|998|osa:4337406|pyruvate kinase [EC:2.7.1.40]	GO:0044424//intracellular part	GO:0031420;GO:0016301//kinase activity;GO:0032559	GO:0006796//phosphate-containing compound metabolic process;GO:0006007//glucose catabolic process	gi|115461330|ref|NP_001054265.1|/0/Os04g0677500 [Oryza sativa Japonica Group]
LOC_Os04g18090.1	285.829	5680.17	2429.99	493.486	630.371	203	4807.38	1872.28	335.387	146.436	246.173	3579.49	1295.03	573.208	667.537	268.751	4310.22	1556.84	256.526	410.351	cDNA|histone H1, putative, expressed	K11275|1|1e-43|174|osa:4335314|histone H1/5	GO:0000785//chromatin;GO:0043231//intracellular membrane-bounded organelle	GO:0003676//nucleic acid binding	GO:0050896//response to stimulus;GO:0034728//nucleosome organization	gi|115457440|ref|NP_001052320.1|/1.38349e-42/Os04g0253000 [Oryza sativa Japonica Group]
LOC_Os06g12580.1	151.222	423.739	296.915	244.42	219.729	104.426	410.451	319.283	208.956	184.452	139.722	388.758	281.921	216.867	198.061	129.281	421.533	241.003	245.366	214.268	cDNA|pro-resilin precursor, putative, expressed	K13210|1|1e-07|56.6|gmx:100782717|far upstream element-binding protein;K13448|2|3e-07|55.5|ath:AT5G04170|calcium-binding protein CML	-	-	-	gi|115467250|ref|NP_001057224.1|/1.27393e-142/Os06g0232000 [Oryza sativa Japonica Group]
LOC_Os03g50870.1	141.619	45.8687	152.464	313.123	393.969	100.574	60.1689	122.569	314.026	664.747	120.114	82.1322	270.319	301.568	317.736	82.2472	69.2847	228.695	291.136	402.092	cDNA|expressed protein	-	GO:0009536//plastid	-	GO:0009411//response to UV	gi|115454967|ref|NP_001051084.1|/0/Os03g0717900 [Oryza sativa Japonica Group]
LOC_Os09g35010.1	261.263	1.38502	0.80424	19.9537	14.12	198.863	0.614866	0.616598	9.05066	54.173	26.423	3.14161	1.99231	10.5942	30.9442	39.3607	1.52735	1.49573	5.43289	28.2685	cDNA|dehydration-responsive element-binding protein, putative, expressed	K09286|1|7e-09|59.7|ath:AT4G25480|EREBP-like factor	-	-	-	gi|115480233|ref|NP_001063710.1|/2.94571e-81/Os09g0522000 [Oryza sativa Japonica Group]
LOC_Os03g39830.1	297.542	24.2026	20.6865	29.6328	101.197	400.954	32.3338	38.5339	40.1926	15.4825	221.514	33.9991	10.2491	59.9072	130.888	259.614	61.1119	40.305	59.3033	72.8286	cDNA|expressed protein	-	GO:0009536//plastid	-	-	gi|115453991|ref|NP_001050596.1|/1.6772e-50/Os03g0595300 [Oryza sativa Japonica Group]
LOC_Os03g60650.1	107.317	29.4962	28.3956	36.9641	41.3394	112.571	35.0396	33.3559	54.1936	110.079	39.2812	26.3791	27.4791	25.1557	67.5435	28.5243	32.9553	20.9124	29.2382	95.6722	cDNA|protein phosphatase 2C, putative, expressed	K14497|1|5e-09|61.6|gmx:100776356|protein phosphatase 2C [EC:3.1.3.16]	-	-	-	gi|125588428|gb|EAZ29092.1|/0/hypothetical protein OsJ_13147 [Oryza sativa Japonica Group]
LOC_Os02g42570.1	290.108	146.553	227.315	283.544	175.947	329.087	132.117	202.981	254.53	71.3283	273.107	208.245	164.706	243.476	211.372	300.051	165.514	195.746	243.368	140.512	cDNA|ferredoxin-thioredoxin reductase, variable chain, putative, expressed	K03644|1|7e-20|95.9|aly:ARALYDRAFT_325438|lipoic acid synthetase [EC:2.8.1.8]	GO:0009536//plastid	GO:0016731;GO:0051536//iron-sulfur cluster binding;GO:0016783//sulfurtransferase activity	GO:0006633//fatty acid biosynthetic process;GO:0006091//generation of precursor metabolites and energy	gi|115447507|ref|NP_001047533.1|/1.69777e-37/Os02g0638300 [Oryza sativa Japonica Group]
LOC_Os03g04470.1	209.204	1.91428	3.72836	6.16436	43.2011	292.632	2.64389	3.97701	9.68256	9.18592	190.467	5.57236	2.08816	7.16874	61.6584	174.693	4.77172	3.10094	13.4232	24.9382	cDNA|expressed protein	-	GO:0009536//plastid	-	-	gi|115450605|ref|NP_001048903.1|/1.93e-75/Os03g0137600 [Oryza sativa Japonica Group]
LOC_Os07g38630.1	1305.73	20.9245	56.701	215.995	263.459	2024.07	46.4461	113.855	534.667	463.344	698.83	20.0397	91.3007	239.129	337.265	1329.22	52.8797	44.1181	122.676	210.441	cDNA|expressed protein	-	-	-	-	-
LOC_Os08g40160.1	202.275	115.06	38.9209	94.8516	69.0921	225.321	122.238	52.8342	103.669	56.4401	249.726	92.5765	21.3913	82.4358	87.479	237.255	104.29	41.8655	53.4293	45.754	cDNA|thylakoid lumen protein, chloroplast precursor, putative, expressed	-	GO:0009523//photosystem II;GO:0009534//chloroplast thylakoid	GO:0046872//metal ion binding	GO:0044237//cellular metabolic process	gi|115477246|ref|NP_001062219.1|/4.44311e-107/Os08g0512500 [Oryza sativa Japonica Group]
LOC_Os09g06464.1	165.852	4.45348	140.161	103.736	108.732	182.678	7.24928	169.582	100.402	44.5155	150.288	4.98351	106.214	124.946	97.3677	187.859	6.26169	100.724	100.758	71.7947	cDNA|CCT/B-box zinc finger protein, putative, expressed	K12135|1|6e-11|67.4|aly:ARALYDRAFT_488429|zinc finger protein CONSTANS	GO:0044464//cell part	GO:0003676//nucleic acid binding;GO:0046914//transition metal ion binding	-	gi|115478096|ref|NP_001062643.1|/1.14858e-139/Os09g0240200 [Oryza sativa Japonica Group]
LOC_Os03g11900.1	98.6606	15.3135	20.4143	116.249	456.173	24.7391	102.95	86.5449	202.928	774.812	112.712	66.3635	56.2583	355.68	493.977	69.5641	83.9757	20.7947	399.261	741.918	cDNA|transporter family protein, putative, expressed	K08150|1|8e-46|184|vvi:100268023|MFS transporter, SP family, solute carrier family 2 (myo-inositol transporter), member 13	GO:0031224//intrinsic to membrane	GO:0016628//oxidoreductase activity, acting on the CH-CH group of donors, NAD or NADP as acceptor;GO:0005356	GO:0008152//metabolic process;GO:0071702	gi|115451591|ref|NP_001049396.1|/0/Os03g0218400 [Oryza sativa Japonica Group]
LOC_Os03g15570.1	94.6975	13.9515	10.4659	20.378	15.1703	108.959	14.9815	11.8368	29.3645	61.823	29.1917	19.4073	11.2532	13.1301	13.7901	35.4013	17.4091	10.5704	14.8808	19.662	cDNA|STE_MEKK_ste11_MAP3K.12 - STE kinases include homologs to sterile 7, sterile 11 and sterile 20 from yeast, expressed	K13414|1|0.0|645|zma:100272734|mitogen-activated protein kinase kinase kinase 1, plant [EC:2.7.11.25]	-	-	-	gi|29893593|gb|AAP06847.1|/0/unknown protein [Oryza sativa Japonica Group]
LOC_Os04g57760.1	156.36	65.1282	155.404	75.7059	31.5588	110.273	82.2056	87.4484	34.4807	45.7324	98.1893	154.221	346.962	98.3662	59.0122	126.197	91.5883	81.5355	93.5813	49.821	cDNA|expressed protein	-	GO:0043231//intracellular membrane-bounded organelle	-	-	gi|125592036|gb|EAZ32386.1|/9.97747e-65/hypothetical protein OsJ_16596 [Oryza sativa Japonica Group]
LOC_Os04g46970.1	80.1742	5.63635	7.74155	27.612	38.1941	128.151	15.0773	11.7098	42.389	94.4815	187.669	13.4404	12.7228	15.7529	31.4127	149.246	12.8494	6.15377	24.7424	91.6332	cDNA|glucosyltransferase, putative, expressed	K13495|1|7e-140|496|osa:4336681|cis-zeatin O-glucosyltransferase [EC:2.4.1.215]	-	GO:0016757//transferase activity, transferring glycosyl groups	-	gi|125549300|gb|EAY95122.1|/0/hypothetical protein OsI_16939 [Oryza sativa Indica Group]
LOC_Os11g08670.1	74.3088	63.3109	151.788	150.367	72.1159	59.9608	74.9839	129.741	114.67	69.9723	87.861	146.621	173.835	123.375	86.7052	74.3993	61.4224	168.323	130.678	81.3074	cDNA|NAD kinase, putative, expressed	K00858|1|2e-116|419|vcn:VOLCADRAFT_118925|NAD+ kinase [EC:2.7.1.23]	GO:0009536//plastid	GO:0043169//cation binding;GO:0016301//kinase activity;GO:0005515//protein binding	GO:0009108//coenzyme biosynthetic process	gi|115484543|ref|NP_001067415.1|/0/Os11g0191400 [Oryza sativa Japonica Group]
LOC_Os06g50950.1	160.335	6.45594	6.30802	10.4142	18.2878	74.6774	6.81605	17.0236	5.02379	62.8587	194.536	1.18277	4.75047	27.7775	33.702	135.233	3.59391	4.96084	19.7942	40.617	cDNA|GDSL-like lipase/acylhydrolase, putative, expressed	K01206|1|5e-08|57.8|aly:ARALYDRAFT_475890|alpha-L-fucosidase [EC:3.2.1.51]	GO:0031410//cytoplasmic vesicle	-	-	gi|218198907|gb|EEC81334.1|/0/hypothetical protein OsI_24509 [Oryza sativa Indica Group]
LOC_Os01g13480.1	163.788	31.3263	322.968	451.122	312.832	167.756	26.9318	311.972	380.438	281.379	74.0207	26.85	292.19	354.213	256.58	104.135	25.2098	262.151	273.203	193.673	cDNA|glutaredoxin, putative, expressed	-	-	-	-	gi|115435536|ref|NP_001042526.1|/1.71738e-151/Os01g0235900 [Oryza sativa Japonica Group]
LOC_Os10g04860.1	48.7231	13.1395	62.2326	33.3798	39.1045	43.8907	11.0685	93.1899	35.3395	22.1933	54.6057	11.5905	74.4027	38.9533	39.3106	51.9887	12.6786	61.2854	39.0285	33.3046	cDNA|aldehyde oxidase, putative, expressed	K11817|1|0.0|2522|osa:4348072|indole-3-acetaldehyde oxidase [EC:1.2.3.7];K09842|4|0.0|1441|rcu:RCOM_0951470|abscisic-aldehyde oxidase [EC:1.2.3.14]	-	GO:0046914//transition metal ion binding;GO:0051536//iron-sulfur cluster binding;GO:0050662//coenzyme binding;GO:0016623	GO:0008152//metabolic process	gi|115481080|ref|NP_001064133.1|/0/Os10g0138100 [Oryza sativa Japonica Group]
LOC_Os02g31867.1	157.371	77.4999	54.8171	128.603	76.1538	151.417	42.8576	49.5708	154.599	78.2353	25.1119	39.403	57.022	41.4264	47.446	25.7072	41.1001	29.9192	42.3764	42.7079	cDNA|expressed protein	-	-	-	-	gi|115446367|ref|NP_001046963.1|/4.04496e-135/Os02g0518000 [Oryza sativa Japonica Group]
LOC_Os06g48160.1	165.241	0.2565	0.912268	11.8458	16.1926	133.482	0.265698	0.532892	3.83579	76.9167	19.9181	0.271513	1.80794	10.3005	11.748	32.6416	0.495003	0.83101	8.2926	25.7587	cDNA|glycosyl hydrolases family 16, putative, expressed	K08235|1|2e-153|540|bdi:100836845|xyloglucan:xyloglucosyl transferase [EC:2.4.1.207];K14504|4|2e-143|507|zma:100284736|xyloglucan:xyloglucosyl transferase TCH4 [EC:2.4.1.207]	GO:0005576//extracellular region;GO:0031410//cytoplasmic vesicle;GO:0030312//external encapsulating structure	GO:0016798//hydrolase activity, acting on glycosyl bonds;GO:0016758//transferase activity, transferring hexosyl groups	GO:0044042//glucan metabolic process	gi|53791844|dbj|BAD53910.1|/2.43611e-166/putative xyloglucan endotransglycosylase [Oryza sativa Japonica Group]
LOC_Os07g02340.1	1064.85	293.94	646.324	942.24	1316.54	782.437	372.429	518.383	888.19	978.831	1641.12	333.116	725.724	1192.47	1190.07	1063.96	297.248	1109.23	1123.8	1039.31	cDNA|expressed protein	-	-	-	-	gi|115470305|ref|NP_001058751.1|/3.99941e-40/Os07g0114300 [Oryza sativa Japonica Group]
LOC_Os08g29570.1	91.7489	81.0718	80.4822	69.3589	57.2592	124.043	117.734	91.0154	272.419	115.126	128.444	83.6085	98.8001	60.5272	74.0917	101.856	65.2475	80.6381	76.588	111.936	cDNA|pleiotropic drug resistance protein 3, putative, expressed	K05681|1|4e-51|201|cme:CMS467C|ATP-binding cassette, subfamily G (WHITE), member 2;K12843|2|9e-48|190|vvi:100248403|U4/U6 small nuclear ribonucleoprotein PRP3;K05643|4|2e-14|79.7|olu:OSTLU_42103|ATP-binding cassette, subfamily A (ABC1), member 3	GO:0044464//cell part	-	-	gi|222640481|gb|EEE68613.1|/0/hypothetical protein OsJ_27150 [Oryza sativa Japonica Group]
LOC_Os03g13810.3	74.107	6.33331	8.97459	19.8241	10.2599	75.2277	8.36603	9.29494	15.1802	30.7437	30.5777	11.5628	13.3979	9.44441	7.4644	25.7237	5.99899	9.28674	13.4324	11.9106	cDNA|expressed protein	-	-	-	-	gi|108707101|gb|ABF94896.1|/0/expressed protein [Oryza sativa Japonica Group]
LOC_Os12g09640.1	161.232	8.59619	7.4506	9.05505	10.1779	194.671	6.02358	4.72738	15.6795	41.0668	50.1453	12.3108	8.14655	8.94438	17.7934	56.3361	8.41658	4.2321	5.82251	25.9135	cDNA|protein phosphatase 2C, putative, expressed	K01090|1|2e-50|198|sbi:SORBI_01g038410|protein phosphatase [EC:3.1.3.16];K14497|2|5e-29|127|vcn:VOLCADRAFT_61058|protein phosphatase 2C [EC:3.1.3.16]	GO:0043231//intracellular membrane-bounded organelle	GO:0016787//hydrolase activity	-	gi|115487754|ref|NP_001066364.1|/0/Os12g0198200 [Oryza sativa Japonica Group]
LOC_Os06g05880.1	308.995	400.227	468.984	456.674	407.401	226.655	389.483	384.791	433.902	483.799	417.239	393.134	440.078	554.552	432.75	344.923	420.316	245.412	504.283	510.166	cDNA|profilin domain containing protein, expressed	K05759|1|8e-74|275|osa:4340155|profilin	GO:0005856//cytoskeleton;GO:0043231//intracellular membrane-bounded organelle	GO:0008092//cytoskeletal protein binding	GO:0007010//cytoskeleton organization	gi|115466468|ref|NP_001056833.1|/8.16966e-73/Os06g0152100 [Oryza sativa Japonica Group]
LOC_Os01g60110.1	144.183	3.85874	10.4948	24.8162	12.3564	146.94	5.29029	8.72409	14.2765	19.8525	58.3794	6.00674	7.65664	13.2388	19.1442	51.0201	4.38043	8.5795	16.6873	13.8648	cDNA|E2F-related protein, putative, expressed	-	GO:0043231//intracellular membrane-bounded organelle	-	-	gi|115440683|ref|NP_001044621.1|/1.73759e-131/Os01g0817000 [Oryza sativa Japonica Group]
LOC_Os03g28940.1	193.145	5.32952	12.224	12.3424	15.6033	127.61	6.94022	15.5013	14.4664	71.8014	199.885	10.3158	19.0125	17.18	19.3918	123.097	7.05263	10.1955	26.4354	28.0611	cDNA|ZIM domain containing protein, putative, expressed	K13464|1|1e-108|391|osa:4333065|jasmonate ZIM domain-containing protein	-	-	-	gi|125544248|gb|EAY90387.1|/5.5621e-119/hypothetical protein OsI_11965 [Oryza sativa Indica Group]
LOC_Os07g37230.1	156.009	0	2.63088	9.99294	42.2986	180.57	0.127707	1.66487	14.8577	52.2399	235.741	0	0.744839	13.9097	26.856	204.139	0.118961	1.33141	13.6501	11.3597	cDNA|inositol-1-monophosphatase, putative, expressed	K01082|1|4e-158|556|osa:4343581|3'(2'), 5'-bisphosphate nucleotidase [EC:3.1.3.7]	GO:0009536//plastid	GO:0016791//phosphatase activity	-	gi|115472751|ref|NP_001059974.1|/0/Os07g0558300 [Oryza sativa Japonica Group]
LOC_Os01g09320.1	89.532	55.16	78.2137	47.9839	59.2772	79.5764	77.9687	111.582	49.7681	173.021	110.391	56.8143	129.764	49.7617	68.9756	86.0356	69.486	152.096	48.0425	71.4752	cDNA|NADP-dependent malic enzyme, chloroplast precursor, putative, expressed	K00029|1|0.0|1040|osa:4326769|malate dehydrogenase (oxaloacetate-decarboxylating)(NADP+) [EC:1.1.1.40]	GO:0009536//plastid	GO:0043169//cation binding;GO:0004470//malic enzyme activity;GO:0000166//nucleotide binding	GO:0043648//dicarboxylic acid metabolic process	gi|125524727|gb|EAY72841.1|/0/hypothetical protein OsI_00711 [Oryza sativa Indica Group]
LOC_Os01g65900.1	110.428	234.942	231.724	75.6231	99.9588	88.522	282.751	218.267	62.893	59.162	139.98	213.72	270.54	74.7956	86.2154	115.746	244.748	291.855	102.811	103.157	cDNA|chitin-inducible gibberellin-responsive protein, putative, expressed	K14494|1|3e-58|224|pop:POPTR_645273|DELLA protein	-	-	GO:0006351//transcription, DNA-dependent	gi|115441441|ref|NP_001045000.1|/0/Os01g0881500 [Oryza sativa Japonica Group]
LOC_Os02g04510.1	101.239	0.642577	9.14154	21.1969	40.8592	95.3084	0.74882	10.6799	26.9908	14.9229	47.0377	0.680184	5.33796	24.8061	33.9171	43.9411	0.310016	12.3174	21.6992	24.0324	cDNA|UOS1, putative, expressed	K15891|1|4e-07|55.5|aly:ARALYDRAFT_656688|farnesol dehydrogenase [EC:1.1.1.216]	GO:0009526//plastid envelope	-	GO:0006412//translation	gi|42409261|dbj|BAD10524.1|/0/putative UOS1 [Oryza sativa Japonica Group]
LOC_Os12g07190.1	114.777	14.5815	45.7485	80.9124	59.1166	103.563	14.1604	48.4702	69.1048	41.6859	133.064	10.9009	34.7792	61.5191	61.593	119.708	7.91436	67.5157	61.4297	44.062	cDNA|CBS domain-containing protein, putative, expressed	-	GO:0043231//intracellular membrane-bounded organelle	-	-	gi|297612744|ref|NP_001066263.2|/0/Os12g0169400 [Oryza sativa Japonica Group]
LOC_Os04g25440.1	116.971	191.234	272.189	209.125	76.817	122.132	116.411	234.829	170.673	24.2183	87.0977	140.293	257.274	162.599	154.592	129.877	153.786	246.039	110.976	37.3083	cDNA|cytokinin-O-glucosyltransferase 2, putative, expressed	K13030|1|1e-99|362|sbi:SORBI_01g001220|cyanohydrin beta-glucosyltransferase [EC:2.4.1.85];K13692|2|2e-56|218|rcu:RCOM_1154190|UDP-glucose:(indol-3-yl)acetate beta-D-glucosyltransferase [EC:2.4.1.121];K13691|3|8e-52|203|vvi:100242294|pathogen-inducible salicylic acid glucosyltransferase [EC:2.4.1.-];K13493|5|2e-51|202|ath:AT5G05870|cytokinin-N-glucosyltransferase [EC:2.4.1.-]	GO:0043231//intracellular membrane-bounded organelle	GO:0016757//transferase activity, transferring glycosyl groups	-	gi|115457718|ref|NP_001052459.1|/0/Os04g0320700 [Oryza sativa Japonica Group]
LOC_Os06g22960.1	179.336	633.833	799.941	190.139	191.773	140.763	761.788	937.379	198.482	29.0694	80.6743	259.133	707.518	203.425	152.16	114.129	723.147	842.256	161.835	103.541	cDNA|aquaporin protein, putative, expressed	K09866|1|1e-123|441|sbi:SORBI_10g019360|aquaporin-4;K09873|2|1e-93|342|ath:AT3G16240|aquaporin TIP	GO:0031224//intrinsic to membrane	-	GO:0006810//transport	gi|75288436|sp|Q5Z6F0.1|TIP22_ORYSJ/8.10746e-126/RecName: Full=Probable aquaporin TIP2-2; AltName: Full=Tonoplast intrinsic protein 2-2; Short=OsTIP2;2
LOC_Os02g42960.1	186.03	23.2088	53.2153	83.0099	92.6946	193.913	19.4177	48.3719	92.1335	44.7745	161.003	31.4963	36.2526	97.0138	121.822	169.161	33.8789	52.0559	84.864	66.8469	cDNA|thylakoid lumenal protein, putative, expressed	-	GO:0009534//chloroplast thylakoid	-	-	gi|115447561|ref|NP_001047560.1|/1.3265e-109/Os02g0643500 [Oryza sativa Japonica Group]
LOC_Os01g19130.1	143.917	26.548	32.7497	50.2614	29.1682	125.472	35.0655	25.1689	36.1009	146.739	51.8352	32.8877	44.592	30.3717	42.4779	33.0106	27.1827	19.2803	27.3142	47.7688	cDNA|protein phosphatase 2C, putative, expressed	K01090|1|1e-137|488|osa:4337723|protein phosphatase [EC:3.1.3.16]	-	GO:0004721//phosphoprotein phosphatase activity	-	gi|115436086|ref|NP_001042801.1|/0/Os01g0295700 [Oryza sativa Japonica Group]
LOC_Os11g34870.1	290.725	7.96884	158.62	424.35	277.693	329.475	21.6076	150.705	463.273	257.449	307.432	25.8019	182.664	534.025	297.693	239.068	12.4385	81.249	317.42	294.82	cDNA|expressed protein	-	GO:0009534//chloroplast thylakoid	-	-	gi|215769063|dbj|BAH01292.1|/4.15419e-43/unnamed protein product [Oryza sativa Japonica Group]
LOC_Os05g34210.1	86.2602	32.1282	38.3717	33.0336	37.4748	85.4036	38.4668	37.3471	31.2596	54.8535	43.7513	40.7072	44.6047	34.2431	41.2507	36.3482	33.6851	39.8782	35.7258	48.0213	cDNA|expressed protein	-	-	-	-	gi|51038233|gb|AAT94036.1|/0/hypothetical protein [Oryza sativa Japonica Group]
LOC_Os01g55830.1	191.43	29.9397	57.2406	276.944	546.714	147.064	37.7274	62.3614	268.12	645.046	147.015	35.4492	79.2523	393.836	562.887	131.532	55.247	97.6652	393.547	642.616	cDNA|glutathione S-transferase, putative, expressed	K00799|1|3e-65|247|bdi:100841218|glutathione S-transferase [EC:2.5.1.18]	-	GO:0016765//transferase activity, transferring alkyl or aryl (other than methyl) groups	-	gi|115440119|ref|NP_001044339.1|/2.07327e-112/Os01g0764000 [Oryza sativa Japonica Group]
LOC_Os02g53130.1	78.4442	0	0	16.7567	6.68078	74.24	0	0.0659585	42.0593	53.6036	39.3199	0.0672127	0.0639361	18.092	5.60363	26.687	0.0612688	0	6.63653	11.9642	cDNA|nitrate reductase, putative, expressed	K00360|1|0.0|971|ppp:PHYPADRAFT_184973|nitrate reductase (NADH) [EC:1.7.1.1];K00387|5|1e-105|382|olu:OSTLU_3554|sulfite oxidase [EC:1.8.3.1]	-	GO:0008940//nitrate reductase activity;GO:0005506//iron ion binding;GO:0050662//coenzyme binding	GO:0042126//nitrate metabolic process;GO:0006091//generation of precursor metabolites and energy	gi|115448947|ref|NP_001048253.1|/0/Os02g0770800 [Oryza sativa Japonica Group]
LOC_Os05g33840.1	89.4001	18.9595	62.9458	44.8779	38.7975	77.133	18.8898	107.719	21.0067	7.1547	35.2909	5.05559	17.1963	30.5823	42.8445	52.0077	8.30928	82.1346	33.6508	16.557	cDNA|transketolase, putative, expressed	K01662|1|0.0|1384|osa:4338768|1-deoxy-D-xylulose-5-phosphate synthase [EC:2.2.1.7]	GO:0009536//plastid	GO:0016903//oxidoreductase activity, acting on the aldehyde or oxo group of donors;GO:0016744	GO:0006772//thiamine metabolic process;GO:0006721//terpenoid metabolic process	gi|115463849|ref|NP_001055524.1|/0/Os05g0408900 [Oryza sativa Japonica Group]
LOC_Os07g39280.1	132.81	98.8199	117.939	128.889	114.962	100.299	106.494	98.7336	119.633	114.743	135.278	100.041	123.81	98.6072	80.4163	117.382	97.5366	69.3615	127.047	106.101	cDNA|transporter-related, putative, expressed	K15285|1|1e-63|243|cre:CHLREDRAFT_120386|solute carrier family 35, member E3	GO:0031224//intrinsic to membrane	-	-	gi|115473009|ref|NP_001060103.1|/0/Os07g0581000 [Oryza sativa Japonica Group]
LOC_Os01g03549.1	103.931	45.0329	84.5808	125.899	122.6	89.1553	22.9744	46.341	113.649	44.6211	55.4752	30.7078	69.6304	73.2949	91.7571	57.8119	20.4245	34.4252	71.7083	47.1461	cDNA|multi-copper oxidase type I family protein, putative, expressed	-	GO:0043231//intracellular membrane-bounded organelle	GO:0016679//oxidoreductase activity, acting on diphenols and related substances as donors;GO:0046914//transition metal ion binding	GO:0032502//developmental process;GO:0009628//response to abiotic stimulus;GO:0008152//metabolic process;GO:0009267//cellular response to starvation	gi|53791272|dbj|BAD52537.1|/0/spore coat protein -like [Oryza sativa Japonica Group]
LOC_Os08g42000.1	259.222	278.713	320.654	581.918	578.56	216.046	289.797	343.094	657.192	641.085	200.741	286.78	436.226	697.62	718.176	194.398	351.809	306.22	527.301	728.785	cDNA|nuclear transport factor, putative, expressed	K12669|1|3e-32|137|aly:ARALYDRAFT_334448|oligosaccharyltransferase complex subunit gamma	GO:0012505//endomembrane system;GO:0043231//intracellular membrane-bounded organelle	GO:0017016//Ras GTPase binding;GO:0022892	GO:0051169//nuclear transport;GO:0006605//protein targeting	gi|115477485|ref|NP_001062338.1|/8.3731e-67/Os08g0532300 [Oryza sativa Japonica Group]
LOC_Os08g44810.1	75.2316	15.6297	16.3807	25.8226	46.7689	70.0069	15.4918	14.453	30.5173	18.2467	80.8222	22.5135	9.81308	31.7638	51.2845	77.9404	23.2431	19.9901	27.9052	38.0104	cDNA|lactate/malate dehydrogenase, putative, expressed	K00051|1|0.0|746|osa:4346332|malate dehydrogenase (NADP+) [EC:1.1.1.82]	GO:0009536//plastid	GO:0016615//malate dehydrogenase activity	GO:0043648//dicarboxylic acid metabolic process;GO:0044238//primary metabolic process	gi|218201611|gb|EEC84038.1|/0/hypothetical protein OsI_30287 [Oryza sativa Indica Group]
LOC_Os10g35460.1	147.245	2.76368	4.63992	10.8721	56.1774	85.1533	21.1597	6.24097	10.8872	18.1467	247.356	41.2105	4.7187	11.6039	14.6312	105.692	15.5366	4.15248	11.601	13.8085	cDNA|COBRA, putative, expressed	-	GO:0031410//cytoplasmic vesicle	-	-	gi|115482736|ref|NP_001064961.1|/0/Os10g0497700 [Oryza sativa Japonica Group]
LOC_Os06g43900.1	251.747	78.5421	114.077	93.7918	158.391	287.84	99.6747	154.845	105.264	31.7213	199.728	94.4562	59.2109	86.696	187.423	256.639	115.862	163.423	83.9556	83.4429	cDNA|ribosomal protein L35, putative, expressed	-	GO:0030529//ribonucleoprotein complex;GO:0009536//plastid	GO:0005198//structural molecule activity	GO:0010467//gene expression	gi|115469208|ref|NP_001058203.1|/9.96761e-55/Os06g0647100 [Oryza sativa Japonica Group]
LOC_Os04g56230.1	138.041	0.902667	7.68208	65.4023	89.9157	133.777	1.75319	7.26693	89.5286	50.14	143.092	1.31381	3.63567	70.6644	81.2999	113.441	1.85087	12.9164	35.1795	59.4593	cDNA|polyprenyl synthetase, putative, expressed	K00787|1|0.0|702|osa:4337261|farnesyl diphosphate synthase [EC:2.5.1.1 2.5.1.10]	-	GO:0003824//catalytic activity	GO:0006720//isoprenoid metabolic process	gi|115461044|ref|NP_001054122.1|/0/Os04g0657300 [Oryza sativa Japonica Group]
LOC_Os03g62370.1	99.928	65.1488	94.0155	184.131	239.621	91.2248	63.5801	85.8918	193.626	220.719	78.5511	85.4431	70.5508	177.158	202.679	88.9422	92.5156	100.534	132.831	180.371	cDNA|WD40-like Beta Propeller Repeat family protein, expressed	-	GO:0005618//cell wall;GO:0031410//cytoplasmic vesicle;GO:0031090//organelle membrane;GO:0043231//intracellular membrane-bounded organelle	-	-	gi|125588578|gb|EAZ29242.1|/0/hypothetical protein OsJ_13305 [Oryza sativa Japonica Group]
LOC_Os08g13570.1	108.594	28.4318	28.167	17.6406	14.678	124.258	30.3746	22.035	18.0327	4.93864	31.7399	71.23	19.9234	3.83485	9.25955	35.7215	25.7143	16.8442	8.99972	5.81325	cDNA|exo70 exocyst complex subunit family protein, putative, expressed	K07195|1|5e-20|98.2|osa:4327750|exocyst complex component 7	-	-	-	gi|115475417|ref|NP_001061305.1|/0/Os08g0232700 [Oryza sativa Japonica Group]
LOC_Os01g17390.1	99.4324	44.6683	171.67	271.952	335.025	115.952	57.7104	173.449	256.053	526.735	74.2915	65.728	130.402	101.297	121.732	95.2544	48.2323	139.857	117.753	136.279	cDNA|OsFBX5 - F-box domain containing protein, expressed	-	GO:0031410//cytoplasmic vesicle	GO:0005515//protein binding;GO:0032559	-	gi|115435996|ref|NP_001042756.1|/0/Os01g0281000 [Oryza sativa Japonica Group]
LOC_Os01g44050.1	120.633	1.58936	0.504706	4.30666	6.72533	238.231	0.926072	2.06373	5.76718	13.7066	45.6924	0.736041	0.900204	10.6375	6.32513	49.6927	1.62945	1.39458	3.43144	10.1813	cDNA|siroheme synthase, putative, expressed	-	GO:0009536//plastid	GO:0008169//C-methyltransferase activity	GO:0006783//heme biosynthetic process;GO:0006730//one-carbon metabolic process	gi|357135625|ref|XP_003569409.1|/1.61589e-136/PREDICTED: siroheme synthase 2-like [Brachypodium distachyon]
LOC_Os04g47780.1	140.502	339.039	567.613	138.054	99.5833	100.616	301.659	453.102	131.295	41.8935	70.673	315.86	521.524	76.6137	66.8747	67.862	349.714	306.492	96.6139	50.469	cDNA|transmembrane amino acid transporter protein, putative, expressed	K14209|1|2e-179|627|sbi:SORBI_06g025480|solute carrier family 36 (proton-coupled amino acid transporter)	GO:0031224//intrinsic to membrane	-	-	gi|38345408|emb|CAE03099.2|/0/OSJNBa0017B10.14 [Oryza sativa Japonica Group]
LOC_Os01g17050.1	230.273	8.54688	5.40405	145.356	49.6982	222.8	10.8208	12.2323	48.9531	172.927	26.3034	23.9246	12.8135	27.7848	46.89	22.4106	15.761	15.3834	13.122	29.1019	cDNA|VQ domain containing protein, putative, expressed	-	-	-	-	gi|297596547|ref|NP_001042739.2|/3.75438e-34/Os01g0278000 [Oryza sativa Japonica Group]
LOC_Os03g21890.1	91.3366	14.2501	29.1143	72.6963	54.8407	96.3076	10.5436	48.9506	72.0284	62.8311	77.4182	7.82139	33.025	62.3583	62.833	96.1695	13.4592	40.2235	53.6936	40.2002	cDNA|potassium transporter, putative, expressed	K03549|1|0.0|1363|zma:100279541|KUP system potassium uptake protein	GO:0044464//cell part	GO:0046873//metal ion transmembrane transporter activity	GO:0030001//metal ion transport;GO:0034220//ion transmembrane transport	gi|82592900|sp|Q8VXB5.2|HAK8_ORYSJ/0/RecName: Full=Putative potassium transporter 8; AltName: Full=OsHAK8
LOC_Os03g55240.1	92.4087	58.0225	49.6512	53.8946	82.2127	64.865	45.9472	37.9874	116.721	346.723	102.861	76.6113	114.542	110.955	197.692	46.5304	57.6812	14.0986	117.258	510.124	cDNA|cytochrome P450, putative, expressed	K00517|1|0.0|899|osa:4334183|[EC:1.14.-.-]	GO:0031410//cytoplasmic vesicle	GO:0016491//oxidoreductase activity;GO:0005506//iron ion binding	-	gi|108711202|gb|ABF98997.1|/0/Cytochrome P450 family protein, expressed [Oryza sativa Japonica Group]
LOC_Os06g13190.1	297.581	16.0069	32.031	112.8	160.193	350.22	63.5175	30.1854	102.681	145.551	42.387	51.3525	36.4509	76.0532	214.026	22.3332	52.0389	37.7641	86.159	270.504	cDNA|expressed protein	-	-	-	-	gi|115467322|ref|NP_001057260.1|/3.70774e-30/Os06g0239200 [Oryza sativa Japonica Group]
LOC_Os01g13390.1	216.818	0.538722	58.3929	100.195	137.515	254.515	0.930066	80.7705	111.365	81.7487	176.393	1.71075	34.1745	70.2244	122.367	158.302	1.03964	74.8562	84.1413	84.4041	cDNA|expressed protein	-	GO:0009534//chloroplast thylakoid	-	-	gi|56783848|dbj|BAD81260.1|/1.9194e-92/unknown protein [Oryza sativa Japonica Group]
LOC_Os05g46020.1	169.348	42.9902	76.9491	165.118	85.2201	227.064	43.3676	109.746	121.608	148.215	25.8494	50.86	88.5563	133.12	106.25	37.8121	48.9379	51.5851	172.847	90.1788	cDNA|WRKY7, expressed	K13424|1|1e-21|102|zma:100279301|WRKY transcription factor 33	GO:0043231//intracellular membrane-bounded organelle	GO:0003677//DNA binding;GO:0001071//nucleic acid binding transcription factor activity	GO:0010467//gene expression	gi|125553129|gb|EAY98838.1|/5.86053e-63/hypothetical protein OsI_20783 [Oryza sativa Indica Group]
LOC_Os09g36320.1	128.614	13.4663	13.141	12.289	8.80033	133.007	14.1706	9.43664	28.2983	16.2565	61.2131	7.91912	13.1291	6.6422	8.7155	67.9513	7.94068	7.38676	7.09983	8.96244	cDNA|tyrosine protein kinase domain containing protein, putative, expressed	K00924|1|3e-109|394|aly:ARALYDRAFT_494273|[EC:2.7.1.-];K05658|5|1e-94|345|vvi:100262734|ATP-binding cassette, subfamily B (MDR/TAP), member 1	GO:0043231//intracellular membrane-bounded organelle	GO:0004672//protein kinase activity;GO:0032559	GO:0006464//cellular protein modification process	gi|115480353|ref|NP_001063770.1|/0/Os09g0533600 [Oryza sativa Japonica Group]
LOC_Os02g52040.1	180.964	0.301006	0.764682	24.1143	45.1646	238.305	0.155899	0.625354	17.6081	388.03	8.03947	0	0.757724	9.49751	5.71631	18.639	0.145223	0.650132	9.33152	7.79074	cDNA|phosphate-induced protein 1 conserved region domain containing protein, expressed	-	GO:0031410//cytoplasmic vesicle	-	-	gi|115448783|ref|NP_001048171.1|/2.86713e-157/Os02g0757100 [Oryza sativa Japonica Group]
LOC_Os07g37620.1	147.027	2.81238	2.85786	2.65067	3.3562	152.057	10.2596	3.17547	2.90421	7.04119	97.7344	11.1313	2.70873	3.50743	3.27832	106.958	10.2649	2.37693	3.1409	3.54461	cDNA|fiber expressed protein, putative, expressed	-	-	-	-	gi|115472795|ref|NP_001059996.1|/1.8196e-119/Os07g0563400 [Oryza sativa Japonica Group]
LOC_Os08g34950.1	36.8088	32.8475	42.9287	21.8413	22.7985	29.8516	24.3536	28.0474	16.4536	16.2643	42.7892	36.1957	45.1274	17.9718	17.6459	36.957	23.6901	58.3835	27.3592	20.252	cDNA|chaperonin Cpn60/TCP-1, putative, expressed	K00921|1|0.0|2772|bdi:100844095|1-phosphatidylinositol-3-phosphate 5-kinase [EC:2.7.1.150]	-	GO:0046914//transition metal ion binding;GO:0001727//lipid kinase activity;GO:0032559	GO:0046488//phosphatidylinositol metabolic process;GO:0019538//protein metabolic process	gi|125603613|gb|EAZ42938.1|/0/hypothetical protein OsJ_27527 [Oryza sativa Japonica Group]
LOC_Os03g50810.1	68.4749	15.2179	6.83427	18.0494	15.3832	49.3056	13.343	7.45995	11.0804	87.2525	77.0729	6.21416	11.4781	16.8393	6.81271	83.1474	11.0543	9.17122	17.4675	14.1028	cDNA|receptor protein kinase TMK1 precursor, putative, expressed	K00924|1|0.0|1462|osa:4333912|[EC:2.7.1.-]	GO:0005618//cell wall;GO:0016020//membrane	GO:0004672//protein kinase activity;GO:0000166//nucleotide binding	GO:0009987//cellular process;GO:0023052//signaling;GO:0048229//gametophyte development	gi|108710763|gb|ABF98558.1|/0/Protein kinase domain containing protein, expressed [Oryza sativa Japonica Group]
LOC_Os03g63420.1	246.978	40.8399	197.86	289.464	272.123	304.29	41.0224	157.91	272.526	182.194	333.397	73.5786	143.929	379.64	346.776	328.257	51.5477	146.569	316.795	250.058	cDNA|OsGrx_S14 - glutaredoxin subgroup II, expressed	K07390|1|9e-40|162|olu:OSTLU_40414|monothiol glutaredoxin	GO:0043231//intracellular membrane-bounded organelle	GO:0015036//disulfide oxidoreductase activity	GO:0019725//cellular homeostasis	gi|115456625|ref|NP_001051913.1|/7.84305e-76/Os03g0851200 [Oryza sativa Japonica Group]
LOC_Os03g07360.1	116.696	24.1898	70.6704	74.8318	82.0119	95.7739	18.6919	87.9473	66.6684	53.9414	461.982	15.0743	80.1435	93.6347	77.3628	482.239	12.8	76.0529	73.177	76.5446	cDNA|expressed protein	-	-	GO:0003676//nucleic acid binding	-	gi|115451001|ref|NP_001049101.1|/0/Os03g0169600 [Oryza sativa Japonica Group]
LOC_Os01g17150.1	324.846	85.872	149.392	94.7647	199.894	340.815	106.404	210.866	90.5986	26.2771	238.708	115.061	95.4964	78.4681	329.979	252.54	181.976	189.287	81.3563	101.282	cDNA|plastid-specific 50S ribosomal protein 5, chloroplast precursor, putative, expressed	-	GO:0043229//intracellular organelle	-	-	gi|115435970|ref|NP_001042743.1|/5.48687e-35/Os01g0278900 [Oryza sativa Japonica Group]
LOC_Os01g51670.1	225.934	25.0954	65.6848	196.924	194.987	304.517	116.782	80.9702	237.814	270.798	31.9711	121.551	64.8957	91.7979	142.294	34.1123	126.395	21.9685	120.234	290.516	cDNA|expressed protein	-	GO:0044464//cell part	-	-	gi|297597495|ref|NP_001044058.2|/1.71987e-79/Os01g0714600 [Oryza sativa Japonica Group]
LOC_Os01g52640.3	57.0133	21.6368	34.7594	43.0912	37.2652	52.0164	19.6297	41.762	44.0167	27.3131	36.3999	25.6961	29.1293	24.0822	27.8148	35.0405	19.9055	43.7276	27.3235	17.5826	cDNA|suppressor of phythchrome A, putative, expressed	K10143|1|0.0|501|pop:POPTR_1113820|E3 ubiquitin-protein ligase RFWD2 [EC:6.3.2.19]	GO:0043234//protein complex;GO:0044424//intracellular part	GO:0016491//oxidoreductase activity;GO:0016301//kinase activity;GO:0005515//protein binding;GO:0032559	GO:0006464//cellular protein modification process	gi|297597537|ref|NP_001044115.2|/0/Os01g0725800 [Oryza sativa Japonica Group]
LOC_Os01g12880.1	85.9338	218.379	147.842	92.5515	82.3668	75.8189	181.791	194.096	115.896	128.374	102.861	198.476	172.854	80.0632	71.489	105.983	166.341	183.592	89.7328	75.7614	cDNA|VHS and GAT domain containing protein, expressed	-	-	-	-	gi|115435452|ref|NP_001042484.1|/0/Os01g0229200 [Oryza sativa Japonica Group]
LOC_Os05g03550.1	44.4249	139.962	139.779	70.1743	62.7189	37.9033	130.373	119.451	68.407	56.5038	83.5099	156.512	162.551	53.9318	53.3493	74.7326	110.196	177.505	72.8768	54.815	cDNA|MYB family transcription factor, putative, expressed	-	-	-	-	gi|222630054|gb|EEE62186.1|/0/hypothetical protein OsJ_16973 [Oryza sativa Japonica Group]
LOC_Os10g40640.1	96.3631	44.1961	54.1424	12.8821	5.24165	44.33	50.8676	66.3991	39.5977	21.6972	28.9843	26.3369	90.8172	5.79086	5.94287	19.5537	31.8262	38.5366	10.3666	8.81226	cDNA|glycosyl transferase 8 domain containing protein, putative, expressed	K00750|1|1e-09|63.5|rcu:RCOM_1590700|glycogenin glucosyltransferase [EC:2.4.1.186]	GO:0044464//cell part	GO:0016740//transferase activity	-	gi|115483350|ref|NP_001065345.1|/0/Os10g0555100 [Oryza sativa Japonica Group]
LOC_Os06g43210.1	57.8024	327.864	251.861	51.6796	55.4762	41.8296	288.884	246.583	46.3742	41.3016	76.278	301.088	335.037	37.5692	39.9384	63.2531	288.365	383.547	56.6697	44.2942	cDNA|zinc finger, C3HC4 type domain containing protein, expressed	K10661|1|0.0|1874|bdi:100827964|E3 ubiquitin-protein ligase MARCH6 [EC:6.3.2.19]	GO:0044464//cell part	GO:0046914//transition metal ion binding	-	gi|222635949|gb|EEE66081.1|/0/hypothetical protein OsJ_22101 [Oryza sativa Japonica Group]
LOC_Os11g34450.1	150.318	92.4137	105.224	170.701	196.738	121.107	113.229	112.75	151.439	206.236	179.035	101.21	103.751	209.397	196.033	152.776	106.462	106.297	216.315	221.697	cDNA|14-3-3 protein, putative, expressed	K06630|1|6e-123|439|bdi:100846146|tyrosine 3-monooxygenase/tryptophan 5-monooxygenase activation protein	-	GO:0005515//protein binding	-	gi|297611974|ref|NP_001068067.2|/1.3962e-129/Os11g0546900 [Oryza sativa Japonica Group]
LOC_Os05g39380.1	91.8981	129.663	102.498	43.5875	49.0416	87.7899	123.046	120.222	48.5978	76.2623	81.2005	100.475	120.791	31.5739	41.697	89.4324	127.077	111.718	45.8148	55.4944	cDNA|zinc finger, C3HC4 type domain containing protein, expressed	K10666|1|6e-28|124|gmx:100794086|E3 ubiquitin-protein ligase RNF5 [EC:6.3.2.19]	-	-	-	gi|115464419|ref|NP_001055809.1|/0/Os05g0470700 [Oryza sativa Japonica Group]
LOC_Os05g06920.1	107.755	0.0919106	2.05473	13.1671	16.6499	125.653	0.190413	3.34161	16.4127	143.099	50.0055	0.0972899	0.370188	35.4154	40.248	87.9241	0	1.19109	27.5164	48.1482	cDNA|relA-SpoT like protein RSH4, putative, expressed	-	GO:0043231//intracellular membrane-bounded organelle	-	-	gi|115462253|ref|NP_001054726.1|/0/Os05g0161500 [Oryza sativa Japonica Group]
LOC_Os01g56680.1	167.97	47.8936	88.302	102.037	91.1792	156.166	51.2449	83.8612	73.6651	20.4092	198.302	44.6252	48.9472	95.425	114.693	144.026	52.5781	101.431	94.4962	42.7551	cDNA|photosystem II reaction center W protein, chloroplast precursor, putative, expressed	K10085|1|6e-50|196|osa:4327149|ER degradation enhancer, mannosidase alpha-like 2;K02721|3|1e-13|75.9|osa:4327150|photosystem II PsbW protein	GO:0043231//intracellular membrane-bounded organelle	-	-	gi|222619334|gb|EEE55466.1|/6.12054e-49/hypothetical protein OsJ_03634 [Oryza sativa Japonica Group]
LOC_Os02g22380.1	75.2106	35.2452	24.3125	64.4974	86.7944	68.1816	51.2992	39.1507	63.1962	185.108	70.3663	45.2734	36.0074	61.2493	75.7274	57.638	51.6337	21.7401	71.5516	120.521	cDNA|glycosyltransferase protein, putative, expressed	-	-	GO:0016740//transferase activity	-	gi|115445877|ref|NP_001046718.1|/0/Os02g0329800 [Oryza sativa Japonica Group]
LOC_Os05g51590.1	157.895	198.08	182.348	256.937	443.984	88.9076	251.758	187.386	324.614	595.313	123.549	189.806	167.093	399.311	510.728	94.1433	246.242	118.549	360.226	801.972	cDNA|N-rich protein, putative, expressed	-	-	-	-	gi|125553554|gb|EAY99263.1|/1.66759e-100/hypothetical protein OsI_21227 [Oryza sativa Indica Group]
LOC_Os02g22160.1	128.727	17.1505	51.0468	66.5346	67.7255	105.868	40.4596	46.7802	114.075	147.027	33.2743	34.2004	60.164	53.5326	85.6588	27.7302	35.9804	25.2131	76.0533	139.298	cDNA|DNA binding protein, putative, expressed	-	-	-	-	gi|115445863|ref|NP_001046711.1|/0/Os02g0327500 [Oryza sativa Japonica Group]
LOC_Os02g28720.1	120.133	26.1477	21.4244	19.8712	42.9288	92.6986	33.9369	18.1435	19.8192	52.6634	84.3444	36.6488	21.5417	25.0009	32.4423	83.5489	33.7069	22.2107	29.3851	49.9682	cDNA|spotted leaf 11, putative, expressed	K09561|1|4e-08|58.5|vcn:VOLCADRAFT_67840|STIP1 homology and U-box containing protein 1 [EC:6.3.2.19];K10597|2|5e-07|54.7|ota:Ot17g01860|ubiquitin conjugation factor E4 B [EC:6.3.2.19]	GO:0043234//protein complex;GO:0043231//intracellular membrane-bounded organelle;GO:0016020//membrane	GO:0033612//receptor serine/threonine kinase binding;GO:0019787//small conjugating protein ligase activity	GO:0009737//response to abscisic acid stimulus;GO:0032446//protein modification by small protein conjugation	gi|297721207|ref|NP_001172966.1|/0/Os02g0488701 [Oryza sativa Japonica Group]
LOC_Os06g50310.1	145.491	62.3862	73.197	100.596	120.23	120.949	63.8446	87.0576	88.5997	122.769	101.368	75.585	73.5401	82.1683	88.3041	93.4531	66.8458	60.8791	86.2164	90.0083	cDNA|E2F-related protein, putative, expressed	-	-	GO:0003677//DNA binding;GO:0001071//nucleic acid binding transcription factor activity;GO:0005515//protein binding	GO:0006351//transcription, DNA-dependent	gi|115469984|ref|NP_001058591.1|/3.6372e-149/Os06g0716800 [Oryza sativa Japonica Group]
LOC_Os08g15230.1	62.6699	56.0259	28.2453	36.7379	54.5867	46.3347	46.2817	24.0801	36.8198	77.3277	131.089	53.6732	43.677	31.0407	38.2676	111.279	59.4035	28.5519	36.8339	44.2332	cDNA|heat shock protein-related, putative, expressed	K03695|1|3e-10|66.6|bdi:100834255|ATP-dependent Clp protease ATP-binding subunit ClpB	-	-	-	gi|40253563|dbj|BAD05509.1|/0/101 kDa heat shock protein; HSP101-like protein [Oryza sativa Japonica Group]
LOC_Os01g60830.1	159.958	0.554744	9.72407	207.177	140.97	170.587	0.430977	11.9573	250.704	267.005	75.18	0.734014	3.21186	284.301	103.336	68.4316	1.20438	5.99087	145.443	112.28	cDNA|expressed protein	K06636|1|5e-10|64.3|ppp:PHYPADRAFT_79481|structural maintenance of chromosome 1	-	GO:0005488//binding	-	gi|115440763|ref|NP_001044661.1|/2.94227e-94/Os01g0823600 [Oryza sativa Japonica Group]
LOC_Os07g43730.1	156.386	295.72	267.572	310.791	315.216	128.029	342.419	277.186	240.216	238.945	154.916	335.848	256.672	365.072	328.986	151.128	343.042	218.909	299.764	284.118	cDNA|transcription elongation factor 1, putative, expressed	-	-	GO:0008135//translation factor activity, nucleic acid binding	GO:0006412//translation	gi|195652947|gb|ACG45941.1|/1.17522e-21/transcription elongation factor 1 [Zea mays]
LOC_Os08g33710.1	157.681	4.5154	3.05894	17.152	30.5458	166.059	5.66947	2.84272	24.3137	257.635	1152.68	4.20032	5.37333	55.7331	73.6753	1035.69	6.33743	1.47768	38.0559	156.959	cDNA|ribonuclease T2 family domain containing protein, expressed	K01166|1|1e-125|448|osa:4345656|ribonuclease T2 [EC:3.1.27.1]	GO:0031410//cytoplasmic vesicle	GO:0016892;GO:0003676//nucleic acid binding	-	gi|115476562|ref|NP_001061877.1|/1.24636e-124/Os08g0434100 [Oryza sativa Japonica Group]
LOC_Os01g17240.1	93.9547	71.3002	21.5782	74.8979	50.5129	94.9396	51.5221	25.367	87.8659	53.774	139.931	76.2512	19.8194	75.3573	45.7095	119.943	43.2652	22.9322	61.2731	48.7884	cDNA|transporter, major facilitator family, putative, expressed	K08193|1|3e-131|468|cme:CMP354C|MFS transporter, ACS family, solute carrier family 17 (sodium-dependent inorganic phosphate cotransporter), other;K12303|4|2e-84|311|cre:CHLREDRAFT_78631|MFS transporter, ACS family, solute carrier family 17 (sodium-dependent inorganic phosphate cotransporter), member 9	GO:0009534//chloroplast thylakoid	GO:0015291//secondary active transmembrane transporter activity;GO:0015103//inorganic anion transmembrane transporter activity	GO:0015698//inorganic anion transport;GO:0009314//response to radiation;GO:0051707//response to other organism	gi|115435982|ref|NP_001042749.1|/0/Os01g0279700 [Oryza sativa Japonica Group]
LOC_Os06g40500.1	181.978	3.96853	10.0011	20.3474	44.8774	232.192	5.4263	18.9631	15.3603	27.9401	177.913	4.70489	10.0699	64.0506	43.6232	285.91	7.35225	8.22863	40.9159	24.9803	cDNA|expressed protein	-	GO:0044464//cell part	-	GO:0006656//phosphatidylcholine biosynthetic process	gi|115468860|ref|NP_001058029.1|/2.75529e-138/Os06g0607100 [Oryza sativa Japonica Group]
LOC_Os01g13370.1	124.925	65.3839	59.797	39.3368	41.5753	104.58	72.6952	70.5227	37.0019	26.9946	83.5431	52.6	62.6545	31.779	37.1289	108.497	66.9805	81.3195	38.0299	35.5381	cDNA|seven in absentia protein family domain containing protein, expressed	K04506|1|4e-166|583|osa:4327774|E3 ubiquitin-protein ligase SIAH1 [EC:6.3.2.19];K08742|2|1e-161|568|osa:4338181|E3 ubiquitin-protein ligase SIAH2 [EC:6.3.2.19]	GO:0043231//intracellular membrane-bounded organelle	GO:0046914//transition metal ion binding;GO:0019787//small conjugating protein ligase activity	GO:0019941//modification-dependent protein catabolic process;GO:0032501//multicellular organismal process;GO:0032446//protein modification by small protein conjugation	gi|115435520|ref|NP_001042518.1|/4.32056e-165/Os01g0234900 [Oryza sativa Japonica Group]
LOC_Os05g05950.1	51.9091	280.316	94.5186	42.3983	38.5799	37.071	271.493	93.3643	34.4954	39.2979	63.2885	172.627	113.653	44.8368	53.4	56.0971	259.608	102.756	41.1736	41.7274	cDNA|TOC159, putative, expressed	-	GO:0009527//plastid outer membrane	GO:0017111//nucleoside-triphosphatase activity;GO:0005488//binding	GO:0006605//protein targeting;GO:0009207	gi|115462147|ref|NP_001054673.1|/0/Os05g0151400 [Oryza sativa Japonica Group]
LOC_Os01g10210.1	182.987	152.812	380.07	255.441	107.569	299.251	101.214	370.887	270.961	21.7542	90.9518	139.205	516.611	318.409	213.473	177.6	156.725	537.463	248.999	123.712	cDNA|lachrymatory factor synthase, putative, expressed	-	-	-	-	gi|115435100|ref|NP_001042308.1|/5.03086e-84/Os01g0198900 [Oryza sativa Japonica Group]
LOC_Os03g63360.1	178.088	124.683	99.8333	172.805	121.803	165.994	104.846	83.5283	167.478	69.5178	205.666	102.339	62.3794	200.137	167.77	198.167	109.289	84.9795	134.41	106.895	cDNA|glutathione S-transferase, putative, expressed	-	GO:0009536//plastid	-	-	gi|115456613|ref|NP_001051907.1|/6.72922e-124/Os03g0850600 [Oryza sativa Japonica Group]
LOC_Os07g37890.1	82.8101	28.2246	22.9892	18.6486	16.1062	82.5941	27.8804	17.3799	26.0441	21.9718	52.4582	29.1065	24.9774	18.5012	16.2525	51.7837	24.9883	18.6184	17.3968	23.7231	cDNA|protein phosphatase 2C, putative, expressed	K04345|1|2e-31|136|rcu:RCOM_1050860|protein kinase A [EC:2.7.11.11]	-	GO:0003824//catalytic activity	-	gi|115472835|ref|NP_001060016.1|/0/Os07g0566200 [Oryza sativa Japonica Group]
LOC_Os10g42500.1	123.321	79.9098	95.6354	131.213	88.2882	110.022	72.4424	98.6639	130.001	61.2575	134.821	89.8662	81.5549	145.035	93.1433	134.068	82.5467	70.0214	109.195	77.0054	cDNA|PAP fibrillin family domain containing protein, expressed	-	GO:0009536//plastid	-	-	gi|62900689|sp|Q7XBW5.1|PAP3_ORYSJ/8.82297e-142/RecName: Full=Probable plastid-lipid-associated protein 3, chloroplastic; Flags: Precursor
LOC_Os03g12500.1	109.197	19.3146	23.9234	71.1857	368.105	46.0167	291.547	219.8	58.4943	316.967	37.9273	96.529	41.7026	169.882	378.499	64.8439	464.163	14.8396	244.532	611.529	cDNA|cytochrome P450, putative, expressed	K01723|1|2e-173|607|zma:542150|hydroperoxide dehydratase [EC:4.2.1.92]	-	GO:0005506//iron ion binding	-	gi|115451671|ref|NP_001049436.1|/0/Os03g0225900 [Oryza sativa Japonica Group]
LOC_Os12g43130.1	145.325	3.9679	11.0557	68.1597	114.412	194.142	5.03829	23.7998	83.7702	102.909	253.105	2.16781	7.08857	153.101	128.258	214.809	4.32272	16.7256	128.111	119.13	cDNA|phytoene synthase, chloroplast precursor, putative, expressed	K02291|1|9e-173|541|osa:4352846|phytoene synthase [EC:2.5.1.32]	GO:0043231//intracellular membrane-bounded organelle	GO:0016740//transferase activity	GO:0008152//metabolic process	gi|77556698|gb|ABA99494.1|/0/Phytoene synthase, chloroplast precursor, putative, expressed [Oryza sativa Japonica Group]
LOC_Os01g66000.1	174.804	42.3393	47.0917	30.6178	69.7262	266.227	49.1204	136.901	40.9012	16.5604	132.349	68.9372	15.0376	29.1473	85.1352	214.244	104.883	33.7524	32.729	32.8354	cDNA|NADH dehydrogenase I subunit N, putative, expressed	-	GO:0043234//protein complex;GO:0009526//plastid envelope;GO:0009534//chloroplast thylakoid	GO:0016651//oxidoreductase activity, acting on NADH or NADPH	GO:0010257;GO:0008152//metabolic process;GO:0050832//defense response to fungus	gi|56784479|dbj|BAD82572.1|/9.0239e-116/hypothetical protein [Oryza sativa Japonica Group]
LOC_Os03g50885.1	150.389	80.8805	112.284	316.685	213.369	123.737	70.849	108.987	345.224	349.914	187.868	72.1183	126.774	277.713	189.308	164.476	77.5303	91.0746	258.797	214.632	cDNA|actin, putative, expressed	K10355|1|0.0|759|osa:4333919|actin, other eukaryote;K05692|2|0.0|753|bdi:100841760|actin beta/gamma 1	GO:0043232;GO:0043231//intracellular membrane-bounded organelle;GO:0016020//membrane	GO:0032559	GO:0007010//cytoskeleton organization	gi|115454971|ref|NP_001051086.1|/0/Os03g0718100 [Oryza sativa Japonica Group]
LOC_Os01g15000.1	80.3578	164.849	321.977	52.5034	35.5144	85.3004	275.51	436.617	42.8856	65.3046	79.5347	171.117	548.419	49.0566	58.7419	140.27	198.096	377.74	68.5131	81.9909	cDNA|lipase, putative, expressed	-	-	GO:0016787//hydrolase activity	-	gi|56783654|dbj|BAD81066.1|/0/unknown protein [Oryza sativa Japonica Group]
LOC_Os03g08310.1	210.778	0	0.757931	10.5447	18.0838	222.158	0.772615	0.774791	11.154	149.717	23.7948	0.789523	1.31431	25.8519	50.4093	14.3649	7.19702	0.402745	25.4351	71.8142	cDNA|ZIM domain containing protein, putative, expressed	K13464|1|8e-54|209|osa:4331832|jasmonate ZIM domain-containing protein	-	-	-	gi|125542649|gb|EAY88788.1|/8.26837e-53/hypothetical protein OsI_10262 [Oryza sativa Indica Group]
LOC_Os01g59080.1	222.807	240.307	116.779	128.598	233.951	289.586	294.741	109.326	162.754	26.3879	179.116	321.883	52.8876	150.661	259.403	202.18	366.582	141.379	127.676	129.607	cDNA|expressed protein	-	GO:0009534//chloroplast thylakoid	-	-	gi|115440557|ref|NP_001044558.1|/7.82412e-50/Os01g0805200 [Oryza sativa Japonica Group]
LOC_Os02g48190.1	91.6472	7.97375	9.67361	25.8432	25.3102	75.8068	10.3667	11.3256	14.9589	173.532	163.63	12.4023	26.1351	21.3161	26.0862	185.504	10.9129	9.40193	41.1512	72.275	cDNA|expressed protein	-	-	-	-	gi|297599830|ref|NP_001047907.2|/0/Os02g0712500 [Oryza sativa Japonica Group]
LOC_Os07g36410.1	134.606	95.7728	123.477	101.662	68.3465	29.0115	101.067	74.2417	62.7648	42.5327	105.99	103.025	140.314	120.074	66.8675	95.0277	95.1852	90.2412	87.4815	55.2779	cDNA|expressed protein	-	GO:0031410//cytoplasmic vesicle	-	-	gi|218199810|gb|EEC82237.1|/1.06968e-82/hypothetical protein OsI_26406 [Oryza sativa Indica Group]
LOC_Os06g44010.1	137.14	2.68335	20.2027	69.549	42.8515	216.679	11.2446	36.1095	140.661	127.748	7.96321	9.42496	35.3707	43.0331	71.6693	9.63415	12.2399	23.1827	48.3997	109.102	cDNA|WRKY28, expressed	K13424|1|1e-18|93.2|zma:100281160|WRKY transcription factor 33	GO:0043231//intracellular membrane-bounded organelle	GO:0001071//nucleic acid binding transcription factor activity	GO:0016101//diterpenoid metabolic process;GO:0006950//response to stress	gi|115469234|ref|NP_001058216.1|/2.37177e-143/Os06g0649000 [Oryza sativa Japonica Group]
LOC_Os03g12290.1	106.833	75.1786	84.4511	93.0938	43.8736	116.023	44.429	68.7661	71.594	10.7939	137.49	33.2673	36.6473	90.5138	80.1406	151.093	63.9689	41.7803	72.0044	20.5706	cDNA|glutamine synthetase, catalytic domain containing protein, expressed	K01915|1|0.0|747|osa:4332108|glutamine synthetase [EC:6.3.1.2]	GO:0044424//intracellular part	GO:0016211//ammonia ligase activity;GO:0032559	GO:0006541//glutamine metabolic process;GO:0071941	gi|115451647|ref|NP_001049424.1|/0/Os03g0223400 [Oryza sativa Japonica Group]
LOC_Os04g57340.1	378.551	210.575	311.15	361.779	158.842	489.115	134.529	198.311	320.061	216.261	149.268	227.207	318.904	206.527	200.385	201.045	204.824	178.703	141.464	95.137	cDNA|AP2 domain containing protein, expressed	K09286|1|1e-17|87.8|aly:ARALYDRAFT_479554|EREBP-like factor	GO:0043231//intracellular membrane-bounded organelle	GO:0003676//nucleic acid binding;GO:0001071//nucleic acid binding transcription factor activity	GO:0000160//two-component signal transduction system (phosphorelay);GO:0009725//response to hormone stimulus;GO:0006351//transcription, DNA-dependent;GO:0006950//response to stress	gi|115461202|ref|NP_001054201.1|/2.10817e-40/Os04g0669200 [Oryza sativa Japonica Group]
LOC_Os01g58024.1	258.378	432.188	408.547	72.9884	84.2165	309.371	342.969	370.91	80.972	66.5049	371.562	151.431	278.525	41.2345	52.0614	279.233	300.688	644.514	116.855	59.5309	cDNA|NADPH-dependent oxidoreductase, putative, expressed	K05581|1|6e-94|342|osa:3131458|NAD(P)H-quinone oxidoreductase subunit J [EC:1.6.5.3]	GO:0009534//chloroplast thylakoid	GO:0048037//cofactor binding;GO:0050136//NADH dehydrogenase (quinone) activity	GO:0051234//establishment of localization;GO:0006091//generation of precursor metabolites and energy	gi|42795490|gb|AAS46057.1|/5.82795e-93/NADH dehydrogenase subunit J [Oryza sativa Indica Group]
LOC_Os05g48630.2	251.903	44.3853	203.194	149.404	107.737	280.733	65.4467	207.008	116.336	13.2862	277.776	29.724	89.1573	111.293	175.058	317.994	49.165	197.358	116.137	66.8178	cDNA|expressed protein	K02695|1|1e-59|228|osa:4339593|photosystem I subunit VI	GO:0009507//chloroplast;GO:0009522//photosystem I	-	-	gi|115465409|ref|NP_001056304.1|/1.28121e-58/Os05g0560000 [Oryza sativa Japonica Group]
LOC_Os02g56270.1	57.0236	109.692	71.8204	55.81	60.9016	40.3969	96.1605	98.0866	79.9879	112.141	107.186	75.5758	90.4726	55.1925	56.445	93.4827	98.8003	82.9328	72.027	98.8755	cDNA|ENTH domain containing protein, expressed	K12471|1|4e-148|524|vvi:100267012|epsin	GO:0031090//organelle membrane;GO:0043231//intracellular membrane-bounded organelle	GO:0005515//protein binding;GO:0008289//lipid binding	-	gi|125584077|gb|EAZ25008.1|/0/hypothetical protein OsJ_08790 [Oryza sativa Japonica Group]
LOC_Os05g35290.1	85.6623	6.49209	40.0536	85.3716	266.65	77.5293	39.2285	67.358	225.443	302.715	10.7799	19.3072	89.2618	119.491	175.351	20.5751	39.8978	49.1607	164.296	302.535	cDNA|phenylalanine ammonia-lyase, putative, expressed	K10775|1|0.0|1315|osa:4338861|phenylalanine ammonia-lyase [EC:4.3.1.24]	GO:0044424//intracellular part	GO:0016841//ammonia-lyase activity	GO:0006558//L-phenylalanine metabolic process	gi|115464017|ref|NP_001055608.1|/0/Os05g0427400 [Oryza sativa Japonica Group]
LOC_Os11g29290.1	128.645	17.9067	14.6515	7.34259	43.2981	90.0354	27.2209	16.7892	8.79651	66.1986	95.8139	20.6778	32.1976	15.8983	28.5765	86.7419	42.6351	13.3106	28.4258	47.1894	cDNA|cytochrome P450, putative, expressed	K13407|1|4e-101|367|vvi:100259592|cytochrome P450, family 94, subfamily A, polypeptide 1 (fatty acid omega-hydroxylase) [EC:1.14.-.-];K00517|3|2e-96|351|ath:AT3G56630|[EC:1.14.-.-]	GO:0031410//cytoplasmic vesicle	GO:0016491//oxidoreductase activity;GO:0005506//iron ion binding	-	gi|297611832|ref|NP_001067905.2|/0/Os11g0483000 [Oryza sativa Japonica Group]
LOC_Os09g25320.1	260.014	1015.25	408.746	285.11	240.824	214.618	786.79	426.635	250.79	268.095	319.485	966.603	562.774	344.79	317.694	214.016	679.567	323.128	224.188	234.521	cDNA|ubiquitin family protein, putative, expressed	K08770|1|3e-59|226|mtr:MTR_4g081010|ubiquitin C	GO:0043231//intracellular membrane-bounded organelle;GO:0016020//membrane	-	GO:0009725//response to hormone stimulus;GO:0019941//modification-dependent protein catabolic process;GO:0007275//multicellular organismal development;GO:0032446//protein modification by small protein conjugation;GO:0009692	gi|302393764|sp|P0C073.2|RUB1_DESAN/6.7558e-70/RecName: Full=Ubiquitin-NEDD8-like protein RUB1; Contains: RecName: Full=Ubiquitin; Contains: RecName: Full=NEDD8-like protein RUB1; AltName: Full=DaRUB1; AltName: Full=Ubiquitin-related protein 1; Flags: Precursor
LOC_Os01g73250.1	159.842	22.1849	86.9329	99.8996	168.613	55.4378	2.85378	20.9364	28.1887	25.994	98.9702	18.1113	30.9527	104.118	276.012	42.8432	4.05746	12.5272	55.6114	33.326	cDNA|abscisic stress-ripening, putative, expressed	-	-	-	-	gi|115442415|ref|NP_001045487.1|/2.60787e-60/Os01g0963600 [Oryza sativa Japonica Group]
LOC_Os01g49190.1	100.558	203.786	153.411	232.304	168.586	66.5821	177.738	143.652	199.485	173.739	89.6045	166.951	156.883	253.721	192.29	83.3497	188.627	172.987	260.897	201.251	cDNA|ATP synthase, putative, expressed	K02133|1|0.0|940|osa:4324151|F-type H+-transporting ATPase subunit beta [EC:3.6.3.14]	GO:0000275//mitochondrial proton-transporting ATP synthase complex, catalytic core F(1)	GO:0019829//cation-transporting ATPase activity;GO:0015078//hydrogen ion transmembrane transporter activity;GO:0032559;GO:0015662//ATPase activity, coupled to transmembrane movement of ions, phosphorylative mechanism	GO:0015988//energy coupled proton transmembrane transport, against electrochemical gradient;GO:0009207;GO:0015986//ATP synthesis coupled proton transport	gi|115439241|ref|NP_001043900.1|/0/Os01g0685800 [Oryza sativa Japonica Group]
LOC_Os07g31450.1	32.5269	64.1757	46.1866	25.4134	27.0473	26.8885	52.0068	50.65	26.9406	28.2369	33.7721	50.5502	52.5763	23.2116	20.1909	29.9514	53.5461	59.2908	31.103	25.1943	cDNA|CHR4/MI-2-LIKE, putative, expressed	K03580|1|0.0|1160|osa:4343299|ATP-dependent helicase HepA [EC:3.6.4.-];K11643|3|3e-160|565|gmx:100804203|chromodomain-helicase-DNA-binding protein 4 [EC:3.6.4.12]	GO:0031410//cytoplasmic vesicle	GO:0017111//nucleoside-triphosphatase activity;GO:0003676//nucleic acid binding;GO:0032559	-	gi|222637088|gb|EEE67220.1|/0/hypothetical protein OsJ_24338 [Oryza sativa Japonica Group]
LOC_Os03g18740.1	159.355	133.018	111.263	160.817	173.117	216.334	86.7942	98.503	187.397	169.924	18.3871	44.1162	101.478	105.801	185.094	46.4474	86.0345	72.2957	94.7964	180.109	cDNA|oxidoreductase, short chain dehydrogenase/reductase family, putative, expressed	K09841|1|7e-48|189|sbi:SORBI_01g003880|xanthoxin dehydrogenase [EC:1.1.1.288];K13070|4|5e-45|180|osa:4335093|momilactone-A synthase [EC:1.1.1.295]	-	-	-	gi|115452495|ref|NP_001049848.1|/4.34281e-132/Os03g0299200 [Oryza sativa Japonica Group]
LOC_Os05g01820.1	210.93	85.3067	186.679	545.568	695.915	137.208	113.499	214.835	670.121	1059.49	341.355	104.16	228.413	712.176	713.109	240.36	102.381	205.255	605.846	912.483	cDNA|cytochrome b5-like Heme/Steroid binding domain containing protein, expressed	K00360|1|3e-17|87.4|ota:Ot10g00920|nitrate reductase (NADH) [EC:1.7.1.1];K13076|4|7e-12|69.7|aly:ARALYDRAFT_907699|delta8-fatty-acid desaturase [EC:1.14.19.4]	GO:0042598	GO:0008940//nitrate reductase activity;GO:0005506//iron ion binding	GO:0006091//generation of precursor metabolites and energy	gi|115461669|ref|NP_001054434.1|/1.62727e-74/Os05g0108800 [Oryza sativa Japonica Group]
LOC_Os09g36800.1	123.316	8.02982	37.1207	99.4511	161.728	113.342	23.3131	48.8723	99.2877	213.069	129.776	20.7107	48.8542	137.332	132.025	119.219	21.6074	42.8698	148.459	184.296	cDNA|3-dehydroquinate synthase, putative, expressed	K01735|1|0.0|706|osa:4347717|3-dehydroquinate synthase [EC:4.2.3.4]	GO:0043231//intracellular membrane-bounded organelle	GO:0016838//carbon-oxygen lyase activity, acting on phosphates	GO:0008652//cellular amino acid biosynthetic process	gi|115480417|ref|NP_001063802.1|/0/Os09g0539100 [Oryza sativa Japonica Group]
LOC_Os05g33730.1	95.2575	441.589	205.882	107.14	86.5633	77.0801	338.312	220.636	98.9202	62.7988	164.523	306.562	148.01	80.2637	78.6349	164.743	423.65	161.669	82.9519	83.4683	cDNA|gibberellin receptor GID1L2, putative, expressed	K14493|1|0.0|694|osa:4338764|gibberellin receptor GID1 [EC:3.-.-.-]	GO:0043231//intracellular membrane-bounded organelle	GO:0004871//signal transducer activity;GO:0003824//catalytic activity	GO:0009725//response to hormone stimulus	gi|115463841|ref|NP_001055520.1|/0/Os05g0407500 [Oryza sativa Japonica Group]
LOC_Os03g21540.1	64.7879	201.74	122.977	36.5243	51.6308	48.0476	210.824	187.982	30.6857	43.7211	32.9171	133.774	171.548	32.6704	35.7763	39.2991	190.642	170.68	47.9286	45.1124	cDNA|TKL_IRAK_CrRLK1L-1.8 - The CrRLK1L-1 subfamily has homology to the CrRLK1L homolog, expressed	K04733|1|0.0|671|ath:AT5G38990|interleukin-1 receptor-associated kinase 4 [EC:2.7.11.1];K00924|3|1e-62|240|aly:ARALYDRAFT_486409|[EC:2.7.1.-]	GO:0044426;GO:0031410//cytoplasmic vesicle;GO:0016020//membrane	GO:0004672//protein kinase activity;GO:0032559	GO:0006952//defense response;GO:0006468//protein phosphorylation;GO:0009856//pollination;GO:0007275//multicellular organismal development	gi|115452843|ref|NP_001050022.1|/0/Os03g0333200 [Oryza sativa Japonica Group]
LOC_Os05g37250.1	86.2781	38.1305	42.1304	10.3107	12.5474	50.2083	30.7114	36.2328	7.81021	7.32099	39.2091	33.6491	44.8601	11.4453	6.46462	31.6946	35.0334	23.2859	7.794	5.00635	cDNA|cytochrome P450, putative, expressed	K13407|1|1e-101|369|vvi:100259592|cytochrome P450, family 94, subfamily A, polypeptide 1 (fatty acid omega-hydroxylase) [EC:1.14.-.-];K00517|4|2e-96|352|ath:AT3G56630|[EC:1.14.-.-]	GO:0031410//cytoplasmic vesicle	GO:0004497//monooxygenase activity;GO:0005506//iron ion binding	GO:0006091//generation of precursor metabolites and energy	gi|115464163|ref|NP_001055681.1|/0/Os05g0445100 [Oryza sativa Japonica Group]
LOC_Os12g39360.1	78.0617	0.359281	9.71141	328.666	90.3954	39.2668	1.19092	4.77711	413.263	367.088	39.3789	2.96641	5.35417	73.72	240.732	28.2386	0.901358	6.98399	84.8407	96.3381	cDNA|aspartic proteinase nepenthesin precursor, putative, expressed	-	GO:0031410//cytoplasmic vesicle	GO:0016787//hydrolase activity	-	gi|115489316|ref|NP_001067145.1|/0/Os12g0583300 [Oryza sativa Japonica Group]
LOC_Os06g37180.1	101.147	168.461	130.616	133.279	149.945	65.3827	180.299	134.297	126.527	173.504	112.757	197.87	156.666	182.566	165.576	84.2298	169.931	202.074	184.493	205.213	cDNA|ATP synthase, putative, expressed	K02147|1|0.0|966|osa:4341339|V-type H+-transporting ATPase subunit B [EC:3.6.3.14]	GO:0033176	GO:0015078//hydrogen ion transmembrane transporter activity;GO:0019829//cation-transporting ATPase activity;GO:0032559	GO:0015986//ATP synthesis coupled proton transport;GO:0015988//energy coupled proton transmembrane transport, against electrochemical gradient	gi|125597623|gb|EAZ37403.1|/0/hypothetical protein OsJ_21740 [Oryza sativa Japonica Group]
LOC_Os03g17580.1	182.1	109.661	155.461	144.982	213.873	186.944	118.985	126.298	132.805	26.4563	117.282	133.144	86.2391	115.769	309.913	132.155	155.722	123.323	105.908	121.529	cDNA|ribosomal protein L10, putative, expressed	K02864|1|3e-114|409|osa:4332466|large subunit ribosomal protein L10	GO:0030529//ribonucleoprotein complex;GO:0009536//plastid	GO:0003723//RNA binding;GO:0005198//structural molecule activity	GO:0010467//gene expression;GO:0022613//ribonucleoprotein complex biogenesis	gi|115452321|ref|NP_001049761.1|/3.72249e-113/Os03g0284400 [Oryza sativa Japonica Group]
LOC_Os02g49800.1	95.1197	326.493	376.074	342.525	391.568	49.7141	332.657	238.281	340.602	298.403	79.9182	524.252	297.927	303.45	304.95	67.1491	308.436	242.323	326.096	343.828	cDNA|eukaryotic aspartyl protease domain containing protein, expressed	K00924|1|6e-36|150|aly:ARALYDRAFT_489138|[EC:2.7.1.-];K08245|3|1e-06|53.9|ppp:PHYPADRAFT_186425|phytepsin [EC:3.4.23.40]	-	GO:0004175//endopeptidase activity	GO:0019538//protein metabolic process	gi|218191512|gb|EEC73939.1|/0/hypothetical protein OsI_08807 [Oryza sativa Indica Group]
LOC_Os02g30320.1	176.28	25.57	218.294	338.93	287.288	186.177	47.5751	161.23	288.827	294.093	239.247	70.5108	348.814	453.464	318.391	218.059	52.1745	358.628	338.285	312.948	cDNA|drought-induced protein 1, putative, expressed	-	-	GO:0005515//protein binding	GO:0044267//cellular protein metabolic process	gi|115446281|ref|NP_001046920.1|/2.15486e-55/Os02g0506600 [Oryza sativa Japonica Group]
LOC_Os04g59200.1	139.513	1544.33	4026.43	2152.04	4033.98	15.9441	2045.81	2485.39	1935.6	806.985	41.7333	2886.63	3454.83	1357.68	1290.78	231.744	1648.13	1757.78	1790.25	1133.34	cDNA|peroxidase precursor, putative, expressed	K00430|1|2e-63|241|bdi:100842458|peroxidase [EC:1.11.1.7]	GO:0031410//cytoplasmic vesicle	-	-	gi|115461482|ref|NP_001054341.1|/1.0103e-172/Os04g0688500 [Oryza sativa Japonica Group]
LOC_Os03g18600.1	163.229	898.218	784.851	400.856	286.556	122.241	862.033	862.577	347.153	91.1058	640.278	502.342	564.265	418.504	314.438	845.403	1164.99	644.175	313.821	142.968	cDNA|cyclase/dehydrase family protein, putative, expressed	K14496|1|3e-76|283|osa:4332548|abscisic acid receptor PYR/PYL family	-	-	-	gi|125543492|gb|EAY89631.1|/3.56347e-75/hypothetical protein OsI_11160 [Oryza sativa Indica Group]
LOC_Os11g05050.1	293.723	63.4057	106.187	441.658	357.525	222.273	33.5444	59.928	225.736	104.664	86.4106	29.3815	75.3532	461.581	483.655	96.5934	47.5271	117.258	414.582	346.249	cDNA|stem-specific protein TSJT1, putative, expressed	K01953|1|4e-11|66.6|ppp:PHYPADRAFT_173106|asparagine synthase (glutamine-hydrolysing) [EC:6.3.5.4]	GO:0016020//membrane	-	GO:0009725//response to hormone stimulus;GO:0010038//response to metal ion	gi|115484165|ref|NP_001065744.1|/1.83831e-123/Os11g0147800 [Oryza sativa Japonica Group]
LOC_Os03g27310.1	223.882	645.655	466.467	266.17	217.883	188.194	572.802	569.018	237.275	244.744	236.605	379.446	491.308	272.804	255.819	199.806	567.26	435.369	275.36	260.106	cDNA|histone H3, putative, expressed	K11253|1|3e-71|266|ath:AT4G40030|histone H3	GO:0000785//chromatin;GO:0043231//intracellular membrane-bounded organelle	GO:0003676//nucleic acid binding	GO:0034728//nucleosome organization	gi|296083584|emb|CBI23573.3|/1.96771e-71/unnamed protein product [Vitis vinifera]
LOC_Os05g07860.1	126.744	16.752	35.3643	115.191	98.6514	103.079	10.9982	27.4503	91.4262	63.0617	108.997	12.6125	49.5347	149.569	113.204	83.9795	8.30979	51.2154	92.1628	83.1742	cDNA|uvrB/uvrC motif family protein, expressed	K06195|1|3e-55|214|ppp:PHYPADRAFT_142413|ApaG protein;K10290|3|3e-12|71.6|vcn:VOLCADRAFT_94568|F-box protein 3	GO:0043231//intracellular membrane-bounded organelle	GO:0016788//hydrolase activity, acting on ester bonds;GO:0003676//nucleic acid binding	GO:0006281//DNA repair	gi|222630358|gb|EEE62490.1|/4.50629e-121/hypothetical protein OsJ_17287 [Oryza sativa Japonica Group]
LOC_Os07g05810.1	135.21	106.291	107.369	89.1271	104.745	125.995	131.783	95.612	77.196	104.661	228.748	162.962	115.787	75.4682	85.7784	165.864	118.5	144.471	101.853	89.4176	cDNA|glycine-rich protein, putative, expressed	-	GO:0043231//intracellular membrane-bounded organelle	-	-	gi|115470619|ref|NP_001058908.1|/2.48339e-57/Os07g0152800 [Oryza sativa Japonica Group]
LOC_Os09g32330.1	153.317	506.836	478.565	83.0066	131.723	88.3438	601.429	496.191	63.1353	37.9022	232.793	421.784	495.949	85.0282	109.404	299.334	519.267	301.389	119.039	102.429	cDNA|expressed protein	-	-	-	-	gi|115479953|ref|NP_001063570.1|/1.96129e-71/Os09g0499000 [Oryza sativa Japonica Group]
LOC_Os01g70770.1	161.117	395.366	401.147	471.565	293.343	187.012	455.342	427.411	706.162	540.175	336.95	308.347	503.648	477.672	309.786	317.644	443.312	269.596	503.512	369.774	cDNA|glutathione S-transferase, putative, expressed	K00799|1|6e-118|422|osa:4326828|glutathione S-transferase [EC:2.5.1.18]	-	GO:0016765//transferase activity, transferring alkyl or aryl (other than methyl) groups	-	gi|115442053|ref|NP_001045306.1|/6.46181e-117/Os01g0933900 [Oryza sativa Japonica Group]
LOC_Os09g27820.1	141.984	48.3754	8.37301	32.567	11.5512	85.7126	27.6707	12.977	17.1853	43.6067	107.802	3.09491	13.6496	11.9446	2.22693	114.175	13.4649	6.02795	18.2459	5.77879	cDNA|1-aminocyclopropane-1-carboxylate oxidase protein, putative, expressed	K05933|1|3e-173|606|osa:4347225|aminocyclopropanecarboxylate oxidase [EC:1.14.17.4]	-	GO:0003824//catalytic activity	GO:0008152//metabolic process	gi|115479473|ref|NP_001063330.1|/3.68474e-172/Os09g0451400 [Oryza sativa Japonica Group]
LOC_Os02g35500.1	164.225	42.2723	104.344	140.387	104.354	178.539	44.4251	79.2003	127.918	55.6149	211.362	44.421	61.758	134.483	118.314	204.012	44.0524	90.1406	113.689	99.9419	cDNA|NAD binding domain of 6-phosphogluconate dehydrogenase containing protein, expressed	K00020|1|2e-80|297|olu:OSTLU_45774|3-hydroxyisobutyrate dehydrogenase [EC:1.1.1.31]	GO:0044444//cytoplasmic part	GO:0016616//oxidoreductase activity, acting on the CH-OH group of donors, NAD or NADP as acceptor;GO:0048037//cofactor binding	GO:0009081//branched-chain amino acid metabolic process;GO:0006950//response to stress;GO:0006007//glucose catabolic process	gi|115446749|ref|NP_001047154.1|/1.5215e-155/Os02g0562700 [Oryza sativa Japonica Group]
LOC_Os02g57650.1	80.5383	83.7561	96.9186	113.29	105.555	63.8179	93.325	90.6093	109.985	137.647	122.562	89.6165	106.674	113.486	90.8667	111.77	95.0154	83.3616	132.667	117.335	cDNA|No apical meristem protein, putative, expressed	-	-	-	-	gi|115449815|ref|NP_001048559.1|/0/Os02g0822400 [Oryza sativa Japonica Group]
LOC_Os08g34220.1	104.214	5.07716	7.63967	23.1899	40.5558	115.289	3.53986	11.1566	28.7727	20.5799	122.566	9.19834	4.52243	23.899	36.2117	101.21	5.18168	11.4932	31.6525	26.9894	cDNA|omega-6 fatty acid desaturase, chloroplast precursor, putative, expressed	K10255|1|0.0|803|bdi:100833718|omega-6 fatty acid desaturase (delta-12 desaturase) [EC:1.14.19.-]	GO:0009941//chloroplast envelope	GO:0016705//oxidoreductase activity, acting on paired donors, with incorporation or reduction of molecular oxygen	GO:0006631//fatty acid metabolic process	gi|42408677|dbj|BAD09897.1|/0/putative Omega-6 fatty acid desaturase, chloroplast precursor [Oryza sativa Japonica Group]
LOC_Os01g03040.1	197.699	55.5669	168.079	146.292	144.044	229.796	45.0882	177.59	164.075	90.1564	244.239	38.2324	145.661	134.95	175.462	265.152	36.1024	138.82	121.405	97.9897	cDNA|expressed protein	-	GO:0009536//plastid	-	-	gi|115434220|ref|NP_001041868.1|/3.47215e-99/Os01g0120500 [Oryza sativa Japonica Group]
LOC_Os10g13810.1	116.618	41.9248	29.6996	16.3008	31.4472	102.198	40.8202	32.7481	19.8361	50.189	23.3892	36.3834	30.752	12.9782	28.6142	32.6638	42.9889	19.6235	22.1064	41.2513	cDNA|glycosyltransferase family 43 protein, putative, expressed	-	GO:0043231//intracellular membrane-bounded organelle	GO:0016763//transferase activity, transferring pentosyl groups	GO:0009832//plant-type cell wall biogenesis;GO:0010413//glucuronoxylan metabolic process	gi|115481434|ref|NP_001064310.1|/1.93137e-157/Os10g0205300 [Oryza sativa Japonica Group]
LOC_Os09g39380.1	153.582	37.1539	48.6257	134.347	147.345	134.972	31.5976	36.4921	130.096	138.85	162.457	38.8693	45.2719	170.71	224.642	114.472	33.0605	46.2126	134.709	186.639	cDNA|monodehydroascorbate reductase, putative, expressed	K08232|1|0.0|815|osa:4347885|monodehydroascorbate reductase (NADH) [EC:1.6.5.4]	GO:0044424//intracellular part	GO:0003824//catalytic activity;GO:0050662//coenzyme binding	GO:0008152//metabolic process;GO:0019725//cellular homeostasis	gi|125564749|gb|EAZ10129.1|/0/hypothetical protein OsI_32437 [Oryza sativa Indica Group]
LOC_Os01g49890.1	103.641	116.619	95.738	88.7048	68.6541	121.378	106.004	122.563	96.561	103	123.877	85.1266	103.831	131.522	88.1978	152.646	122.439	92.9761	98.3552	94.096	cDNA|threonine synthase, chloroplast precursor, putative, expressed	K01733|1|0.0|931|osa:4325651|threonine synthase [EC:4.2.3.1]	GO:0009536//plastid	GO:0016838//carbon-oxygen lyase activity, acting on phosphates;GO:0048037//cofactor binding	GO:0006566//threonine metabolic process	gi|115439335|ref|NP_001043947.1|/0/Os01g0693800 [Oryza sativa Japonica Group]
LOC_Os04g57930.1	228.485	21.3729	53.9672	201.236	204.234	330.163	19.2321	59.8771	212.698	144.957	272.074	34.507	61.9541	188.048	213.675	274.734	32.7053	114.94	114.925	166.513	cDNA|thioredoxin, putative, expressed	K03671|1|2e-55|214|bdi:100821992|thioredoxin 1	GO:0031976;GO:0009532//plastid stroma	GO:0015036//disulfide oxidoreductase activity	GO:0018904;GO:0019725//cellular homeostasis;GO:0044093	gi|115461306|ref|NP_001054253.1|/1.04952e-74/Os04g0676100 [Oryza sativa Japonica Group]
LOC_Os08g36920.1	183.104	0.173172	0	2.61143	4.27781	107.005	0.179382	0.179887	1.21867	112.137	12.6765	0.366615	0	8.11326	25.5355	9.9633	0.334193	0	7.51595	25.2791	cDNA|AP2 domain containing protein, expressed	K09286|1|4e-12|70.9|ath:AT1G43160|EREBP-like factor	-	-	-	gi|125603736|gb|EAZ43061.1|/3.92574e-112/hypothetical protein OsJ_27650 [Oryza sativa Japonica Group]
LOC_Os01g63210.1	214.226	3.4443	7.41176	65.4978	171.094	234.539	7.55535	22.0985	78.0627	291.67	117.246	10.0798	8.77238	183.452	288.346	100.367	15.2488	5.90762	109.29	355.328	cDNA|SOUL heme-binding protein, putative, expressed	-	GO:0016020//membrane;GO:0043231//intracellular membrane-bounded organelle	-	GO:0007165//signal transduction	gi|115441075|ref|NP_001044817.1|/1.65499e-121/Os01g0850900 [Oryza sativa Japonica Group]
LOC_Os05g34770.1	235.423	122.915	139.863	286.148	374.31	178.762	151.585	138.34	345.172	758.855	330.342	196.934	239.445	464.976	439.088	214.053	149.598	158.517	427.385	646.196	cDNA|cytochrome c, putative, expressed	K08738|1|4e-57|219|osa:4338825|cytochrome c	GO:0043231//intracellular membrane-bounded organelle;GO:0044425//membrane part	GO:0005506//iron ion binding	GO:0051234//establishment of localization;GO:0006091//generation of precursor metabolites and energy	gi|115463957|ref|NP_001055578.1|/4.66802e-56/Os05g0420600 [Oryza sativa Japonica Group]
LOC_Os02g03230.1	114.083	74.1889	104.333	43.0766	87.1988	131.649	116.452	161.106	38.2994	32.4774	108.636	55.9461	77.8652	42.3539	45.0074	146.064	64.2707	239.071	45.2794	43.8419	cDNA|membrane related protein CP5, putative, expressed	-	-	-	-	gi|218189961|gb|EEC72388.1|/0/hypothetical protein OsI_05667 [Oryza sativa Indica Group]
LOC_Os07g30020.1	55.2995	152.957	184.079	85.4161	67.9017	40.3217	147.109	169.159	74.447	84.3497	90.8463	140.696	199.67	83.6349	75.6802	77.9121	137.237	186.825	111.767	96.0587	cDNA|anthranilate phosphoribosyltransferase, putative, expressed	-	-	-	-	gi|115472097|ref|NP_001059647.1|/0/Os07g0483500 [Oryza sativa Japonica Group]
LOC_Os05g25640.1	110.974	16.6934	41.8716	175.16	386.08	90.277	22.3264	72.1067	375.202	608.628	242.475	10.8483	93.5136	378.323	447.441	253.453	27.9338	57.8487	420.19	889.291	cDNA|cytochrome P450, putative, expressed	K00487|1|0.0|927|osa:4338409|trans-cinnamate 4-monooxygenase [EC:1.14.13.11]	GO:0031410//cytoplasmic vesicle	GO:0016491//oxidoreductase activity;GO:0005506//iron ion binding	GO:0008152//metabolic process	gi|115463181|ref|NP_001055190.1|/0/Os05g0320700 [Oryza sativa Japonica Group]
LOC_Os07g08150.1	176.847	0	0.171093	3.96721	25.5713	371.771	0.348815	0.524696	14.8109	10.9759	135.242	0.356448	0	13.0398	10.909	121.827	0.162463	0	9.69367	5.75232	cDNA|early light-induced protein, chloroplast precursor, putative, expressed	-	-	-	-	gi|115470861|ref|NP_001059029.1|/2.29712e-38/Os07g0178700 [Oryza sativa Japonica Group]
LOC_Os06g49460.1	165.423	75.8857	68.1163	87.1676	68.4163	135.238	80.572	67.4966	84.4161	94.6441	134.808	69.7841	61.7657	70.1388	64.1089	124.876	85.1222	47.2929	66.3754	69.8893	cDNA|Rer1 protein, putative, expressed	-	GO:0016020//membrane	-	-	gi|53792604|dbj|BAD53619.1|/3.45561e-72/putative endoplasmatic reticulum retrieval protein Rer1B [Oryza sativa Japonica Group]
LOC_Os08g05940.1	82.252	199.655	217.529	143.71	92.5223	64.8627	226.312	266.056	141.266	90.4482	105.49	157.4	211.981	109.343	97.3082	95.6958	180.643	219.186	112.664	100.456	cDNA|retrotransposon protein, putative, unclassified, expressed	K03006|1|0.0|681|sbi:SORBI_07g003680|DNA-directed RNA polymerase II subunit RPB1 [EC:2.7.7.6]	GO:0016591//DNA-directed RNA polymerase II, holoenzyme;GO:0009536//plastid	GO:0034062//RNA polymerase activity;GO:0003676//nucleic acid binding	GO:0006351//transcription, DNA-dependent	gi|222639936|gb|EEE68068.1|/0/hypothetical protein OsJ_26081 [Oryza sativa Japonica Group]
LOC_Os04g41460.1	74.0129	14.3295	48.5853	24.2029	28.8165	69.1058	16.019	49.6661	19.9061	30.2897	71.927	14.4172	62.2148	20.0089	27.815	81.8346	13.1423	55.4644	33.6786	30.8455	cDNA|transporter family protein, putative, expressed	K08150|1|0.0|867|osa:4336250|MFS transporter, SP family, solute carrier family 2 (myo-inositol transporter), member 13	GO:0000325//plant-type vacuole;GO:0031224//intrinsic to membrane	GO:0005365//myo-inositol transmembrane transporter activity	GO:0015791//polyol transport	gi|115459144|ref|NP_001053172.1|/0/Os04g0491700 [Oryza sativa Japonica Group]
LOC_Os01g53330.1	110.203	2.01072	2.25831	9.57524	40.0847	117.399	1.42509	8.13488	18.2462	3.21943	99.4514	4.03276	1.27872	12.8506	26.0084	98.6573	5.41207	2.85716	14.9041	15.777	cDNA|anthocyanidin 5,3-O-glucosyltransferase, putative, expressed	K08237|1|4e-67|254|ath:AT4G01070|hydroquinone glucosyltransferase [EC:2.4.1.218]	-	GO:0016757//transferase activity, transferring glycosyl groups	-	gi|125571933|gb|EAZ13448.1|/0/hypothetical protein OsJ_03365 [Oryza sativa Japonica Group]
LOC_Os06g35160.1	96.995	16.2539	40.3425	47.3664	89.3107	107.415	19.6428	36.8733	45.6877	108.089	52.3014	14.9309	40.5398	81.0989	104.247	81.7096	25.238	30.7684	67.5161	109.766	cDNA|CAMK_KIN1/SNF1/Nim1_like.26 - CAMK includes calcium/calmodulin depedent protein kinases, expressed	K00924|1|2e-90|332|ath:AT1G30270|[EC:2.7.1.-];K07198|4|1e-58|226|ppp:PHYPADRAFT_228849|5'-AMP-activated protein kinase, catalytic alpha subunit [EC:2.7.11.11]	-	GO:0004672//protein kinase activity	-	gi|115468424|ref|NP_001057811.1|/0/Os06g0543400 [Oryza sativa Japonica Group]
LOC_Os07g01030.1	94.0499	38.3879	124.035	74.4138	56.9584	77.28	32.902	167.613	57.3187	20.8046	103.328	27.0897	89.2782	45.902	81.4071	88.9393	34.9395	120.841	57.3131	52.7086	cDNA|glycosyl transferase, group 1 domain containing protein, expressed	K06119|1|0.0|749|bdi:100842407|sulfoquinovosyltransferase [EC:2.4.1.-]	GO:0009526//plastid envelope	GO:0008194//UDP-glycosyltransferase activity	GO:0008610//lipid biosynthetic process;GO:0006664//glycolipid metabolic process;GO:0009267//cellular response to starvation	gi|50508912|dbj|BAD31817.1|/0/putative sulfolipid synthase [Oryza sativa Japonica Group]
LOC_Os06g47970.1	201.16	33.7743	70.0215	195.201	170.841	210.831	28.7523	69.5628	190.896	283.861	176.65	27.1214	96.9427	257.415	266.057	150.669	29.0307	126.82	143.904	204.975	cDNA|expressed protein	-	-	-	-	gi|125556602|gb|EAZ02208.1|/3.15302e-62/hypothetical protein OsI_24302 [Oryza sativa Indica Group]
LOC_Os02g02520.1	135.192	25.9849	44.3181	50.089	60.4502	146.746	28.5398	49.78	44.912	18.7269	172.053	25.8471	27.6111	33.9593	66.2241	159.803	26.2072	63.8797	39.2082	42.854	cDNA|expressed protein	-	GO:0009532//plastid stroma	-	GO:0019684//photosynthesis, light reaction	gi|218189920|gb|EEC72347.1|/0/hypothetical protein OsI_05588 [Oryza sativa Indica Group]
LOC_Os05g32970.1	175.845	215.699	315.836	172.081	94.6328	160.372	138.459	313.335	112.202	20.8519	93.5813	325.226	270.55	179.119	98.6599	161.647	245.825	185.435	115.385	50.4651	cDNA|expressed protein	-	-	-	-	gi|115463735|ref|NP_001055467.1|/1.32802e-46/Os05g0397300 [Oryza sativa Japonica Group]
LOC_Os03g11410.1	92.0905	225.73	170.855	165.285	168.045	70.9506	218.47	176.14	153.952	206.543	105.641	186.2	180.54	211.987	179.048	103.878	211.952	171.548	213.227	211.326	cDNA|mitochondrial-processing peptidase subunit, mitochondrial precursor, putative, expressed	K01412|1|0.0|912|osa:4332040|mitochondrial processing peptidase [EC:3.4.24.64]	GO:0030312//external encapsulating structure;GO:0005746//mitochondrial respiratory chain;GO:0031981//nuclear lumen;GO:0009536//plastid	GO:0004175//endopeptidase activity;GO:0046914//transition metal ion binding	GO:0019538//protein metabolic process	gi|115451513|ref|NP_001049357.1|/0/Os03g0212700 [Oryza sativa Japonica Group]
LOC_Os06g23440.1	262.993	163.58	232.039	640.581	509.879	216.016	171.302	188.271	612.288	634.421	322.364	189.683	217.812	713.981	521.611	255.874	200.08	166.979	534.666	511.241	cDNA|eukaryotic translation initiation factor 1A, putative, expressed	K03236|1|2e-58|223|osa:4340958|translation initiation factor 1A	-	GO:0008135//translation factor activity, nucleic acid binding	GO:0006412//translation	gi|115467944|ref|NP_001057571.1|/1.938e-57/Os06g0342200 [Oryza sativa Japonica Group]
LOC_Os01g03340.1	163.457	2607.27	3372.36	2594.09	5439.95	98.7167	4225.44	5881.61	1917.65	5077.2	469.007	2311.6	5939.09	4230.85	3652.52	629.915	4266.61	2933.15	5717.24	6668.68	cDNA|BBTI4 - Bowman-Birk type bran trypsin inhibitor precursor, expressed	-	GO:0031410//cytoplasmic vesicle	GO:0004866//endopeptidase inhibitor activity	-	gi|297719581|ref|NP_001172152.1|/3.01444e-161/Os01g0124200 [Oryza sativa Japonica Group]
LOC_Os10g18370.1	162.524	8.70941	487.729	563.558	221.665	184.84	8.52962	303.654	380.422	196.307	107.458	14.9183	417.12	580.648	408.984	146.543	14.2102	323.21	590.918	385.92	cDNA|transcriptional regulator, putative, expressed	K07735|1|7e-161|565|osa:4348336|putative transcriptional regulator	GO:0009507//chloroplast	-	-	gi|115481544|ref|NP_001064365.1|/7.47787e-160/Os10g0330400 [Oryza sativa Japonica Group]
LOC_Os12g38000.1	176.303	1026.69	687.374	869.608	448.035	89.1479	783.335	618.181	784.106	693.09	128.759	883.11	708.821	1021.12	580.277	103.119	809.327	486.323	805.519	540.987	cDNA|60S ribosomal protein L8, putative, expressed	K02938|1|1e-140|497|osa:4352560|large subunit ribosomal protein L8e	GO:0030529//ribonucleoprotein complex	GO:0005198//structural molecule activity	GO:0010467//gene expression	gi|115489150|ref|NP_001067062.1|/1.31046e-139/Os12g0567700 [Oryza sativa Japonica Group]
LOC_Os09g02700.1	78.9627	242.354	180.303	239.306	141.762	52.0471	199.192	133.755	223.284	179.475	85.0172	223.931	175.716	240.56	135.41	69.2401	174.553	157.185	245.496	131.155	cDNA|polyadenylate-binding protein, putative, expressed	K13126|1|0.0|1041|osa:4346409|polyadenylate-binding protein	-	GO:0003676//nucleic acid binding	-	gi|115477976|ref|NP_001062583.1|/0/Os09g0115400 [Oryza sativa Japonica Group]
LOC_Os01g15900.1	89.2433	11.7731	69.5651	37.3979	49.7874	65.2532	13.4599	80.2621	22.4771	78.6424	129.918	11.8159	67.5272	35.4377	60.0107	121.524	7.4892	51.4216	38.5448	62.3875	cDNA|expressed protein	-	-	-	-	gi|218187930|gb|EEC70357.1|/0/hypothetical protein OsI_01281 [Oryza sativa Indica Group]
LOC_Os05g34630.1	111.581	73.2316	128.031	111.836	53.7807	146.164	75.1772	126.217	101.684	25.2134	117.596	71.3764	82.9973	69.287	65.299	155.1	90.8366	104.265	66.9008	33.6584	cDNA|hydrolase, alpha/beta fold family domain containing protein, expressed	-	GO:0009526//plastid envelope	GO:0003824//catalytic activity	-	gi|115463939|ref|NP_001055569.1|/6.60732e-174/Os05g0419000 [Oryza sativa Japonica Group]
LOC_Os03g50270.1	189.519	57.1906	128.535	219.12	201.117	194.607	42.2601	86.8869	205.987	41.8967	200.127	74.144	71.4674	200.027	235.989	187.292	60.2173	121.512	169.295	112.825	cDNA|expressed protein	-	GO:0009534//chloroplast thylakoid	-	-	gi|115454897|ref|NP_001051049.1|/2.93357e-74/Os03g0710600 [Oryza sativa Japonica Group]
LOC_Os09g35030.1	166.457	2.95387	3.00164	25.0562	6.75634	102.194	1.69988	4.94354	10.8267	39.4035	151.782	3.30046	3.96577	6.59007	10.0826	273.806	1.42512	3.01276	2.32567	8.83459	cDNA|dehydration-responsive element-binding protein, putative, expressed	K09286|1|2e-28|125|ath:AT4G25480|EREBP-like factor	GO:0043231//intracellular membrane-bounded organelle	-	-	gi|171769932|sp|A2Z389.1|DRE1A_ORYSI/6.12879e-95/RecName: Full=Dehydration-responsive element-binding protein 1A; Short=Protein DREB1A; AltName: Full=Protein C-repeat-binding factor 3; Short=rCBF3
LOC_Os08g27010.1	147.078	15.3699	46.1187	55.2113	73.2293	146.154	15.1701	38.2579	55.4846	21.4254	209.415	24.0972	22.7765	54.0695	82.7712	147.618	16.6496	46.8203	48.0339	45.6356	cDNA|APE1, putative, expressed	-	GO:0009534//chloroplast thylakoid	-	-	gi|115476062|ref|NP_001061627.1|/1.78933e-93/Os08g0359000 [Oryza sativa Japonica Group]
LOC_Os03g63040.1	59.5412	51.3888	45.812	52.3774	49.6043	51.6633	55.5512	45.5456	49.8187	44.436	55.5564	66.5607	53.7622	57.925	46.0174	54.4795	45.5485	61.4152	44.0037	48.3216	cDNA|expressed protein	-	-	-	-	gi|222626164|gb|EEE60296.1|/0/hypothetical protein OsJ_13359 [Oryza sativa Japonica Group]
LOC_Os03g31490.1	128.514	236.317	168.2	212.408	141.654	136.084	231.337	127.634	202.503	127.824	155.299	411.881	181.029	229.847	136.12	131.488	225.077	196.355	178.754	115.87	cDNA|expressed protein	K14570|1|5e-19|94.4|ota:Ot08g01800|RNA exonuclease 1 [EC:3.1.-.-]	GO:0009534//chloroplast thylakoid	GO:0016787//hydrolase activity	-	gi|108708947|gb|ABF96742.1|/5.20382e-108/expressed protein [Oryza sativa Japonica Group]
LOC_Os01g60420.1	100.985	16.8086	23.7905	26.3091	27.9191	95.8248	14.0949	21.0979	43.2136	70.5488	27.4151	10.5907	26.0926	16.741	32.8595	29.6598	14.7708	14.0463	21.6233	42.0544	cDNA|expressed protein	-	GO:0043231//intracellular membrane-bounded organelle	-	-	gi|115440725|ref|NP_001044642.1|/0/Os01g0819700 [Oryza sativa Japonica Group]
LOC_Os01g73970.1	100.163	74.6005	90.4433	94.4655	111.695	86.4114	118.537	96.1699	185.686	156.492	125.482	122.708	100.423	91.3689	95.2098	106.554	99.7798	112.21	116.493	128.551	cDNA|lysine ketoglutarate reductase trans-splicing related 1, putative, expressed	-	GO:0043231//intracellular membrane-bounded organelle	-	-	gi|115442505|ref|NP_001045532.1|/0/Os01g0971200 [Oryza sativa Japonica Group]
LOC_Os02g50600.1	110.876	4.17847	5.47516	30.4693	61.5695	77.3938	11.8459	8.10987	31.4366	246.227	21.3196	8.14768	6.75399	46.5757	138.559	17.6926	21.857	3.44373	53.276	215.159	cDNA|glycosyl transferase 8 domain containing protein, putative, expressed	K13648|1|5e-20|97.8|ath:AT4G38270|alpha-1,4-galacturonosyltransferase [EC:2.4.1.43]	GO:0031410//cytoplasmic vesicle;GO:0043231//intracellular membrane-bounded organelle	GO:0008194//UDP-glycosyltransferase activity	-	gi|115448575|ref|NP_001048067.1|/2.66512e-175/Os02g0739400 [Oryza sativa Japonica Group]
LOC_Os05g39730.1	85.844	65.4481	42.4325	30.1195	33.4482	88.2836	64.7936	53.2025	25.4878	50.1832	69.1256	57.9126	44.7065	19.637	29.7018	63.2403	56.6559	47.856	28.2304	40.1432	cDNA|SAG20, putative, expressed	-	GO:0016020//membrane	-	-	gi|115464459|ref|NP_001055829.1|/0/Os05g0474900 [Oryza sativa Japonica Group]
LOC_Os02g48980.1	179.536	16.6083	15.6065	39.554	30.0635	122.418	21.2735	12.9856	32.5184	58.7906	293.604	23.6295	13.8462	39.4435	23.9395	224.475	15.3363	13.8858	30.2124	29.7668	cDNA|GPI-anchored protein, putative, expressed	-	GO:0042995//cell projection;GO:0031224//intrinsic to membrane;GO:0031410//cytoplasmic vesicle	-	-	gi|115448365|ref|NP_001047962.1|/9.34834e-71/Os02g0721700 [Oryza sativa Japonica Group]
LOC_Os01g46980.1	143.065	383.185	267.79	306.24	225.467	104.661	381.284	249.48	252.618	272.855	167.966	372.59	306.519	350.716	245.058	117.378	342.939	266.595	289.819	261.917	cDNA|vacuolar ATP synthase subunit E, putative, expressed	K02150|1|5e-115|412|osa:4327166|V-type H+-transporting ATPase subunit E [EC:3.6.3.14]	GO:0016469//proton-transporting two-sector ATPase complex	GO:0015078//hydrogen ion transmembrane transporter activity;GO:0019829//cation-transporting ATPase activity;GO:0032559	GO:0015986//ATP synthesis coupled proton transport;GO:0015988//energy coupled proton transmembrane transport, against electrochemical gradient	gi|115438975|ref|NP_001043767.1|/5.48435e-114/Os01g0659200 [Oryza sativa Japonica Group]
LOC_Os02g35180.1	115.128	26.1358	27.4903	86.9716	92.8163	137.678	29.4478	40.962	41.7464	13.3263	91.1688	20.1424	21.3535	91.2993	112.688	110.665	32.4085	32.1863	51.0715	42.7236	cDNA|OsRR2 type-A response regulator, expressed	K14492|1|2e-110|398|osa:4329677|two-component response regulator ARR-A family	-	-	-	gi|297599428|ref|NP_001047142.2|/1.84822e-109/Os02g0557800 [Oryza sativa Japonica Group]
LOC_Os06g10160.1	105.263	31.1592	48.2941	65.8543	39.2584	92.0743	23.0391	44.9002	47.99	172.461	17.2277	24.987	42.784	27.9869	36.2144	14.2206	26.7254	38.635	31.2233	29.5436	cDNA|tyrosine protein kinase domain containing protein, putative, expressed	K05658|1|3e-101|367|vvi:100262734|ATP-binding cassette, subfamily B (MDR/TAP), member 1;K00924|2|1e-92|338|ath:AT1G14370|[EC:2.7.1.-]	GO:0043231//intracellular membrane-bounded organelle	GO:0004672//protein kinase activity;GO:0032559	GO:0006464//cellular protein modification process	gi|115466968|ref|NP_001057083.1|/0/Os06g0202900 [Oryza sativa Japonica Group]
LOC_Os01g62070.1	109.767	77.0195	109.949	150.852	152.443	97.4931	67.3154	100.121	136.754	127.66	83.0066	87.7806	124.371	140.588	155.456	92.3887	64.3943	98.2988	128.784	130.82	cDNA|cation efflux family protein, putative, expressed	-	GO:0005768//endosome	GO:0005384//manganese ion transmembrane transporter activity	GO:0006828//manganese ion transport;GO:0030003//cellular cation homeostasis;GO:0010038//response to metal ion	gi|115440923|ref|NP_001044741.1|/0/Os01g0837800 [Oryza sativa Japonica Group]
LOC_Os08g34580.1	65.3099	7.6963	1.32555	3.1351	8.29459	40.1759	9.66132	3.04884	3.04084	22.6764	14.0007	10.356	2.88968	4.61481	6.77604	9.73117	13.2792	1.76091	5.71933	9.1834	cDNA|trehalose-6-phosphate synthase, putative, expressed	K16055|1|0.0|1633|osa:4345706|trehalose 6-phosphate synthase/phosphatase [EC:2.4.1.15 3.1.3.12]	GO:0043231//intracellular membrane-bounded organelle	GO:0016740//transferase activity	GO:0005991//trehalose metabolic process	gi|115476658|ref|NP_001061925.1|/0/Os08g0445700 [Oryza sativa Japonica Group]
LOC_Os04g49110.1	86.6148	54.1163	58.3348	48.3114	61.4737	70.807	44.8454	50.4583	46.3094	68.9565	86.5941	64.7991	64.4301	44.6229	64.4191	39.431	54.5571	32.1665	50.0041	63.9148	cDNA|GRAS family transcription factor domain containing protein, expressed	K14494|1|2e-27|122|smo:SELMODRAFT_437369|DELLA protein	GO:0043231//intracellular membrane-bounded organelle	-	-	gi|115460092|ref|NP_001053646.1|/0/Os04g0580300 [Oryza sativa Japonica Group]
LOC_Os05g27780.1	166.241	3657.75	2188.75	441.197	397.54	120.779	3673.11	2796.8	383.395	92.8997	611.495	2415.57	1970.18	391.913	417.565	984.019	3323	2249.92	656.426	318.441	cDNA|expressed protein	-	-	-	-	gi|125551902|gb|EAY97611.1|/9.75481e-53/hypothetical protein OsI_19536 [Oryza sativa Indica Group]
LOC_Os02g48010.1	48.2281	89.3157	89.6297	75.5659	52.8699	36.5567	83.552	84.0887	58.4048	47.8107	60.2727	92.7003	95.6311	68.9844	52.5073	46.8728	67.0047	134.786	58.4232	48.3117	cDNA|nuclear matrix constituent protein 1-like, putative, expressed	K09291|1|2e-09|64.3|sbi:SORBI_04g028320|nucleoprotein TPR;K06636|4|3e-09|63.2|vvi:100263447|structural maintenance of chromosome 1;K09313|5|1e-08|61.2|gmx:100780863|homeobox protein cut-like	-	-	-	gi|115448227|ref|NP_001047893.1|/0/Os02g0709900 [Oryza sativa Japonica Group]
LOC_Os03g49990.1	75.7676	267.228	242.648	140.696	67.8366	76.8725	221.432	253.496	122.419	57.3407	96.8161	170.332	217.238	91.8343	74.4178	128.292	245.085	181.907	104.674	61.3312	cDNA|GRAS family transcription factor domain containing protein, expressed	K14494|1|0.0|976|osa:4333860|DELLA protein	-	-	-	gi|222625648|gb|EEE59780.1|/0/hypothetical protein OsJ_12286 [Oryza sativa Japonica Group]
LOC_Os04g45940.1	174.088	120.389	118.074	98.4799	73.057	116.908	91.0404	73.5093	86.0739	115.233	137.93	133.538	146.205	69.3323	81.5896	116.375	108.241	59.628	54.942	74.3485	cDNA|transcription factor like protein, putative, expressed	-	-	-	-	gi|125549207|gb|EAY95029.1|/1.71775e-43/hypothetical protein OsI_16838 [Oryza sativa Indica Group]
LOC_Os01g42730.1	92.7051	16.0362	12.9796	37.6973	47.3419	97.3968	15.4523	12.9777	35.9223	82.3544	48.5119	12.7311	10.7961	26.4759	28.4334	44.1858	15.0238	14.2974	24.857	30.9843	cDNA|GDSL-like lipase/acylhydrolase, putative, expressed	K00514|1|3e-52|204|rcu:RCOM_1428040|zeta-carotene desaturase [EC:1.3.5.6];K01206|2|9e-42|170|ath:AT1G67830|alpha-L-fucosidase [EC:3.2.1.51]	GO:0031410//cytoplasmic vesicle	GO:0016788//hydrolase activity, acting on ester bonds	GO:0044238//primary metabolic process	gi|125571159|gb|EAZ12674.1|/0/hypothetical protein OsJ_02589 [Oryza sativa Japonica Group]
LOC_Os12g19470.2	88.6148	3.6576	8.79328	9.24881	21.221	95.3466	7.20788	11.9543	8.78918	2.90775	60.5377	4.62712	1.34741	15.0123	28.1031	79.251	8.34977	11.7536	18.174	15.7933	cDNA|ribulose bisphosphate carboxylase small chain, chloroplast precursor, putative, expressed	K01602|1|3e-87|321|osa:4352021|ribulose-bisphosphate carboxylase small chain [EC:4.1.1.39]	GO:0009570//chloroplast stroma	GO:0016831//carboxy-lyase activity	GO:0071704	gi|115488240|ref|NP_001066607.1|/2.96983e-86/Os12g0292400 [Oryza sativa Japonica Group]
LOC_Os02g47560.1	91.9063	3.33084	10.9063	13.1677	28.2734	102.997	5.55878	10.4761	16.1151	39.9085	90.5184	6.65981	10.9934	13.9775	19.9481	71.7285	5.17809	13.1893	21.1437	38.5072	cDNA|DNA-binding protein, putative, expressed	K14326|1|8e-57|220|ppp:PHYPADRAFT_73870|regulator of nonsense transcripts 1 [EC:3.6.4.-]	GO:0009526//plastid envelope	GO:0003676//nucleic acid binding;GO:0016462//pyrophosphatase activity;GO:0032559	-	gi|222623514|gb|EEE57646.1|/0/hypothetical protein OsJ_08074 [Oryza sativa Japonica Group]
LOC_Os03g20100.1	121.217	21.154	34.1701	30.425	75.1789	100.466	19.7593	34.0411	38.7228	13.9495	115.636	33.7823	29.5498	24.669	89.8805	95.9878	28.435	63.3848	31.6257	35.4461	cDNA|S1 RNA binding domain containing protein, expressed	K02945|1|0.0|681|osa:4332652|small subunit ribosomal protein S1	GO:0009532//plastid stroma;GO:0030529//ribonucleoprotein complex	GO:0003676//nucleic acid binding;GO:0005198//structural molecule activity	GO:0010467//gene expression	gi|108707824|gb|ABF95619.1|/0/30S ribosomal protein S1, chloroplast precursor, putative, expressed [Oryza sativa Japonica Group]
LOC_Os12g35670.1	177.198	3.03872	4.17768	11.7929	15.2091	181.207	2.96252	3.34222	10.2205	23.3048	122.006	0.756838	6.47948	10.4254	3.59423	124.804	2.06972	2.89554	4.59144	6.10688	cDNA|RALFL4 - Rapid ALkalinization Factor RALF family protein precursor, expressed	-	GO:0031410//cytoplasmic vesicle	-	-	gi|125536920|gb|EAY83408.1|/1.40399e-34/hypothetical protein OsI_38624 [Oryza sativa Indica Group]
LOC_Os08g36310.1	112.526	106.353	402.041	293.966	281.724	68.6742	50.2577	131.132	164.421	45.3069	81.2648	91.6498	218.069	276.71	274.678	62.0492	56.1351	118.658	249.696	156.22	cDNA|cytochrome P450, putative, expressed	K16084|1|2e-137|487|osa:4329723|cytochrome P450, family 76, subfamily M, polypeptide 7 (ent-cassa-12,15-diene 11-hydroxylase) [EC:1.14.13.145];K00517|2|2e-78|291|osa:4348172|[EC:1.14.-.-];K05280|3|1e-68|259|pop:POPTR_823742|flavonoid 3'-monooxygenase [EC:1.14.13.21]	GO:0031410//cytoplasmic vesicle	GO:0016491//oxidoreductase activity;GO:0005506//iron ion binding	GO:0006091//generation of precursor metabolites and energy	gi|115476802|ref|NP_001061997.1|/0/Os08g0465700 [Oryza sativa Japonica Group]
LOC_Os06g33970.1	212.189	54.3179	65.8864	102.389	93.6958	353.005	169.686	84.9706	213.789	113.132	63.9261	114.767	110.253	67.5367	80.585	73.9044	113.111	38.9519	74.1646	114.47	cDNA|VQ domain containing protein, putative, expressed	-	-	-	-	gi|115468362|ref|NP_001057780.1|/9.65749e-36/Os06g0530600 [Oryza sativa Japonica Group]
LOC_Os08g33420.1	71.849	190.733	185.905	85.9391	53.0637	83.4681	182.195	168.043	60.3655	70.5257	105.1	149.593	231.622	61.2995	43.3291	100.058	112.63	230.184	64.5858	54.6213	cDNA|agenet domain containing protein, expressed	-	GO:0043231//intracellular membrane-bounded organelle	-	-	gi|37805921|dbj|BAC99338.1|/0/unknown protein [Oryza sativa Japonica Group]
LOC_Os05g04520.1	117.428	107.388	100.898	77.6492	72.1088	96.325	133.684	96.0933	70.3781	76.0591	92.4506	117.958	100.699	70.8048	63.8388	72.9094	117.406	128.958	84.2573	71.6128	cDNA|protein kinase, putative, expressed	K13430|1|4e-70|264|rcu:RCOM_1078760|serine/threonine-protein kinase PBS1 [EC:2.7.11.1]	-	GO:0004702//receptor signaling protein serine/threonine kinase activity;GO:0032559	GO:0006464//cellular protein modification process	gi|115461953|ref|NP_001054576.1|/0/Os05g0135800 [Oryza sativa Japonica Group]
LOC_Os08g39630.1	73.5108	247.886	249.168	205.815	141.559	74.1159	221.879	234.194	164.296	112.556	215.574	293.635	226.939	162.119	156.44	173.41	211.718	190.594	138.697	119.058	cDNA|helix-loop-helix DNA-binding domain containing protein, expressed	-	-	-	-	gi|115477188|ref|NP_001062190.1|/3.04585e-133/Os08g0506700 [Oryza sativa Japonica Group]
LOC_Os08g01900.1	64.6348	43.819	31.3959	23.4318	16.8644	49.5264	41.9928	33.7978	21.9274	25.4435	41.3347	41.1758	36.9228	18.0007	17.7335	29.6809	40.2562	39.1041	20.2197	24.856	cDNA|armadillo/beta-catenin repeat family protein, putative, expressed	K14431|1|2e-21|103|aly:ARALYDRAFT_311885|transcription factor TGA;K08332|2|2e-18|93.2|vcn:VOLCADRAFT_41528|vacuolar protein 8	GO:0043234//protein complex	GO:0019787//small conjugating protein ligase activity	GO:0032446//protein modification by small protein conjugation	gi|115474447|ref|NP_001060820.1|/0/Os08g0110500 [Oryza sativa Japonica Group]
LOC_Os09g35730.1	120.21	34.1947	36.1127	41.5516	34.0785	82.8897	23.4031	34.7594	33.1953	35.8251	66.9267	29.7324	36.153	35.3806	22.6465	67.6429	25.0998	32.8395	33.6412	27.8155	cDNA|OsRhmbd16 - Putative Rhomboid homologue, expressed	-	GO:0016020//membrane	GO:0016787//hydrolase activity	-	gi|115480259|ref|NP_001063723.1|/2.80074e-128/Os09g0525900 [Oryza sativa Japonica Group]
LOC_Os05g48760.1	89.2459	24.0267	79.0501	138.007	150.392	67.9289	25.9214	76.6645	147.39	384.97	123.232	26.2007	71.0272	110.097	156.788	86.8227	22.2214	92.0393	125.602	174.593	cDNA|protein of unknown function DUF1421 domain containing protein, expressed	-	-	-	-	gi|51854267|gb|AAU10648.1|/0/hypothetical protein [Oryza sativa Japonica Group]
LOC_Os02g57620.1	73.0629	59.9615	59.6475	73.3906	80.9637	57.031	28.7853	52.3299	63.792	23.1688	24.7696	34.1343	37.4081	60.1733	58.4338	26.229	34.4853	38.3552	50.0834	44.7699	cDNA|Citrate transporter protein, putative, expressed	K14430|1|5e-06|52.0|cme:CMP026C|phosphate transporter	GO:0031410//cytoplasmic vesicle	-	GO:0006810//transport	gi|115449803|ref|NP_001048556.1|/0/Os02g0822100 [Oryza sativa Japonica Group]
LOC_Os05g08370.1	46.8594	2.72181	3.78481	18.0921	18.0432	33.9317	2.07746	4.06741	17.5161	28.1194	54.7464	2.17347	5.09666	18.2627	10.1885	63.6073	3.27138	7.8899	23.1779	18.2915	cDNA|CESA1 - cellulose synthase, expressed	K10999|1|0.0|2033|osa:4337958|cellulose synthase A [EC:2.4.1.12]	GO:0031224//intrinsic to membrane	GO:0016759//cellulose synthase activity;GO:0046914//transition metal ion binding	GO:0045229//external encapsulating structure organization;GO:0009250//glucan biosynthetic process	gi|115462377|ref|NP_001054788.1|/0/Os05g0176100 [Oryza sativa Japonica Group]
LOC_Os04g55800.1	78.92	53.1588	21.0026	90.6537	89.8399	78.5	31.073	18.2953	80.8607	60.5523	107	30.9017	22.593	73.8187	78.9688	79.9137	54.553	24.8392	50.0059	63.9439	cDNA|sulfate transporter, putative, expressed	-	GO:0031224//intrinsic to membrane	GO:0015291//secondary active transmembrane transporter activity	GO:0015698//inorganic anion transport	gi|115460996|ref|NP_001054098.1|/0/Os04g0652400 [Oryza sativa Japonica Group]
LOC_Os07g14740.1	181.752	98.4473	191.789	203.571	287.684	116.887	137.122	135.39	143.682	94.4725	55.2033	158.178	88.488	80.4798	166.31	50.2606	118.071	85.694	145.497	116.51	cDNA|harpin-induced protein 1 domain containing protein, expressed	-	GO:0043231//intracellular membrane-bounded organelle	-	-	gi|297606973|ref|NP_001059299.2|/4.09203e-108/Os07g0251200 [Oryza sativa Japonica Group]
LOC_Os01g56300.1	52.0826	57.6076	57.4561	30.8894	27.45	36.8393	47.4737	50.4859	28.877	25.3022	65.2625	52.9126	70.9385	22.4706	17.9785	39.1311	52.5013	71.5356	34.1273	23.0067	cDNA|expressed protein	K12617|1|0.0|752|vvi:100255521|DNA topoisomerase 2-associated protein PAT1	-	-	-	gi|297597680|ref|NP_001044369.2|/0/Os01g0769000 [Oryza sativa Japonica Group]
LOC_Os03g11460.1	33.1402	71.7177	61.7821	33.1737	32.1717	27.9261	67.44	64.9177	36.0628	37.3943	59.5728	69.3107	70.4047	26.8129	24.4704	49.5668	62.9195	86.532	43.2502	34.4038	cDNA|expressed protein	-	-	-	-	gi|115451521|ref|NP_001049361.1|/0/Os03g0213300 [Oryza sativa Japonica Group]
LOC_Os01g19020.1	133.497	1.64081	10.5598	40.3368	35.4032	102.839	2.54947	21.5895	29.7092	11.8847	36.7904	1.01316	19.1376	41.4436	10.9977	56.6681	1.97905	18.3103	60.4348	18.5444	cDNA|peroxidase precursor, putative, expressed	K00430|1|5e-46|183|smo:SELMODRAFT_186230|peroxidase [EC:1.11.1.7]	GO:0031410//cytoplasmic vesicle	GO:0016209//antioxidant activity;GO:0005506//iron ion binding;GO:0003824//catalytic activity	GO:0006950//response to stress;GO:0008152//metabolic process	gi|125525500|gb|EAY73614.1|/1.45193e-173/hypothetical protein OsI_01501 [Oryza sativa Indica Group]
LOC_Os02g50850.2	53.3365	66.6621	80.7991	43.604	46.7807	42.1331	62.1416	69.5878	46.0368	43.8485	73.9492	79.5939	89.9755	40.1044	37.5702	62.3395	61.8961	94.1962	57.0599	45.9722	cDNA|BAH domain containing protein, putative, expressed	-	GO:0043231//intracellular membrane-bounded organelle	-	-	gi|222623658|gb|EEE57790.1|/0/hypothetical protein OsJ_08341 [Oryza sativa Japonica Group]
LOC_Os01g66850.1	156.745	2.41066	73.4892	316.117	320.98	132.199	3.49594	79.1306	310.593	270.994	156.433	3.23221	46.1196	285.043	213.82	124.591	2.48116	65.0838	236.299	211.805	cDNA|pectinacetylesterase domain containing protein, expressed	-	GO:0031410//cytoplasmic vesicle	-	-	gi|125572942|gb|EAZ14457.1|/0/hypothetical protein OsJ_04378 [Oryza sativa Japonica Group]
LOC_Os05g32660.1	90.3198	27.5319	27.3177	24.0266	29.0058	77.4177	22.3736	23.7847	22.3433	27.5965	110.498	32.3814	30.4294	20.5631	21.5395	86.4193	23.6142	20.022	18.885	21.3057	cDNA|leucine-rich repeat family protein, putative, expressed	K13416|1|1e-14|80.1|rcu:RCOM_1534760|brassinosteroid insensitive 1-associated receptor kinase 1 [EC:2.7.10.1 2.7.11.1];K13418|2|6e-14|77.8|ath:AT1G71830|somatic embryogenesis receptor kinase 1 [EC:2.7.10.1 2.7.11.1]	GO:0031410//cytoplasmic vesicle	-	-	gi|115463707|ref|NP_001055453.1|/0/Os05g0393100 [Oryza sativa Japonica Group]
LOC_Os01g04800.1	118.541	693.856	1079.93	498.122	351.304	109.243	588.675	765.12	400.165	315.795	292.818	729.056	886.096	569.081	425.813	371.469	646.973	750.106	553.047	287.565	cDNA|B3 DNA binding domain containing protein, expressed	K09287|1|2e-62|238|sbi:SORBI_09g027530|RAV-like factor	GO:0043231//intracellular membrane-bounded organelle	GO:0003676//nucleic acid binding;GO:0001071//nucleic acid binding transcription factor activity	GO:0006351//transcription, DNA-dependent	gi|115434448|ref|NP_001041982.1|/6.69948e-130/Os01g0141000 [Oryza sativa Japonica Group]
LOC_Os04g24410.2	53.1126	76.4742	83.8722	38.4581	26.6875	54.2684	83.2338	69.1691	32.3385	19.5257	72.5692	54.063	65.3981	25.8009	21.7845	59.606	71.841	131.077	32.0782	18.7754	cDNA|kinesin heavy chain isolog, putative, expressed	K05573|1|1e-49|197|osa:3131396|NAD(P)H-quinone oxidoreductase subunit 2 [EC:1.6.5.3]	GO:0031224//intrinsic to membrane;GO:0009534//chloroplast thylakoid	GO:0048037//cofactor binding;GO:0050136//NADH dehydrogenase (quinone) activity	GO:0051234//establishment of localization;GO:0022904//respiratory electron transport chain	gi|215697338|dbj|BAG91332.1|/3.5984e-63/unnamed protein product [Oryza sativa Japonica Group]
LOC_Os01g59690.1	107.049	69.2115	37.7411	22.5402	22.0822	88.4228	61.1904	41.0993	18.8078	29.4562	118.069	52.7301	42.0586	15.701	16.6205	102.098	53.1714	34.3964	21.5735	22.5916	cDNA|OsFBX28 - F-box domain containing protein, expressed	-	-	-	-	gi|115440629|ref|NP_001044594.1|/0/Os01g0812200 [Oryza sativa Japonica Group]
LOC_Os05g22730.1	258.177	25.5167	61.312	119.746	106.514	272.792	36.3436	56.0494	140.289	56.0246	237.164	37.4203	32.9196	150.96	136.288	180.659	42.0617	77.2152	106.65	79.5271	cDNA|expressed protein	-	GO:0009534//chloroplast thylakoid	GO:0016701//oxidoreductase activity, acting on single donors with incorporation of molecular oxygen	GO:0019758;GO:0009642//response to light intensity	gi|115463009|ref|NP_001055104.1|/4.5003e-56/Os05g0292800 [Oryza sativa Japonica Group]
LOC_Os04g41030.1	66.0605	162.336	131.858	74.4453	149.459	54.284	182.841	130.473	164.803	162.751	88.7868	170.25	149.941	71.0267	102.321	82.8066	168.872	89.0545	108.536	154.025	cDNA|inactive receptor kinase At1g27190 precursor, putative, expressed	K13415|1|4e-51|201|aly:ARALYDRAFT_912402|protein brassinosteroid insensitive 1 [EC:2.7.10.1 2.7.11.1]	GO:0016020//membrane;GO:0031410//cytoplasmic vesicle;GO:0009536//plastid	GO:0005488//binding;GO:0016301//kinase activity	GO:0009987//cellular process	gi|115459088|ref|NP_001053144.1|/0/Os04g0487200 [Oryza sativa Japonica Group]
LOC_Os07g46370.1	46.7689	135.483	101.932	86.8566	69.5263	31.7701	109.654	95.4785	88.9606	100.86	60.9494	113.076	113.102	82.5317	54.9771	46.0623	113.225	115.988	96.3281	74.6284	cDNA|WD domain, G-beta repeat domain containing protein, expressed	K14005|1|0.0|2072|osa:4344154|protein transport protein SEC31	GO:0044464//cell part	-	-	gi|115473823|ref|NP_001060510.1|/0/Os07g0657200 [Oryza sativa Japonica Group]
LOC_Os06g21380.1	94.69	1.4653	48.8391	207.249	108.501	68.567	3.13688	23.2377	171.606	151.986	68.5128	6.41105	66.9853	294.778	145.247	58.0132	3.01631	22.0485	250.319	171.524	cDNA|OsCttP3 - Putative C-terminal processing peptidase homologue, expressed	K01802|1|2e-07|55.8|ota:Ot01g03920|peptidylprolyl isomerase [EC:5.2.1.8]	GO:0009534//chloroplast thylakoid	GO:0070011	GO:0019538//protein metabolic process;GO:0007165//signal transduction	gi|115467810|ref|NP_001057504.1|/0/Os06g0318600 [Oryza sativa Japonica Group]
LOC_Os06g50330.1	99.814	32.4004	46.4505	36.5669	26.8113	64.8554	30.3556	37.1939	31.043	29.0364	72.6758	37.0273	39.3782	28.0195	27.5493	61.9833	29.1728	31.5358	29.1555	25.9592	cDNA|senescence-associated protein, putative, expressed	-	GO:0016020//membrane	-	GO:0006970//response to osmotic stress;GO:0009642//response to light intensity	gi|115469986|ref|NP_001058592.1|/0/Os06g0717100 [Oryza sativa Japonica Group]
LOC_Os04g58890.1	128.6	42.3199	119.817	144.62	101.79	110.885	45.7674	88.4747	141.3	189.27	83.8584	60.2925	134.941	74.6926	127.109	52.0398	49.0536	74.4466	76.8556	148.25	cDNA|expressed protein	-	GO:0043231//intracellular membrane-bounded organelle	-	-	gi|90399172|emb|CAH68354.1|/1.87597e-83/H0723C07.4 [Oryza sativa Indica Group]
LOC_Os06g48040.1	70.4787	35.8841	33.1292	14.7794	9.94266	63.0942	42.006	38.715	11.4844	20.1277	31.0237	32.6572	38.9232	12.8315	11.3252	27.0979	28.6431	37.4134	15.3107	11.7795	cDNA|zinc finger, C3HC4 type domain containing protein, expressed	K14297|1|5e-27|121|mtr:MTR_1g066430|nuclear pore complex protein Nup98-Nup96;K11982|2|2e-08|59.7|vvi:100262515|E3 ubiquitin-protein ligase RNF115/126 [EC:6.3.2.19];K15692|3|4e-08|58.9|ppp:PHYPADRAFT_16563|E3 ubiquitin-protein ligase RNF13 [EC:6.3.2.19]	-	-	-	gi|115469704|ref|NP_001058451.1|/0/Os06g0695600 [Oryza sativa Japonica Group]
LOC_Os01g47070.1	147.57	230.224	488.554	332.826	709.808	15.9402	320.189	295.365	169.304	1455.8	60.64	555.845	315.863	282.685	616.489	68.8717	273.332	91.6253	472.835	468.469	cDNA|glycosyl hydrolase, putative, expressed	K01183|1|2e-99|360|gmx:100796155|chitinase [EC:3.2.1.14]	GO:0031410//cytoplasmic vesicle	GO:0004553//hydrolase activity, hydrolyzing O-glycosyl compounds;GO:0043167//ion binding	GO:0044238//primary metabolic process	gi|115438985|ref|NP_001043772.1|/2.00741e-155/Os01g0660200 [Oryza sativa Japonica Group]
LOC_Os03g60840.1	187.722	4980.11	3124.13	500.055	118.809	166.099	4650.16	3604.8	280.512	100.141	171.341	3077.62	2758.09	276.519	267.006	443.306	4629.78	2203.95	339.53	155.467	cDNA|BBTI13 - Bowman-Birk type bran trypsin inhibitor precursor, expressed	-	GO:0031410//cytoplasmic vesicle	-	-	gi|218194006|gb|EEC76433.1|/8.88262e-25/hypothetical protein OsI_14121 [Oryza sativa Indica Group]
LOC_Os03g63860.1	143.09	168.969	166.856	230.453	242.384	149.326	176.725	195.797	247.202	266.631	128.676	179.804	168.038	288.781	249.01	166.369	185.038	104.432	257.094	259.93	cDNA|DANA2, putative, expressed	-	GO:0009526//plastid envelope	-	-	gi|115456685|ref|NP_001051943.1|/8.00296e-115/Os03g0855600 [Oryza sativa Japonica Group]
LOC_Os08g02420.1	147.501	68.9647	86.4682	177.77	147.553	137.024	68.8919	87.1153	212.938	158.035	174.274	58.0431	79.8044	161.545	138.124	193.216	74.6966	46.2787	130.061	129.281	cDNA|OsCML7 - Calmodulin-related calcium sensor protein, expressed	K13448|1|4e-80|296|osa:4344525|calcium-binding protein CML	GO:0043231//intracellular membrane-bounded organelle;GO:0016020//membrane	GO:0046872//metal ion binding;GO:0016628//oxidoreductase activity, acting on the CH-CH group of donors, NAD or NADP as acceptor;GO:0016772//transferase activity, transferring phosphorus-containing groups	GO:0006796//phosphate-containing compound metabolic process	gi|115474531|ref|NP_001060862.1|/3.97341e-79/Os08g0117400 [Oryza sativa Japonica Group]
LOC_Os04g43440.1	64.7879	2.02606	5.90195	12.1575	22.9855	73.6155	18.2588	8.90956	19.6048	34.1199	7.81639	18.5869	8.43236	9.68598	14.8624	7.17845	13.75	4.01135	18.9627	26.4294	cDNA|NB-ARC/LRR disease resistance protein, putative, expressed	K13459|1|2e-103|375|vvi:100254298|disease resistance protein RPS2	-	GO:0016787//hydrolase activity;GO:0000166//nucleotide binding	-	gi|218195212|gb|EEC77639.1|/0/hypothetical protein OsI_16631 [Oryza sativa Indica Group]
LOC_Os02g33580.1	66.8801	17.2896	62.7674	49.6091	62.9551	53.5786	17.8374	57.1389	44.4007	61.1267	90.5499	22.5079	80.9394	59.526	65.575	71.0433	15.0013	80.1074	93.1822	77.4458	cDNA|digalactosyldiacylglycerol synthase, chloroplast precursor, putative, expressed	K09480|1|0.0|1378|osa:4329584|digalactosyldiacylglycerol synthase [EC:2.4.1.241]	GO:0009527//plastid outer membrane	GO:0016757//transferase activity, transferring glycosyl groups	GO:0008152//metabolic process	gi|115446553|ref|NP_001047056.1|/0/Os02g0539100 [Oryza sativa Japonica Group]
LOC_Os06g49790.1	84.5098	43.4326	64.9465	54.4138	41.0293	74.5767	55.8717	103.897	38.8274	50.0662	117.976	27.7529	71.1111	39.7551	33.7264	114.492	36.8832	111.827	39.0177	36.009	cDNA|acyltransferase, putative, expressed	K13510|1|0.0|1024|osa:4342043|lysophosphatidylcholine acyltransferase / lyso-PAF acetyltransferase [EC:2.3.1.23 2.3.1.67]	-	GO:0046872//metal ion binding;GO:0016747//transferase activity, transferring acyl groups other than amino-acyl groups	-	gi|115469914|ref|NP_001058556.1|/0/Os06g0712300 [Oryza sativa Japonica Group]
LOC_Os11g29400.1	98.1064	39.4349	24.1062	65.0428	129.379	71.5865	28.9347	17.0683	73.1732	130.656	149.943	39.134	30.9184	143.064	92.0061	114.364	35.9705	27.3933	99.5123	141.086	cDNA|6-phosphogluconate dehydrogenase, decarboxylating, putative, expressed	K00033|1|0.0|909|osa:4350528|6-phosphogluconate dehydrogenase [EC:1.1.1.44]	GO:0009536//plastid	GO:0016616//oxidoreductase activity, acting on the CH-OH group of donors, NAD or NADP as acceptor;GO:0000166//nucleotide binding;GO:0048037//cofactor binding	GO:0006007//glucose catabolic process;GO:0010038//response to metal ion;GO:0009746;GO:0006970//response to osmotic stress;GO:0034285	gi|115485537|ref|NP_001067912.1|/0/Os11g0484500 [Oryza sativa Japonica Group]
LOC_Os02g35830.1	101.657	66.1512	52.2829	48.4924	45.7087	100.481	54.0682	52.6713	36.3576	48.8407	42.4659	40.7057	48.5893	60.7035	53.43	58.1711	54.5796	32.4408	53.0264	45.4368	cDNA|extracellular ligand-gated ion channel, putative, expressed	-	GO:0043231//intracellular membrane-bounded organelle	-	-	gi|115446783|ref|NP_001047171.1|/0/Os02g0566400 [Oryza sativa Japonica Group]
LOC_Os09g39560.1	105.414	213.85	586.149	295.98	278.525	127.23	194.401	394.142	285.965	200.782	144.343	322.829	636.206	228.234	240.25	129.582	192.279	396.041	328.154	263.94	cDNA|genetic modifier, putative, expressed	K00861|1|3e-11|68.6|pop:POPTR_714599|riboflavin kinase [EC:2.7.1.26]	GO:0043231//intracellular membrane-bounded organelle	GO:0003824//catalytic activity	-	gi|115480763|ref|NP_001063975.1|/0/Os09g0569100 [Oryza sativa Japonica Group]
LOC_Os12g06780.1	160.789	7.42115	7.71254	15.7374	12.4992	169.843	5.24131	7.8841	23.7386	7.14671	44.7139	9.28375	7.81219	6.28933	3.57985	56.2494	8.46275	6.55719	3.8842	3.84154	cDNA|expressed protein	-	-	-	-	gi|115487498|ref|NP_001066236.1|/9.09129e-128/Os12g0164600 [Oryza sativa Japonica Group]
LOC_Os04g37580.1	127.346	3.87796	25.5464	23.3162	51.14	139.565	3.8785	30.8375	29.2902	35.3049	196.304	6.08661	21.1398	29.0237	51.238	172.52	4.38706	34.9476	23.5705	40.4252	cDNA|cation transport regulator-like protein 1, putative, expressed	K07232|1|2e-108|391|osa:4335982|cation transport protein ChaC	-	-	-	gi|115458648|ref|NP_001052924.1|/1.86559e-107/Os04g0448600 [Oryza sativa Japonica Group]
LOC_Os01g68950.1	609.391	622.014	239.796	630.366	789.683	648.835	637.675	308.411	698.903	990.72	852.544	813.18	286.687	779.283	869.64	704.109	720.23	198.75	642.961	815.914	cDNA|ubiquitin family domain containing protein, expressed	K12160|1|5e-54|206|osa:4324360|small ubiquitin-related modifier	GO:0043231//intracellular membrane-bounded organelle	GO:0005488//binding;GO:0016818//hydrolase activity, acting on acid anhydrides, in phosphorus-containing anhydrides	GO:0032446//protein modification by small protein conjugation;GO:0009408//response to heat;GO:0043392//negative regulation of DNA binding	gi|115441855|ref|NP_001045207.1|/7.01279e-53/Os01g0918300 [Oryza sativa Japonica Group]
LOC_Os03g07960.1	176.154	0.743017	53.2298	112.747	72.3983	215.211	1.73174	71.2011	111.113	51.2621	159.495	1.37638	31.7969	97.5064	56.6493	175.524	1.79238	63.9922	79.7978	38.2698	cDNA|expressed protein	-	GO:0009534//chloroplast thylakoid	-	-	gi|297721839|ref|NP_001173283.1|/2.24058e-98/Os03g0176600 [Oryza sativa Japonica Group]
LOC_Os04g43680.1	148.318	7.67176	28.6377	91.9321	95.1145	146.023	32.4361	45.7011	146.816	268.599	23.8511	29.6656	60.6955	88.173	127.328	18.1685	37.7684	23.5023	89.0315	216.556	cDNA|MYB family transcription factor, putative, expressed	K09422|1|5e-112|402|osa:4336407|myb proto-oncogene protein, plant	GO:0043231//intracellular membrane-bounded organelle	GO:0003676//nucleic acid binding	-	gi|33087073|gb|AAP92750.1|/5.00208e-111/myb-related protein [Oryza sativa Japonica Group]
LOC_Os04g52000.1	110.035	96.0449	70.0673	32.1101	37.9789	110.467	125.505	57.3732	43.2665	34.868	90.1778	72.4956	78.5622	27.7943	36.6299	78.4646	92.2265	82.8772	26.572	34.429	cDNA|protein phosphatase 2C, putative, expressed	K01090|1|2e-35|149|sbi:SORBI_01g038410|protein phosphatase [EC:3.1.3.16];K14497|3|4e-30|131|pop:POPTR_900520|protein phosphatase 2C [EC:3.1.3.16]	GO:0043231//intracellular membrane-bounded organelle	GO:0016791//phosphatase activity	-	gi|115460446|ref|NP_001053823.1|/1.01129e-168/Os04g0609600 [Oryza sativa Japonica Group]
LOC_Os05g33360.1	153.189	241.294	208.968	241.47	229.214	112.493	245.917	224.053	238.202	267.092	192.524	233.803	224.689	299.351	214.698	145.067	243.305	187.955	252.05	251.991	cDNA|transmembrane BAX inhibitor motif-containing protein, putative, expressed	K06890|1|2e-114|410|osa:4338736|	GO:0016020//membrane	-	-	gi|115463787|ref|NP_001055493.1|/1.7472e-113/Os05g0402300 [Oryza sativa Japonica Group]
LOC_Os06g18670.1	102.325	0.108245	0.989955	0.204041	25.6499	80.7849	1.90614	1.01198	0.856971	0.117606	20.6658	0.22916	0	1.55246	0.967362	40.0054	1.46226	1.63656	4.88975	1.00859	cDNA|anthocyanidin 3-O-glucosyltransferase, putative, expressed	K13263|1|4e-44|177|gmx:100101902|isoflavone 7-O-glucosyltransferase [EC:2.4.1.170];K12356|2|4e-40|164|pop:POPTR_563103|coniferyl-alcohol glucosyltransferase [EC:2.4.1.111];K08237|4|2e-38|159|pop:POPTR_731288|hydroquinone glucosyltransferase [EC:2.4.1.218]	-	GO:0016757//transferase activity, transferring glycosyl groups;GO:0000166//nucleotide binding	GO:0006412//translation	gi|115467636|ref|NP_001057417.1|/0/Os06g0289900 [Oryza sativa Japonica Group]
LOC_Os12g07540.1	84.7365	22.1876	18.0736	25.3143	20.6285	86.0341	28.0079	20.4352	45.1989	43.3332	114.273	19.6828	16.462	18.4661	21.2737	95.7432	21.3226	26.2894	23.5514	26.8767	cDNA|growth regulator related protein, putative, expressed	-	GO:0043231//intracellular membrane-bounded organelle;GO:0044444//cytoplasmic part	-	-	gi|222616719|gb|EEE52851.1|/0/hypothetical protein OsJ_35390 [Oryza sativa Japonica Group]
LOC_Os03g45370.1	76.4443	10.406	54.2756	68.9598	29.0823	79.2755	16.5055	46.7003	56.925	56.1763	45.8392	15.8341	39.7838	37.3109	27.4266	58.0306	20.2387	40.9125	48.0296	28.869	cDNA|sodium/calcium exchanger protein, putative, expressed	K13754|1|2e-131|468|zma:100279327|solute carrier family 24 (sodium/potassium/calcium exchanger), member 6	GO:0044464//cell part	-	-	gi|115454417|ref|NP_001050809.1|/0/Os03g0656500 [Oryza sativa Japonica Group]
LOC_Os06g07830.1	81.5998	165.922	178.482	151.556	185.706	53.7893	205.491	152.704	182.063	211.197	76.0571	206.589	162.265	192.913	174.591	76.4995	176.011	107.961	239.51	220.203	cDNA|ANTH/ENTH domain containing protein, putative, expressed	-	GO:0016020//membrane	GO:0005488//binding	-	gi|115466702|ref|NP_001056950.1|/0/Os06g0175500 [Oryza sativa Japonica Group]
LOC_Os01g22600.1	99.5108	24.3403	22.368	20.0482	21.5915	98.3941	21.3763	25.8337	25.2281	43.1174	96.2062	24.5326	27.5991	21.7549	23.644	68.7299	15.113	31.4288	25.1213	33.7453	cDNA|mitochondrial carrier protein, putative, expressed	K15121|1|2e-166|584|bdi:100824069|solute carrier family 25, member 44	GO:0019866//organelle inner membrane;GO:0043231//intracellular membrane-bounded organelle;GO:0031224//intrinsic to membrane	-	GO:0046907//intracellular transport	gi|115436328|ref|NP_001042922.1|/2.27976e-177/Os01g0329400 [Oryza sativa Japonica Group]
LOC_Os02g08100.1	89.115	76.3724	83.7774	162.292	546.754	64.1185	79.5041	119.937	237.266	473.951	102.671	57.4432	181.124	247.914	438.237	123.878	65.7287	100.919	331.595	621.052	cDNA|AMP-binding domain containing protein, expressed	K01904|1|0.0|902|osa:4328485|4-coumarate--CoA ligase [EC:6.2.1.12]	-	GO:0003824//catalytic activity	-	gi|115444579|ref|NP_001046069.1|/0/Os02g0177600 [Oryza sativa Japonica Group]
LOC_Os04g46860.1	68.3156	62.7477	37.4419	16.2978	33.0434	60.3705	69.9859	54.8731	16.174	10.6225	91.5905	39.9293	30.2687	15.2082	22.2513	126.362	79.9071	40.1853	19.4525	19.0355	cDNA|scarecrow, putative, expressed	K14494|1|4e-18|92.0|aly:ARALYDRAFT_477591|DELLA protein	-	-	-	gi|115459828|ref|NP_001053514.1|/0/Os04g0555000 [Oryza sativa Japonica Group]
LOC_Os02g03280.2	150.579	9.85224	18.2177	44.1452	48.1729	130.363	19.5745	20.3007	45.1804	93.3555	81.4825	12.4804	16.4257	34.5919	49.4366	68.6697	15.5846	15.0003	38.0537	71.567	cDNA|transmembrane BAX inhibitor motif-containing protein, putative, expressed	-	GO:0005626//insoluble fraction;GO:0031224//intrinsic to membrane;GO:0043231//intracellular membrane-bounded organelle;GO:0012505//endomembrane system	GO:0005488//binding	GO:0006631//fatty acid metabolic process;GO:0043066//negative regulation of apoptotic process;GO:0006950//response to stress;GO:0006984//ER-nucleus signaling pathway	gi|125580644|gb|EAZ21575.1|/5.85121e-101/hypothetical protein OsJ_05203 [Oryza sativa Japonica Group]
LOC_Os08g37790.1	100.421	526.874	225.083	293.104	162.064	81.6027	841.74	381.689	259.511	131.353	118.739	512.577	395.31	215.398	170.868	100.946	648.585	760.284	231.188	204.845	cDNA|phospho-2-dehydro-3-deoxyheptonate aldolase, chloroplast precursor, putative, expressed	K01626|1|0.0|920|osa:4345872|3-deoxy-7-phosphoheptulonate synthase [EC:2.5.1.54]	GO:0043231//intracellular membrane-bounded organelle	GO:0016765//transferase activity, transferring alkyl or aryl (other than methyl) groups	GO:0008652//cellular amino acid biosynthetic process;GO:0043650;GO:0019632//shikimate metabolic process	gi|115476972|ref|NP_001062082.1|/0/Os08g0484500 [Oryza sativa Japonica Group]
LOC_Os05g41210.1	177.737	379.428	327.709	445.662	380.529	125.246	372.451	207.985	375.281	286.66	170.658	592.34	386.672	476.773	374.558	125.942	353.58	298.549	440.657	336.448	cDNA|OsCam2 - Calmodulin, expressed	K02183|1|2e-80|297|osa:4339172|calmodulin	GO:0043231//intracellular membrane-bounded organelle;GO:0016020//membrane	GO:0046872//metal ion binding;GO:0060089	GO:0006073//cellular glucan metabolic process;GO:0019932//second-messenger-mediated signaling;GO:0009640//photomorphogenesis;GO:0009908//flower development;GO:0009593//detection of chemical stimulus;GO:0009605//response to external stimulus	gi|115464615|ref|NP_001055907.1|/1.71191e-79/Os05g0491100 [Oryza sativa Japonica Group]
LOC_Os07g09340.1	52.5812	25.518	32.0827	43.3552	108.71	26.7677	25.4953	64.5936	35.637	45.491	40.6346	37.0135	36.6335	77.308	55.7483	20.6355	24.732	43.3225	47.2097	63.9672	cDNA|plasma membrane ATPase, putative, expressed	K01535|1|0.0|1664|osa:4342621|H+-transporting ATPase [EC:3.6.3.6]	GO:0031224//intrinsic to membrane	GO:0043169//cation binding;GO:0015662//ATPase activity, coupled to transmembrane movement of ions, phosphorylative mechanism;GO:0032559	GO:0006818//hydrogen transport;GO:0009206;GO:0006811//ion transport;GO:0009207	gi|115470989|ref|NP_001059093.1|/0/Os07g0191200 [Oryza sativa Japonica Group]
LOC_Os03g09170.1	135.762	1.89916	2.52368	12.1166	12.0293	172.924	2.7239	2.27631	11.4374	104.282	80.783	0.463919	2.35362	6.00633	54.8341	40.1737	0.98675	1.26214	2.71737	49.7599	cDNA|ethylene-responsive transcription factor, putative, expressed	K09286|1|2e-35|148|osa:4330752|EREBP-like factor	-	-	-	gi|115451269|ref|NP_001049235.1|/3.91801e-109/Os03g0191900 [Oryza sativa Japonica Group]
LOC_Os10g40720.1	134.559	69.6516	162.494	164.527	29.7384	120.625	15.3317	213.44	111.052	15.2927	118.422	10.5984	252.774	85.1883	23.9908	88.0144	14.0017	107.657	175.956	42.2144	cDNA|expansin precursor, putative, expressed	-	GO:0031410//cytoplasmic vesicle	-	GO:0000003//reproduction	gi|115483362|ref|NP_001065351.1|/5.31308e-138/Os10g0555900 [Oryza sativa Japonica Group]
LOC_Os10g17280.1	123.747	165.074	154.183	238.215	159.209	85.9369	142.656	157.89	199.561	164.127	139.928	147.614	136.387	230.435	167.857	111.523	146.278	174.234	242.547	164.683	cDNA|ATP synthase gamma chain, putative, expressed	K02136|1|1e-164|577|osa:4348305|F-type H+-transporting ATPase subunit gamma [EC:3.6.3.14]	GO:0000275//mitochondrial proton-transporting ATP synthase complex, catalytic core F(1)	GO:0015078//hydrogen ion transmembrane transporter activity;GO:0019829//cation-transporting ATPase activity;GO:0032559	GO:0006818//hydrogen transport;GO:0006754//ATP biosynthetic process	gi|115481492|ref|NP_001064339.1|/1.39953e-163/Os10g0320400 [Oryza sativa Japonica Group]
LOC_Os02g44940.1	200.662	18.8872	44.3415	229.778	262.578	188.85	13.4927	55.7014	159.269	136.804	72.5861	9.88139	31.6966	153.811	210.019	102.675	20.9478	31.1815	127.873	166.32	cDNA|RALFL8 - Rapid ALkalinization Factor RALF family protein precursor, expressed	-	GO:0031410//cytoplasmic vesicle	-	-	gi|297599732|ref|NP_001047696.2|/1.62332e-27/Os02g0670500 [Oryza sativa Japonica Group]
LOC_Os11g32320.1	166.546	23.8359	59.4525	79.9902	94.5005	179.398	29.3669	50.2707	77.3579	45.7128	153.262	38.8022	45.8201	91.5073	111.35	136.645	29.0981	63.9631	64.6174	56.8324	cDNA|CCB1, putative, expressed	-	GO:0009536//plastid	-	GO:0017004//cytochrome complex assembly	gi|77551216|gb|ABA94013.1|/7.70843e-102/expressed protein [Oryza sativa Japonica Group]
LOC_Os10g37500.1	92.0828	9.59502	23.1567	52.7525	58.1582	100.262	7.14371	20.4532	64.9735	45.6086	49.9293	5.92467	16.4043	39.5636	54.0396	39.2783	7.13668	15.543	32.6671	45.4259	cDNA|AAA-type ATPase family protein, putative, expressed	K08900|1|8e-61|233|pop:POPTR_271862|mitochondrial chaperone BCS1	GO:0031410//cytoplasmic vesicle	GO:0000166//nucleotide binding	-	gi|297610795|ref|NP_001065078.2|/0/Os10g0519300 [Oryza sativa Japonica Group]
LOC_Os03g58470.1	126.46	1829.08	834.586	271.063	228.683	105.471	1586.22	569.672	243.081	258.579	196.009	1418.75	514.985	163.836	190.956	150.746	1600.76	580.668	190.843	269.584	cDNA|retrotransposon protein, putative, Ty3-gypsy subclass, expressed	K11275|1|9e-35|146|osa:4334439|histone H1/5	GO:0000785//chromatin;GO:0043231//intracellular membrane-bounded organelle	GO:0003676//nucleic acid binding	GO:0034728//nucleosome organization	gi|125546057|gb|EAY92196.1|/1.00721e-33/hypothetical protein OsI_13914 [Oryza sativa Indica Group]
LOC_Os03g61130.1	80.9702	333.99	350.399	194.914	436.439	53.1484	401.438	368.441	194.704	385.172	94.8817	462.153	507.558	278.497	345.551	68.7114	431.652	215.918	300.824	518.485	cDNA|phosphoesterase family protein, putative, expressed	K01114|1|0.0|981|zma:100384160|phospholipase C [EC:3.1.4.3]	-	GO:0016787//hydrolase activity	-	gi|15042826|gb|AAK82449.1|AC091247_16/0/putative phospholipase [Oryza sativa Japonica Group]
LOC_Os02g54980.1	83.4156	608.15	1062.34	756.906	417.947	56.2163	541.885	599.649	633.812	459.413	70.1779	921.624	997.979	632.806	497.727	70.9522	644.049	647.344	698.618	472.187	cDNA|pheophorbide a oxygenase, chloroplast precursor, putative, expressed	K13071|1|2e-43|175|ppp:PHYPADRAFT_134389|pheophorbide a oxygenase [EC:1.14.12.20]	GO:0009526//plastid envelope	GO:0016703;GO:0043169//cation binding;GO:0051536//iron-sulfur cluster binding	GO:0006605//protein targeting;GO:0008152//metabolic process	gi|115449167|ref|NP_001048363.1|/0/Os02g0792800 [Oryza sativa Japonica Group]
LOC_Os02g47510.1	81.3842	25.2855	24.883	311.231	101.222	58.9332	16.4505	12.6261	308.355	390.878	18.6937	29.9584	39.3969	235.572	135.385	20.8505	20.4604	9.67709	52.4158	64.113	cDNA|9-cis-epoxycarotenoid dioxygenase 1, chloroplast precursor, putative, expressed	K09840|1|0.0|998|osa:4330451|9-cis-epoxycarotenoid dioxygenase [EC:1.13.11.51]	GO:0009570//chloroplast stroma	GO:0005488//binding	-	gi|115448157|ref|NP_001047858.1|/0/Os02g0704000 [Oryza sativa Japonica Group]
LOC_Os03g27820.1	58.8611	219.004	154.797	62.9573	61.9953	46.0927	207.714	186.702	62.034	68.1831	76.805	179.928	195.128	58.7149	50.5355	70.2697	200.051	225.353	77.2972	75.002	cDNA|expressed protein	-	-	-	-	gi|14029009|gb|AAK52550.1|AC079853_3/0/Unknown protein [Oryza sativa Japonica Group]
LOC_Os09g27750.1	121.727	76.2035	65.4082	320.503	28.2285	78.1956	36.644	40.8916	163.899	21.0958	152.736	34.6304	65.2148	377.912	46.7976	129.557	44.5287	36.0488	184.351	30.7036	cDNA|1-aminocyclopropane-1-carboxylate oxidase 1, putative, expressed	K05933|1|3e-173|606|osa:4347224|aminocyclopropanecarboxylate oxidase [EC:1.14.17.4]	-	GO:0003824//catalytic activity	GO:0008152//metabolic process	gi|115479471|ref|NP_001063329.1|/3.68474e-172/Os09g0451000 [Oryza sativa Japonica Group]
LOC_Os03g32230.1	161.382	1.93946	12.9	65.3074	60.6536	343.522	12.2367	23.2602	144.551	289.644	23.8946	4.66585	33.1992	113.118	218.824	14.7863	35.0466	12.7574	89.1734	284.029	cDNA|ZOS3-12 - C2H2 zinc finger protein, expressed	-	-	-	-	gi|115453687|ref|NP_001050444.1|/1.84573e-98/Os03g0437200 [Oryza sativa Japonica Group]
LOC_Os03g21370.1	168.731	71.8943	74.7428	59.0731	94.1118	177.27	66.8341	63.767	70.7024	31.2448	181.991	88.7858	50.6745	58.518	157.949	163.586	75.9535	89.1877	52.577	60.8815	cDNA|expressed protein	-	GO:0043231//intracellular membrane-bounded organelle	-	-	gi|108707969|gb|ABF95764.1|/9.82628e-110/expressed protein [Oryza sativa Japonica Group]
LOC_Os08g35760.1	147.265	19.833	8.52027	2.88747	61.9602	132.171	80.0054	55.6088	3.1205	8.58426	7.33721	5.63248	6.49442	4.00847	1.80126	116.042	76.2377	35.349	10.7116	1.33548	cDNA|Cupin domain containing protein, expressed	-	GO:0005576//extracellular region;GO:0031410//cytoplasmic vesicle	GO:0046914//transition metal ion binding;GO:0003824//catalytic activity	-	gi|115476760|ref|NP_001061976.1|/1.35385e-97/Os08g0460000 [Oryza sativa Japonica Group]
LOC_Os02g55140.1	80.1147	83.7723	202.254	261.09	191.41	57.8445	135.298	154.723	173.696	215.773	80.2653	149.309	187.96	295.818	216.856	68.1756	120.954	152.518	307.604	299.329	cDNA|leucine aminopeptidase, chloroplast precursor, putative, expressed	K01255|1|0.0|933|bdi:100827480|leucyl aminopeptidase [EC:3.4.11.1]	GO:0009536//plastid	GO:0046914//transition metal ion binding;GO:0008238//exopeptidase activity;GO:0008237//metallopeptidase activity	GO:0019538//protein metabolic process;GO:0010038//response to metal ion	gi|75261364|sp|Q6K669.1|AMPL2_ORYSJ/0/RecName: Full=Leucine aminopeptidase 2, chloroplastic; AltName: Full=Leucyl aminopeptidase 2; Short=LAP 2; AltName: Full=Proline aminopeptidase 2; AltName: Full=Prolyl aminopeptidase 2; Flags: Precursor
LOC_Os05g45030.1	136.354	221.8	227.968	110.58	180.912	132.325	251.273	182.115	139.101	51.3142	128.628	244.432	203.019	126.471	163.958	122.574	252.524	179.647	117.293	109.708	cDNA|calcium homeostasis regulator CHoR1, putative, expressed	-	GO:0043231//intracellular membrane-bounded organelle	-	-	gi|115465001|ref|NP_001056100.1|/3.91868e-138/Os05g0526200 [Oryza sativa Japonica Group]
LOC_Os01g55510.1	246.609	16.2367	17.0492	6.12122	12.6269	247.946	125.021	77.8659	5.95119	5.29227	43.6338	49.8422	61.0367	12.1609	6.34831	52.7776	123.248	25.7173	8.38927	6.44374	cDNA|dynein light chain type 1 domain containing protein, expressed	K10418|1|9e-18|88.6|olu:OSTLU_39788|dynein light chain LC8-type	GO:0043231//intracellular membrane-bounded organelle;GO:0015630//microtubule cytoskeleton;GO:0042995//cell projection	GO:0003774//motor activity	GO:0048468//cell development;GO:0048513//organ development	gi|14587295|dbj|BAB61206.1|/2.55845e-48/putative dynein light chain [Oryza sativa Japonica Group]
LOC_Os02g17920.1	102.35	0.224623	3.3097	5.71609	26.9219	101.061	1.86142	3.03333	6.61937	4.63694	119.766	2.02104	1.80943	7.40961	37.3881	91.5597	3.0344	6.06445	6.76462	11.2787	cDNA|glyoxalase family protein, putative, expressed	K01759|1|2e-153|541|bdi:100839008|lactoylglutathione lyase [EC:4.4.1.5]	GO:0009526//plastid envelope;GO:0009532//plastid stroma;GO:0044436	GO:0043169//cation binding;GO:0016846//carbon-sulfur lyase activity	GO:0006950//response to stress;GO:0044238//primary metabolic process	gi|125538981|gb|EAY85376.1|/0/hypothetical protein OsI_06754 [Oryza sativa Indica Group]
LOC_Os12g36180.1	48.2196	94.392	66.7656	58.4265	51.6222	36.8119	91.7893	96.73	57.7502	55.8293	68.9811	88.6338	81.9635	49.0302	42.2967	58.9513	84.582	92.1443	54.8615	47.7089	cDNA|auxilin, putative, expressed	-	-	-	-	gi|115488966|ref|NP_001066970.1|/0/Os12g0548200 [Oryza sativa Japonica Group]
LOC_Os03g51390.1	151.524	23.6625	42.333	57.4822	49.7015	169.091	43.3258	41.8899	48.8128	84.7308	62.3094	30.1627	66.2775	23.8993	59.9406	73.7737	40.8409	32.2123	27.1581	71.4228	cDNA|expressed protein	-	-	-	-	gi|37718755|gb|AAR01627.1|/1.36433e-46/expressed protein [Oryza sativa Japonica Group]
LOC_Os06g03990.1	73.8843	96.9052	130	79.5902	72.1199	68.7944	76.5082	105.654	62.7512	66.1798	78.7823	139.039	143.084	61.3547	59.4937	77.9009	91.7768	163.748	71.9848	53.1978	cDNA|aminotransferase, classes I and II, domain containing protein, expressed	K14270|1|0.0|857|osa:4340002|aminotransferase	-	GO:0016769//transferase activity, transferring nitrogenous groups;GO:0048037//cofactor binding;GO:0016846//carbon-sulfur lyase activity	GO:0008652//cellular amino acid biosynthetic process	gi|115466180|ref|NP_001056689.1|/0/Os06g0130400 [Oryza sativa Japonica Group]
LOC_Os03g14730.1	102.386	19.5656	28.8461	17.3746	34.8704	107.336	11.7151	17.8572	18.803	10.0759	228.675	10.8941	20.4982	16.9773	28.9318	202.155	22.0439	20.641	22.4391	17.4461	cDNA|gibberellin receptor GID1L2, putative, expressed	K14493|1|8e-26|117|ppp:PHYPADRAFT_118478|gibberellin receptor GID1 [EC:3.-.-.-]	-	-	-	gi|115451949|ref|NP_001049575.1|/1.11575e-178/Os03g0252100 [Oryza sativa Japonica Group]
LOC_Os05g24650.1	136.417	17.3481	8.4311	46.7769	75.3576	136.762	17.8139	12.6929	75.2412	128.17	287.708	8.94221	8.65818	65.0508	94.5389	267.879	16.4484	7.0052	47.9688	118.227	cDNA|DUF567 domain containing protein, putative, expressed	K03239|1|4e-13|74.3|ath:AT1G53880|translation initiation factor eIF-2B subunit alpha	-	-	-	gi|125551776|gb|EAY97485.1|/5.33016e-79/hypothetical protein OsI_19414 [Oryza sativa Indica Group]
LOC_Os01g05650.1	231.336	40.8105	73.2905	111.037	127.748	116.471	45.1985	59.4568	102.732	114.057	246.284	66.5645	80.6355	200.256	175.19	140.164	55.7246	82.0472	99.577	101.508	cDNA|metallothionein, putative, expressed	-	-	-	-	gi|218187522|gb|EEC69949.1|/3.20703e-20/hypothetical protein OsI_00402 [Oryza sativa Indica Group]
LOC_Os12g39310.1	99.055	0	0	1.66101	1.91472	69.975	0.114097	0	0.484462	12.9247	32.5786	0	0.332729	4.94984	10.951	32.0082	0.956543	0.594756	6.7318	14.0262	cDNA|cytochrome P450, putative, expressed	K00517|1|3e-96|350|osa:4334183|[EC:1.14.-.-]	-	GO:0046872//metal ion binding;GO:0016491//oxidoreductase activity	-	gi|66276973|gb|AAY44413.1|/0/cytochrome P450 [Oryza sativa Japonica Group]
LOC_Os01g47330.1	198.786	49.7353	81.0878	93.1257	254.617	182.044	44.1916	71.87	97.4175	30.2605	82.6538	74.4065	46.2958	102.082	362.247	96.9991	68.0397	88.8018	93.0005	126.095	cDNA|ribosomal protein L7/L12 C-terminal domain containing protein, expressed	K02935|1|7e-42|169|bdi:100846704|large subunit ribosomal protein L7/L12	GO:0030529//ribonucleoprotein complex;GO:0009536//plastid	GO:0005198//structural molecule activity	GO:0010467//gene expression	gi|109940141|sp|O22386.2|RK12_ORYSJ/2.88926e-45/RecName: Full=50S ribosomal protein L12, chloroplastic; AltName: Full=CL12; Flags: Precursor
LOC_Os04g51792.1	173.518	93.387	130.386	104.202	90.3839	168.032	69.5538	115.849	85.544	40.25	195.829	108.044	110.548	91.1359	130.619	241.402	87.318	144.61	67.1651	52.7363	cDNA|PAP fibrillin family domain containing protein, expressed	-	GO:0009526//plastid envelope	-	-	gi|116309738|emb|CAH66782.1|/5.54121e-107/OSIGBa0113I13.8 [Oryza sativa Indica Group]
LOC_Os01g42520.1	92.9925	114.78	22.2765	23.1954	12.0151	66.1915	83.4414	62.8378	14.7359	0.786439	56.3618	28.3495	42.5857	9.68928	1.6172	67.0562	97.9818	42.5467	15.3873	1.81994	cDNA|expressed protein	-	GO:0043231//intracellular membrane-bounded organelle;GO:0031410//cytoplasmic vesicle	-	-	gi|297597194|ref|NP_001043549.2|/0/Os01g0611000 [Oryza sativa Japonica Group]
LOC_Os03g37864.1	195.015	403.578	502.316	323.08	252.051	214.212	391.963	485.301	314.719	103.547	202.726	334.129	443.315	211.101	215.354	198.151	400.731	354.718	214.788	142.945	cDNA|expressed protein	-	GO:0043231//intracellular membrane-bounded organelle	-	-	gi|115453861|ref|NP_001050531.1|/2.29846e-74/Os03g0575500 [Oryza sativa Japonica Group]
LOC_Os03g06930.1	62.6912	480.822	427.114	345.247	219.636	55.2457	361.063	260.184	232.132	144.986	63.1692	439.445	278.799	237.215	174.516	73.5812	401.594	211.641	317.837	161.663	cDNA|homeodomain protein, putative, expressed	-	GO:0043231//intracellular membrane-bounded organelle	GO:0003677//DNA binding;GO:0001071//nucleic acid binding transcription factor activity	GO:0006351//transcription, DNA-dependent	gi|222624249|gb|EEE58381.1|/0/hypothetical protein OsJ_09538 [Oryza sativa Japonica Group]
LOC_Os07g46160.1	81.0981	189.226	173.048	118.157	112.13	72.4133	206.239	194.305	141.197	138.767	136.021	158.879	239.607	116.576	97.7492	143.186	212.567	223.036	134.23	125.946	cDNA|MBTB14 - Bric-a-Brac, Tramtrack, Broad Complex BTB domain with Meprin and TRAF Homology MATH domain, expressed	K10523|1|0.0|738|osa:4344139|speckle-type POZ protein	-	-	-	gi|115473793|ref|NP_001060495.1|/0/Os07g0655300 [Oryza sativa Japonica Group]
LOC_Os04g55510.1	60.0369	35.2843	45.4845	44.0238	66.1629	53.1436	40.1001	41.7489	38.192	65.8647	101.054	43.7522	52.7177	42.4119	54.1316	95.555	42.2176	47.1047	54.9458	74.6598	cDNA|zinc finger, C3HC4 type domain containing protein, expressed	K14297|1|2e-30|132|mtr:MTR_1g066430|nuclear pore complex protein Nup98-Nup96;K13148|2|5e-09|62.0|vvi:100261060|integrator complex subunit 11 [EC:3.1.27.-];K15692|4|4e-08|58.9|smo:SELMODRAFT_66937|E3 ubiquitin-protein ligase RNF13 [EC:6.3.2.19]	-	GO:0046872//metal ion binding	-	gi|38345496|emb|CAD41707.2|/0/OSJNBa0010D21.9 [Oryza sativa Japonica Group]
LOC_Os07g07040.1	133.522	19.6247	15.0707	12.7073	11.376	66.2431	12.2591	11.8268	7.775	15.4624	144.337	15.6988	17.1962	13.7507	13.0532	64.4233	11.4195	16.8252	8.75759	13.6483	cDNA|erythrocyte binding protein 3, putative, expressed	-	-	-	-	gi|218199142|gb|EEC81569.1|/1.93687e-36/hypothetical protein OsI_25014 [Oryza sativa Indica Group]
LOC_Os03g17600.1	185.605	11.2577	136.641	83.5072	129.701	196.046	9.06994	121.923	85.8259	57.9853	194.265	9.93045	108.948	75.148	124.362	203.092	7.24181	216.584	69.8002	72.9517	cDNA|expressed protein	-	GO:0009536//plastid	GO:0003824//catalytic activity	-	gi|115452325|ref|NP_001049763.1|/3.89824e-112/Os03g0284600 [Oryza sativa Japonica Group]
LOC_Os02g43350.1	55.9456	27.9635	41.7614	60.6473	60.4821	49.5069	31.1793	48.8264	64.5089	47.7917	55.8831	36.0522	41.1916	58.7613	51.8762	46.6326	32.0757	53.8826	54.7135	43.1329	cDNA|OsFtsH7 FtsH protease, homologue of AtFtsH7, expressed	K03798|1|0.0|1240|osa:4330159|cell division protease FtsH [EC:3.4.24.-]	GO:0009526//plastid envelope;GO:0031224//intrinsic to membrane	GO:0004175//endopeptidase activity;GO:0046914//transition metal ion binding;GO:0042623//ATPase activity, coupled;GO:0032559	GO:0009057//macromolecule catabolic process;GO:0019538//protein metabolic process;GO:0009987//cellular process	gi|115447609|ref|NP_001047584.1|/0/Os02g0649700 [Oryza sativa Japonica Group]
LOC_Os01g68300.1	283.407	387.003	975.533	417.071	424.13	221.168	321.894	383.45	218.068	141.428	145.809	586.618	803.138	312.679	713.883	184.494	265.985	224.301	328.94	180.348	cDNA|expressed protein	-	-	-	-	gi|115441753|ref|NP_001045156.1|/2.08798e-36/Os01g0910900 [Oryza sativa Japonica Group]
LOC_Os07g02330.1	118.083	88.3662	97.3681	46.9105	26.4215	116.025	83.2636	94.1427	122.686	10.4106	75.9597	63.2508	116.985	18.0687	22.2998	72.2847	59.3266	78.1833	18.9781	8.26672	cDNA|protein phosphatase 2C, putative, expressed	K01090|1|2e-22|105|sbi:SORBI_01g038410|protein phosphatase [EC:3.1.3.16];K14497|2|2e-15|82.0|aly:ARALYDRAFT_495242|protein phosphatase 2C [EC:3.1.3.16]	GO:0043231//intracellular membrane-bounded organelle	GO:0004721//phosphoprotein phosphatase activity	-	gi|115470303|ref|NP_001058750.1|/0/Os07g0114000 [Oryza sativa Japonica Group]
LOC_Os02g58340.1	52.9756	111.182	81.1776	37.7871	35.203	49.3968	72.4608	72.9135	33.952	25.7458	73.1638	89.6286	82.9094	34.1574	42.1135	78.4262	85.3978	91.1827	42.0312	26.6392	cDNA|oligopeptidase, putative, expressed	K01414|1|0.0|1402|osa:4331244|oligopeptidase A [EC:3.4.24.70]	GO:0009532//plastid stroma;GO:0005576//extracellular region	GO:0004175//endopeptidase activity	GO:0019538//protein metabolic process;GO:0010038//response to metal ion	gi|222623975|gb|EEE58107.1|/0/hypothetical protein OsJ_08986 [Oryza sativa Japonica Group]
LOC_Os09g25810.2	116.909	0.264713	0	6.86101	34.1486	133.922	0.411307	0.274977	5.93789	2.58845	72.0106	0.280205	0	4.55584	1.03499	72.9233	0.638564	0	6.09618	0.685139	cDNA|nodulin, putative, expressed	-	GO:0044464//cell part	-	-	gi|215769020|dbj|BAH01249.1|/0/unnamed protein product [Oryza sativa Japonica Group]
LOC_Os02g52290.1	240.032	135.058	139.451	414.148	272.741	182.607	115.974	92.5891	340.163	227.342	279.837	182.946	109.999	438.07	345.461	165.622	121.405	137.93	304.725	322.414	cDNA|peptidyl-prolyl cis-trans isomerase, FKBP-type, putative, expressed	K01802|1|5e-59|225|osa:4330800|peptidylprolyl isomerase [EC:5.2.1.8];K14554|5|3e-23|106|ota:Ot17g00310|U3 small nucleolar RNA-associated protein 21	GO:0009534//chloroplast thylakoid	GO:0016859//cis-trans isomerase activity;GO:0005527//macrolide binding	GO:0044267//cellular protein metabolic process	gi|115448817|ref|NP_001048188.1|/4.61271e-58/Os02g0760300 [Oryza sativa Japonica Group]
LOC_Os01g72000.1	61.5508	18.2286	12.207	6.4509	5.8787	63.7221	18.2312	10.7373	9.76851	5.84289	22.8681	13.2333	12.7288	4.14025	2.96476	21.1129	14.2196	15.0094	4.76337	3.90456	cDNA|armadillo repeat-containing protein, putative, expressed	-	-	-	-	gi|115442229|ref|NP_001045394.1|/0/Os01g0948500 [Oryza sativa Japonica Group]
LOC_Os07g10490.1	68.5531	26.244	42.1788	53.7269	40.8258	65.5634	25.8944	37.778	46.8569	20.0527	94.06	41.9585	38.7368	58.5254	45.8462	70.0931	33.5139	50.0396	57.3207	28.6215	cDNA|zeta-carotene desaturase, chloroplast/chromoplast precursor, putative, expressed	K00514|1|0.0|1088|osa:4342680|zeta-carotene desaturase [EC:1.3.5.6]	GO:0009536//plastid	GO:0016705//oxidoreductase activity, acting on paired donors, with incorporation or reduction of molecular oxygen	GO:0016109	gi|115471093|ref|NP_001059145.1|/0/Os07g0204900 [Oryza sativa Japonica Group]
LOC_Os01g04409.1	69.5285	15.2438	18.0586	22.0347	27.0986	73.2831	21.5175	18.0501	40.4367	56.8948	60.3955	22.6572	16.7014	16.4632	27.8815	50.9109	18.1385	27.2097	18.6791	43.1751	cDNA|OsWAK1 - OsWAK receptor-like cytoplasmic kinase OsWAK-RLCK, expressed	K04733|1|2e-58|225|smo:SELMODRAFT_159261|interleukin-1 receptor-associated kinase 4 [EC:2.7.11.1];K00924|3|8e-56|217|osa:4333525|[EC:2.7.1.-];K13430|4|1e-52|206|zma:100283091|serine/threonine-protein kinase PBS1 [EC:2.7.11.1]	GO:0031410//cytoplasmic vesicle	GO:0004672//protein kinase activity;GO:0032559	GO:0006464//cellular protein modification process	gi|115434398|ref|NP_001041957.1|/0/Os01g0136400 [Oryza sativa Japonica Group]
LOC_Os06g50070.1	174.51	19.8467	70.5866	135.615	143.993	218.634	21.7919	45.7681	138.096	67.9238	126.237	42.0165	62.9499	134.731	139.011	178.44	39.8328	38.7939	119.538	104.38	cDNA|expressed protein	-	-	-	-	gi|115469956|ref|NP_001058577.1|/3.75993e-28/Os06g0714700 [Oryza sativa Japonica Group]
[truncated: 42,397 more rows]
