# Supplementary material for: Transcriptome Analysis Highlights Defense and Signaling Pathways Mediated by Rice pi21 Gene with Partial Resistance to Magnaporthe oryzae
Source: Front Plant Sci. 2016 Dec 8;7:1834. doi: 10.3389/fpls.2016.01834 (PMC5143348; doi:10.3389/fpls.2016.01834)
Supplement: Supplementary Table S5 — Table listing 6865 differentially expressed genes (DEGs) between two genotypes infected with GUY-11 or TMC-1 infection. We use FDR ≤ 0.001 and the absolute value of log2Ratio ≥ 1 as the threshold to judge the significance of gene expression difference. The gene ID, RPKM, GO and KEGG annotation of the genes are presented in the table. [file Table5.xlsx]

## Sheet: Sheet1
Supplementary Table 5 Table listing 6,865 differentially expressed genes (DEGs) between two genotypes infected with GUY-11 or TMC-1. We use FDR ≤0.001 and the absolute value of log2Ratio≥1 as the threshold to judge the significance of gene expression difference. The gene ID, RPKM, GO and KEGG annotation of the genes are presented in the table.
GeneID	GUY-241-0h_RPKM	GUY-241-12h_RPKM	GUY-241-24h_RPKM	GUY-241-48h_RPKM	GUY-241-72h_RPKM	GUY-Nip-0h_RPKM	GUY-Nip-12h_RPKM	GUY-Nip-24h_RPKM	GUY-Nip-48h_RPKM	GUY-Nip-72h_RPKM	TMC-241-0h_RPKM	TMC-241-12h_RPKM	TMC-241-24h_RPKM	TMC-241-48h_RPKM	TMC-241-72h_RPKM	TMC-Nip-0h_RPKM	TMC-Nip-12h_RPKM	TMC-Nip-24h_RPKM	TMC-Nip-48h_RPKM	TMC-Nip-72h_RPKM	Description	KEGG Orthology	GO Component	GO Function	GO Process	Blast nr
LOC_Os11g47970.1	54632.7	617.153	21559	29827	34528.5	55674	1754.36	33733.3	33227.5	20791	48916.5	324.287	15004.7	28902.7	33389	56543.3	1637.43	21769	25070.1	20868.2	cDNA|AAA-type ATPase family protein, putative, expressed	K03064|1|1e-06|53.1|smo:SELMODRAFT_157152|26S proteasome regulatory subunit T4;K14571|2|2e-06|52.4|cre:CHLREDRAFT_38371|ribosome biogenesis ATPase	GO:0009532//plastid stroma	GO:0001071//nucleic acid binding transcription factor activity;GO:0032559	-	gi|62733297|gb|AAX95414.1|/0/RuBisCO activase small isoform precursor [Oryza sativa Japonica Group]
LOC_Os12g19381.1	30229.5	3890.7	5543.62	4783.19	12675.5	38880.1	8573.72	13069.8	5709.16	1269.65	32378.6	2714.41	2476.87	6611.13	15469.4	38922.3	9357.43	10920	7675.47	8503.04	cDNA|ribulose bisphosphate carboxylase small chain, chloroplast precursor, putative, expressed	K01602|1|2e-100|364|osa:4352014|ribulose-bisphosphate carboxylase small chain [EC:4.1.1.39]	GO:0009570//chloroplast stroma	GO:0016831//carboxy-lyase activity	GO:0071704	gi|115488234|ref|NP_001066604.1|/1.69009e-99/Os12g0291100 [Oryza sativa Japonica Group]
LOC_Os09g17740.1	10316.8	54.5193	7690.72	14727.1	6997.45	10804	54.5691	5356.69	13413.2	2367.23	8399.62	49.9228	3895.96	12208.9	9331.17	8724.02	46.3952	9392.84	9793.52	4851.7	cDNA|chlorophyll A-B binding protein, putative, expressed	K08912|1|2e-135|480|osa:4346803|light-harvesting complex II chlorophyll a/b binding protein 1	GO:0009521;GO:0031224//intrinsic to membrane;GO:0009534//chloroplast thylakoid	GO:0046906//tetrapyrrole binding;GO:0043169//cation binding	GO:0006464//cellular protein modification process;GO:0006091//generation of precursor metabolites and energy	gi|115478691|ref|NP_001062939.1|/2.37403e-134/Os09g0346500 [Oryza sativa Japonica Group]
LOC_Os06g01210.1	9938.9	677.458	2832.58	4291.06	4481.66	13287.1	1011	4111.27	4255.33	955.222	11901.7	580.073	1180.21	4170.62	6456.22	14653.9	1252.85	4633.77	3522.96	2693.36	cDNA|plastocyanin, chloroplast precursor, putative, expressed	K02638|1|8e-61|231|osa:4339833|plastocyanin	GO:0009534//chloroplast thylakoid	GO:0046914//transition metal ion binding	GO:0051234//establishment of localization;GO:0006091//generation of precursor metabolites and energy	gi|115465862|ref|NP_001056530.1|/8.92679e-60/Os06g0101600 [Oryza sativa Japonica Group]
LOC_Os07g37550.1	9649.65	30.7559	3200.06	6119.55	4979.55	11873.9	49.3895	2964.61	5969.54	1101.13	9104.69	17.9144	695.078	4541.74	6012.19	10131	37.8419	2524.64	5644.42	3316.56	cDNA|chlorophyll A-B binding protein, putative, expressed	K08914|1|5e-155|545|osa:4343604|light-harvesting complex II chlorophyll a/b binding protein 3	GO:0009521;GO:0031224//intrinsic to membrane;GO:0009534//chloroplast thylakoid	GO:0046906//tetrapyrrole binding;GO:0043169//cation binding	GO:0006464//cellular protein modification process;GO:0006091//generation of precursor metabolites and energy	gi|115472785|ref|NP_001059991.1|/5.91406e-154/Os07g0562700 [Oryza sativa Japonica Group]
LOC_Os12g17600.1	9112.33	431.441	1490.08	923.519	3020.04	14602.2	2114.08	4819.31	1554.02	418.205	10293.4	498.499	703.882	1163.31	2019.09	13132.8	1906.48	3542.17	1538.67	1119.62	cDNA|ribulose bisphosphate carboxylase small chain, chloroplast precursor, putative, expressed	K01602|1|6e-88|322|osa:4351966|ribulose-bisphosphate carboxylase small chain [EC:4.1.1.39]	GO:0009570//chloroplast stroma	GO:0016491//oxidoreductase activity;GO:0016831//carboxy-lyase activity	GO:0043094;GO:0015977//carbon fixation	gi|115488144|ref|NP_001066559.1|/6.00757e-87/Os12g0274700 [Oryza sativa Japonica Group]
LOC_Os01g57968.1	7971	8217.99	5612.09	7202.59	8397.21	6608.86	3815.85	4301.92	7058.75	9050.17	10340	3264.3	6883.01	6779.6	6328.92	7541.53	3597.52	8948.67	6864.6	7322.63	cDNA|expressed protein	-	GO:0043231//intracellular membrane-bounded organelle	-	-	gi|358346026|ref|XP_003637074.1|/9.45843e-158/Cell wall-associated hydrolase, partial [Medicago truncatula]
LOC_Os08g44680.1	7748.08	983.277	4314.85	5269.35	4068.67	9599.85	1180.99	5353.19	4790.81	498.799	9169	672.417	1654.42	3724.59	5799.99	10251.4	1143.16	5040.3	4064.02	2654.03	cDNA|photosystem I reaction center subunit II, chloroplast precursor, putative, expressed	K02692|1|5e-95|345|osa:4346326|photosystem I subunit II	GO:0009534//chloroplast thylakoid;GO:0009522//photosystem I	-	GO:0044237//cellular metabolic process	gi|115477831|ref|NP_001062511.1|/5.35407e-94/Os08g0560900 [Oryza sativa Japonica Group]
LOC_Os07g37240.1	7271.03	47.0393	1665.23	1666.78	3085.08	11053.3	120.418	2599.09	1328.87	201.337	5313.66	24.2619	380.126	1495.53	4147.08	8043.12	60.8559	2673.11	1713.04	1691.92	cDNA|chlorophyll A-B binding protein, putative, expressed	K08915|1|9e-148|521|osa:4343583|light-harvesting complex II chlorophyll a/b binding protein 4	GO:0009536//plastid	-	GO:0006091//generation of precursor metabolites and energy	gi|115472753|ref|NP_001059975.1|/1.02884e-146/Os07g0558400 [Oryza sativa Japonica Group]
LOC_Os07g04840.1	7102.02	3066.62	5672.88	4404.85	3192.13	8884.04	3368.12	6707.98	3621.9	445.11	7254.97	2124.73	3148.98	3086.81	4537.66	9574.88	3131.32	5848.91	3674.84	2239.81	cDNA|PsbP, putative, expressed	K02717|1|1e-117|420|osa:4342370|photosystem II oxygen-evolving enhancer protein 2	GO:0009523//photosystem II;GO:0009534//chloroplast thylakoid	GO:0046872//metal ion binding	GO:0044237//cellular metabolic process	gi|115470529|ref|NP_001058863.1|/1.44314e-116/Os07g0141400 [Oryza sativa Japonica Group]
LOC_Os08g33820.1	5361.53	89.7231	4485.7	3601.82	3743.78	7291.23	159.506	5474.37	2739.62	336.579	4565.04	42.0326	1253.38	3084.74	4727.4	6402.72	48.6986	5002.53	3084.37	2196.09	cDNA|chlorophyll A-B binding protein, putative, expressed	K08910|1|6e-142|502|osa:4345663|light-harvesting complex I chlorophyll a/b binding protein 4	GO:0009536//plastid	-	GO:0006091//generation of precursor metabolites and energy	gi|115476576|ref|NP_001061884.1|/6.33257e-141/Os08g0435900 [Oryza sativa Japonica Group]
LOC_Os02g47020.1	4849.29	162.129	1535.25	1499.35	2298.3	5286.63	246.617	2162.18	1573.97	468.5	5426.57	120.2	682.825	1154.38	2153.14	5278.92	222.841	2372.09	1450.39	1365.31	cDNA|phosphoribulokinase/Uridine kinase family protein, expressed	K00855|1|0.0|815|osa:4330413|phosphoribulokinase [EC:2.7.1.19]	GO:0009536//plastid	GO:0016301//kinase activity;GO:0032559	GO:0015977//carbon fixation;GO:0006796//phosphate-containing compound metabolic process;GO:0044238//primary metabolic process	gi|115448091|ref|NP_001047825.1|/0/Os02g0698000 [Oryza sativa Japonica Group]
LOC_Os04g58710.1	4579.66	229.626	1469.61	6273.15	3356.49	4373.26	274.454	480.559	6348.96	2748.59	3174.05	352.647	571.164	4380.47	3902.15	2468.1	173.514	177.48	3268.2	2337.81	cDNA|AMP-binding domain containing protein, expressed	K01904|1|1e-49|196|bdi:100845934|4-coumarate--CoA ligase [EC:6.2.1.12]	GO:0005576//extracellular region;GO:0009536//plastid	GO:0016874//ligase activity;GO:0032559	GO:0010038//response to metal ion	gi|115461408|ref|NP_001054304.1|/0/Os04g0683700 [Oryza sativa Japonica Group]
LOC_Os01g45914.1	4438.82	730.656	11.6294	532.601	543.305	7573.92	340.098	6.86866	1715.45	167.445	4558.28	51.6869	83.9939	30.8818	547.175	6996.31	296.438	149.408	77.49	851.494	cDNA|expressed protein	-	-	-	-	gi|149390911|gb|ABR25473.1|/4.90286e-16/unknown [Oryza sativa Indica Group]
LOC_Os01g41710.1	4363.59	53.7624	1857.48	707.615	2694.55	5474.18	106.658	1639.32	453.431	118.361	4432.64	81.5361	288.56	848.322	2267.28	4696.78	107.241	1843.31	1341.71	962.982	cDNA|chlorophyll A-B binding protein, putative, expressed	K08912|1|3e-141|499|osa:4324599|light-harvesting complex II chlorophyll a/b binding protein 1	GO:0009534//chloroplast thylakoid	-	GO:0006091//generation of precursor metabolites and energy	gi|115438250|ref|NP_001043493.1|/2.98568e-140/Os01g0600900 [Oryza sativa Japonica Group]
LOC_Os07g37320.1	4282.13	117.377	294.679	250.676	119.401	3949.77	173.061	610.55	1106.01	174.968	4607.87	87.8064	505.757	169.04	123.192	3451.27	210.66	332.599	188.035	118.801	cDNA|transporter family protein, putative, expressed	K08150|1|4e-43|174|vvi:100268023|MFS transporter, SP family, solute carrier family 2 (myo-inositol transporter), member 13	GO:0031224//intrinsic to membrane	GO:0005402//cation:sugar symporter activity	GO:0071702	gi|115472765|ref|NP_001059981.1|/0/Os07g0559700 [Oryza sativa Japonica Group]
LOC_Os07g32880.1	4237.92	564.949	1181.1	1516.78	1955.1	5385.4	576.223	1720.4	1859.97	521.802	4436.75	478.283	532.473	1469.29	1953.87	5271.02	1101.53	1029.38	1349.81	1112.54	cDNA|ATP synthase gamma chain, putative, expressed	K02115|1|8e-173|605|osa:4343366|F-type H+-transporting ATPase subunit gamma [EC:3.6.3.14]	GO:0009526//plastid envelope;GO:0009535//chloroplast thylakoid membrane;GO:0033178//proton-transporting two-sector ATPase complex, catalytic domain	GO:0015078//hydrogen ion transmembrane transporter activity;GO:0019829//cation-transporting ATPase activity;GO:0032559	GO:0006818//hydrogen transport;GO:0009767//photosynthetic electron transport chain;GO:0019222//regulation of metabolic process;GO:0006754//ATP biosynthetic process	gi|115472339|ref|NP_001059768.1|/9.37815e-172/Os07g0513000 [Oryza sativa Japonica Group]
LOC_Os04g33830.1	4135.68	269.888	2497.4	2110.02	1648.64	5424.26	447.2	2893.91	1796.65	149.37	4440.99	118.14	1012.7	1489.85	2297.75	5211.21	334.091	3114.85	1863.44	938.82	cDNA|membrane protein, putative, expressed	K14332|1|7e-80|295|osa:4335799|photosystem I subunit PsaO	GO:0009521;GO:0009536//plastid	-	GO:0009765//photosynthesis, light harvesting	gi|115458310|ref|NP_001052755.1|/7.00183e-79/Os04g0414700 [Oryza sativa Japonica Group]
LOC_Os08g01380.1	3536.36	67.8827	292.031	1150.1	1777.67	4189.24	146.95	605.921	1266.69	429.713	4015.35	94.0148	108.873	1681.9	1841.08	3859.39	207.486	497.798	1190.12	971.487	cDNA|2Fe-2S iron-sulfur cluster binding domain containing protein, expressed	K02639|1|1e-52|205|osa:4344439|ferredoxin	-	GO:0005488//binding	-	gi|115474365|ref|NP_001060779.1|/1.05309e-51/Os08g0104600 [Oryza sativa Japonica Group]
LOC_Os08g37660.1	3413.51	49.0952	153.017	411.708	64.9166	3695.07	66.1303	186.876	1065.03	204.694	456.482	67.9448	268.662	48.103	52.7126	379.282	42.8531	207.207	45.1762	53.3425	cDNA|plastocyanin-like domain containing protein, putative, expressed	-	GO:0031410//cytoplasmic vesicle	-	-	gi|115476948|ref|NP_001062070.1|/6.75872e-80/Os08g0482600 [Oryza sativa Japonica Group]
LOC_Os01g15270.1	3229.51	10911.3	5569.02	1759.28	742.344	3747.67	9205.35	5923.28	1067.57	842.296	3416.42	9115.7	8146.04	995.294	1070.27	5196.33	10619.7	6362.66	778.474	498.188	cDNA|expressed protein	-	-	-	-	gi|1184112|gb|AAA87049.1|/6.95003e-54/Zn-induced protein [Oryza sativa]
LOC_Os03g17070.1	3191.27	838.128	1589.39	2592.91	2162.14	4155.49	903.743	1557.53	2723.78	680.567	3350.66	744.106	945.464	2364.58	2320.31	3705.3	1171.2	1340.12	1744.56	1207.13	cDNA|ATP synthase B chain, chloroplast precursor, putative, expressed	K02109|1|1e-56|218|osa:4332431|F-type H+-transporting ATPase subunit b [EC:3.6.3.14]	GO:0043231//intracellular membrane-bounded organelle;GO:0016020//membrane	-	GO:0006810//transport	gi|115452259|ref|NP_001049730.1|/1.09538e-55/Os03g0278900 [Oryza sativa Japonica Group]
LOC_Os04g38410.1	3145.05	65.0517	738.943	501.437	1077.56	4150.41	281.57	1301.18	473.709	66.4263	2502.03	18.1208	137.653	612.983	922.846	3632.15	77.6359	1002.27	670.962	342.815	cDNA|chlorophyll A-B binding protein, putative, expressed	K08917|1|3e-140|496|osa:4336028|light-harvesting complex II chlorophyll a/b binding protein 6	GO:0009526//plastid envelope;GO:0009523//photosystem II;GO:0009570//chloroplast stroma;GO:0009534//chloroplast thylakoid	-	GO:0009416//response to light stimulus;GO:0006091//generation of precursor metabolites and energy	gi|115458738|ref|NP_001052969.1|/3.52655e-139/Os04g0457000 [Oryza sativa Japonica Group]
LOC_Os07g47640.1	3103.64	435.436	1389.93	1300.8	1503.6	4463.46	463.579	1456.14	1334.75	176.991	3138.89	396.086	985.219	1193.65	1755.96	4197.99	536.374	1476.87	1135.86	702.317	cDNA|ultraviolet-B-repressible protein, putative, expressed	-	-	-	-	gi|115474021|ref|NP_001060609.1|/9.26633e-44/Os07g0673600 [Oryza sativa Japonica Group]
LOC_Os01g21250.1	3045.72	15.8471	36.4075	966.934	545.908	2850.47	39.9678	79.4449	983.689	2011.47	3700.93	27.7145	96.4347	1355.12	741.209	2802.43	51.8568	50.5973	815.339	958.705	cDNA|late embryogenesis abundant protein, putative, expressed	-	GO:0043231//intracellular membrane-bounded organelle	-	GO:0009414//response to water deprivation;GO:0006979//response to oxidative stress;GO:0007275//multicellular organismal development	gi|115436230|ref|NP_001042873.1|/7.97794e-25/Os01g0314800 [Oryza sativa Japonica Group]
LOC_Os04g52260.1	2965.28	189.166	441.054	2847.06	1051.64	2527.54	135.687	579.431	3178.88	358.173	3653.17	120.142	355.108	2428.92	756.071	2803.14	53.0161	319.673	1416.88	697.947	cDNA|LTPL124 - Protease inhibitor/seed storage/LTP family protein precursor, expressed	-	GO:0031410//cytoplasmic vesicle	-	GO:0010876	gi|125549693|gb|EAY95515.1|/9.87995e-35/hypothetical protein OsI_17361 [Oryza sativa Indica Group]
LOC_Os12g08770.1	2939.67	74.6108	1459.03	2154.4	1680.96	3220.37	89.4772	1328.64	1631.44	269.005	2678.54	65.8146	577.319	1843.12	2235.01	2678.59	68.1365	1673.84	1965.68	814.973	cDNA|photosystem I reaction center subunit N, chloroplast precursor, putative, expressed	K02701|1|3e-53|206|osa:4351694|photosystem I subunit PsaN	GO:0009521;GO:0009534//chloroplast thylakoid	GO:0005515//protein binding	GO:0044237//cellular metabolic process	gi|115487694|ref|NP_001066334.1|/3.14977e-52/Os12g0189400 [Oryza sativa Japonica Group]
LOC_Os03g56930.1	2853.41	2.23012	30.0269	504.846	2749.77	4280.71	3.46513	23.7451	1048.19	342.247	2348.49	2.06556	6.73668	803.746	278.866	2845.47	4.43825	21.6754	1116.18	268.113	cDNA|app1, putative, expressed	-	-	-	-	-
LOC_Os07g25430.1	2684.66	788.49	1717.71	1935.32	1587.25	2749.8	944.256	1680.74	1256.04	163.523	3345.88	566.509	779.561	1392.56	2313.16	2693.73	963.21	2605.08	1141.62	746.166	cDNA|photosystem I reaction center subunit IV A, chloroplast precursor, putative, expressed	K02693|1|3e-31|133|osa:4343070|photosystem I subunit IV	GO:0009534//chloroplast thylakoid;GO:0009522//photosystem I	-	GO:0044237//cellular metabolic process	gi|34394725|dbj|BAC84088.1|/1.0168e-36/putative Photosystem I reaction center subunit IV [Oryza sativa Japonica Group]
LOC_Os06g15400.1	2659.34	111.989	468.269	822.95	1163.27	3350.68	283.248	703.949	849.369	141.452	2705.13	157.499	178.909	762.973	1146.71	2855.58	290.77	827.568	790.398	539.764	cDNA|expressed protein	-	GO:0043231//intracellular membrane-bounded organelle	-	-	gi|115467478|ref|NP_001057338.1|/2.59858e-53/Os06g0264800 [Oryza sativa Japonica Group]
LOC_Os12g08760.1	2594.63	0.888732	16.143	820.352	1220.08	2863.76	2.99195	37.1585	884.396	792.149	1260.8	2.35187	52.0152	1789.05	755.4	1548.16	14.1496	77.0217	1879.22	1598.44	cDNA|carboxyvinyl-carboxyphosphonate phosphorylmutase, putative, expressed	K01637|1|2e-09|62.8|smo:SELMODRAFT_420727|isocitrate lyase [EC:4.1.3.1]	GO:0009532//plastid stroma	GO:0016833//oxo-acid-lyase activity;GO:0016787//hydrolase activity	-	gi|77553225|gb|ABA96021.1|/3.94871e-155/Carboxyvinyl-carboxyphosphonate phosphorylmutase, putative, expressed [Oryza sativa Japonica Group]
LOC_Os07g37030.1	2575.01	1038.23	2091.74	1268.43	1849.51	2583.29	1395.68	3504.51	1426.73	743.412	2958.57	1172.75	1728.45	1379.83	1815.64	2748.25	2096.3	2561.37	1199.34	943.766	cDNA|cytochrome b6-f complex iron-sulfur subunit, chloroplast precursor, putative, expressed	K02636|1|4e-131|466|osa:4343570|cytochrome b6-f complex iron-sulfur subunit [EC:1.10.9.1]	GO:0034357;GO:0031224//intrinsic to membrane;GO:0009534//chloroplast thylakoid	GO:0016679//oxidoreductase activity, acting on diphenols and related substances as donors;GO:0043169//cation binding;GO:0051536//iron-sulfur cluster binding;GO:0015078//hydrogen ion transmembrane transporter activity	GO:0051234//establishment of localization;GO:0006091//generation of precursor metabolites and energy	gi|115472727|ref|NP_001059962.1|/4.86161e-130/Os07g0556200 [Oryza sativa Japonica Group]
LOC_Os12g23180.1	2571.01	71.958	635.79	775.173	1166.32	3314.41	146.751	916.151	984.919	447.272	3073.77	69.833	335.66	898.956	1323.77	3482.97	132.008	732.52	945.666	763.957	cDNA|3-beta hydroxysteroid dehydrogenase/isomerase family protein, putative, expressed	K01784|1|2e-06|52.8|smo:SELMODRAFT_438368|UDP-glucose 4-epimerase [EC:5.1.3.2]	GO:0009526//plastid envelope;GO:0042579//microbody;GO:0009570//chloroplast stroma;GO:0030529//ribonucleoprotein complex;GO:0005576//extracellular region	GO:0048037//cofactor binding	GO:0006952//defense response;GO:0048511//rhythmic process;GO:0042254//ribosome biogenesis;GO:0009657//plastid organization;GO:0008152//metabolic process	gi|115488340|ref|NP_001066657.1|/0/Os12g0420200 [Oryza sativa Japonica Group]
LOC_Os12g08730.1	2533.12	1368.08	1792.61	2051.89	1661.68	3090.51	1236.18	2113.97	2315.95	574.774	2874.28	1046.34	1327.11	1603.82	1953.14	3254.44	1299.21	1738.86	1353.65	1082.16	cDNA|thioredoxin, putative, expressed	K03671|1|2e-42|171|pop:POPTR_263504|thioredoxin 1	GO:0009536//plastid	GO:0015036//disulfide oxidoreductase activity	GO:0018904;GO:0019725//cellular homeostasis;GO:0006091//generation of precursor metabolites and energy	gi|297728925|ref|NP_001176826.1|/8.90098e-85/Os12g0188700 [Oryza sativa Japonica Group]
LOC_Os07g39350.1	2139.52	259.936	268.934	748.23	1048.02	2453.83	291.513	229.666	1057.16	698.305	2153.41	187.744	247.313	311.294	696.335	1907.94	263.012	114.742	342.931	838.823	cDNA|transporter family protein, putative, expressed	K08150|1|4e-65|248|vvi:100268023|MFS transporter, SP family, solute carrier family 2 (myo-inositol transporter), member 13	GO:0031224//intrinsic to membrane;GO:0031410//cytoplasmic vesicle	GO:0022857//transmembrane transporter activity	GO:0006810//transport	gi|115473019|ref|NP_001060108.1|/0/Os07g0582400 [Oryza sativa Japonica Group]
LOC_Os07g01760.1	2033.49	1280.27	1693.41	970.394	1234.73	2158.09	1194.35	1826.46	1170.52	416.993	2579.18	1289.6	1292.22	876.644	1369.75	2576.71	1449.58	1701.67	1026.82	976.259	cDNA|aminotransferase, classes I and II, domain containing protein, expressed	K14272|1|0.0|934|osa:4342210|glutamate--glyoxylate aminotransferase [EC:2.6.1.4 2.6.1.2 2.6.1.44 2.6.1.-]	GO:0005618//cell wall;GO:0009532//plastid stroma;GO:0042579//microbody;GO:0005576//extracellular region	GO:0016755;GO:0047635;GO:0016846//carbon-sulfur lyase activity;GO:0048037//cofactor binding	GO:0006749//glutathione metabolic process;GO:0008652//cellular amino acid biosynthetic process;GO:0043094;GO:0006950//response to stress	gi|115470235|ref|NP_001058716.1|/0/Os07g0108300 [Oryza sativa Japonica Group]
LOC_Os04g16680.1	2018.5	57.7862	463.37	324.192	794.402	2312.2	129.199	562.826	428	167.465	2152.94	72.4329	300.726	309.629	832.16	2191.87	150.604	742.19	382.613	421.505	cDNA|fructose-1,6-bisphosphatase, putative, expressed	K01100|1|0.0|765|osa:4335227|sedoheptulose-bisphosphatase [EC:3.1.3.37]	GO:0009532//plastid stroma;GO:0009526//plastid envelope;GO:0005576//extracellular region	GO:0043169//cation binding;GO:0019203//carbohydrate phosphatase activity	GO:0006952//defense response;GO:0005982//starch metabolic process;GO:0005985//sucrose metabolic process;GO:0015977//carbon fixation	gi|27804768|gb|AAO22558.1|/0/sedoheptulose-1,7-bisphosphatase precursor [Oryza sativa Indica Group]
LOC_Os03g08330.1	1690.36	5.99471	10.2125	51.3485	55.169	1810.22	6.94022	19.4141	73.6716	227.003	261.445	8.02527	19.884	43.1569	96.1173	188.268	19.3947	14.2806	37.0124	96.5626	cDNA|ZIM domain containing protein, putative, expressed	K13464|1|5e-59|226|osa:4331834|jasmonate ZIM domain-containing protein	-	-	-	gi|115451135|ref|NP_001049168.1|/5.43288e-58/Os03g0181100 [Oryza sativa Japonica Group]
LOC_Os04g53230.1	1609.56	32.9299	73.5916	124.027	558.926	1890.79	60.1185	143.642	208.542	67.4432	2006.9	58.2289	44.7187	155.377	436.922	1910.22	132.577	200.429	185.287	186.658	cDNA|aminomethyltransferase, putative, expressed	K00605|1|0.0|744|osa:4337051|aminomethyltransferase [EC:2.1.2.10]	GO:0043234//protein complex;GO:0043231//intracellular membrane-bounded organelle	GO:0016769//transferase activity, transferring nitrogenous groups;GO:0008168//methyltransferase activity	GO:0006730//one-carbon metabolic process;GO:0006544//glycine metabolic process	gi|215708742|dbj|BAG94011.1|/0/unnamed protein product [Oryza sativa Japonica Group]
LOC_Os02g52010.1	1587.33	12.7163	6.66936	78.6116	57.5459	2021.14	7.36513	10.5107	127.497	240.815	557.673	9.40788	11.5652	72.6897	20.0097	582.548	4.74973	2.80561	20.2257	29.3029	cDNA|phosphate-induced protein 1 conserved region domain containing protein, expressed	-	-	-	-	gi|115448781|ref|NP_001048170.1|/3.82089e-174/Os02g0756800 [Oryza sativa Japonica Group]
LOC_Os10g37180.1	1542.01	49.7189	83.2888	58.4279	366.953	1799.4	92.4446	154.076	94.0599	25.7663	1502.43	104.597	28.4878	68.4233	427.829	1530.38	162.592	148.049	151.831	190.604	cDNA|glycine cleavage system H protein, putative, expressed	K02437|1|3e-90|330|osa:4349114|glycine cleavage system H protein	GO:0043234//protein complex;GO:0043231//intracellular membrane-bounded organelle	-	GO:0006546//glycine catabolic process	gi|115482934|ref|NP_001065060.1|/2.73301e-89/Os10g0516100 [Oryza sativa Japonica Group]
LOC_Os01g45470.1	1504.83	1921.35	1759.29	1382.64	1150.05	1908.28	1464.23	1122.42	1042.3	123.527	2248.1	1360.66	1592.07	1630.21	953.985	2030.82	991.037	684.926	863.13	115.072	cDNA|expressed protein	-	-	-	-	-
LOC_Os03g22370.1	1498.61	229.186	522.714	523.218	632.085	2120.07	247.956	774.002	450.48	61.4218	1588.76	153.916	157.182	399.068	828.097	1890.25	281.347	684.492	506.375	343.786	cDNA|ultraviolet-B-repressible protein, putative, expressed	-	-	-	-	-
LOC_Os03g56280.1	1460.17	843.381	1168.25	916.812	828.739	1544.23	924.166	1429.08	1045.1	266.019	1576.86	1022	1126.37	839.646	1063.32	1579.34	1334.59	1511.64	799.993	652.821	cDNA|lactate/malate dehydrogenase, putative, expressed	K00026|1|0.0|694|osa:4334274|malate dehydrogenase [EC:1.1.1.37]	-	GO:0016615//malate dehydrogenase activity	GO:0009060//aerobic respiration;GO:0005975//carbohydrate metabolic process;GO:0043648//dicarboxylic acid metabolic process	gi|115455637|ref|NP_001051419.1|/0/Os03g0773800 [Oryza sativa Japonica Group]
LOC_Os06g04070.1	1430.9	53.9784	488.434	808.11	1156.54	1867.78	341.47	705.695	1055.5	789.909	503.432	126.632	406.012	501.134	659.096	524.175	372.902	252.582	828.967	975.27	cDNA|pyridoxal-dependent decarboxylase protein, putative, expressed	K01583|1|0.0|1155|osa:4340008|arginine decarboxylase [EC:4.1.1.19]	-	GO:0016831//carboxy-lyase activity	GO:0006525//arginine metabolic process;GO:0006596//polyamine biosynthetic process	gi|115466192|ref|NP_001056695.1|/0/Os06g0131300 [Oryza sativa Japonica Group]
LOC_Os10g21190.1	1401.09	2144.99	969.255	891.941	1348.58	1749.11	720.852	977.879	1321.53	1200.19	1406.58	597.356	1091.09	843.575	600.561	1993.43	781.614	1832.22	1333.47	1119.26	cDNA|expressed protein	-	GO:0043231//intracellular membrane-bounded organelle	GO:0046914//transition metal ion binding	-	gi|19920142|gb|AAM08574.1|AC092750_8/2.19948e-151/Hypothetical protein [Oryza sativa Japonica Group]
LOC_Os07g49114.1	1393.12	20.8257	44.351	362.494	219.928	1761.7	26.8508	75.2559	375.942	977.283	1261.04	8.20807	20.0775	413.921	384.11	2070.79	23.0879	49.0481	435.45	614.251	cDNA|wound-induced protein WI12, putative, expressed	-	-	-	-	gi|115474237|ref|NP_001060717.1|/3.2864e-41/Os07g0691300 [Oryza sativa Japonica Group]
LOC_Os04g56400.1	1376.36	41.8539	362.529	380.76	688.882	1617.69	81.0307	495.329	519.71	229.43	1544.09	65.5066	271.652	331.032	708.392	1537.05	72.6329	757.574	303.393	394.128	cDNA|glutamine synthetase, catalytic domain containing protein, expressed	K01915|1|0.0|754|osa:4337272|glutamine synthetase [EC:6.3.1.2]	GO:0009536//plastid	GO:0016211//ammonia ligase activity;GO:0032559	GO:0006541//glutamine metabolic process;GO:0071941	gi|115461066|ref|NP_001054133.1|/0/Os04g0659100 [Oryza sativa Japonica Group]
LOC_Os06g04270.1	1354.77	144.686	218.108	417.125	511.474	1250.37	141.637	296.499	425.098	171.727	1083.95	151.739	139.24	374.178	431.431	1088.38	199.094	245.625	481.643	355.103	cDNA|transketolase, chloroplast precursor, putative, expressed	K00615|1|0.0|1376|osa:4340025|transketolase [EC:2.2.1.1]	GO:0009534//chloroplast thylakoid	GO:0043169//cation binding;GO:0016744	-	gi|28190676|gb|AAO33154.1|/0/putative transketolase [Oryza sativa Japonica Group]
LOC_Os07g38630.1	1305.73	20.9245	56.701	215.995	263.459	2024.07	46.4461	113.855	534.667	463.344	698.83	20.0397	91.3007	239.129	337.265	1329.22	52.8797	44.1181	122.676	210.441	cDNA|expressed protein	-	-	-	-	-
LOC_Os05g27730.1	1275.87	664.924	695.468	920.31	465.278	1642.04	722.425	725.918	725.681	982.162	302.615	600.559	672.64	400.652	539.648	345.067	651.084	457.177	447.543	691.592	cDNA|WRKY53, expressed	K13424|1|0.0|657|osa:4338474|WRKY transcription factor 33	-	-	-	gi|115463305|ref|NP_001055252.1|/0/Os05g0343400 [Oryza sativa Japonica Group]
LOC_Os08g10500.1	1211.96	102.781	231.063	134.027	184.208	1043.31	96.987	225.234	108.991	629.484	667.836	91.6576	272.201	144.718	346.025	674.821	173.217	144.448	119.722	185.851	cDNA|expressed protein	-	-	-	-	gi|218200659|gb|EEC83086.1|/5.96967e-12/hypothetical protein OsI_28219 [Oryza sativa Indica Group]
LOC_Os05g01950.1	1204.87	1818.07	1630.5	1031.83	689.194	1719.33	2242.33	2529.36	1081.18	162.72	1144.41	1521.57	1613.77	653.693	792.802	1707.99	2399.73	1630.3	645.842	445.991	cDNA|expressed protein	-	GO:0009534//chloroplast thylakoid	GO:0005515//protein binding	-	gi|125550550|gb|EAY96259.1|/1.21149e-34/hypothetical protein OsI_18157 [Oryza sativa Indica Group]
LOC_Os04g41340.1	1180.64	10.7428	206.74	147.376	417.782	1393.31	15.9364	319.489	217.002	112.972	1566.75	13.8986	115.383	141.013	402.398	1526.25	17.1486	318.254	165.639	223.538	cDNA|4-nitrophenylphosphatase, putative, expressed	K01091|1|0.0|632|osa:4336245|phosphoglycolate phosphatase [EC:3.1.3.18]	GO:0009532//plastid stroma;GO:0005576//extracellular region	GO:0016791//phosphatase activity	GO:0006796//phosphate-containing compound metabolic process	gi|115459134|ref|NP_001053167.1|/4.82809e-180/Os04g0490800 [Oryza sativa Japonica Group]
LOC_Os09g01000.1	1167.51	3302.75	1275.57	1021.3	1328.18	1781.97	1721.52	1182.04	1026.85	1388.43	1059.12	2207.29	1816.41	1210.44	1122.04	2192.68	1762.67	1662.65	1169.66	1371.81	cDNA|expressed protein	-	-	-	-	gi|13359451|dbj|BAB33421.1|/1.80627e-97/putative senescence-associated protein [Pisum sativum]
LOC_Os05g13940.1	1141.53	19.7367	8.52113	21.0114	96.1811	803.389	23.3045	22.9452	26.2674	226.658	1052.56	6.81961	9.06143	90.8352	78.8241	738.54	19.735	19.3265	66.9378	172.571	cDNA|retrotransposon protein, putative, unclassified, expressed	-	-	-	-	-
LOC_Os03g16050.1	1115.55	64.2472	427.855	836.608	769.61	1219.04	88.4657	369.42	834.725	282.74	1068.74	66.7709	196.167	633.777	714.952	1088.73	123.235	248.656	591.486	358.374	cDNA|fructose-1,6-bisphosphatase, putative, expressed	K03841|1|0.0|719|osa:4332364|fructose-1,6-bisphosphatase I [EC:3.1.3.11]	GO:0009536//plastid	GO:0043169//cation binding;GO:0019203//carbohydrate phosphatase activity;GO:0016628//oxidoreductase activity, acting on the CH-CH group of donors, NAD or NADP as acceptor	GO:0005975//carbohydrate metabolic process;GO:0015977//carbon fixation	gi|115452127|ref|NP_001049664.1|/0/Os03g0267300 [Oryza sativa Japonica Group]
LOC_Os01g37920.1	1111.19	30.4783	64.7075	681.723	484.003	1144.47	21.4233	76.3234	856.027	1532.12	1320.65	43.7843	95.3561	886.214	565.429	1593.79	41.4877	69.9434	438.686	795.049	cDNA|expressed protein	-	-	-	-	gi|125526425|gb|EAY74539.1|/1.13776e-18/hypothetical protein OsI_02430 [Oryza sativa Indica Group]
LOC_Os01g64960.1	1103.93	3.28208	28.6823	111.484	378.595	1523.17	3.80774	20.8652	139.968	38.512	942.184	3.47417	6.34522	133.935	278.501	943.517	4.30703	12.0511	94.3061	119.199	cDNA|chlorophyll A-B binding protein, putative, expressed	K03542|1|7e-118|422|osa:4324933|photosystem II 22kDa protein	GO:0009579//thylakoid;GO:0016020//membrane;GO:0009536//plastid	-	-	gi|115441299|ref|NP_001044929.1|/7.69357e-117/Os01g0869800 [Oryza sativa Japonica Group]
LOC_Os12g02320.1	1060.42	829.231	671.637	976.153	518.613	723.647	356.66	335.238	897.442	416.793	957.729	494.547	544.014	841.025	669.088	860.989	463.632	334.174	495.216	301.449	cDNA|LTPL12 - Protease inhibitor/seed storage/LTP family protein precursor, expressed	-	GO:0031410//cytoplasmic vesicle	-	-	gi|108863933|gb|ABA91221.2|/2.01318e-28/Nonspecific lipid-transfer protein 1 precursor, putative, expressed [Oryza sativa Japonica Group]
LOC_Os02g38210.1	1049.45	198.491	306.415	368.55	448.921	932.597	207.123	317.991	406.07	142.148	654.435	214.752	211.449	367.826	553.575	655.973	330.658	308.27	344.2	281.297	cDNA|elongation factor Tu, putative, expressed	K02358|1|0.0|747|osa:9270837|elongation factor Tu	GO:0009536//plastid	GO:0017111//nucleoside-triphosphatase activity;GO:0008135//translation factor activity, nucleic acid binding;GO:0032561//guanyl ribonucleotide binding	GO:0006412//translation;GO:0009207	gi|218191089|gb|EEC73516.1|/0/hypothetical protein OsI_07899 [Oryza sativa Indica Group]
LOC_Os01g74300.1	1033.65	47.3502	119.223	188.842	302.822	846.756	36.7257	141.259	166.199	70.1987	1283.35	31.8506	87.6055	282.569	423.42	1138.65	34.2105	125.697	183.876	249.937	cDNA|metallothionein, putative, expressed	-	-	-	-	gi|218189837|gb|EEC72264.1|/7.44924e-08/hypothetical protein OsI_05418 [Oryza sativa Indica Group]
LOC_Os11g05380.1	1011.89	0.20229	0.205561	5.81505	11.6599	861.402	0.62863	0.735466	10.9437	162.64	55.1295	0.321193	1.1203	20.5989	75.3636	43.5952	5.95337	0.327689	19.6199	79.269	cDNA|cytochrome P450, putative, expressed	K13407|1|3e-91|334|vvi:100259592|cytochrome P450, family 94, subfamily A, polypeptide 1 (fatty acid omega-hydroxylase) [EC:1.14.-.-];K00517|4|8e-85|313|ath:AT3G56630|[EC:1.14.-.-]	-	GO:0016491//oxidoreductase activity;GO:0005506//iron ion binding	GO:0008152//metabolic process	gi|115484209|ref|NP_001065766.1|/0/Os11g0151400 [Oryza sativa Japonica Group]
LOC_Os02g51080.1	977.823	25.8012	295.466	337.072	558.544	1183.1	46.2531	499.605	302.743	102.519	794.647	9.47535	107.843	396.929	618.568	1062.58	28.0462	379.173	315.656	332.863	cDNA|FAD binding domain containing protein, expressed	K10960|1|0.0|842|osa:4330711|geranylgeranyl reductase [EC:1.3.1.83]	GO:0009536//plastid	GO:0016627//oxidoreductase activity, acting on the CH-CH group of donors;GO:0050662//coenzyme binding	GO:0042360//vitamin E metabolic process;GO:0006399//tRNA metabolic process;GO:0006779//porphyrin-containing compound biosynthetic process;GO:0008654//phospholipid biosynthetic process	gi|297599916|ref|NP_001048106.2|/0/Os02g0744900 [Oryza sativa Japonica Group]
LOC_Os08g45190.1	918.277	12.3204	175.275	530.153	532.931	1233.59	14.4359	231.835	582.046	178.406	839.14	12.6139	90.2974	535.896	524.354	882.953	14.6166	174.495	413.97	378.267	cDNA|PGR5, putative, expressed	-	GO:0009534//chloroplast thylakoid	-	GO:0006950//response to stress;GO:0009642//response to light intensity;GO:0009767//photosynthetic electron transport chain	gi|115477893|ref|NP_001062542.1|/5.12599e-38/Os08g0566600 [Oryza sativa Japonica Group]
LOC_Os01g44210.1	910.86	227.815	352.964	395.412	582.835	781.145	244.481	272.195	408.843	143.621	839.526	317.065	265.501	372.451	635.446	593.784	283.824	266.78	347.314	326.607	cDNA|50S ribosomal protein L31, putative, expressed	-	GO:0009526//plastid envelope;GO:0009532//plastid stroma;GO:0030529//ribonucleoprotein complex	GO:0005198//structural molecule activity	GO:0003006//developmental process involved in reproduction;GO:0010467//gene expression;GO:0022613//ribonucleoprotein complex biogenesis	gi|115438747|ref|NP_001043653.1|/1.15772e-53/Os01g0633000 [Oryza sativa Japonica Group]
LOC_Os03g45280.1	860.874	339.866	152.403	254.991	146.057	527.895	93.7792	75.0601	244.829	69.1504	1887.33	399.112	195.221	320.34	212.359	1144.41	57.7649	66.2383	150.704	113.3	cDNA|dehydrin, putative, expressed	-	-	-	-	-
LOC_Os12g43600.1	854.615	7497.61	3405.17	3362.19	2695.1	630.953	6786.21	2393.96	2275.74	1265.4	2005.67	8255.4	2917.91	3368.07	2617.43	2196.25	8184.35	3182.18	2938.25	1702.62	cDNA|RNA recognition motif containing protein, expressed	K13195|1|8e-35|145|pop:POPTR_712972|cold-inducible RNA-binding protein;K02965|2|1e-15|81.6|ath:AT5G47320|small subunit ribosomal protein S19;K11294|3|8e-14|75.9|smo:SELMODRAFT_15428|nucleolin;K14411|5|7e-13|72.8|cme:CMR392C|RNA-binding protein Musashi	GO:0043231//intracellular membrane-bounded organelle	GO:0003676//nucleic acid binding	-	gi|108863012|gb|ABG22105.1|/2.20897e-42/Glycine-rich RNA-binding protein GRP1A, putative, expressed [Oryza sativa Japonica Group]
LOC_Os01g40070.1	844.421	20.1087	36.9016	246.781	155.1	981.051	51.591	54.4685	237.196	553.108	484.788	41.3138	57.4118	75.1221	180.087	421.802	59.5195	25.4728	86.1251	295.323	cDNA|expressed protein	K14861|1|4e-15|82.0|gmx:100777901|nucleolar pre-ribosomal-associated protein 1	-	GO:0016787//hydrolase activity	-	gi|21902022|dbj|BAC05572.1|/0/unknown protein [Oryza sativa Japonica Group]
LOC_Os01g58022.1	833.213	1181.83	1314.76	474.295	375.98	898.616	1311.91	1146.27	385.549	295.944	1211.74	840.773	1036.99	299.405	304.577	992.482	1098.76	2337.66	447.367	284.451	cDNA|NADPH-dependent oxidoreductase, putative, expressed	K05582|1|1e-125|446|osa:3131459|NAD(P)H-quinone oxidoreductase subunit K [EC:1.6.5.3]	GO:0009534//chloroplast thylakoid	GO:0046914//transition metal ion binding;GO:0051536//iron-sulfur cluster binding;GO:0048037//cofactor binding;GO:0050136//NADH dehydrogenase (quinone) activity	GO:0051234//establishment of localization;GO:0006091//generation of precursor metabolites and energy	gi|378758418|ref|YP_005296422.1|/3.94603e-132/ndhK gene product (chloroplast) [Oryza meridionalis]
LOC_Os03g60080.1	830.061	385.357	803.835	370.835	253.914	917.198	297.398	829.367	468.826	1366.33	316.21	281.141	1339.25	262.539	405.8	262.732	258.837	649.376	288.094	416.497	cDNA|NAC domain-containing protein 67, putative, expressed	-	-	-	-	gi|115456163|ref|NP_001051682.1|/6.30823e-160/Os03g0815100 [Oryza sativa Japonica Group]
LOC_Os04g58850.1	810.949	467.439	215.71	583.269	227.566	517.551	413.296	199.606	361.279	211.103	198.729	466.164	225.871	165.749	194.389	159.233	422.87	112.04	141.858	200.303	cDNA|harpin-induced protein 1 domain containing protein, expressed	K08488|1|8e-13|73.2|ath:AT1G32270|syntaxin 7	GO:0043231//intracellular membrane-bounded organelle;GO:0031410//cytoplasmic vesicle	-	-	gi|115461434|ref|NP_001054317.1|/2.10735e-95/Os04g0685300 [Oryza sativa Japonica Group]
LOC_Os11g47809.1	809.802	1181.13	1528.26	5040.31	6072.89	405.598	1090.07	977.022	3187.61	6928.84	696.563	1578.09	1736.66	6513.13	7291.63	489.582	1140.5	834.805	4849.17	8615.11	cDNA|metallothionein, putative, expressed	-	GO:0043231//intracellular membrane-bounded organelle	-	-	gi|62733239|gb|AAX95356.1|/2.88265e-17/F22G5.1-related [Oryza sativa Japonica Group]
LOC_Os01g09220.1	803.101	3.49611	5.27514	186.921	109.723	562.675	20.7412	15.297	153.864	458.003	74.5127	21.8679	13.5479	57.2323	152.67	57.1307	20.4452	2.28822	55.3648	227.261	cDNA|transposon protein, putative, CACTA, En/Spm sub-class, expressed	K14861|1|6e-14|77.8|gmx:100777901|nucleolar pre-ribosomal-associated protein 1	GO:0031090//organelle membrane;GO:0009536//plastid	GO:0016787//hydrolase activity	-	gi|215740538|dbj|BAG97194.1|/0/unnamed protein product [Oryza sativa Japonica Group]
LOC_Os03g53020.1	797.707	7.40331	17.8096	72.9088	97.0391	862.254	15.6506	27.3087	69.2445	1349.52	118.67	16.4729	26.3192	79.3092	226.166	81.9177	18.2234	19.9061	71.0615	220.084	cDNA|helix-loop-helix DNA-binding domain containing protein, expressed	K13422|1|8e-08|56.6|pop:POPTR_836925|transcription factor MYC2	GO:0043231//intracellular membrane-bounded organelle	-	-	gi|115455241|ref|NP_001051221.1|/6.87436e-111/Os03g0741100 [Oryza sativa Japonica Group]
LOC_Os07g36190.1	772.883	58.222	132.602	427.348	546.307	844.983	44.1804	210.975	517.221	440.594	838.46	25.7984	143.836	796.511	752.875	685.267	39.3582	329.367	535.938	680.043	cDNA|hydrolase, NUDIX family, domain containing protein, expressed	K01823|1|4e-131|466|osa:4343523|isopentenyl-diphosphate delta-isomerase [EC:5.3.3.2]	GO:0009536//plastid	GO:0043169//cation binding;GO:0016863//intramolecular oxidoreductase activity, transposing C=C bonds	GO:0006779//porphyrin-containing compound biosynthetic process;GO:0009791//post-embryonic development;GO:0006721//terpenoid metabolic process	gi|6856560|gb|AAF29978.1|AF188065_1/4.3264e-130/isopentenyl pyrophosphate:dimethyllallyl pyrophosphate isomerase [Oryza sativa]
LOC_Os10g01080.1	762.051	53.7455	153.105	504.131	564.516	1122.64	78.6612	216.418	662.557	241.776	573.473	68.3971	60.3503	322.043	491.95	574.598	189.668	86.8993	254.606	320.257	cDNA|SOR/SNZ family protein, putative, expressed	K06215|1|1e-165|580|osa:4347937|pyridoxine biosynthesis protein [EC:4.-.-.-]	GO:0044444//cytoplasmic part;GO:0016020//membrane	GO:0042802//identical protein binding;GO:0046983//protein dimerization activity	GO:0042364;GO:0009108//coenzyme biosynthetic process;GO:0006778//porphyrin-containing compound metabolic process;GO:0008614//pyridoxine metabolic process;GO:0006972//hyperosmotic response;GO:0033194//response to hydroperoxide;GO:0019752//carboxylic acid metabolic process	gi|115480834|ref|NP_001064010.1|/1.41031e-164/Os10g0100700 [Oryza sativa Japonica Group]
LOC_Os10g21268.1	754.331	516.173	209.884	608.498	692.09	750.973	1242.29	638.986	467.799	250.472	705.28	186.228	140.159	604.761	520.506	761.054	350.369	1498.09	316.752	327.155	cDNA|ribulose bisphosphate carboxylase large chain precursor, putative, expressed	K01601|1|0.0|945|osa:3131463|ribulose-bisphosphate carboxylase large chain [EC:4.1.1.39]	GO:0043231//intracellular membrane-bounded organelle	-	-	gi|109156602|ref|YP_654221.1|/0/ribulose-1,5-bisphosphate carboxylase/oxygenase large subunit [Oryza sativa Indica Group]
LOC_Os02g37060.1	748.82	35.212	184.055	207.718	352.52	975.138	55.3679	208.938	186.517	22.8442	707.417	42.9039	42.3429	215.811	422.501	881.401	66.2422	243.479	239.638	165.227	cDNA|photosystem II 5 kDa protein, chloroplast precursor, putative, expressed	-	-	-	-	gi|218191058|gb|EEC73485.1|/3.42881e-09/hypothetical protein OsI_07816 [Oryza sativa Indica Group]
LOC_Os03g61090.1	743.866	40.5387	193.28	324.765	420.533	699.963	54.2931	366.234	349.401	146.593	779.951	70.6519	94.4206	189.888	288.411	703.581	132.561	190.373	211.271	155.584	cDNA|expressed protein	-	-	-	-	gi|108711848|gb|ABF99643.1|/7.04008e-24/expressed protein [Oryza sativa Japonica Group]
LOC_Os01g41420.1	741.985	2.56196	13.7459	133.385	74.3507	750.469	9.76608	32.6808	151.987	876.478	24.5322	18.1155	40.8624	113.171	106.465	18.7873	6.03187	16.2685	110.739	121.373	cDNA|transmembrane amino acid transporter protein, putative, expressed	K15015|1|0.0|640|zma:100194339|solute carrier family 32 (vesicular inhibitory amino acid transporter)	GO:0016020//membrane	GO:0022804	GO:0015837//amine transport	gi|53791379|dbj|BAD53416.1|/0/amino acid transporter-like [Oryza sativa Japonica Group]
LOC_Os12g33120.1	738.782	800.859	1259.49	356.516	669.903	302.465	441.198	680.97	272.355	143.753	1006.84	720.377	1252.39	807.159	603.129	408.518	540.58	700.753	428.921	138.36	cDNA|expressed protein	-	-	-	-	gi|77555912|gb|ABA98708.1|/1.71555e-37/expressed protein [Oryza sativa Japonica Group]
LOC_Os07g08030.1	737.168	29.5887	78.0075	186.225	307.106	791.316	53.6369	110.479	174.244	144.129	780.845	42.2826	46.8421	241.573	341.737	772.473	60.2735	96.7491	209.082	213.41	cDNA|ribose-5-phosphate isomerase A, putative, expressed	K01807|1|2e-130|464|osa:4342543|ribose 5-phosphate isomerase A [EC:5.3.1.6]	GO:0043231//intracellular membrane-bounded organelle	GO:0016861//intramolecular oxidoreductase activity, interconverting aldoses and ketoses	GO:0006098//pentose-phosphate shunt	gi|115470849|ref|NP_001059023.1|/1.70089e-129/Os07g0176900 [Oryza sativa Japonica Group]
LOC_Os03g55540.1	732.834	96.9227	204.048	676.357	424.565	843.509	130.157	223.351	860.31	569.403	331.157	121.162	299.176	281.774	383.261	279.415	101.693	114.304	209.065	456.477	cDNA|ZOS3-18 - C2H2 zinc finger protein, expressed	-	-	GO:0005488//binding	-	gi|115455531|ref|NP_001051366.1|/1.70109e-93/Os03g0764100 [Oryza sativa Japonica Group]
LOC_Os02g33680.1	732.001	6.14384	7.67392	67.5565	50.0042	866.41	30.6275	21.0077	58.0987	231.963	106.104	13.1423	14.306	16.2769	61.3407	74.5155	27.1714	4.97621	14.7385	131.057	cDNA|U-box domain containing protein, expressed	K09561|1|4e-07|54.7|vcn:VOLCADRAFT_67840|STIP1 homology and U-box containing protein 1 [EC:6.3.2.19]	-	-	-	gi|115446565|ref|NP_001047062.1|/0/Os02g0540700 [Oryza sativa Japonica Group]
LOC_Os01g45274.1	723.675	53.1336	44.4082	4.1485	86.4383	1046.78	178.632	170.644	6.77588	9.73532	751.862	14.144	23.7433	9.76983	88.5066	1258.09	228.134	78.2619	13.9239	30.4339	cDNA|carbonic anhydrase, chloroplast precursor, putative, expressed	K01673|1|3e-128|456|osa:4326583|carbonic anhydrase [EC:4.2.1.1]	GO:0009536//plastid	GO:0046914//transition metal ion binding;GO:0016836//hydro-lyase activity	-	gi|115438793|ref|NP_001043676.1|/2.89858e-127/Os01g0639900 [Oryza sativa Japonica Group]
LOC_Os02g39330.1	720.225	54.6916	29.4333	227.212	97.4425	767.913	48.6393	31.9569	405.456	615.326	1047.86	21.9001	33.8755	69.6664	128.02	724.203	42.01	15.9315	56.7292	179.365	cDNA|CHIT1 - Chitinase family protein precursor, expressed	K01183|1|2e-151|533|osa:4329920|chitinase [EC:3.2.1.14]	GO:0030312//external encapsulating structure;GO:0031410//cytoplasmic vesicle	GO:0030247//polysaccharide binding;GO:0004553//hydrolase activity, hydrolyzing O-glycosyl compounds	GO:0006026;GO:0033554//cellular response to stress;GO:0009793//embryo development ending in seed dormancy	gi|115447187|ref|NP_001047373.1|/2.00909e-150/Os02g0605900 [Oryza sativa Japonica Group]
LOC_Os02g49680.1	688.868	9.70109	279.825	619.391	585.667	853.131	12.3459	255.53	585.047	224.504	789.238	4.40094	170.386	443.506	652.858	743.156	7.08742	277.179	350.829	279.64	cDNA|arsenate reductase, putative, expressed	-	GO:0043231//intracellular membrane-bounded organelle	-	-	gi|115448453|ref|NP_001048006.1|/1.48677e-146/Os02g0729400 [Oryza sativa Japonica Group]
LOC_Os01g61080.1	688.053	34.7059	48.9719	194.228	64.4106	1171.65	62.6803	53.6104	340.808	234.45	19.834	68.2397	64.0077	46.2509	125.149	12.0995	51.7073	46.6073	38.5453	246.676	cDNA|WRKY24, expressed	K13424|1|0.0|807|osa:4327518|WRKY transcription factor 33	-	GO:0003677//DNA binding	-	gi|115440791|ref|NP_001044675.1|/0/Os01g0826400 [Oryza sativa Japonica Group]
LOC_Os02g51350.1	686.935	25.6638	23.9131	70.2208	65.4844	665.919	38.5423	32.7471	86.7089	250.95	564.223	30.3618	39.7012	40.9253	62.9926	573.524	47.5561	31.3594	51.9131	131.377	cDNA|OsFBK10 - F-box domain and kelch repeat containing protein, expressed	-	-	-	-	gi|46390943|dbj|BAD16457.1|/0/kelch repeat-containing F-box-like [Oryza sativa Japonica Group]
LOC_Os04g24140.1	680.12	1027.73	605.402	473.269	170.897	709.537	1315.37	1086.36	417.321	412.882	591.009	948.551	985.628	551.764	369.399	586.047	1515.24	727.621	373.517	257.633	cDNA|ribose-5-phosphate isomerase A, putative, expressed	K01807|1|6e-134|475|osa:4335430|ribose 5-phosphate isomerase A [EC:5.3.1.6]	GO:0043231//intracellular membrane-bounded organelle	GO:0016861//intramolecular oxidoreductase activity, interconverting aldoses and ketoses	GO:0006098//pentose-phosphate shunt	gi|115457638|ref|NP_001052419.1|/6.26264e-133/Os04g0306400 [Oryza sativa Japonica Group]
LOC_Os01g14440.1	676.136	91.6349	104.231	201.578	126.051	615.931	115.485	69.9828	322.19	431.692	158.017	145.059	118.645	124.613	223.212	111.675	114.494	43.6732	127.569	303.353	cDNA|WRKY1, expressed	K13424|1|9e-21|100|zma:100279301|WRKY transcription factor 33	-	-	-	gi|115435638|ref|NP_001042577.1|/0/Os01g0246700 [Oryza sativa Japonica Group]
LOC_Os01g47760.1	673.041	108.934	182.95	209.447	141.525	613.452	110.994	212.943	96.1741	165.913	281.741	141.097	294.364	146.198	147.356	273.102	97.2768	173.468	168.416	157.276	cDNA|OsGrx_I1 - glutaredoxin subgroup III, expressed	K03676|1|2e-09|61.2|bdi:100821530|glutaredoxin 3	-	GO:0005488//binding	GO:0007165//signal transduction;GO:0010033//response to organic substance	gi|115439065|ref|NP_001043812.1|/5.23597e-54/Os01g0667900 [Oryza sativa Japonica Group]
LOC_Os01g71190.1	668.035	9.45794	25.9076	54.841	184.351	832.156	16.1865	51.2592	97.6675	34.8487	565.219	6.52923	9.52343	89.4482	160.09	705.757	16.0699	38.8574	83.5914	88.1259	cDNA|photosystem II reaction center PSB28 protein, chloroplast precursor, putative, expressed	K08903|1|4e-69|259|sbi:SORBI_03g045320|photosystem II 13kDa protein	GO:0009523//photosystem II;GO:0009532//plastid stroma;GO:0009534//chloroplast thylakoid	-	GO:0044237//cellular metabolic process	gi|122064924|sp|Q0JG75.2|PSB28_ORYSJ/2.35055e-88/RecName: Full=Photosystem II reaction center PSB28 protein, chloroplastic; AltName: Full=Photosystem II protein W-like; Flags: Precursor
LOC_Os06g01850.1	659.865	95.6408	210.639	200.561	352.293	629.15	115.378	240.128	226.314	56.7312	687.57	165.259	95.9067	188.411	342.505	629.056	255.082	228.674	193.482	188.525	cDNA|ferredoxin--NADP reductase, chloroplast precursor, putative, expressed	K02641|1|0.0|652|osa:4339874|ferredoxin--NADP+ reductase [EC:1.18.1.2]	GO:0009532//plastid stroma;GO:0009534//chloroplast thylakoid;GO:0034357;GO:0005576//extracellular region	GO:0008187//poly-pyrimidine tract binding;GO:0000166//nucleotide binding;GO:0050662//coenzyme binding;GO:0008937//ferredoxin-NAD(P) reductase activity	GO:0006091//generation of precursor metabolites and energy;GO:0050832//defense response to fungus	gi|115465942|ref|NP_001056570.1|/0/Os06g0107700 [Oryza sativa Japonica Group]
LOC_Os07g07540.1	652.637	7.19626	117.25	259.343	300.63	705.856	8.71775	161.923	310.721	92.4983	726.462	11.3616	52.0736	265.662	271.417	694.491	13.6522	101.029	222.228	172.114	cDNA|SHOOT1 protein, putative, expressed	-	GO:0009526//plastid envelope;GO:0009532//plastid stroma;GO:0009534//chloroplast thylakoid	-	GO:0006950//response to stress	gi|50509325|dbj|BAD30783.1|/1.58353e-155/putative SHOOT1 protein [Oryza sativa Japonica Group]
LOC_Os03g08940.1	626.516	5.25133	7.47074	41.2447	45.803	681.417	7.25284	7.27326	47.7339	198.931	79.6517	15.9349	6.69774	53.5574	107.548	76.4714	15.5391	6.04916	30.3888	77.2008	cDNA|expressed protein	-	-	-	-	-
LOC_Os05g46340.1	624.313	28.1249	47.6329	41.7521	37.1368	485.691	29.9872	65.9221	35.1624	71.5242	206.674	22.7917	119.503	41.7654	38.5537	135.925	29.9216	38.7173	28.0141	49.8093	cDNA|expressed protein	-	-	-	-	gi|125553157|gb|EAY98866.1|/4.15037e-65/hypothetical protein OsI_20814 [Oryza sativa Indica Group]
LOC_Os11g02389.1	601.092	333.154	385.492	575.737	385.124	342.315	134.261	148.786	544.628	254.433	559.77	200.008	392.023	450.376	538.147	322.979	134.452	125.268	198.163	196.877	cDNA|protease inhibitor/seed storage/LTP family, putative, expressed	-	GO:0031410//cytoplasmic vesicle	-	-	gi|108863933|gb|ABA91221.2|/7.95042e-28/Nonspecific lipid-transfer protein 1 precursor, putative, expressed [Oryza sativa Japonica Group]
LOC_Os03g21560.1	595.458	114.972	197.65	116.712	290.497	882.062	274.473	400.884	76.306	16.7897	319.795	66.3032	54.3572	139.678	337.201	545.308	237.186	283.482	132.132	133.749	cDNA|photosystem II 11 kD protein, putative, expressed	K08902|1|4e-66|249|osa:4332745|photosystem II Psb27 protein	GO:0009523//photosystem II;GO:0009534//chloroplast thylakoid	-	GO:0009765//photosynthesis, light harvesting	gi|115452847|ref|NP_001050024.1|/4.76926e-65/Os03g0333400 [Oryza sativa Japonica Group]
LOC_Os01g10400.2	593.421	667.954	2490.52	2597.32	1984.52	111.506	527.233	1344.24	2628.32	1573.09	624.727	3188.62	2737.11	4102.69	2009.93	219.416	616.463	1860.59	2128.5	909.285	cDNA|expressed protein	-	-	-	-	gi|115435122|ref|NP_001042319.1|/5.70442e-16/Os01g0200700 [Oryza sativa Japonica Group]
LOC_Os11g40600.1	587.714	8.80177	24.5963	93.1187	223.064	892.711	11.3967	41.6009	148.658	51.8792	645.393	11.6461	7.09017	92.3626	176.984	684.716	18.6845	21.1494	92.969	79.0503	cDNA|expressed protein	-	GO:0009534//chloroplast thylakoid	GO:0046906//tetrapyrrole binding;GO:0001071//nucleic acid binding transcription factor activity	GO:0009642//response to light intensity;GO:0009791//post-embryonic development;GO:0003006//developmental process involved in reproduction;GO:0010467//gene expression	gi|4680490|gb|AAD27670.1|AF119222_2/9.27289e-52/hypothetical protein [Oryza sativa Japonica Group]
LOC_Os03g05290.1	572.562	2291.33	2823.76	553.473	932.396	400.509	2153.36	2833.47	515.694	564.514	252.359	517.979	3006.33	687.519	1080.03	297.322	1639.79	2667.71	434.319	1058.88	cDNA|aquaporin protein, putative, expressed	K09873|1|5e-90|329|ath:AT2G36830|aquaporin TIP	GO:0031224//intrinsic to membrane;GO:0031090//organelle membrane;GO:0043231//intracellular membrane-bounded organelle	-	GO:0006810//transport	gi|1729971|sp|P50156.1|TIP11_ORYSJ/3.17552e-112/RecName: Full=Probable aquaporin TIP1-1; AltName: Full=Tonoplast intrinsic protein 1-1; Short=OsTIP1;1; AltName: Full=rTIP1
LOC_Os03g52680.1	567.988	58.2569	84.8796	265.874	125.668	884.727	29.238	18.9218	442.02	188.816	469.469	115.169	168.215	70.6079	174.888	930.555	47.1873	45.3687	91.5734	239.893	cDNA|expressed protein	-	-	-	-	gi|108710959|gb|ABF98754.1|/1.52718e-53/expressed protein [Oryza sativa Japonica Group]
LOC_Os01g04050.1	560.609	72.7413	47.6412	105.913	32.7232	500.946	97.6291	76.0639	109.906	236.047	708.091	37.0924	144.543	258.101	70.7308	721.359	82.7814	95.5197	356.829	261.954	cDNA|BBTI12 - Bowman-Birk type bran trypsin inhibitor precursor, expressed	-	GO:0031410//cytoplasmic vesicle	GO:0016787//hydrolase activity;GO:0004866//endopeptidase inhibitor activity	GO:0051346//negative regulation of hydrolase activity	gi|115434342|ref|NP_001041929.1|/5.93603e-47/Os01g0132000 [Oryza sativa Japonica Group]
LOC_Os01g40310.1	540.924	16.466	201.68	521.652	424.832	589.485	34.3403	243.568	542.689	109.01	401.997	30.9087	93.5114	419.625	403.447	420.049	44.0637	178.77	282.749	189.11	cDNA|expressed protein	-	GO:0009534//chloroplast thylakoid	-	-	gi|115437968|ref|NP_001043425.1|/2.40232e-31/Os01g0585300 [Oryza sativa Japonica Group]
LOC_Os03g51650.1	540.291	176.78	159.33	221.378	95.609	485.003	151.109	208.509	247.82	274.233	915.903	164.481	326.488	164.817	171.911	748.014	119.183	169.709	285.092	172.993	cDNA|membrane protein, putative, expressed	-	GO:0043231//intracellular membrane-bounded organelle	-	-	gi|115455071|ref|NP_001051136.1|/0/Os03g0726500 [Oryza sativa Japonica Group]
LOC_Os08g06530.1	528.789	19.093	54.9715	85.212	206.367	515.247	19.1959	90.4165	93.0335	43.1154	698.819	33.4859	35.0577	79.1074	258.037	519.678	33.9564	113.001	93.0135	121.702	cDNA|rubredoxin family protein, putative, expressed	K00366|1|3e-07|54.3|ota:Ot10g00930|ferredoxin-nitrite reductase [EC:1.7.7.1]	GO:0009526//plastid envelope;GO:0009534//chloroplast thylakoid	GO:0043169//cation binding	-	gi|115474927|ref|NP_001061060.1|/1.02435e-119/Os08g0162600 [Oryza sativa Japonica Group]
LOC_Os10g35840.1	526.517	133.89	280.794	144.827	265.615	299.792	229.907	537.96	122.79	101.956	620.868	147.402	158.777	180.65	194.308	295.278	219.012	505.529	183.826	121.961	cDNA|shikimate/quinate 5-dehydrogenase, putative, expressed	K02492|1|0.0|817|osa:4349044|glutamyl-tRNA reductase [EC:1.2.1.70]	GO:0009536//plastid	GO:0016620//oxidoreductase activity, acting on the aldehyde or oxo group of donors, NAD or NADP as acceptor;GO:0016616//oxidoreductase activity, acting on the CH-OH group of donors, NAD or NADP as acceptor;GO:0000166//nucleotide binding	GO:0006779//porphyrin-containing compound biosynthetic process	gi|10140790|gb|AAG13620.1|AC078840_11/0/putative glutamyl-tRNA reductase [Oryza sativa Japonica Group]
LOC_Os04g57550.1	525.319	14.086	17.7133	93.1813	120.82	594.482	22.8898	18.1074	203.599	384.328	1003.95	16.4015	29.3422	83.3346	76.0222	782.525	14.8661	10.7435	91.8594	119.309	cDNA|amine oxidase, flavin-containing, domain containing protein, expressed	K13367|1|5e-164|576|aly:ARALYDRAFT_486367|non-specific polyamine oxidase [EC:1.5.3.17];K11450|3|2e-52|205|smo:SELMODRAFT_449015|lysine-specific histone demethylase 1 [EC:1.-.-.-]	-	GO:0016741	GO:0006730//one-carbon metabolic process	gi|115461236|ref|NP_001054218.1|/0/Os04g0671200 [Oryza sativa Japonica Group]
LOC_Os03g36750.1	520.562	44.4948	313.684	456.365	272.566	585.52	38.7541	257.169	433.39	140.679	702.104	56.5513	168.205	371.407	411.745	696.481	53.1844	402.701	354.837	188.883	cDNA|cbbY, putative, expressed	K00861|1|1e-14|79.3|rcu:RCOM_1095830|riboflavin kinase [EC:2.7.1.26]	GO:0009526//plastid envelope;GO:0009532//plastid stroma	GO:0016788//hydrolase activity, acting on ester bonds	GO:0006259//DNA metabolic process	gi|115453797|ref|NP_001050499.1|/3.63825e-141/Os03g0565200 [Oryza sativa Japonica Group]
LOC_Os04g51560.1	519.166	169.547	153.218	308.311	191.088	585.113	130.547	137.468	378.98	701.157	149.793	94.701	134.394	168.452	297.113	145.772	121.45	89.453	128.824	253.079	cDNA|WRKY68, expressed	K13425|1|3e-24|110|rcu:RCOM_1616660|WRKY transcription factor 22	-	-	-	gi|115460384|ref|NP_001053792.1|/2.60479e-117/Os04g0605100 [Oryza sativa Japonica Group]
LOC_Os01g65260.1	515.144	52.9635	105.106	114.595	130.861	947.785	17.2543	67.1395	173.287	49.9581	292.843	66.6213	73.5173	66.3762	168.583	564.913	32.8191	38.2391	76.9502	74.3496	cDNA|amidophosphoribosyltransferase, chloroplast precursor, putative, expressed	K00764|1|0.0|796|bdi:100836433|amidophosphoribosyltransferase [EC:2.4.2.14]	GO:0043231//intracellular membrane-bounded organelle	GO:0016763//transferase activity, transferring pentosyl groups;GO:0043169//cation binding;GO:0051540	GO:0006144//purine nucleobase metabolic process;GO:0006163//purine nucleotide metabolic process	gi|19571130|dbj|BAB86554.1|/0/putative amidophosphoribosyltransferase [Oryza sativa Japonica Group]
LOC_Os07g06660.1	492.388	12.9533	179.093	377.721	348.71	475.613	12.198	158.001	389.314	173.787	518.366	11.4262	135.172	350.912	351.887	352.915	6.62817	306.055	247.546	212.942	cDNA|glyoxalase family protein, putative, expressed	K08234|1|5e-60|229|ath:AT5G57040|glyoxylase I family protein	GO:0009536//plastid	GO:0016701//oxidoreductase activity, acting on single donors with incorporation of molecular oxygen	-	gi|115470681|ref|NP_001058939.1|/6.02311e-82/Os07g0160400 [Oryza sativa Japonica Group]
LOC_Os04g36760.1	492.354	50.5329	115.024	361.728	416.099	483.252	62.0287	86.8748	394.29	164.984	397.903	64.456	94.1332	452.001	452.45	352.087	71.4335	137.795	307.945	222.345	cDNA|enzyme of the cupin superfamily protein, putative, expressed	K06995|1|8e-52|201|zma:100284006|	GO:0009536//plastid	GO:0016301//kinase activity;GO:0032559	GO:0006464//cellular protein modification process	gi|115458600|ref|NP_001052900.1|/3.62287e-75/Os04g0445200 [Oryza sativa Japonica Group]
LOC_Os02g34810.1	487.986	179.287	185.865	218.949	238.743	589.708	217.588	242.531	182.438	124.348	627.582	145.716	146.867	149.232	215.268	698.917	277.063	395.63	115.048	116.065	cDNA|OsAPx8 - Thylakoid-bound Ascorbate Peroxidase encoding gene 5,8, expressed	K00434|1|0.0|685|osa:4329643|L-ascorbate peroxidase [EC:1.11.1.11]	GO:0043231//intracellular membrane-bounded organelle	GO:0005506//iron ion binding;GO:0004601//peroxidase activity	GO:0008152//metabolic process;GO:0006950//response to stress	gi|115446663|ref|NP_001047111.1|/0/Os02g0553200 [Oryza sativa Japonica Group]
LOC_Os02g44500.1	481.555	87.2401	133.259	282.982	386.376	419.535	87.1067	135.261	312.508	1326.59	706.332	60.1915	106.681	327.811	542.319	449.205	90.0774	111.616	235.591	813.64	cDNA|glutathione peroxidase, putative, expressed	K00432|1|8e-112|401|osa:4330235|glutathione peroxidase [EC:1.11.1.9]	GO:0043231//intracellular membrane-bounded organelle	GO:0004601//peroxidase activity	GO:0008152//metabolic process;GO:0006950//response to stress	gi|115447759|ref|NP_001047659.1|/8.8092e-111/Os02g0664000 [Oryza sativa Japonica Group]
LOC_Os02g54600.1	479.293	201.637	85.4877	106.661	58.8143	399.432	184.78	104.459	123.097	131.153	1116.21	125.043	119.676	76.9789	54.3784	1627.74	204.535	63.2839	86.5992	53.3922	cDNA|STE_MEK_ste7_MAP2K.5 - STE kinases include homologs to sterile 7, sterile 11 and sterile 20 from yeast, expressed	K13413|1|2e-180|630|osa:4330957|mitogen-activated protein kinase kinase 4/5, plant [EC:2.7.12.2]	GO:0043231//intracellular membrane-bounded organelle	GO:0004672//protein kinase activity;GO:0032559	GO:0006464//cellular protein modification process;GO:0006950//response to stress;GO:0012501//programmed cell death	gi|115449123|ref|NP_001048341.1|/1.91913e-179/Os02g0787300 [Oryza sativa Japonica Group]
LOC_Os03g17700.1	476.379	68.569	59.8119	117.928	83.1651	479.351	105.85	64.9244	109.533	185.391	61.2264	68.0859	66.9664	59.2955	81.6147	51.7171	89.9354	52.949	83.9538	93.3539	cDNA|CGMC_MAPKCGMC_2_ERK.2 - CGMC includes CDA, MAPK, GSK3, and CLKC kinases, expressed	K04371|1|0.0|758|osa:4332475|extracellular signal-regulated kinase 1/2 [EC:2.7.11.24]	-	GO:0004702//receptor signaling protein serine/threonine kinase activity;GO:0032559	GO:0006464//cellular protein modification process	gi|115452339|ref|NP_001049770.1|/0/Os03g0285800 [Oryza sativa Japonica Group]
LOC_Os10g25290.1	470.904	24.7656	17.8004	32.2606	81.6069	333.39	41.0875	36.6018	32.4125	249.167	235.822	29.412	52.5097	67.1878	141.477	168.856	68.9702	27.8324	73.8335	185.523	cDNA|ZIM domain containing protein, putative, expressed	K13464|1|1e-84|311|osa:4348533|jasmonate ZIM domain-containing protein	-	-	-	gi|115481840|ref|NP_001064513.1|/1.38364e-83/Os10g0392400 [Oryza sativa Japonica Group]
LOC_Os04g52090.1	467.428	43.1383	93.0613	576.707	175.502	453.533	54.9407	65.3799	482.583	272.763	210.391	85.3375	101.828	120.696	146.347	148.784	49.6428	60.3333	56.2183	113.483	cDNA|AP2 domain containing protein, expressed	K09286|1|7e-16|83.2|sbi:SORBI_04g006080|EREBP-like factor	GO:0043231//intracellular membrane-bounded organelle	GO:0003676//nucleic acid binding;GO:0001071//nucleic acid binding transcription factor activity	GO:0006351//transcription, DNA-dependent	gi|116309967|emb|CAH66996.1|/1.74536e-32/OSIGBa0152L12.5 [Oryza sativa Indica Group]
LOC_Os01g64470.1	465.935	10.3677	25.9483	99.5253	130.69	410.405	43.9524	25.3288	204.528	244.062	30.7677	45.3207	33.2518	65.536	174.156	26.3987	50.9463	9.33039	59.6908	171.739	cDNA|harpin-induced protein 1 domain containing protein, expressed	-	GO:0043231//intracellular membrane-bounded organelle;GO:0044444//cytoplasmic part	-	-	gi|115441231|ref|NP_001044895.1|/5.93456e-117/Os01g0864500 [Oryza sativa Japonica Group]
LOC_Os08g02630.1	465.176	150.133	357.201	408.589	400.906	614.151	162.075	318.956	349.792	51.9159	416.315	177.11	149.807	315.49	479.063	626.035	274.169	536.377	315.494	198.504	cDNA|photosystem II core complex proteins psbY, chloroplast precursor, putative, expressed	K02723|1|3e-27|121|osa:4344539|photosystem II PsbY protein	GO:0043231//intracellular membrane-bounded organelle;GO:0016020//membrane	-	-	gi|115474555|ref|NP_001060874.1|/3.06906e-26/Os08g0119800 [Oryza sativa Japonica Group]
LOC_Os03g07440.1	463.838	27.2619	106.82	205.337	187.49	623.672	44.0345	162.474	236.359	50.9559	314.701	37.4169	25.5896	183.568	193.05	465.456	86.2731	84.5807	158.798	118.876	cDNA|putativ eribonuclease P, putative, expressed	-	GO:0009534//chloroplast thylakoid	-	-	gi|297600399|ref|NP_001049109.2|/1.66155e-47/Os03g0170500 [Oryza sativa Japonica Group]
LOC_Os01g70820.1	462.64	1.8244	5.56172	15.4755	51.7443	452.027	15.1186	13.266	15.2462	96.136	441.48	11.1043	6.65926	42.0833	52.4797	396.289	18.0441	4.67931	46.6609	89.7179	cDNA|lumenal PsbP, putative, expressed	K02717|1|2e-09|61.2|gmx:100305918|photosystem II oxygen-evolving enhancer protein 2	GO:0009523//photosystem II	GO:0046872//metal ion binding	GO:0044237//cellular metabolic process	gi|125573228|gb|EAZ14743.1|/3.99642e-121/hypothetical protein OsJ_04669 [Oryza sativa Japonica Group]
LOC_Os10g42430.1	453.773	218.692	238.586	164.31	133.261	417.061	190.853	261.638	145.503	572.59	313.616	157.006	251.421	125.89	147.711	286.332	203.965	141.886	159.647	166.151	cDNA|transcription factor MYC7E, putative, expressed	K13422|1|0.0|932|osa:4349484|transcription factor MYC2	GO:0043231//intracellular membrane-bounded organelle	-	-	gi|222613322|gb|EEE51454.1|/0/hypothetical protein OsJ_32566 [Oryza sativa Japonica Group]
LOC_Os04g37710.1	452.385	13.5557	100.251	153.67	205.672	277.571	19.1125	91.9201	151.872	465.163	433.015	17.1392	97.8222	196.038	238.505	245.652	13.4435	115.081	185.941	299.201	cDNA|serine hydrolase domain containing protein, expressed	-	-	-	-	gi|116310078|emb|CAH67099.1|/1.32271e-127/H0818E04.16 [Oryza sativa Indica Group]
LOC_Os07g46460.1	446.293	67.3552	172.234	123.778	243.403	470.177	51.4262	247.979	219.979	169.166	633.568	84.8339	158.093	102.363	214.696	610.657	82.7584	398.872	106.747	153.779	cDNA|ferredoxin-dependent glutamate synthase, chloroplast precursor, putative, expressed	K00284|1|0.0|2896|zma:542710|glutamate synthase (ferredoxin) [EC:1.4.7.1]	GO:0009532//plastid stroma;GO:0005576//extracellular region	GO:0043169//cation binding;GO:0051536//iron-sulfur cluster binding;GO:0015930//glutamate synthase activity	GO:0009314//response to radiation;GO:0031323//regulation of cellular metabolic process;GO:0006536//glutamate metabolic process;GO:0043094	gi|300680980|sp|Q69RJ0.2|GLTB_ORYSJ/0/RecName: Full=Ferredoxin-dependent glutamate synthase, chloroplastic; AltName: Full=Fd-GOGAT; Flags: Precursor
LOC_Os03g52170.1	441.939	85.1406	392.77	321.415	515.622	393.394	196.243	453.085	363.709	416.686	534.65	96.8054	341.448	307.813	494.73	529.454	220.686	485.669	417.226	462.964	cDNA|4-hydroxy-3-methylbut-2-enyl diphosphate reductase, putative, expressed	K03527|1|0.0|838|osa:4334003|4-hydroxy-3-methylbut-2-enyl diphosphate reductase [EC:1.17.1.2]	GO:0043231//intracellular membrane-bounded organelle	GO:0016726//oxidoreductase activity, acting on CH or CH2 groups, NAD or NADP as acceptor	GO:0006090//pyruvate metabolic process;GO:0006721//terpenoid metabolic process	gi|115455133|ref|NP_001051167.1|/0/Os03g0731900 [Oryza sativa Japonica Group]
LOC_Os04g16722.1	441.214	860.916	281.857	511.342	1286.79	761.082	233.733	318.572	1050.84	436.621	528.867	398.08	393.244	444.84	231.202	807.565	235.836	1536.41	451.726	394.13	cDNA|uncharacterized protein ycf68, putative, expressed	-	GO:0009536//plastid	-	-	gi|386799211|ref|YP_006280800.1|/9.58604e-71/ycf68 gene product (chloroplast) [Oryza rufipogon]
LOC_Os11g32650.1	439.66	1.72232	4.15665	10.5513	108.236	441.596	7.24781	16.3256	9.84792	25.2622	365.239	0.797615	5.20273	11.9391	35.1131	313.232	18.8002	8.60245	37.185	55.6107	cDNA|chalcone synthase, putative, expressed	K00660|1|0.0|758|osa:4350636|chalcone synthase [EC:2.3.1.74]	-	GO:0016747//transferase activity, transferring acyl groups other than amino-acyl groups	GO:0009699//phenylpropanoid biosynthetic process	gi|115485731|ref|NP_001068009.1|/0/Os11g0530600 [Oryza sativa Japonica Group]
LOC_Os07g11110.1	439.62	44.5321	84.8162	39.1576	114.262	575.388	37.367	131.799	36.3283	30.0031	427.719	56.487	45.0909	17.8403	122.422	542.82	54.3723	98.064	26.7735	43.657	cDNA|NAD dependent epimerase/dehydratase family protein, putative, expressed	-	GO:0009526//plastid envelope;GO:0009570//chloroplast stroma;GO:0005576//extracellular region	GO:0048037//cofactor binding;GO:0008187//poly-pyrimidine tract binding	GO:0042254//ribosome biogenesis;GO:0008152//metabolic process	gi|115471157|ref|NP_001059177.1|/0/Os07g0212200 [Oryza sativa Japonica Group]
LOC_Os09g26960.1	434.19	64.9944	135.368	163.782	248.677	409.25	49.6079	60.0017	97.1517	216.518	276.316	88.0412	88.7682	102.047	132.982	247.99	46.3991	46.2302	146.389	91.8765	cDNA|cytochrome P450, putative, expressed	K05280|1|1e-121|435|vvi:100263810|flavonoid 3'-monooxygenase [EC:1.14.13.21];K09755|4|9e-114|409|rcu:RCOM_0193830|ferulate-5-hydroxylase [EC:1.14.-.-]	GO:0031410//cytoplasmic vesicle	GO:0016491//oxidoreductase activity;GO:0005506//iron ion binding	GO:0008152//metabolic process	gi|115479383|ref|NP_001063285.1|/0/Os09g0441400 [Oryza sativa Japonica Group]
LOC_Os01g64120.1	433.99	150.689	152.918	432.248	900.635	236.813	233.079	162.913	1026.59	546.554	344.912	269.821	299.754	937.891	803.481	275.323	129.796	98.3924	583.943	758.419	cDNA|2Fe-2S iron-sulfur cluster binding domain containing protein, expressed	K02639|1|4e-81|299|osa:9270637|ferredoxin	GO:0009536//plastid	GO:0051536//iron-sulfur cluster binding;GO:0043169//cation binding	GO:0051234//establishment of localization;GO:0006091//generation of precursor metabolites and energy	gi|297720599|ref|NP_001172661.1|/4.06082e-80/Os01g0860601 [Oryza sativa Japonica Group]
LOC_Os06g08670.1	432.111	156.097	525.342	413.916	311.844	434.743	156.504	565.002	385.496	145.442	488.948	142.693	422.661	298.95	333.186	435.434	147.75	718.765	293.721	176.195	cDNA|glutathione peroxidase, putative, expressed	K00432|1|3e-89|327|bdi:100823240|glutathione peroxidase [EC:1.11.1.9]	GO:0009526//plastid envelope;GO:0009532//plastid stroma;GO:0009534//chloroplast thylakoid	GO:0004601//peroxidase activity	GO:0009628//response to abiotic stimulus;GO:0006950//response to stress;GO:0008152//metabolic process	gi|215769368|dbj|BAH01597.1|/1.72318e-103/unnamed protein product [Oryza sativa Japonica Group]
LOC_Os01g64360.1	431.579	9.17948	24.3562	22.7506	19.5963	384.376	19.7216	23.1322	11.3646	156.434	65.9174	16.5544	54.6024	8.61434	15.9513	44.094	11.6459	28.8218	7.07672	18.127	cDNA|MYB family transcription factor, putative, expressed	-	-	-	-	gi|125528472|gb|EAY76586.1|/4.36299e-74/hypothetical protein OsI_04534 [Oryza sativa Indica Group]
LOC_Os11g06720.1	427.511	406.647	276.915	177.876	136.995	319.036	426.075	251.365	169.154	52.2915	351.123	113.685	186.221	178.96	84.6303	433.699	251.768	152.56	145.851	74.5111	cDNA|abscisic stress-ripening, putative, expressed	-	-	-	-	gi|115484359|ref|NP_001065841.1|/1.46802e-17/Os11g0167800 [Oryza sativa Japonica Group]
LOC_Os02g56900.1	426.042	3.14267	46.6527	141.401	211.52	444.839	11.7476	62.026	266.233	613.712	234.644	6.50857	96.3088	169.969	357.021	158.692	11.6023	70.386	166.412	500.063	cDNA|thioredoxin family protein, putative, expressed	-	-	-	-	gi|115449529|ref|NP_001048488.1|/2.12104e-132/Os02g0814000 [Oryza sativa Japonica Group]
LOC_Os10g38710.1	424.743	2.21252	1.02195	9.85774	115.751	528.599	2.29185	1.25362	22.1167	14.8602	271.989	5.74856	2.0253	13.4621	84.7086	265.378	4.65795	1.52051	16.3905	29.5696	cDNA|glutathione S-transferase, putative, expressed	K00799|1|2e-60|231|zma:541839|glutathione S-transferase [EC:2.5.1.18]	-	-	-	gi|115483088|ref|NP_001065137.1|/1.98872e-98/Os10g0530500 [Oryza sativa Japonica Group]
LOC_Os07g05480.1	423.832	20.9007	213.173	265.57	199.25	493.769	16.5717	156.266	252.859	26.0725	419.12	10.9254	131.989	194.906	256.83	404.357	16.6817	215.682	212.325	111.665	cDNA|photosystem I reaction center subunit, chloroplast precursor, putative, expressed	K02698|1|2e-68|256|osa:4342404|photosystem I subunit X	GO:0009521;GO:0031224//intrinsic to membrane;GO:0009534//chloroplast thylakoid	-	GO:0044237//cellular metabolic process	gi|115470593|ref|NP_001058895.1|/2.0584e-67/Os07g0148900 [Oryza sativa Japonica Group]
LOC_Os06g06290.1	422.683	2342.47	1042.68	1607.51	321.528	460.18	1601.16	1086.17	1945.67	772.621	547.315	953.826	796.067	1363.04	260.147	897.657	1912.15	1065.9	949.628	307.523	cDNA|GDSL-like lipase/acylhydrolase, putative, expressed	K00514|1|3e-49|194|rcu:RCOM_1428040|zeta-carotene desaturase [EC:1.3.5.6];K01206|2|2e-38|159|ath:AT1G67830|alpha-L-fucosidase [EC:3.2.1.51]	GO:0031410//cytoplasmic vesicle	GO:0016787//hydrolase activity	GO:0044238//primary metabolic process	gi|222634989|gb|EEE65121.1|/0/hypothetical protein OsJ_20187 [Oryza sativa Japonica Group]
LOC_Os02g03010.1	421.192	75.0222	96.2221	154.79	380.984	443.141	105.072	96.6113	141.752	149.283	307.136	135.032	44.7026	174.09	274.65	328.938	164.437	63.5711	172.224	226.029	cDNA|expressed protein	-	-	-	-	gi|218189951|gb|EEC72378.1|/1.09759e-85/hypothetical protein OsI_05647 [Oryza sativa Indica Group]
LOC_Os10g38700.1	411.674	633.398	743.839	509.689	378.087	342.46	646.357	585.76	643.917	126.848	347.489	785.898	810.847	466.325	352.064	302.654	567.568	461.811	493.252	229.514	cDNA|glutathione S-transferase, putative, expressed	K00799|1|3e-62|237|zma:541839|glutathione S-transferase [EC:2.5.1.18]	-	-	-	gi|115483086|ref|NP_001065136.1|/1.04975e-112/Os10g0530400 [Oryza sativa Japonica Group]
LOC_Os08g01140.1	405.305	12.6188	100.574	93.9992	99.733	574.373	14.1737	184.935	153.532	12.5538	297.178	5.95447	67.0518	101.61	111.413	374.94	19.9512	87.6755	52.2494	36.9889	cDNA|cytochrome b561, putative, expressed	K08360|1|1e-38|159|bdi:100830939|cytochrome b-561	GO:0044464//cell part	-	-	gi|115474333|ref|NP_001060763.1|/2.06835e-75/Os08g0101700 [Oryza sativa Japonica Group]
LOC_Os03g31510.1	403.082	147.376	279.38	191.499	56.6853	268.963	180.974	204.672	398.943	128.444	794.724	328.639	337.389	135.249	41.222	639.272	131.875	162.108	125.494	29.4779	cDNA|cysteine proteinase inhibitor 8 precursor, putative, expressed	-	GO:0031410//cytoplasmic vesicle	GO:0030414//peptidase inhibitor activity	-	gi|115453637|ref|NP_001050419.1|/3.22585e-54/Os03g0429000 [Oryza sativa Japonica Group]
LOC_Os09g38090.1	402.966	49.0629	452.29	352.6	281.776	448.033	41.2971	923.329	355.521	176.82	263.539	33.6673	527.32	308.444	257.578	362.545	47.9493	478.698	302.751	233.107	cDNA|expressed protein	-	GO:0016020//membrane	-	GO:0007010//cytoskeleton organization;GO:0009658//chloroplast organization	gi|115480581|ref|NP_001063884.1|/0/Os09g0553900 [Oryza sativa Japonica Group]
LOC_Os05g41610.1	398.009	10.6636	23.3608	264.574	65.7597	263.672	14.3454	29.7786	191.384	263.916	170.147	20.3765	20.2198	118.246	75.1869	112.765	18.5745	11.0673	100.954	124.164	cDNA|glycosyl hydrolases family 17, putative, expressed	-	GO:0031410//cytoplasmic vesicle	GO:0016798//hydrolase activity, acting on glycosyl bonds;GO:0043167//ion binding	GO:0044238//primary metabolic process	gi|115464669|ref|NP_001055934.1|/0/Os05g0495900 [Oryza sativa Japonica Group]
LOC_Os01g06876.1	396.286	1.43925	1.27971	2.88255	7.90074	258.113	1.67722	2.05571	8.22939	24.2377	422.313	2.85654	1.63037	2.92427	3.21558	556.134	1.21516	5.05146	4.14315	3.91138	cDNA|Cf-2, putative, expressed	K13415|1|4e-25|114|aly:ARALYDRAFT_912402|protein brassinosteroid insensitive 1 [EC:2.7.10.1 2.7.11.1]	-	-	-	gi|115434676|ref|NP_001042096.1|/7.37476e-169/Os01g0162300 [Oryza sativa Japonica Group]
LOC_Os01g31690.1	395.864	82.3918	253.873	303.629	220.385	482.284	167.939	311.831	228.26	24.925	455.669	51.5287	107.752	196.343	320.03	460.516	129.038	433.256	238.511	130.194	cDNA|oxygen-evolving enhancer protein 1, chloroplast precursor, putative, expressed	K02716|1|1e-167|587|osa:4324479|photosystem II oxygen-evolving enhancer protein 1	GO:0009523//photosystem II;GO:0009534//chloroplast thylakoid	GO:0046872//metal ion binding	GO:0042548//regulation of photosynthesis, light reaction	gi|218188287|gb|EEC70714.1|/1.27442e-166/hypothetical protein OsI_02088 [Oryza sativa Indica Group]
LOC_Os01g51890.1	395.238	2.24163	1.98396	3.47579	6.48349	513.837	3.59538	3.00459	12.4674	10.3705	222.317	2.1432	3.34933	4.63233	7.02773	265.979	2.37231	4.21691	3.84295	7.78575	cDNA|endonuclease/exonuclease/phosphatase family domain containing protein, expressed	K01099|1|4e-41|168|ota:Ot04g02290|phosphatidylinositol-bisphosphatase [EC:3.1.3.36]	GO:0043231//intracellular membrane-bounded organelle	GO:0016791//phosphatase activity	-	gi|115439585|ref|NP_001044072.1|/0/Os01g0716800 [Oryza sativa Japonica Group]
LOC_Os05g33280.1	392.711	17.8508	40.4649	69.2386	181.284	528.971	26.7407	45.9295	70.9039	13.7254	253.871	31.541	13.2734	72.4728	193.122	362.339	53.5286	51.9014	91.7055	103.351	cDNA|thylakoid lumen protein, putative, expressed	-	GO:0044436;GO:0009534//chloroplast thylakoid	-	GO:0009765//photosynthesis, light harvesting	gi|115463773|ref|NP_001055486.1|/1.46717e-117/Os05g0401100 [Oryza sativa Japonica Group]
LOC_Os02g41630.2	388.579	1123.8	418.901	259.137	1006.42	404.824	1443.67	1058.74	240.815	1075.38	192.203	344.62	1107.1	478.159	906.569	451.209	1532.85	1014.87	793.411	1558	cDNA|phenylalanine ammonia-lyase, putative, expressed	K13064|1|0.0|1341|osa:4330034|phenylalanine/tyrosine ammonia-lyase [EC:4.3.1.25]	GO:0044424//intracellular part	GO:0016841//ammonia-lyase activity	GO:0006558//L-phenylalanine metabolic process	gi|115447403|ref|NP_001047481.1|/0/Os02g0626100 [Oryza sativa Japonica Group]
LOC_Os02g15750.1	385.639	7.86757	49.3855	36.6065	128.382	499.798	25.4807	102.934	35.9182	5.19371	391.499	9.48763	15.2424	22.7579	97.6789	455.858	18.5464	91.7402	37.0487	28.9724	cDNA|expressed protein	-	GO:0009534//chloroplast thylakoid	GO:0005488//binding	GO:0006952//defense response;GO:0009767//photosynthetic electron transport chain	gi|115445387|ref|NP_001046473.1|/1.23774e-128/Os02g0257300 [Oryza sativa Japonica Group]
LOC_Os03g01740.1	382.866	64.4539	146.235	212.064	104.859	429.494	124.062	184.303	321.425	116.119	48.6883	131.738	234.348	104.206	92.9474	66.5093	99.9605	98.7138	106.083	97.06	cDNA|expressed protein	-	-	-	-	gi|24476036|gb|AAN62778.1|/1.91272e-48/Unknown protein [Oryza sativa Japonica Group]
LOC_Os02g03330.1	380.836	83.173	159.451	197.512	251.98	398.199	82.7803	194.707	162.169	121.855	303.827	137.416	104.47	252.841	336.018	339.979	128.574	172.42	239.694	196.541	cDNA|expressed protein	-	-	-	-	gi|215678600|dbj|BAG92255.1|/3.16806e-101/unnamed protein product [Oryza sativa Japonica Group]
LOC_Os04g48290.1	379.946	7.29854	13.7808	14.7803	3.15829	402.657	5.87452	12.3968	27.1994	7.0189	62.9782	5.53327	15.6913	2.73479	5.34366	26.7857	7.42316	6.28425	1.65985	6.5861	cDNA|MATE efflux family protein, putative, expressed	K03327|1|0.0|943|osa:4336717|multidrug resistance protein, MATE family	-	GO:0022857//transmembrane transporter activity	GO:0006810//transport	gi|116310029|emb|CAH67053.1|/0/OSIGBa0127A14.5 [Oryza sativa Indica Group]
LOC_Os04g57340.1	378.551	210.575	311.15	361.779	158.842	489.115	134.529	198.311	320.061	216.261	149.268	227.207	318.904	206.527	200.385	201.045	204.824	178.703	141.464	95.137	cDNA|AP2 domain containing protein, expressed	K09286|1|1e-17|87.8|aly:ARALYDRAFT_479554|EREBP-like factor	GO:0043231//intracellular membrane-bounded organelle	GO:0003676//nucleic acid binding;GO:0001071//nucleic acid binding transcription factor activity	GO:0000160//two-component signal transduction system (phosphorelay);GO:0009725//response to hormone stimulus;GO:0006351//transcription, DNA-dependent;GO:0006950//response to stress	gi|115461202|ref|NP_001054201.1|/2.10817e-40/Os04g0669200 [Oryza sativa Japonica Group]
LOC_Os07g07990.1	374.887	25.6441	19.8774	65.6512	42.4501	355.032	22.61	17.2221	44.9067	97.9704	241.168	21.5897	21.2579	64.5487	27.1814	367.894	30.1537	15.5859	33.0677	35.4402	cDNA|uncharacterized protein At4g06744 precursor, putative, expressed	K13420|1|9e-26|116|vvi:100253808|LRR receptor-like serine/threonine-protein kinase FLS2 [EC:2.7.11.1]	GO:0031410//cytoplasmic vesicle	GO:0016772//transferase activity, transferring phosphorus-containing groups;GO:0004871//signal transducer activity	GO:0006796//phosphate-containing compound metabolic process	gi|125557416|gb|EAZ02952.1|/0/hypothetical protein OsI_25092 [Oryza sativa Indica Group]
LOC_Os12g04500.1	370.154	6.27615	1.86014	44.8574	30.3854	326.709	14.3568	3.80304	7.13118	20.7409	54.3238	4.9826	1.5799	31.7546	26.8759	22.9508	9.33627	2.54168	15.2875	14.6197	cDNA|response regulator receiver domain containing protein, expressed	K14492|1|1e-95|347|osa:4351462|two-component response regulator ARR-A family	-	GO:0004871//signal transducer activity	GO:0009725//response to hormone stimulus;GO:0006351//transcription, DNA-dependent;GO:0007165//signal transduction	gi|297612639|ref|NP_001066118.2|/1.47754e-94/Os12g0139400 [Oryza sativa Japonica Group]
LOC_Os12g08130.1	369.312	57.6083	75.85	58.869	43.6388	371.198	40.9591	59.5204	39.0514	160.963	112.748	31.4735	58.9428	51.528	72.7735	68.7615	44.7288	34.3399	44.4424	72.1471	cDNA|amino acid transporter, putative, expressed	K15015|1|6e-13|74.3|bdi:100845305|solute carrier family 32 (vesicular inhibitory amino acid transporter);K14209|2|8e-13|73.9|rcu:RCOM_0423020|solute carrier family 36 (proton-coupled amino acid transporter)	GO:0031224//intrinsic to membrane	-	-	gi|115487660|ref|NP_001066317.1|/0/Os12g0181600 [Oryza sativa Japonica Group]
LOC_Os07g38960.1	368.929	64.4214	178.643	218.118	196.467	510.946	98.2211	298.853	205.853	29.0934	371.609	27.1124	73.0736	152.505	241.763	491.97	62.4109	268.365	159.267	125.489	cDNA|chlorophyll A-B binding protein, putative, expressed	K08908|1|2e-117|421|osa:4343709|light-harvesting complex I chlorophyll a/b binding protein 2	GO:0009536//plastid	-	GO:0006091//generation of precursor metabolites and energy	gi|115472983|ref|NP_001060090.1|/2.28141e-116/Os07g0577600 [Oryza sativa Japonica Group]
LOC_Os06g30970.1	367.863	49.6176	182.27	289.692	450.342	374.337	111.208	287.812	879.697	813.163	443.913	163.375	490.327	288.427	520.189	372.52	113.549	393.342	257.275	886.454	cDNA|ubiquitin-conjugating enzyme, putative, expressed	K06689|1|5e-83|305|pop:POPTR_738992|ubiquitin-conjugating enzyme E2 D/E [EC:6.3.2.19]	-	GO:0019787//small conjugating protein ligase activity;GO:0032559	GO:0032446//protein modification by small protein conjugation	gi|125555498|gb|EAZ01104.1|/3.17608e-84/hypothetical protein OsI_23134 [Oryza sativa Indica Group]
LOC_Os06g45570.1	365.569	68.2114	135.058	415.736	279.132	535.636	135.962	221.587	232.74	295.769	254.362	98.6782	188.36	223.328	302.256	240.266	142.407	82.5927	206.154	378.132	cDNA|VQ domain containing protein, putative, expressed	-	-	-	-	gi|115469418|ref|NP_001058308.1|/3.61346e-65/Os06g0666400 [Oryza sativa Japonica Group]
LOC_Os07g06800.1	365.189	1.63081	8.52263	34.9126	69.6999	435.241	1.68929	16.4564	70.2937	75.1769	314.807	0.98643	6.09923	64.1533	78.3364	315.559	3.14719	4.02552	44.1599	65.6051	cDNA|3-oxo-5-alpha-steroid 4-dehydrogenase, putative, expressed	K12343|1|5e-20|96.3|olu:OSTLU_24166|3-oxo-5-alpha-steroid 4-dehydrogenase 1 [EC:1.3.99.5];K10258|2|1e-14|78.6|cme:CMD146C|enoyl reductase [EC:1.3.1.-];K09591|3|3e-14|77.4|sbi:SORBI_03g040050|probable steroid reductase DET2 [EC:1.3.99.-]	GO:0016020//membrane;GO:0031410//cytoplasmic vesicle	-	-	gi|115470693|ref|NP_001058945.1|/7.02973e-115/Os07g0162100 [Oryza sativa Japonica Group]
LOC_Os07g48500.1	364.407	510.746	457.641	701.831	461.548	330.322	392.987	258.045	428.416	176.168	570.596	292.837	454.069	817.157	667.144	393.091	381.965	419.872	546.864	248.655	cDNA|stress responsive protein, putative, expressed	-	-	-	-	gi|115474139|ref|NP_001060668.1|/2.513e-104/Os07g0684000 [Oryza sativa Japonica Group]
LOC_Os01g51570.1	362.483	343.071	605.653	2284.06	798.891	412.137	493.654	621.691	2443.08	2819.96	499.209	325.577	1027.48	3042.23	1103.19	717.103	375.858	1366.65	4228.55	1364.32	cDNA|glycosyl hydrolases family 17, putative, expressed	-	GO:0031410//cytoplasmic vesicle	GO:0004553//hydrolase activity, hydrolyzing O-glycosyl compounds	GO:0044238//primary metabolic process	gi|115439545|ref|NP_001044052.1|/0/Os01g0713200 [Oryza sativa Japonica Group]
LOC_Os06g49160.1	360.596	47.4563	54.2313	46.0828	155.4	444.761	62.3992	83.6545	50.1791	18.7493	368.284	68.8388	13.9976	49.8054	169.572	456.383	104.38	101.636	69.9156	79.9003	cDNA|thylakoid lumenal 16.5 kDa protein, chloroplast precursor, putative, expressed	-	GO:0044436;GO:0009534//chloroplast thylakoid;GO:0009532//plastid stroma	-	-	gi|115469830|ref|NP_001058514.1|/3.28445e-83/Os06g0705100 [Oryza sativa Japonica Group]
LOC_Os09g39180.1	352.557	136.755	120.094	189.757	255.387	352.364	142.679	126.274	180.324	60.3806	316.627	159.652	75.9344	193.041	344.36	331.747	191.555	124.136	163.252	164.596	cDNA|RNA recognition motif containing protein, putative, expressed	K11294|1|2e-37|155|smo:SELMODRAFT_15428|nucleolin;K14411|5|8e-23|106|vcn:VOLCADRAFT_107445|RNA-binding protein Musashi	GO:0032991//macromolecular complex;GO:0043231//intracellular membrane-bounded organelle	GO:0005488//binding	-	gi|115480705|ref|NP_001063946.1|/2.35191e-104/Os09g0565200 [Oryza sativa Japonica Group]
LOC_Os04g59440.1	350.925	4.83159	5.26042	121.976	1809.72	434.995	14.8358	16.8493	304.647	137.048	139.629	12.4206	7.99258	606.333	1125.93	116.106	16.8168	5.5905	324.942	725.844	cDNA|chlorophyll A-B binding protein, putative, expressed	K03542|1|4e-69|259|rcu:RCOM_1030930|photosystem II 22kDa protein	GO:0009534//chloroplast thylakoid;GO:0016020//membrane	GO:0046906//tetrapyrrole binding;GO:0019840//isoprenoid binding	GO:0009416//response to light stimulus	gi|115461508|ref|NP_001054354.1|/1.45656e-106/Os04g0690800 [Oryza sativa Japonica Group]
LOC_Os07g46330.1	350.221	15.3691	141.561	370.373	310.511	364.703	19.7177	143.685	369.62	233.01	304.205	28.8058	104.353	440.445	274.386	287.92	14.0136	124.254	267.392	267.577	cDNA|uncharacterized UPF0114 domain containing protein, expressed	-	GO:0009526//plastid envelope	-	-	gi|22831274|dbj|BAC16129.1|/3.35235e-127/unknown protein [Oryza sativa Japonica Group]
LOC_Os03g27120.1	348.764	641.238	666.299	275.526	179.971	368.695	290.601	288.785	340.163	79.7836	490.042	358.044	379.923	316.743	325.861	532.425	308.636	144.772	206.026	188.027	cDNA|ICE-like protease p20 domain containing protein, putative, expressed	-	-	-	-	gi|108708548|gb|ABF96343.1|/0/ICE-like protease p20 domain containing protein, expressed [Oryza sativa Japonica Group]
LOC_Os01g51920.1	347.875	30.1683	45.8363	32.5477	19.3476	113.604	33.5611	44.3368	22.8687	27.1915	378.073	34.5009	52.7449	23.6511	28.4996	197.701	34.4451	65.3689	31.1894	28.4211	cDNA|phosphotransferase, putative, expressed	K14156|1|5e-171|599|bdi:100824694|choline/ethanolamine kinase [EC:2.7.1.32 2.7.1.82]	-	GO:0003676//nucleic acid binding;GO:0001071//nucleic acid binding transcription factor activity;GO:0016772//transferase activity, transferring phosphorus-containing groups	GO:0006351//transcription, DNA-dependent;GO:0006796//phosphate-containing compound metabolic process	gi|115439587|ref|NP_001044073.1|/0/Os01g0717000 [Oryza sativa Japonica Group]
LOC_Os05g47560.1	344.456	198.887	651.555	529.88	213.649	340.619	154.397	515.515	448.66	199.473	405.05	238.997	627.874	489.901	260.563	401.75	100.338	705.554	468.096	231.889	cDNA|serine/threonine-protein kinase SNT7, chloroplast precursor, putative, expressed	K08282|1|1e-09|63.5|cme:CMS463C|non-specific serine/threonine protein kinase [EC:2.7.11.1];K00924|2|1e-08|60.5|osa:4346016|[EC:2.7.1.-];K02206|3|4e-08|58.5|cre:CHLREDRAFT_127285|cyclin-dependent kinase 2 [EC:2.7.11.22]	GO:0009536//plastid	GO:0004672//protein kinase activity;GO:0032559	GO:0006464//cellular protein modification process;GO:0010109//regulation of photosynthesis;GO:0048511//rhythmic process	gi|115465267|ref|NP_001056233.1|/0/Os05g0549100 [Oryza sativa Japonica Group]
LOC_Os01g10400.1	343.641	353.72	1291.3	1309.5	1013.42	47.2056	253.398	636.767	1147.25	804.613	329.738	1634.07	1482.09	2212.42	1062.84	95.9782	274.462	1031.44	1116.11	488.053	cDNA|expressed protein	-	-	GO:0043169//cation binding	-	gi|297723815|ref|NP_001174271.1|/1.15679e-11/Os05g0202800 [Oryza sativa Japonica Group]
LOC_Os02g39160.1	343.101	16.6253	124.576	338.253	484.361	297.091	78.8443	137.334	337.958	464.85	429.811	42.4655	99.6418	432.236	466.564	307.891	79.4429	155.421	490.113	553.406	cDNA|hydroxymethylbutenyl 4-diphosphate synthase, putative, expressed	K03526|1|0.0|1415|osa:4329911|(E)-4-hydroxy-3-methylbut-2-enyl-diphosphate synthase [EC:1.17.7.1]	GO:0009532//plastid stroma;GO:0009526//plastid envelope	GO:0051536//iron-sulfur cluster binding;GO:0046914//transition metal ion binding;GO:0052592	GO:0006090//pyruvate metabolic process;GO:0009627//systemic acquired resistance;GO:0006721//terpenoid metabolic process	gi|115447171|ref|NP_001047365.1|/0/Os02g0603800 [Oryza sativa Japonica Group]
LOC_Os01g63690.1	342.812	115.918	178.764	40.0532	52.6716	171.162	108.39	136.879	86.4001	96.4649	55.4099	125.688	222.866	33.2874	67.2448	41.3462	96.2748	117.097	42.1206	83.0603	cDNA|hs1, putative, expressed	-	-	-	-	gi|115441125|ref|NP_001044842.1|/0/Os01g0855600 [Oryza sativa Japonica Group]
LOC_Os10g13850.1	342.065	36.6779	89.6416	200.854	274.996	379.906	24.5494	353.061	255.136	28.6103	226.439	5.77391	56.8183	1091.28	701.163	329.787	27.4055	255.94	715.223	682.921	cDNA|POEI17 - Pollen Ole e I allergen and extensin family protein precursor, expressed	-	-	-	-	gi|125574324|gb|EAZ15608.1|/6.2618e-97/hypothetical protein OsJ_31017 [Oryza sativa Japonica Group]
LOC_Os02g09590.1	341.053	87.068	164.612	181.183	232.061	359.7	104.193	159.943	179.383	84.3913	295.104	115.205	112.819	202.865	340.167	321.744	141.275	161.084	158.299	157.984	cDNA|ribosome, putative, expressed	-	GO:0030529//ribonucleoprotein complex;GO:0009536//plastid	GO:0005198//structural molecule activity	GO:0010467//gene expression;GO:0022613//ribonucleoprotein complex biogenesis	gi|115444717|ref|NP_001046138.1|/5.48519e-22/Os02g0189000 [Oryza sativa Japonica Group]
LOC_Os03g20090.1	337.981	22.2151	27.9652	33.0211	18.3025	285.23	21.8668	24.6838	28.5836	70.8479	18.2582	25.7381	32.1622	17.2251	18.3963	9.80769	20.4759	22.3198	17.2296	21.9694	cDNA|MYB family transcription factor, putative, expressed	K09422|1|6e-177|619|osa:4332651|myb proto-oncogene protein, plant	GO:0043231//intracellular membrane-bounded organelle	GO:0003676//nucleic acid binding	-	gi|115452673|ref|NP_001049937.1|/6.98292e-176/Os03g0315400 [Oryza sativa Japonica Group]
LOC_Os10g36703.1	335.13	8.0084	29.4514	296.345	366.175	363.219	31.7997	36.6429	397.691	366.892	120.716	19.7799	28.2235	269.277	410.034	56.3394	35.1415	14.4142	123.797	416.132	cDNA|CPuORF40 - conserved peptide uORF-containing transcript, expressed	K14488|1|4e-44|176|osa:4349090|SAUR family protein	-	-	GO:0009725//response to hormone stimulus	gi|218184869|gb|EEC67296.1|/4.40415e-43/hypothetical protein OsI_34284 [Oryza sativa Indica Group]
LOC_Os02g34410.1	333.724	12.0666	13.3764	18.0929	7.02536	257.758	21.1635	29.342	25.692	8.49179	75.6875	5.22523	19.882	7.34193	2.14448	91.3261	13.4956	14.5119	9.59484	2.41331	cDNA|U-box domain-containing protein, putative, expressed	K09561|1|8e-07|53.5|cre:CHLREDRAFT_120414|STIP1 homology and U-box containing protein 1 [EC:6.3.2.19]	-	GO:0016874//ligase activity	GO:0009743//response to carbohydrate stimulus	gi|46390686|dbj|BAD16187.1|/4.24905e-133/putative immediate-early fungal elicitor protein CMPG1 [Oryza sativa Japonica Group]
LOC_Os05g01110.1	332.833	179.123	245.574	203.065	350.274	365.417	197.693	245.782	197.011	136.655	290.465	205.427	160.683	216.996	458.506	316.608	218.988	167.864	191.856	234.247	cDNA|ribosomal protein L28 protein, putative, expressed	-	GO:0030529//ribonucleoprotein complex;GO:0009536//plastid	GO:0005198//structural molecule activity	GO:0010467//gene expression	gi|115461559|ref|NP_001054379.1|/1.12609e-51/Os05g0101400 [Oryza sativa Japonica Group]
LOC_Os03g14654.1	329.672	681.911	225.857	35.532	114.468	556.778	861.711	808.838	118.987	63.2408	304.902	66.6566	265.726	22.3804	16.6607	767.986	1161.47	591.238	85.4995	52.9699	cDNA|LTPL108 - Protease inhibitor/seed storage/LTP family protein precursor, expressed	-	GO:0043231//intracellular membrane-bounded organelle	-	-	gi|125543135|gb|EAY89274.1|/7.34873e-34/hypothetical protein OsI_10774 [Oryza sativa Indica Group]
LOC_Os01g17150.1	324.846	85.872	149.392	94.7647	199.894	340.815	106.404	210.866	90.5986	26.2771	238.708	115.061	95.4964	78.4681	329.979	252.54	181.976	189.287	81.3563	101.282	cDNA|plastid-specific 50S ribosomal protein 5, chloroplast precursor, putative, expressed	-	GO:0043229//intracellular organelle	-	-	gi|115435970|ref|NP_001042743.1|/5.48687e-35/Os01g0278900 [Oryza sativa Japonica Group]
LOC_Os02g44870.1	320.821	13.18	12.5291	21.9057	32.9342	184.856	7.78053	8.09687	15.9573	31.4114	536.794	4.9505	9.84644	21.5453	23.5891	279.854	9.57241	11.1726	10.2934	25.8232	cDNA|dehydrin, putative, expressed	-	-	-	-	gi|115447819|ref|NP_001047689.1|/3.60993e-81/Os02g0669100 [Oryza sativa Japonica Group]
LOC_Os01g40710.1	320.387	58.8224	96.2495	145.148	136.026	424.375	66.6889	117.395	152.787	55.3547	298.728	64.4713	42.4401	105.399	142.028	364.942	107.707	97.7873	108.306	77.9213	cDNA|high light inducible protein, putative, expressed	-	GO:0043231//intracellular membrane-bounded organelle	-	-	gi|297597102|ref|NP_001043446.2|/4.8456e-39/Os01g0589800 [Oryza sativa Japonica Group]
LOC_Os06g21590.1	319.012	35.1574	152.546	188.991	157.983	395.161	60.5894	165.959	126.033	20.9582	264.221	14.3261	54.6677	151.418	237.037	292.172	39.0276	241.078	155.427	103.075	cDNA|chlorophyll A-B binding protein, putative, expressed	K08907|1|1e-141|501|osa:4340892|light-harvesting complex I chlorophyll a/b binding protein 1	GO:0009521;GO:0031224//intrinsic to membrane;GO:0009534//chloroplast thylakoid	GO:0046906//tetrapyrrole binding;GO:0043169//cation binding	GO:0006464//cellular protein modification process;GO:0006091//generation of precursor metabolites and energy	gi|115467828|ref|NP_001057513.1|/1.04057e-140/Os06g0320500 [Oryza sativa Japonica Group]
LOC_Os03g40270.1	318.322	315.97	278.218	598.307	443.332	175.183	325.749	250.963	1097.52	1029.89	574.387	353.616	362.011	634.172	352.971	456.703	284.294	216.434	685.636	524.532	cDNA|alpha-1,4-glucan-protein synthase, putative, expressed	K13379|1|0.0|766|osa:4333393|reversibly glycosylated polypeptide / UDP-arabinopyranose mutase [EC:2.4.1.- 5.4.99.30]	GO:0005911//cell-cell junction;GO:0043231//intracellular membrane-bounded organelle;GO:0030312//external encapsulating structure	GO:0035251//UDP-glucosyltransferase activity	GO:0045229//external encapsulating structure organization;GO:0009250//glucan biosynthetic process	gi|115454033|ref|NP_001050617.1|/0/Os03g0599800 [Oryza sativa Japonica Group]
LOC_Os09g27050.1	317.726	46.5123	399.29	142.908	73.5272	359.667	65.4926	310.063	260.068	245.875	564.79	45.094	592.018	100.505	137.127	704.069	41.5179	289.246	138.02	217.061	cDNA|HD domain containing protein, putative, expressed	-	GO:0043231//intracellular membrane-bounded organelle	-	GO:0006163//purine nucleotide metabolic process	gi|51535999|dbj|BAD38079.1|/0/putative plastid (p)ppGpp synthase [Oryza sativa Japonica Group]
LOC_Os05g33510.1	315.696	212.647	353.078	298.536	308.176	371.269	201.266	294.122	282.881	115.624	303.398	286.426	268.768	272.202	353.842	389.679	264.078	412.36	224.962	194.358	cDNA|peptide methionine sulfoxide reductase msrB, putative, expressed	K00391|1|2e-35|147|olu:OSTLU_9083|[EC:1.8.4.-];K07305|2|2e-27|121|vcn:VOLCADRAFT_76054|peptide-methionine (R)-S-oxide reductase [EC:1.8.4.12]	-	GO:0016671//oxidoreductase activity, acting on a sulfur group of donors, disulfide as acceptor	GO:0008152//metabolic process	gi|115463803|ref|NP_001055501.1|/5.17382e-97/Os05g0404200 [Oryza sativa Japonica Group]
LOC_Os01g06882.1	314.255	0.204525	0.623498	1.34935	3.18109	258.878	1.27116	1.48719	5.03759	11.1107	231.857	0.432991	1.44159	1.56444	2.51323	529.523	0.3947	0.662621	1.2681	1.48221	cDNA|expressed protein	-	-	-	-	gi|125569134|gb|EAZ10649.1|/1.88195e-85/hypothetical protein OsJ_00480 [Oryza sativa Japonica Group]
LOC_Os01g74450.1	311.341	0.827391	2.24205	114.763	269.993	276.263	1.28559	1.5757	156.24	303.844	271.048	2.33551	3.47133	130.532	245.55	167.418	1.19755	6.55254	33.4673	228.425	cDNA|aquaporin protein, putative, expressed	K09873|1|2e-129|460|osa:4324303|aquaporin TIP	GO:0031224//intrinsic to membrane;GO:0031090//organelle membrane;GO:0043231//intracellular membrane-bounded organelle	-	GO:0006810//transport	gi|115442565|ref|NP_001045562.1|/2.39873e-128/Os01g0975900 [Oryza sativa Japonica Group]
LOC_Os04g51460.1	309.62	0.486153	0.823357	9.01123	4.7444	307.439	0.335724	0.505003	3.42121	5.81017	44.5642	1.02921	2.44759	7.28234	0.905137	60.8395	0.156366	0.875021	4.30609	2.68433	cDNA|glycosyl hydrolases family 16, putative, expressed	K14504|1|4e-83|306|vvi:100256520|xyloglucan:xyloglucosyl transferase TCH4 [EC:2.4.1.207];K08235|2|3e-82|303|vvi:100241119|xyloglucan:xyloglucosyl transferase [EC:2.4.1.207]	GO:0005576//extracellular region;GO:0031410//cytoplasmic vesicle;GO:0030312//external encapsulating structure	GO:0016798//hydrolase activity, acting on glycosyl bonds;GO:0016758//transferase activity, transferring hexosyl groups	GO:0044042//glucan metabolic process	gi|115460374|ref|NP_001053787.1|/1.41939e-139/Os04g0604300 [Oryza sativa Japonica Group]
LOC_Os08g40850.1	308.968	14.8156	4.48207	21.3186	18.5217	308.359	23.7818	8.10622	45.0675	133.076	243.442	17.4784	11.1602	34.4953	30.7006	170.061	15.4962	5.00759	35.3616	38.4048	cDNA|mitochondrial carrier protein, putative, expressed	K14684|1|3e-33|141|ota:Ot10g01640|solute carrier family 25 (mitochondrial phosphate transporter), member 23/24/25/41	GO:0019866//organelle inner membrane;GO:0031224//intrinsic to membrane	-	GO:0006810//transport	gi|115477336|ref|NP_001062264.1|/1.5569e-180/Os08g0520000 [Oryza sativa Japonica Group]
LOC_Os03g01020.1	308.599	4.01134	35.9215	343.333	709.805	336.335	7.79095	57.1643	530.618	365.957	197.163	4.24611	34.3324	543.668	854.484	170.28	8.82982	74.9973	435.912	748.693	cDNA|pectinesterase inhibitor domain containing protein, putative, expressed	K01724|1|1e-07|56.6|gmx:100779634|4a-hydroxytetrahydrobiopterin dehydratase [EC:4.2.1.96]	GO:0031410//cytoplasmic vesicle;GO:0009536//plastid	GO:0016836//hydro-lyase activity	GO:0009108//coenzyme biosynthetic process	gi|297721725|ref|NP_001173226.1|/5.31337e-108/Os03g0100200 [Oryza sativa Japonica Group]
LOC_Os07g38120.1	306.553	50.0914	43.8202	59.4968	62.4809	283.051	54.6051	46.7537	83.0792	217.427	132.758	40.8738	61.6651	44.759	69.9694	109.366	39.6324	46.924	55.6239	99.1355	cDNA|CAMK_CAMK_like.34 - CAMK includes calcium/calmodulin depedent protein kinases, expressed	K13412|1|0.0|1010|osa:4343644|calcium-dependent protein kinase [EC:2.7.11.1]	-	GO:0046872//metal ion binding;GO:0004674//protein serine/threonine kinase activity;GO:0032559	GO:0006464//cellular protein modification process	gi|115472865|ref|NP_001060031.1|/0/Os07g0568600 [Oryza sativa Japonica Group]
LOC_Os04g32110.1	306.387	346.702	97.9692	44.5041	82.9758	326.74	364.342	125.339	42.8379	151.231	173.577	536.873	152.267	57.4957	59.3561	302.136	551.794	75.3728	42.6975	43.4768	cDNA|ACT domain containing protein, expressed	-	-	GO:0042802//identical protein binding;GO:0031406//carboxylic acid binding	GO:0009725//response to hormone stimulus;GO:0008152//metabolic process	gi|115458090|ref|NP_001052645.1|/0/Os04g0391500 [Oryza sativa Japonica Group]
LOC_Os05g33940.1	302.773	13.7481	32.5248	71.4689	216.681	310.58	12.5722	11.2687	65.3816	281.354	214.409	11.1419	23.4687	134.635	161.619	220.998	15.2349	8.00347	122.915	138.219	cDNA|alpha/beta hydrolase fold, putative, expressed	K14493|1|1e-17|90.1|vvi:100249385|gibberellin receptor GID1 [EC:3.-.-.-]	-	-	-	gi|115463863|ref|NP_001055531.1|/1.66619e-172/Os05g0410200 [Oryza sativa Japonica Group]
LOC_Os05g41640.2	301.747	15.6549	31.0888	41.4817	96.0857	372.853	33.1737	76.2914	55.2415	21.4796	352.372	20.9269	18.3754	49.6945	100.132	314.739	42.9863	79.0244	42.7873	56.3091	cDNA|phosphoglycerate kinase protein, putative, expressed	K00927|1|0.0|741|bdi:100831948|phosphoglycerate kinase [EC:2.7.2.3]	GO:0009536//plastid	GO:0016301//kinase activity;GO:0032559	GO:0015977//carbon fixation;GO:0006796//phosphate-containing compound metabolic process;GO:0006007//glucose catabolic process	gi|357133147|ref|XP_003568189.1|/0/PREDICTED: phosphoglycerate kinase, chloroplastic-like isoform 1 [Brachypodium distachyon]
LOC_Os02g15280.1	301.098	81.3731	86.4859	91.1719	26.2092	532.714	92.032	68.5715	205.613	23.9069	45.5866	44.3862	87.3711	17.0693	27.3634	44.1291	54.4821	63.6664	20.9609	15.9034	cDNA|VQ domain containing protein, putative, expressed	-	-	-	-	gi|297721031|ref|NP_001172878.1|/1.04887e-55/Os02g0251800 [Oryza sativa Japonica Group]
LOC_Os04g55710.1	300.245	1.73925	1.51489	47.4209	91.9522	272.513	2.70242	2.06479	86.6612	72.8872	816.002	0.131503	1.50111	84.8113	92.5662	639.648	12.7066	0.53665	79.1175	41.0288	cDNA|transposon protein, putative, unclassified, expressed	K13051|1|8e-170|595|bdi:100838056|beta-aspartyl-peptidase (threonine type) [EC:3.4.19.5]	-	GO:0016811//hydrolase activity, acting on carbon-nitrogen (but not peptide) bonds, in linear amides	GO:0009057//macromolecule catabolic process	gi|32488923|emb|CAE04504.1|/0/OSJNBb0059K02.14 [Oryza sativa Japonica Group]
LOC_Os06g13190.1	297.581	16.0069	32.031	112.8	160.193	350.22	63.5175	30.1854	102.681	145.551	42.387	51.3525	36.4509	76.0532	214.026	22.3332	52.0389	37.7641	86.159	270.504	cDNA|expressed protein	-	-	-	-	gi|115467322|ref|NP_001057260.1|/3.70774e-30/Os06g0239200 [Oryza sativa Japonica Group]
LOC_Os03g39830.1	297.542	24.2026	20.6865	29.6328	101.197	400.954	32.3338	38.5339	40.1926	15.4825	221.514	33.9991	10.2491	59.9072	130.888	259.614	61.1119	40.305	59.3033	72.8286	cDNA|expressed protein	-	GO:0009536//plastid	-	-	gi|115453991|ref|NP_001050596.1|/1.6772e-50/Os03g0595300 [Oryza sativa Japonica Group]
LOC_Os01g67810.1	294.525	2.30622	8.29994	26.989	7.47288	322.488	3.68291	24.4555	20.8787	15.3472	19.2963	4.67896	3.38653	3.76699	6.01133	26.7996	3.89429	15.6698	5.27705	3.38246	cDNA|transposon protein, putative, unclassified, expressed	K07195|1|1e-27|123|vvi:100268151|exocyst complex component 7	-	-	-	gi|115441693|ref|NP_001045126.1|/0/Os01g0905200 [Oryza sativa Japonica Group]
LOC_Os11g05050.1	293.723	63.4057	106.187	441.658	357.525	222.273	33.5444	59.928	225.736	104.664	86.4106	29.3815	75.3532	461.581	483.655	96.5934	47.5271	117.258	414.582	346.249	cDNA|stem-specific protein TSJT1, putative, expressed	K01953|1|4e-11|66.6|ppp:PHYPADRAFT_173106|asparagine synthase (glutamine-hydrolysing) [EC:6.3.5.4]	GO:0016020//membrane	-	GO:0009725//response to hormone stimulus;GO:0010038//response to metal ion	gi|115484165|ref|NP_001065744.1|/1.83831e-123/Os11g0147800 [Oryza sativa Japonica Group]
LOC_Os04g36720.1	291.933	3.37789	158.825	96.7035	151.884	258.254	4.44666	141.524	116.937	14.1449	189.558	0.893897	128.753	109.676	161.158	207.932	2.24083	106.701	79.0376	60.9081	cDNA|ferric-chelate reductase, putative, expressed	K13447|1|9e-27|120|ppp:PHYPADRAFT_206166|respiratory burst oxidase [EC:1.6.3.- 1.11.1.-]	GO:0016020//membrane	GO:0046914//transition metal ion binding;GO:0003824//catalytic activity	-	gi|115458592|ref|NP_001052896.1|/0/Os04g0444800 [Oryza sativa Japonica Group]
LOC_Os04g45070.1	291.091	325.799	376.737	632.385	413.266	159.833	261.458	309.194	428.627	145.503	373.928	319.879	360.967	599.29	482.788	231.085	263.556	497.284	450.623	314.425	cDNA|remorin, putative, expressed	-	GO:0016020//membrane	GO:0043168	-	gi|115459618|ref|NP_001053409.1|/5.70992e-49/Os04g0533300 [Oryza sativa Japonica Group]
LOC_Os11g34870.1	290.725	7.96884	158.62	424.35	277.693	329.475	21.6076	150.705	463.273	257.449	307.432	25.8019	182.664	534.025	297.693	239.068	12.4385	81.249	317.42	294.82	cDNA|expressed protein	-	GO:0009534//chloroplast thylakoid	-	-	gi|215769063|dbj|BAH01292.1|/4.15419e-43/unnamed protein product [Oryza sativa Japonica Group]
LOC_Os02g42570.1	290.108	146.553	227.315	283.544	175.947	329.087	132.117	202.981	254.53	71.3283	273.107	208.245	164.706	243.476	211.372	300.051	165.514	195.746	243.368	140.512	cDNA|ferredoxin-thioredoxin reductase, variable chain, putative, expressed	K03644|1|7e-20|95.9|aly:ARALYDRAFT_325438|lipoic acid synthetase [EC:2.8.1.8]	GO:0009536//plastid	GO:0016731;GO:0051536//iron-sulfur cluster binding;GO:0016783//sulfurtransferase activity	GO:0006633//fatty acid biosynthetic process;GO:0006091//generation of precursor metabolites and energy	gi|115447507|ref|NP_001047533.1|/1.69777e-37/Os02g0638300 [Oryza sativa Japonica Group]
LOC_Os01g69080.1	288.177	11.3886	67.3231	152.792	166.894	255.382	14.2589	130.852	135.55	50.2472	245.495	16.4579	41.3825	157.466	139.502	261.9	18.9202	130.582	140.873	81.7136	cDNA|acyl-desaturase, chloroplast precursor, putative, expressed	K03921|1|0.0|708|osa:4327738|acyl-[acyl-carrier-protein] desaturase [EC:1.14.19.2]	GO:0009536//plastid	GO:0046872//metal ion binding;GO:0016717//oxidoreductase activity, acting on paired donors, with oxidation of a pair of donors resulting in the reduction of molecular oxygen to two molecules of water	GO:0006631//fatty acid metabolic process	gi|115441871|ref|NP_001045215.1|/0/Os01g0919900 [Oryza sativa Japonica Group]
LOC_Os03g03670.1	288.022	9.8911	102.025	166.014	136.61	314.616	16.0002	123.295	209.297	64.1847	262.302	10.6134	53.7545	213.113	201.462	305.216	22.0952	55.8962	150.497	108.714	cDNA|expressed protein	K14677|1|4e-65|247|aly:ARALYDRAFT_327784|aminoacylase [EC:3.5.1.14]	GO:0009536//plastid	-	-	gi|108705988|gb|ABF93783.1|/0/expressed protein [Oryza sativa Japonica Group]
LOC_Os08g38220.1	287.424	31.4594	61.6527	110.695	42.7627	252.968	22.8112	100.527	76.9593	56.8041	178.866	10.9416	64.4103	49.8461	44.1802	175.301	37.005	65.036	38.0822	41.5652	cDNA|dof zinc finger domain containing protein, putative, expressed	-	-	GO:0046914//transition metal ion binding;GO:0003676//nucleic acid binding	-	gi|218201361|gb|EEC83788.1|/1.17187e-113/hypothetical protein OsI_29692 [Oryza sativa Indica Group]
LOC_Os01g12270.1	287.128	2572.25	2789.6	1710.57	909.708	333.971	2055.36	2260.68	1342.74	137.537	358.196	2521.8	2599.7	1422.18	1207.76	488.751	2415.26	1668.31	1209.91	464.794	cDNA|expressed protein	-	-	-	-	gi|115435360|ref|NP_001042438.1|/6.4472e-22/Os01g0222600 [Oryza sativa Japonica Group]
LOC_Os04g18090.1	285.829	5680.17	2429.99	493.486	630.371	203	4807.38	1872.28	335.387	146.436	246.173	3579.49	1295.03	573.208	667.537	268.751	4310.22	1556.84	256.526	410.351	cDNA|histone H1, putative, expressed	K11275|1|1e-43|174|osa:4335314|histone H1/5	GO:0000785//chromatin;GO:0043231//intracellular membrane-bounded organelle	GO:0003676//nucleic acid binding	GO:0050896//response to stimulus;GO:0034728//nucleosome organization	gi|115457440|ref|NP_001052320.1|/1.38349e-42/Os04g0253000 [Oryza sativa Japonica Group]
LOC_Os04g33190.1	285.459	46.5804	157.321	310.563	255.145	274.209	47.1302	164.121	321.854	668.933	299.138	38.5722	137.305	393.92	261.61	270.956	29.2901	147.772	369.59	357.729	cDNA|AMP-binding enzyme, putative, expressed	K01895|1|0.0|1298|sbi:SORBI_06g015180|acetyl-CoA synthetase [EC:6.2.1.1]	GO:0009532//plastid stroma	GO:0016405//CoA-ligase activity;GO:0032559	GO:0032787//monocarboxylic acid metabolic process	gi|116309453|emb|CAH66525.1|/0/H0502B11.5 [Oryza sativa Indica Group]
LOC_Os01g68300.1	283.407	387.003	975.533	417.071	424.13	221.168	321.894	383.45	218.068	141.428	145.809	586.618	803.138	312.679	713.883	184.494	265.985	224.301	328.94	180.348	cDNA|expressed protein	-	-	-	-	gi|115441753|ref|NP_001045156.1|/2.08798e-36/Os01g0910900 [Oryza sativa Japonica Group]
LOC_Os06g49750.1	281.308	5.33313	1.9041	39.5325	43.5186	308.665	4.1806	3.29401	41.5884	197.322	219.722	3.05149	2.90274	19.57	33.8137	305.572	10.0139	1.71226	13.2777	28.2037	cDNA|kelch motif family protein, expressed	-	-	-	-	gi|297606493|ref|NP_001058552.2|/2.6432e-161/Os06g0711700 [Oryza sativa Japonica Group]
LOC_Os07g09800.1	279.542	40.8864	94.1141	111.417	146.377	376.386	43.4573	161.762	156.063	23.5632	226.669	57.0158	75.716	132.237	161.051	276.667	91.9402	69.6874	100.772	74.7207	cDNA|expressed protein	-	GO:0009534//chloroplast thylakoid	-	-	gi|115471041|ref|NP_001059119.1|/3.33745e-84/Os07g0196200 [Oryza sativa Japonica Group]
LOC_Os05g39720.1	268.33	6.32562	11.2923	36.8187	33.1602	518.623	30.5486	22.0214	175.731	251.875	9.97798	18.1873	20.1411	23.7023	79.9262	12.0868	27.1367	8.67753	23.5473	187.263	cDNA|WRKY70, expressed	K13424|1|2e-121|434|sbi:SORBI_09g023270|WRKY transcription factor 33	GO:0043231//intracellular membrane-bounded organelle	GO:0003676//nucleic acid binding	-	gi|115464457|ref|NP_001055828.1|/0/Os05g0474800 [Oryza sativa Japonica Group]
LOC_Os09g16510.1	268.318	139.098	171.843	305.761	152.915	235.601	142.951	132.204	297.517	170.286	340.418	142.601	160.574	134.777	136.789	297.985	121.642	75.818	153.765	160.563	cDNA|WRKY74, expressed	K13425|1|5e-12|71.2|rcu:RCOM_1616660|WRKY transcription factor 22;K13424|2|6e-12|70.9|osa:4338474|WRKY transcription factor 33	-	-	-	gi|115478631|ref|NP_001062909.1|/1.09179e-160/Os09g0334500 [Oryza sativa Japonica Group]
LOC_Os02g43700.1	264.771	44.7106	63.4473	43.5388	32.8369	237.336	32.2026	50.7984	56.1533	52.9417	173.544	22.7393	68.4096	31.6447	40.1912	157.964	52.9164	40.4571	37.6686	38.2424	cDNA|triacylglycerol lipase like protein, putative, expressed	K01058|1|1e-72|273|mtr:MTR_7g081620|phospholipase A1 [EC:3.1.1.32]	GO:0043231//intracellular membrane-bounded organelle	GO:0004091//carboxylesterase activity	GO:0044238//primary metabolic process	gi|115447655|ref|NP_001047607.1|/0/Os02g0653900 [Oryza sativa Japonica Group]
LOC_Os01g49830.1	263.193	69.2822	90.8108	43.5695	38.2715	211.802	46.5313	98.0155	63.3495	84.312	230.644	56.7324	95.2495	40.9051	36.9054	320.19	54.6967	63.9115	30.9464	30.7579	cDNA|B3 DNA binding domain containing protein, expressed	K09287|1|3e-133|473|zma:100284738|RAV-like factor	GO:0043231//intracellular membrane-bounded organelle	GO:0003676//nucleic acid binding;GO:0001071//nucleic acid binding transcription factor activity	GO:0006351//transcription, DNA-dependent	gi|115439333|ref|NP_001043946.1|/1.19877e-174/Os01g0693400 [Oryza sativa Japonica Group]
LOC_Os01g69950.1	262.213	37.1222	75.0436	52.6675	157.352	283.009	44.8963	83.5843	61.0546	58.7827	290.355	51.8357	50.3029	64.3801	210.214	226.538	58.3977	124.427	58.9407	103.645	cDNA|ribosomal protein L27, putative, expressed	K02899|1|5e-88|323|osa:4327257|large subunit ribosomal protein L27	GO:0009532//plastid stroma;GO:0030529//ribonucleoprotein complex	GO:0005198//structural molecule activity	GO:0010467//gene expression	gi|218189635|gb|EEC72062.1|/5.31146e-87/hypothetical protein OsI_04988 [Oryza sativa Indica Group]
LOC_Os11g16550.1	261.829	6.17607	69.9139	134.114	328.298	326.766	9.21244	105.985	112.243	120.113	266.127	5.36078	14.8008	369.074	269.348	236.568	11.7996	56.8262	274.069	223.536	cDNA|uncharacterized protein ycf53, putative, expressed	-	GO:0043231//intracellular membrane-bounded organelle	GO:0005515//protein binding	GO:0006779//porphyrin-containing compound biosynthetic process;GO:0007165//signal transduction;GO:0044093	gi|115485049|ref|NP_001067668.1|/8.93871e-111/Os11g0267000 [Oryza sativa Japonica Group]
LOC_Os03g19720.1	261.386	5.21109	14.7513	419.577	277.548	288.576	4.24124	17.7861	347.73	852.904	65.5405	10.2441	21.7383	269.412	267.365	31.5786	6.46491	9.24539	201.772	302.506	cDNA|EF hand family protein, putative, expressed	-	GO:0044464//cell part	-	GO:0009628//response to abiotic stimulus	gi|125543596|gb|EAY89735.1|/1.67874e-72/hypothetical protein OsI_11276 [Oryza sativa Indica Group]
LOC_Os09g35010.1	261.263	1.38502	0.80424	19.9537	14.12	198.863	0.614866	0.616598	9.05066	54.173	26.423	3.14161	1.99231	10.5942	30.9442	39.3607	1.52735	1.49573	5.43289	28.2685	cDNA|dehydration-responsive element-binding protein, putative, expressed	K09286|1|7e-09|59.7|ath:AT4G25480|EREBP-like factor	-	-	-	gi|115480233|ref|NP_001063710.1|/2.94571e-81/Os09g0522000 [Oryza sativa Japonica Group]
LOC_Os08g44320.1	260.39	35.7875	52.1477	89.8927	111.201	336.721	43.5407	63.6537	100.977	47.3193	337.649	55.0361	55.7527	83.6078	106.734	352.605	39.5814	71.6448	84.9285	65.5376	cDNA|low molecular weight protein-tyrosine-phosphatase slr0328, putative, expressed	K01104|1|1e-88|325|bdi:100823083|protein-tyrosine phosphatase [EC:3.1.3.48]	GO:0043231//intracellular membrane-bounded organelle	GO:0004721//phosphoprotein phosphatase activity	GO:0006464//cellular protein modification process	gi|115477777|ref|NP_001062484.1|/8.81241e-107/Os08g0557400 [Oryza sativa Japonica Group]
LOC_Os01g58024.1	258.378	432.188	408.547	72.9884	84.2165	309.371	342.969	370.91	80.972	66.5049	371.562	151.431	278.525	41.2345	52.0614	279.233	300.688	644.514	116.855	59.5309	cDNA|NADPH-dependent oxidoreductase, putative, expressed	K05581|1|6e-94|342|osa:3131458|NAD(P)H-quinone oxidoreductase subunit J [EC:1.6.5.3]	GO:0009534//chloroplast thylakoid	GO:0048037//cofactor binding;GO:0050136//NADH dehydrogenase (quinone) activity	GO:0051234//establishment of localization;GO:0006091//generation of precursor metabolites and energy	gi|42795490|gb|AAS46057.1|/5.82795e-93/NADH dehydrogenase subunit J [Oryza sativa Indica Group]
LOC_Os05g01270.1	258.202	171.687	102.805	114.138	158.764	276.699	168.3	142.153	115.812	73.34	215.731	167.196	75.0532	120.755	270.941	249.253	197.341	111.065	122.695	157.11	cDNA|peptidyl-prolyl cis-trans isomerase, putative, expressed	K03768|1|8e-127|451|osa:4337539|peptidyl-prolyl cis-trans isomerase B (cyclophilin B) [EC:5.2.1.8]	GO:0043231//intracellular membrane-bounded organelle	GO:0016859//cis-trans isomerase activity	GO:0044267//cellular protein metabolic process	gi|115461585|ref|NP_001054392.1|/8.5749e-126/Os05g0103200 [Oryza sativa Japonica Group]
LOC_Os05g22730.1	258.177	25.5167	61.312	119.746	106.514	272.792	36.3436	56.0494	140.289	56.0246	237.164	37.4203	32.9196	150.96	136.288	180.659	42.0617	77.2152	106.65	79.5271	cDNA|expressed protein	-	GO:0009534//chloroplast thylakoid	GO:0016701//oxidoreductase activity, acting on single donors with incorporation of molecular oxygen	GO:0019758;GO:0009642//response to light intensity	gi|115463009|ref|NP_001055104.1|/4.5003e-56/Os05g0292800 [Oryza sativa Japonica Group]
LOC_Os03g59320.1	257.763	38.243	169.235	211.177	197.236	245.21	41.2117	214.167	300.463	496.594	359.236	32.4829	268.933	228.83	246.509	294.734	30.6519	234.477	223.047	405.986	cDNA|expressed protein	-	GO:0043231//intracellular membrane-bounded organelle	-	-	gi|115456091|ref|NP_001051646.1|/1.82472e-92/Os03g0807900 [Oryza sativa Japonica Group]
LOC_Os06g04230.1	257.147	39.0853	43.1544	274.867	160.231	325.838	65.0125	48.4087	474.405	269.085	36.8048	81.1544	112.391	107.442	237.204	21.256	35.5383	80.3605	50.2652	178.979	cDNA|expressed protein	-	-	-	-	gi|55296164|dbj|BAD67882.1|/4.74074e-56/hypothetical protein [Oryza sativa Japonica Group]
LOC_Os02g52260.1	254.906	13.4699	22.1254	72.5202	149.574	245.491	8.40999	18.0174	83.2678	56.5347	272.516	9.96126	14.8638	91.2125	197.882	201.167	16.5583	20.5247	52.3001	109.079	cDNA|expressed protein	-	GO:0043231//intracellular membrane-bounded organelle	-	-	gi|115448811|ref|NP_001048185.1|/5.61991e-65/Os02g0759900 [Oryza sativa Japonica Group]
LOC_Os04g33060.1	254.358	3.42317	43.8294	90.8534	143.065	284.231	1.5602	44.9466	100.937	63.8218	301.917	1.73929	25.0932	104.737	147.913	292.953	2.64246	36.3765	90.1129	77.4007	cDNA|NAD dependent epimerase/dehydratase family protein, putative, expressed	-	GO:0009570//chloroplast stroma	GO:0048037//cofactor binding	GO:0008152//metabolic process;GO:0006950//response to stress	gi|115458198|ref|NP_001052699.1|/2.67691e-135/Os04g0403500 [Oryza sativa Japonica Group]
LOC_Os01g09010.1	252.994	466.816	274.077	176.967	90.829	255.699	447.02	241.704	257.335	228.235	351.466	393.333	483	141.044	111.133	375.807	366.056	136.563	157.582	163.568	cDNA|transferase family protein, putative, expressed	K15400|1|2e-34|145|aly:ARALYDRAFT_493874|omega-hydroxypalmitate O-feruloyl transferase [EC:2.3.1.188]	-	GO:0016746//transferase activity, transferring acyl groups	-	gi|115434962|ref|NP_001042239.1|/0/Os01g0185300 [Oryza sativa Japonica Group]
LOC_Os07g05000.1	252.77	4.1444	16.2263	38.3715	89.9986	242.552	4.04048	12.1556	55.0069	37.8767	339.912	7.3546	10.1873	48.8335	101.99	245.814	5.76326	13.5587	42.3232	55.7788	cDNA|oxidoreductase, aldo/keto reductase family protein, putative, expressed	K14521|1|5e-18|90.9|vcn:VOLCADRAFT_98273|N-acetyltransferase 10 [EC:2.3.1.-];K05275|2|2e-15|82.4|zma:100272747|pyridoxine 4-dehydrogenase [EC:1.1.1.65];K08243|3|1e-14|79.7|mtr:MTR_5g097900|6'-deoxychalcone synthase [EC:2.3.1.170];K00085|5|3e-11|68.6|ath:AT2G21260|aldose-6-phosphate reductase (NADPH2) [EC:1.1.1.200]	GO:0009526//plastid envelope;GO:0009570//chloroplast stroma;GO:0009534//chloroplast thylakoid	GO:0004033//aldo-keto reductase (NADP) activity	GO:0008152//metabolic process	gi|115470553|ref|NP_001058875.1|/0/Os07g0143000 [Oryza sativa Japonica Group]
LOC_Os05g48630.2	251.903	44.3853	203.194	149.404	107.737	280.733	65.4467	207.008	116.336	13.2862	277.776	29.724	89.1573	111.293	175.058	317.994	49.165	197.358	116.137	66.8178	cDNA|expressed protein	K02695|1|1e-59|228|osa:4339593|photosystem I subunit VI	GO:0009507//chloroplast;GO:0009522//photosystem I	-	-	gi|115465409|ref|NP_001056304.1|/1.28121e-58/Os05g0560000 [Oryza sativa Japonica Group]
LOC_Os06g43900.1	251.747	78.5421	114.077	93.7918	158.391	287.84	99.6747	154.845	105.264	31.7213	199.728	94.4562	59.2109	86.696	187.423	256.639	115.862	163.423	83.9556	83.4429	cDNA|ribosomal protein L35, putative, expressed	-	GO:0030529//ribonucleoprotein complex;GO:0009536//plastid	GO:0005198//structural molecule activity	GO:0010467//gene expression	gi|115469208|ref|NP_001058203.1|/9.96761e-55/Os06g0647100 [Oryza sativa Japonica Group]
LOC_Os12g05440.1	247.21	1.52391	6.58136	57.4514	104.336	165.645	18.9427	15.1705	57.4196	1979.81	21.8584	5.51144	21.7383	239.932	701.517	12.0123	35.6584	4.52575	261.862	672.364	cDNA|cytochrome P450, putative, expressed	K13407|1|1e-91|335|pop:POPTR_588365|cytochrome P450, family 94, subfamily A, polypeptide 1 (fatty acid omega-hydroxylase) [EC:1.14.-.-];K00517|4|7e-87|319|ath:AT3G56630|[EC:1.14.-.-]	-	GO:0016491//oxidoreductase activity;GO:0005506//iron ion binding	-	gi|297612680|ref|NP_001066166.2|/0/Os12g0150200 [Oryza sativa Japonica Group]
LOC_Os01g55510.1	246.609	16.2367	17.0492	6.12122	12.6269	247.946	125.021	77.8659	5.95119	5.29227	43.6338	49.8422	61.0367	12.1609	6.34831	52.7776	123.248	25.7173	8.38927	6.44374	cDNA|dynein light chain type 1 domain containing protein, expressed	K10418|1|9e-18|88.6|olu:OSTLU_39788|dynein light chain LC8-type	GO:0043231//intracellular membrane-bounded organelle;GO:0015630//microtubule cytoskeleton;GO:0042995//cell projection	GO:0003774//motor activity	GO:0048468//cell development;GO:0048513//organ development	gi|14587295|dbj|BAB61206.1|/2.55845e-48/putative dynein light chain [Oryza sativa Japonica Group]
LOC_Os11g24450.1	246.175	1.53983	56.0459	53.3019	61.4755	287.471	1.88506	51.0399	56.5212	12.9278	295.367	0.592711	31.2918	49.9243	60.2053	286.938	0.675369	78.3083	51.0844	26.3765	cDNA|mitochondrial carrier protein, putative, expressed	K15104|1|6e-156|548|osa:4350398|solute carrier family 25 (mitochondrial oxoglutarate transporter), member 11	GO:0019866//organelle inner membrane;GO:0031224//intrinsic to membrane	-	GO:0006810//transport	gi|115485299|ref|NP_001067793.1|/6.56044e-155/Os11g0432400 [Oryza sativa Japonica Group]
LOC_Os02g52650.1	245.177	3.18523	44.6329	56.7234	92.6412	358.19	7.46717	72.9664	73.1453	32.057	286.563	4.96875	20.9318	63.3149	87.832	358.345	11.4851	78.03	78.9967	59.8785	cDNA|chlorophyll A-B binding protein, putative, expressed	K08911|1|2e-135|480|osa:4330828|light-harvesting complex I chlorophyll a/b binding protein 5	GO:0009534//chloroplast thylakoid;GO:0009522//photosystem I	GO:0005488//binding	GO:0009765//photosynthesis, light harvesting	gi|115448873|ref|NP_001048216.1|/1.71718e-134/Os02g0764500 [Oryza sativa Japonica Group]
LOC_Os04g33390.1	243.013	11.34	41.9354	175.744	211.352	333.31	38.6305	65.699	285.275	680.051	78.7546	32.6697	67.216	232.389	275.951	81.0555	45.4605	35.9817	251.73	447.096	cDNA|prephenate dehydratase domain containing protein, expressed	K05359|1|0.0|789|osa:4335756|arogenate/prephenate dehydratase [EC:4.2.1.91 4.2.1.51]	GO:0043231//intracellular membrane-bounded organelle	GO:0016836//hydro-lyase activity	GO:0006558//L-phenylalanine metabolic process	gi|115458232|ref|NP_001052716.1|/0/Os04g0406600 [Oryza sativa Japonica Group]
LOC_Os01g62840.1	242.196	72.0787	131.593	109.476	152.609	245.178	74.4539	182.826	122.364	69.4157	153.302	96.0938	114.516	115.99	146.583	171.727	82.1333	221.948	179.98	137	cDNA|mannose-1-phosphate guanyltransferase, putative, expressed	K00966|1|0.0|692|osa:4327472|mannose-1-phosphate guanylyltransferase [EC:2.7.7.13]	GO:0043231//intracellular membrane-bounded organelle	GO:0008905	GO:0008152//metabolic process	gi|115441031|ref|NP_001044795.1|/0/Os01g0847200 [Oryza sativa Japonica Group]
LOC_Os07g09150.1	240.989	467.614	389.277	247.071	461.512	244.709	457.67	472.567	296.226	167.804	225.351	396.599	331.165	270.425	415.31	261.414	609.152	326.733	240.5	311.372	cDNA|expressed protein	-	-	-	-	gi|115470973|ref|NP_001059085.1|/3.98148e-107/Os07g0189800 [Oryza sativa Japonica Group]
LOC_Os04g49690.1	238.739	12.6871	20.3752	23.079	31.0077	155.47	12.4987	16.2204	28.5644	40.4855	81.2694	13.2418	23.2272	20.3591	20.0203	65.1471	15.3239	10.731	23.8897	23.055	cDNA|FERONIA receptor-like kinase, putative, expressed	K04733|1|8e-60|230|aly:ARALYDRAFT_916421|interleukin-1 receptor-associated kinase 4 [EC:2.7.11.1]	GO:0031410//cytoplasmic vesicle	-	-	gi|115460170|ref|NP_001053685.1|/0/Os04g0586500 [Oryza sativa Japonica Group]
LOC_Os10g40740.1	237.589	23.36	29.9523	54.4277	66.6855	238.895	34.8945	29.473	36.1592	29.8463	280.965	29.0783	15.1428	46.8757	69.2147	303.663	49.9179	12.8843	29.3049	51.6905	cDNA|helix-loop-helix DNA-binding domain containing protein, expressed	K12126|1|6e-17|87.8|aly:ARALYDRAFT_471048|phytochrome-interacting factor 3;K13422|3|7e-07|54.3|mtr:MTR_8g067280|transcription factor MYC2	-	-	-	gi|218184992|gb|EEC67419.1|/2.60753e-179/hypothetical protein OsI_34609 [Oryza sativa Indica Group]
LOC_Os02g37690.1	236.951	18.0789	37.2362	40.1248	92.0403	255.91	15.4046	74.4127	56.0037	25.9786	168.358	9.67136	42.5739	46.3746	33.5513	195.443	20.0707	53.0086	73.7817	34.2138	cDNA|UDP-glucoronosyl and UDP-glucosyl transferase, putative, expressed	K08237|1|1e-33|143|zma:100281121|hydroquinone glucosyltransferase [EC:2.4.1.218];K13691|3|8e-32|137|bdi:100826693|pathogen-inducible salicylic acid glucosyltransferase [EC:2.4.1.-];K13496|5|4e-31|134|ath:AT2G36800|UDP-glucosyl transferase 73C [EC:2.4.1.-]	-	-	-	gi|46806235|dbj|BAD17459.1|/0/putative UDP-glucosyltransferase [Oryza sativa Japonica Group]
LOC_Os05g34770.1	235.423	122.915	139.863	286.148	374.31	178.762	151.585	138.34	345.172	758.855	330.342	196.934	239.445	464.976	439.088	214.053	149.598	158.517	427.385	646.196	cDNA|cytochrome c, putative, expressed	K08738|1|4e-57|219|osa:4338825|cytochrome c	GO:0043231//intracellular membrane-bounded organelle;GO:0044425//membrane part	GO:0005506//iron ion binding	GO:0051234//establishment of localization;GO:0006091//generation of precursor metabolites and energy	gi|115463957|ref|NP_001055578.1|/4.66802e-56/Os05g0420600 [Oryza sativa Japonica Group]
LOC_Os03g09900.1	235.211	309.427	416.781	339.313	474.563	68.8825	335.444	393.297	456.58	420.234	90.6596	246.973	445.197	324.053	484.914	78.8635	341.584	185.454	360.174	674.985	cDNA|membrane protein, putative, expressed	-	GO:0031224//intrinsic to membrane	-	-	gi|115451307|ref|NP_001049254.1|/0/Os03g0194900 [Oryza sativa Japonica Group]
LOC_Os06g03670.1	234.892	0.172404	0.175192	2.43735	3.31242	170.281	0.178586	0	1.51658	14.0485	49.6283	0.547482	0.173598	2.47263	4.23704	22.5281	0	0	4.27577	3.56978	cDNA|dehydration-responsive element-binding protein, putative, expressed	K09286|1|5e-25|113|ath:AT4G25480|EREBP-like factor	GO:0043231//intracellular membrane-bounded organelle	GO:0001071//nucleic acid binding transcription factor activity	GO:0006351//transcription, DNA-dependent	gi|115466124|ref|NP_001056661.1|/1.24454e-73/Os06g0127100 [Oryza sativa Japonica Group]
LOC_Os12g37650.1	234.512	24.4596	37.2827	122.409	63.353	198.901	17.4859	40.4382	180.616	28.2593	160.851	8.20495	30.5261	64.8902	48.8751	134.209	17.7842	38.5061	55.9935	39.7677	cDNA|DUF538 domain containing protein, putative, expressed	-	-	-	-	gi|115489102|ref|NP_001067038.1|/4.44416e-71/Os12g0563600 [Oryza sativa Japonica Group]
LOC_Os01g05650.1	231.336	40.8105	73.2905	111.037	127.748	116.471	45.1985	59.4568	102.732	114.057	246.284	66.5645	80.6355	200.256	175.19	140.164	55.7246	82.0472	99.577	101.508	cDNA|metallothionein, putative, expressed	-	-	-	-	gi|218187522|gb|EEC69949.1|/3.20703e-20/hypothetical protein OsI_00402 [Oryza sativa Indica Group]
LOC_Os01g17050.1	230.273	8.54688	5.40405	145.356	49.6982	222.8	10.8208	12.2323	48.9531	172.927	26.3034	23.9246	12.8135	27.7848	46.89	22.4106	15.761	15.3834	13.122	29.1019	cDNA|VQ domain containing protein, putative, expressed	-	-	-	-	gi|297596547|ref|NP_001042739.2|/3.75438e-34/Os01g0278000 [Oryza sativa Japonica Group]
LOC_Os05g46830.1	227.134	2.09791	5.73956	50.6488	52.4146	266.431	9.19406	7.37596	102.494	163.236	109.671	14.0075	5.84983	42.8954	37.1368	91.9032	9.18726	4.35694	41.0238	67.999	cDNA|proline-rich protein, putative, expressed	-	-	-	-	gi|115465233|ref|NP_001056216.1|/2.34711e-41/Os05g0546300 [Oryza sativa Japonica Group]
LOC_Os01g67480.1	226.004	135.445	57.5104	39.3935	20.1538	186.502	104.261	133.656	38.8541	57.6851	474.473	115.032	117.614	34.8872	29.0244	463.875	93.4142	33.4264	22.313	27.8345	cDNA|helix-loop-helix DNA-binding domain containing protein, expressed	K10863|1|3e-06|52.0|ath:AT5G01310|aprataxin [EC:3.-.-.-];K12126|3|9e-06|50.4|aly:ARALYDRAFT_471048|phytochrome-interacting factor 3	GO:0043231//intracellular membrane-bounded organelle	-	-	gi|323388933|gb|ADX60271.1|/6.86341e-136/bHLH transcription factor [Oryza sativa Japonica Group]
LOC_Os01g51670.1	225.934	25.0954	65.6848	196.924	194.987	304.517	116.782	80.9702	237.814	270.798	31.9711	121.551	64.8957	91.7979	142.294	34.1123	126.395	21.9685	120.234	290.516	cDNA|expressed protein	-	GO:0044464//cell part	-	-	gi|297597495|ref|NP_001044058.2|/1.71987e-79/Os01g0714600 [Oryza sativa Japonica Group]
LOC_Os03g39610.1	225.411	1.73069	80.1957	139.628	95.8505	226.136	3.34647	73.7098	124.535	16.1712	232.607	1.34346	18.9371	123.557	139.975	222.663	3.45128	118.247	149.412	70.596	cDNA|chlorophyll A-B binding protein, putative, expressed	K08913|1|3e-154|543|osa:4333359|light-harvesting complex II chlorophyll a/b binding protein 2	GO:0009536//plastid	-	GO:0006091//generation of precursor metabolites and energy	gi|115453971|ref|NP_001050586.1|/3.52455e-153/Os03g0592500 [Oryza sativa Japonica Group]
LOC_Os01g68480.1	224.207	16.0641	104.628	288.388	210.101	227.327	16.1647	80.5743	276.564	119.847	198.862	25.7493	54.3799	243.997	188.51	163.512	11.6623	100.289	197.441	157.441	cDNA|thioredoxin, putative, expressed	K03671|1|3e-43|174|gmx:100499776|thioredoxin 1	GO:0031976;GO:0009532//plastid stroma	GO:0015036//disulfide oxidoreductase activity	GO:0051234//establishment of localization;GO:0018904;GO:0019725//cellular homeostasis;GO:0044093;GO:0006091//generation of precursor metabolites and energy	gi|115441775|ref|NP_001045167.1|/1.28253e-77/Os01g0913000 [Oryza sativa Japonica Group]
LOC_Os03g48060.1	223.476	1.68224	6.49589	37.418	28.1656	321.425	0.697026	17.8242	49.1297	100.525	51.5869	1.24649	10.6715	25.2528	33.6383	81.3662	1.62322	14.1703	12.8144	19.8544	cDNA|class I glutamine amidotransferase, putative, expressed	K01951|1|8e-07|53.1|zma:100383569|GMP synthase (glutamine-hydrolysing) [EC:6.3.5.2]	-	-	-	gi|115454649|ref|NP_001050925.1|/1.07557e-136/Os03g0685300 [Oryza sativa Japonica Group]
LOC_Os04g45490.1	223.442	28.2264	47.6906	61.148	145.775	198.087	36.0464	51.7274	63.7422	20.4145	151.862	65.6434	23.0769	80.0791	147.399	103.281	65.3668	79.8919	93.5877	78.0726	cDNA|elongation factor, putative, expressed	K02355|1|0.0|1291|bdi:100820968|elongation factor G	GO:0009532//plastid stroma;GO:0009526//plastid envelope;GO:0005576//extracellular region	GO:0017111//nucleoside-triphosphatase activity;GO:0008135//translation factor activity, nucleic acid binding;GO:0032561//guanyl ribonucleotide binding;GO:0032559	GO:0006412//translation;GO:0009207;GO:0009657//plastid organization;GO:0007275//multicellular organismal development	gi|125549171|gb|EAY94993.1|/0/hypothetical protein OsI_16800 [Oryza sativa Indica Group]
LOC_Os01g59080.1	222.807	240.307	116.779	128.598	233.951	289.586	294.741	109.326	162.754	26.3879	179.116	321.883	52.8876	150.661	259.403	202.18	366.582	141.379	127.676	129.607	cDNA|expressed protein	-	GO:0009534//chloroplast thylakoid	-	-	gi|115440557|ref|NP_001044558.1|/7.82412e-50/Os01g0805200 [Oryza sativa Japonica Group]
LOC_Os01g08440.1	222.604	6.41604	56.8308	714.163	259.361	329.242	1.43999	34.7682	528.746	898.552	59.3428	12.6776	226.762	517.763	244.288	71.2213	5.15912	2.77156	315.122	286.956	cDNA|UDP-glucoronosyl and UDP-glucosyl transferase domain containing protein, expressed	K13692|1|5e-61|234|ath:AT1G05560|UDP-glucose:(indol-3-yl)acetate beta-D-glucosyltransferase [EC:2.4.1.121];K12338|2|3e-59|228|aly:ARALYDRAFT_915488|anthocyanin 5-O-glucosyltransferase [EC:2.4.1.-]	-	-	-	gi|297596215|ref|NP_001042201.2|/0/Os01g0179600 [Oryza sativa Japonica Group]
LOC_Os01g68269.1	222.038	86.7269	198.879	134.737	99.9496	171.194	54.2486	90.8917	125.642	19.4326	288.177	60.884	50.9194	187.869	186.866	242.298	60.8387	44.0504	83.5425	27.8422	cDNA|expressed protein	-	-	-	-	gi|115441751|ref|NP_001045155.1|/1.06299e-121/Os01g0910500 [Oryza sativa Japonica Group]
LOC_Os08g44850.1	220.666	83.8056	271.494	291.072	342.289	155.931	104.561	201.526	351.192	139.523	190.352	93.9226	282.113	206.021	249.945	146.737	99.6802	225.251	192.511	195.345	cDNA|C2 domain containing protein, putative, expressed	-	-	-	-	gi|115477851|ref|NP_001062521.1|/6.51755e-85/Os08g0562600 [Oryza sativa Japonica Group]
LOC_Os01g70210.1	220.279	90.6729	167.54	281.698	770.469	222.641	298.669	274.426	231.126	475.025	247.254	162.844	128.497	458.709	614.176	223.935	254.297	179.262	540.238	825.985	cDNA|CRAL/TRIO domain containing protein, expressed	-	-	-	-	gi|115441971|ref|NP_001045265.1|/5.30755e-142/Os01g0926800 [Oryza sativa Japonica Group]
LOC_Os06g13680.1	220.101	1297.1	1963.59	1163.15	603.92	162.751	1054.12	1186.11	1109.02	220.742	151.832	1275.35	1619.65	635.375	504.472	177.359	1052.13	1319.34	803.133	337.099	cDNA|B12D protein, putative, expressed	-	GO:0031410//cytoplasmic vesicle;GO:0042579//microbody	-	GO:0010260//organ senescence	gi|115467362|ref|NP_001057280.1|/2.62291e-36/Os06g0246000 [Oryza sativa Japonica Group]
LOC_Os06g24070.1	219.541	72.7642	274.168	598.853	234.394	211.609	59.1422	289.626	444.956	162.796	142.602	37.6303	131.054	524.933	307.198	137.042	45.7366	325.11	452.63	192.64	cDNA|myb-like DNA-binding domain containing protein, expressed	K14491|1|5e-16|84.7|sbi:SORBI_10g005580|two-component response regulator ARR-B family	-	-	-	gi|75321927|sp|Q5Z5I4.1|GLK1_ORYSJ/4.75855e-160/RecName: Full=Probable transcription factor GLK1; AltName: Full=Golden2-like protein 1; Short=OsGLK1
LOC_Os07g17330.1	217.883	7.51072	11.6142	152.041	515.972	141.246	66.976	41.045	203.666	2138.7	251.964	26.6162	27.9492	419.638	751.109	213.355	80.9798	10.9323	435.601	1268.13	cDNA|B12D protein, putative, expressed	-	-	-	-	gi|297607018|ref|NP_001059360.2|/1.33032e-49/Os07g0274700 [Oryza sativa Japonica Group]
LOC_Os03g15270.1	217.76	3.99323	4.0578	16.2373	21.6076	244.212	8.27283	9.24426	11.0399	112.183	98.6409	4.22694	6.08876	13.0906	37.9809	102.357	13.541	2.95709	15.7649	40.8692	cDNA|gibberellin receptor GID1L2, putative, expressed	K14493|1|1e-39|162|ppp:PHYPADRAFT_118478|gibberellin receptor GID1 [EC:3.-.-.-]	GO:0043231//intracellular membrane-bounded organelle	-	-	gi|115452013|ref|NP_001049607.1|/3.54872e-177/Os03g0258200 [Oryza sativa Japonica Group]
LOC_Os12g23200.1	217.469	115.799	218.85	211.368	179.052	288.546	115.102	173.625	169.683	21.3646	186.182	110.847	124.615	140.265	215.831	300.263	143.059	205.954	160.074	51.3798	cDNA|photosystem I reaction center subunit XI, chloroplast precursor, putative, expressed	K02699|1|1e-101|368|osa:4352085|photosystem I subunit XI	GO:0031224//intrinsic to membrane;GO:0009534//chloroplast thylakoid;GO:0009522//photosystem I	-	GO:0044237//cellular metabolic process	gi|115488344|ref|NP_001066659.1|/1.37487e-100/Os12g0420400 [Oryza sativa Japonica Group]
LOC_Os01g13390.1	216.818	0.538722	58.3929	100.195	137.515	254.515	0.930066	80.7705	111.365	81.7487	176.393	1.71075	34.1745	70.2244	122.367	158.302	1.03964	74.8562	84.1413	84.4041	cDNA|expressed protein	-	GO:0009534//chloroplast thylakoid	-	-	gi|56783848|dbj|BAD81260.1|/1.9194e-92/unknown protein [Oryza sativa Japonica Group]
LOC_Os03g19240.1	216.596	19.8401	22.5841	44.5005	77.0584	243.401	31.8153	24.4736	54.7072	15.7524	164.179	22.7177	20.7458	51.4376	75.0145	145.755	30.0966	17.6146	46.4678	50.5608	cDNA|AMP-binding enzyme, putative, expressed	K00666|1|3e-154|543|sbi:SORBI_10g012080|fatty-acyl-CoA synthase [EC:6.2.1.-];K01904|3|5e-40|164|sbi:SORBI_03g000610|4-coumarate--CoA ligase [EC:6.2.1.12]	-	GO:0016405//CoA-ligase activity	-	gi|215769242|dbj|BAH01471.1|/0/unnamed protein product [Oryza sativa Japonica Group]
LOC_Os02g50110.1	215.96	4.79751	5.6876	12.8113	7.3155	204.576	1.65651	2.49177	7.03367	105.986	64.8586	1.69276	4.83073	24.4645	42.8744	37.4265	3.85766	5.18099	22.6634	54.6352	cDNA|expressed protein	-	-	-	-	gi|115448515|ref|NP_001048037.1|/6.3246e-38/Os02g0733900 [Oryza sativa Japonica Group]
LOC_Os01g63210.1	214.226	3.4443	7.41176	65.4978	171.094	234.539	7.55535	22.0985	78.0627	291.67	117.246	10.0798	8.77238	183.452	288.346	100.367	15.2488	5.90762	109.29	355.328	cDNA|SOUL heme-binding protein, putative, expressed	-	GO:0016020//membrane;GO:0043231//intracellular membrane-bounded organelle	-	GO:0007165//signal transduction	gi|115441075|ref|NP_001044817.1|/1.65499e-121/Os01g0850900 [Oryza sativa Japonica Group]
LOC_Os02g38820.1	212.68	99.4194	110.099	80.4387	94.0059	228.647	114.584	124.81	89.3194	31.238	204.777	127.663	78.7758	71.0409	102.947	182.389	111.993	151.489	68.4915	57.9658	cDNA|expressed protein	-	GO:0009526//plastid envelope	GO:0008233//peptidase activity	-	gi|218191110|gb|EEC73537.1|/3.66689e-80/hypothetical protein OsI_07935 [Oryza sativa Indica Group]
LOC_Os06g33970.1	212.189	54.3179	65.8864	102.389	93.6958	353.005	169.686	84.9706	213.789	113.132	63.9261	114.767	110.253	67.5367	80.585	73.9044	113.111	38.9519	74.1646	114.47	cDNA|VQ domain containing protein, putative, expressed	-	-	-	-	gi|115468362|ref|NP_001057780.1|/9.65749e-36/Os06g0530600 [Oryza sativa Japonica Group]
LOC_Os12g02240.1	211.856	7.1243	13.1627	22.5856	15.4064	161.33	5.3671	5.38221	5.69727	54.1831	21.783	14.397	11.7387	17.3392	16.6406	16.4209	4.99953	2.0983	6.884	18.1041	cDNA|expressed protein	-	-	-	-	gi|218185111|gb|EEC67538.1|/2.614e-15/hypothetical protein OsI_34856 [Oryza sativa Indica Group]
LOC_Os04g58730.1	211.793	337.249	282.751	205.943	136.731	199.584	329.329	296.508	158.02	26.4894	188.335	294.963	218.225	134.151	118.643	183.416	312.156	237.215	132.067	68.997	cDNA|AT hook motif domain containing protein, expressed	-	-	-	-	gi|222629803|gb|EEE61935.1|/1.67456e-150/hypothetical protein OsJ_16679 [Oryza sativa Japonica Group]
LOC_Os09g39390.1	211.606	118.695	136.802	113.593	140.135	204.612	145.675	175.926	119.459	49.3708	240.512	179.547	101.372	95.5104	159.58	220.286	187.608	294.58	96.9219	91.9265	cDNA|oxidoreductase, aldo/keto reductase family protein, putative, expressed	-	GO:0009526//plastid envelope;GO:0005618//cell wall;GO:0009532//plastid stroma	GO:0003824//catalytic activity	GO:0008152//metabolic process	gi|125564750|gb|EAZ10130.1|/4.60683e-178/hypothetical protein OsI_32438 [Oryza sativa Indica Group]
LOC_Os03g08310.1	210.778	0	0.757931	10.5447	18.0838	222.158	0.772615	0.774791	11.154	149.717	23.7948	0.789523	1.31431	25.8519	50.4093	14.3649	7.19702	0.402745	25.4351	71.8142	cDNA|ZIM domain containing protein, putative, expressed	K13464|1|8e-54|209|osa:4331832|jasmonate ZIM domain-containing protein	-	-	-	gi|125542649|gb|EAY88788.1|/8.26837e-53/hypothetical protein OsI_10262 [Oryza sativa Indica Group]
LOC_Os03g04470.1	209.204	1.91428	3.72836	6.16436	43.2011	292.632	2.64389	3.97701	9.68256	9.18592	190.467	5.57236	2.08816	7.16874	61.6584	174.693	4.77172	3.10094	13.4232	24.9382	cDNA|expressed protein	-	GO:0009536//plastid	-	-	gi|115450605|ref|NP_001048903.1|/1.93e-75/Os03g0137600 [Oryza sativa Japonica Group]
LOC_Os02g35090.1	208.951	9.96675	47.228	112.229	91.667	243.303	14.4538	51.5481	147.661	35.1078	171.966	7.44057	26.9381	122.18	92.3525	184.356	17.8169	33.0834	99.3385	50.2892	cDNA|expressed protein	-	GO:0043231//intracellular membrane-bounded organelle	-	-	gi|115446707|ref|NP_001047133.1|/8.44328e-71/Os02g0556800 [Oryza sativa Japonica Group]
LOC_Os11g14220.1	208.765	1215.37	466.269	938.587	268.185	161.256	878.956	576.601	1160.53	595.087	333.33	674.417	613.528	633.712	262.155	371.132	906.078	500.319	827.614	346.617	cDNA|tubulin/FtsZ domain containing protein, putative, expressed	K07374|1|0.0|840|osa:4350197|tubulin alpha	GO:0032991//macromolecular complex;GO:0015630//microtubule cytoskeleton	GO:0017111//nucleoside-triphosphatase activity;GO:0032561//guanyl ribonucleotide binding	GO:0043623//cellular protein complex assembly;GO:0009207;GO:0007017//microtubule-based process	gi|115484939|ref|NP_001067613.1|/0/Os11g0247300 [Oryza sativa Japonica Group]
LOC_Os12g32760.1	208.531	1.45506	27.6989	192.361	263.943	292.955	13.7661	72.6518	289.272	218.797	72.352	8.52255	63.2938	212.025	272.642	115.878	18.4394	41.3794	206.64	246.45	cDNA|transporter family protein, putative, expressed	K08150|1|1e-43|176|vvi:100268023|MFS transporter, SP family, solute carrier family 2 (myo-inositol transporter), member 13	GO:0016020//membrane	GO:0005215//transporter activity	GO:0006810//transport	gi|115488770|ref|NP_001066872.1|/0/Os12g0512100 [Oryza sativa Japonica Group]
LOC_Os01g50760.1	207.941	45.9984	80.9687	140.365	186.851	137.843	42.0498	81.5948	154.003	396.125	258.716	46.695	71.7532	381.047	202.591	187.756	38.6849	141.289	336.853	252.942	cDNA|polyprenyl synthetase, putative, expressed	K00787|1|0.0|696|osa:4324245|farnesyl diphosphate synthase [EC:2.5.1.1 2.5.1.10]	GO:0044424//intracellular part	GO:0043169//cation binding;GO:0004659//prenyltransferase activity	GO:0006694//steroid biosynthetic process;GO:0006720//isoprenoid metabolic process;GO:0008203//cholesterol metabolic process	gi|115439441|ref|NP_001044000.1|/0/Os01g0703400 [Oryza sativa Japonica Group]
LOC_Os07g48090.1	207.515	97.8295	39.7093	57.1683	49.3566	190.831	39.6334	34.4708	45.7802	314.832	185.387	44.6276	57.9721	57.9958	67.1514	156.405	81.187	28.3951	71.715	98.4664	cDNA|CAMK_KIN1/SNF1/Nim1_like.30 - CAMK includes calcium/calmodulin depedent protein kinases, expressed	K00924|1|6e-78|290|ath:AT1G30270|[EC:2.7.1.-];K07198|3|5e-51|201|vcn:VOLCADRAFT_98607|5'-AMP-activated protein kinase, catalytic alpha subunit [EC:2.7.11.11]	GO:0043231//intracellular membrane-bounded organelle	GO:0005515//protein binding;GO:0004672//protein kinase activity;GO:0000166//nucleotide binding	GO:0050896//response to stimulus;GO:0009987//cellular process	gi|115474071|ref|NP_001060634.1|/0/Os07g0678300 [Oryza sativa Japonica Group]
LOC_Os03g16670.1	206.361	25.6808	153.422	279.544	118.511	280.776	47.9414	82.5214	214.361	221.068	122.692	57.3548	152.878	102.4	124.21	265.15	65.898	53.7909	150.978	132.644	cDNA|haloacid dehalogenase-like hydrolase family protein, putative, expressed	K07025|1|3e-154|543|osa:4332401|putative hydrolase of the HAD superfamily	-	GO:0003824//catalytic activity	-	gi|115452199|ref|NP_001049700.1|/3.55685e-153/Os03g0273800 [Oryza sativa Japonica Group]
LOC_Os02g43500.1	206.028	345.231	235.651	230.791	174.29	180.003	294.503	239.532	222.09	72.7401	222.012	378.612	203.032	214.589	239.738	203.27	288.872	311.845	180.804	126.283	cDNA|OR, putative, expressed	-	GO:0043231//intracellular membrane-bounded organelle	GO:0005515//protein binding	GO:0016117//carotenoid biosynthetic process;GO:0044267//cellular protein metabolic process;GO:0009657//plastid organization	gi|115447627|ref|NP_001047593.1|/4.64593e-130/Os02g0651300 [Oryza sativa Japonica Group]
LOC_Os02g27030.1	205.895	911.364	899.171	1455.27	1216.75	122.423	793.371	605.993	1101.93	792.378	168.222	967.47	962.786	1754.71	1154.16	167.222	944.522	477.797	1359.54	1249.51	cDNA|cysteine proteinase 1 precursor, putative, expressed	K01376|1|0.0|728|osa:4329339|[EC:3.4.22.-];K01373|4|2e-117|421|ppp:PHYPADRAFT_209158|cathepsin F [EC:3.4.22.41]	GO:0031410//cytoplasmic vesicle	GO:0004175//endopeptidase activity	GO:0019538//protein metabolic process	gi|115446097|ref|NP_001046828.1|/0/Os02g0469600 [Oryza sativa Japonica Group]
LOC_Os12g33150.1	203.434	124.999	414.626	80.5756	415.382	45.6475	117.405	270.456	65.5186	38.7022	81.3659	163.851	220.426	263.184	518.03	54.9468	88.1167	42.6654	58.514	82.4743	cDNA|expressed protein	-	-	-	-	gi|297729235|ref|NP_001176981.1|/7.57834e-39/Os12g0516200 [Oryza sativa Japonica Group]
LOC_Os08g36480.1	203.133	2.46176	1.28129	37.3497	51.638	221.273	4.16713	1.24742	72.9941	43.6427	88.1425	5.7837	0.846422	35.3642	41.8542	151.179	1.15873	0.324212	28.2933	38.7271	cDNA|nitrate reductase, putative, expressed	K00360|1|0.0|975|ppp:PHYPADRAFT_184973|nitrate reductase (NADH) [EC:1.7.1.1];K00387|4|2e-102|372|olu:OSTLU_3554|sulfite oxidase [EC:1.8.3.1]	-	GO:0008940//nitrate reductase activity;GO:0005506//iron ion binding;GO:0050662//coenzyme binding	GO:0042126//nitrate metabolic process;GO:0006091//generation of precursor metabolites and energy	gi|115476820|ref|NP_001062006.1|/0/Os08g0468100 [Oryza sativa Japonica Group]
LOC_Os02g37590.1	202.995	20.0413	18.9847	16.5198	9.38559	206.089	14.9894	21.5947	14.283	26.5724	271.907	9.63632	19.4276	11.5624	4.55353	323.957	12.5207	18.1217	8.8457	3.6574	cDNA|glycerophosphoryl diester phosphodiesterase family protein, putative, expressed	K01126|1|8e-23|107|smo:SELMODRAFT_85502|glycerophosphoryl diester phosphodiesterase [EC:3.1.4.46]	GO:0031410//cytoplasmic vesicle	GO:0008081//phosphoric diester hydrolase activity	GO:0019400	gi|115446991|ref|NP_001047275.1|/0/Os02g0588500 [Oryza sativa Japonica Group]
LOC_Os09g31130.1	201.218	20.6309	28.2272	17.7085	44.8967	190.225	28.4688	31.0748	29.2317	81.4951	132.29	24.4122	45.0346	26.8415	79.4293	134.146	30.5717	8.59372	23.2338	106.109	cDNA|citrate transporter, putative, expressed	K14445|1|0.0|1055|osa:4347418|solute carrier family 13 (sodium-dependent dicarboxylate transporter), member 2/3/5	GO:0043231//intracellular membrane-bounded organelle	GO:0015556//C4-dicarboxylate transmembrane transporter activity	GO:0015743//malate transport;GO:0030641//regulation of cellular pH;GO:0030001//metal ion transport	gi|115479845|ref|NP_001063516.1|/0/Os09g0484900 [Oryza sativa Japonica Group]
LOC_Os01g17170.1	201.129	3.38163	60.0864	61.5582	108.11	219.495	5.90488	97.9558	41.5609	15.0113	153.877	1.53409	19.5547	94.3205	136.966	151.879	1.39843	103.298	65.5537	72.6205	cDNA|magnesium-protoporphyrin IX monomethyl ester cyclase,chloroplast precursor, putative, expressed	K04035|1|0.0|745|osa:4326901|magnesium-protoporphyrin IX monomethyl ester (oxidative) cyclase [EC:1.14.13.81]	GO:0009941//chloroplast envelope	GO:0016709//oxidoreductase activity, acting on paired donors, with incorporation or reduction of molecular oxygen, NADH or NADPH as one donor, and incorporation of one atom of oxygen;GO:0046914//transition metal ion binding	GO:0006779//porphyrin-containing compound biosynthetic process	gi|115435974|ref|NP_001042745.1|/0/Os01g0279100 [Oryza sativa Japonica Group]
LOC_Os02g44940.1	200.662	18.8872	44.3415	229.778	262.578	188.85	13.4927	55.7014	159.269	136.804	72.5861	9.88139	31.6966	153.811	210.019	102.675	20.9478	31.1815	127.873	166.32	cDNA|RALFL8 - Rapid ALkalinization Factor RALF family protein precursor, expressed	-	GO:0031410//cytoplasmic vesicle	-	-	gi|297599732|ref|NP_001047696.2|/1.62332e-27/Os02g0670500 [Oryza sativa Japonica Group]
LOC_Os04g30420.1	199.679	1.09004	3.87682	18.8777	32.9105	165.492	1.83483	2.40614	16.6603	168.32	58.9009	3.89419	4.39034	28.7915	50.0772	43.714	4.6016	3.23721	24.0167	63.1966	cDNA|dehydrogenase, putative, expressed	K00344|1|4e-12|71.2|osa:4331066|NADPH2:quinone reductase [EC:1.6.5.5];K07119|2|2e-10|65.5|ath:AT1G49670|	GO:0009534//chloroplast thylakoid;GO:0016020//membrane	GO:0046914//transition metal ion binding;GO:0003824//catalytic activity	GO:0008152//metabolic process	gi|21742152|emb|CAD40578.1|/7.24348e-165/OSJNBa0069D17.1 [Oryza sativa Japonica Group]
LOC_Os02g52210.2	199.394	1.56064	6.6078	15.0358	5.79071	158.964	2.33508	6.30447	6.1015	15.1662	72.9874	2.47796	10.3017	10.0308	11.1383	52.3351	2.0915	9.08234	7.52601	21.4531	cDNA|zinc finger, C3HC4 type domain containing protein, expressed	K05283|1|3e-13|75.5|aly:ARALYDRAFT_354960|phosphatidylinositol glycan, class W [EC:2.3.-.-];K15692|2|1e-11|70.5|smo:SELMODRAFT_66937|E3 ubiquitin-protein ligase RNF13 [EC:6.3.2.19];K11982|3|1e-09|63.5|ppp:PHYPADRAFT_169900|E3 ubiquitin-protein ligase RNF115/126 [EC:6.3.2.19]	GO:0031410//cytoplasmic vesicle	-	-	gi|115448803|ref|NP_001048181.1|/6.04931e-175/Os02g0759400 [Oryza sativa Japonica Group]
LOC_Os09g19954.1	198.894	238.594	212.905	102.961	149.589	190.129	311.798	216.229	84.3834	86.311	201.522	78.7206	125.596	72.9251	120.618	163.06	209.508	245.438	89.2192	99.5938	cDNA|ribosomal protein, putative, expressed	K02878|1|3e-71|268|osa:3131423|large subunit ribosomal protein L16;K02994|2|6e-70|263|osa:3131446|small subunit ribosomal protein S8	GO:0030529//ribonucleoprotein complex;GO:0009536//plastid	GO:0003723//RNA binding;GO:0005198//structural molecule activity	GO:0010467//gene expression	gi|114812068|ref|YP_654241.2|/1.83422e-72/ribosomal protein L16 [Oryza sativa Indica Group]
LOC_Os01g47330.1	198.786	49.7353	81.0878	93.1257	254.617	182.044	44.1916	71.87	97.4175	30.2605	82.6538	74.4065	46.2958	102.082	362.247	96.9991	68.0397	88.8018	93.0005	126.095	cDNA|ribosomal protein L7/L12 C-terminal domain containing protein, expressed	K02935|1|7e-42|169|bdi:100846704|large subunit ribosomal protein L7/L12	GO:0030529//ribonucleoprotein complex;GO:0009536//plastid	GO:0005198//structural molecule activity	GO:0010467//gene expression	gi|109940141|sp|O22386.2|RK12_ORYSJ/2.88926e-45/RecName: Full=50S ribosomal protein L12, chloroplastic; AltName: Full=CL12; Flags: Precursor
LOC_Os05g01940.1	198.202	108.607	77.8717	123.156	51.487	211.26	100.026	82.7039	153.292	123.79	94.9944	78.0714	82.7437	43.1068	53.9355	102.479	96.158	48.803	49.3737	68.1925	cDNA|zinc finger, RING-type, putative, expressed	K11982|1|2e-33|142|sbi:SORBI_01g035310|E3 ubiquitin-protein ligase RNF115/126 [EC:6.3.2.19]	GO:0043231//intracellular membrane-bounded organelle	-	-	gi|14719329|gb|AAK73147.1|AC079022_20/2.67125e-170/putative RING-H2 finger protein [Oryza sativa]
LOC_Os12g43340.1	197.164	3.73203	2.84429	52.5417	73.8383	203.582	4.34909	2.42297	73.0455	22.3014	304.802	1.72833	0.469734	110.619	120.121	186.97	4.27631	0.755691	39.0479	54.5756	cDNA|actin-depolymerizing factor, putative, expressed	K05765|1|4e-62|236|vvi:100242532|cofilin	GO:0044464//cell part	GO:0008092//cytoskeletal protein binding	-	gi|115489680|ref|NP_001067327.1|/5.22821e-78/Os12g0628100 [Oryza sativa Japonica Group]
LOC_Os03g37864.1	195.015	403.578	502.316	323.08	252.051	214.212	391.963	485.301	314.719	103.547	202.726	334.129	443.315	211.101	215.354	198.151	400.731	354.718	214.788	142.945	cDNA|expressed protein	-	GO:0043231//intracellular membrane-bounded organelle	-	-	gi|115453861|ref|NP_001050531.1|/2.29846e-74/Os03g0575500 [Oryza sativa Japonica Group]
LOC_Os03g28940.1	193.145	5.32952	12.224	12.3424	15.6033	127.61	6.94022	15.5013	14.4664	71.8014	199.885	10.3158	19.0125	17.18	19.3918	123.097	7.05263	10.1955	26.4354	28.0611	cDNA|ZIM domain containing protein, putative, expressed	K13464|1|1e-108|391|osa:4333065|jasmonate ZIM domain-containing protein	-	-	-	gi|125544248|gb|EAY90387.1|/5.5621e-119/hypothetical protein OsI_11965 [Oryza sativa Indica Group]
LOC_Os02g39740.1	191.884	197.953	125.97	165.908	153.651	215.435	179.369	173.91	172.755	42.816	153.478	159.675	88.4276	162.196	176.819	209.831	266.051	121.614	121.013	80.3817	cDNA|psaB translation factor, putative, expressed	-	GO:0009536//plastid	-	GO:0010467//gene expression;GO:0007165//signal transduction;GO:0009657//plastid organization;GO:0044238//primary metabolic process;GO:0009416//response to light stimulus	gi|125540251|gb|EAY86646.1|/3.30914e-168/hypothetical protein OsI_08028 [Oryza sativa Indica Group]
LOC_Os01g68060.1	191.329	65.1315	62.1605	55.5097	52.4204	176.041	67.9906	58.2042	53.4397	159.105	82.2655	67.6056	83.3143	37.6227	57.5103	65.7317	57.074	59.9644	56.4213	89.1511	cDNA|copine, putative, expressed	-	GO:0031410//cytoplasmic vesicle	GO:0046914//transition metal ion binding	-	gi|109627815|gb|ABG34341.1|/0/copine-like protein [Oryza sativa Japonica Group]
LOC_Os03g50270.1	189.519	57.1906	128.535	219.12	201.117	194.607	42.2601	86.8869	205.987	41.8967	200.127	74.144	71.4674	200.027	235.989	187.292	60.2173	121.512	169.295	112.825	cDNA|expressed protein	-	GO:0009534//chloroplast thylakoid	-	-	gi|115454897|ref|NP_001051049.1|/2.93357e-74/Os03g0710600 [Oryza sativa Japonica Group]
LOC_Os11g02369.1	189.464	337.438	442.445	566.82	209.635	145.555	193.937	390.097	638.669	159.066	132.442	79.503	259.215	234.693	337.433	120.476	237.373	295.643	276.228	132.414	cDNA|LTPL7 - Protease inhibitor/seed storage/LTP family protein precursor, expressed	-	GO:0031410//cytoplasmic vesicle	-	-	gi|115486998|ref|NP_001065986.1|/1.1325e-34/Os12g0115000 [Oryza sativa Japonica Group]
LOC_Os10g43060.1	188.593	25.1619	44.2777	54.1397	81.0787	54.3935	42.847	55.4626	44.7	190.833	104.904	43.0051	58.0877	56.6837	92.415	39.8573	49.5058	39.5005	85.1259	170.024	cDNA|expressed protein	-	-	-	-	gi|115483694|ref|NP_001065517.1|/1.32416e-162/Os10g0580900 [Oryza sativa Japonica Group]
LOC_Os03g60840.1	187.722	4980.11	3124.13	500.055	118.809	166.099	4650.16	3604.8	280.512	100.141	171.341	3077.62	2758.09	276.519	267.006	443.306	4629.78	2203.95	339.53	155.467	cDNA|BBTI13 - Bowman-Birk type bran trypsin inhibitor precursor, expressed	-	GO:0031410//cytoplasmic vesicle	-	-	gi|218194006|gb|EEC76433.1|/8.88262e-25/hypothetical protein OsI_14121 [Oryza sativa Indica Group]
LOC_Os05g41590.1	187.626	5.81237	9.09391	13.9127	8.18774	119.717	6.11635	7.37946	13.7968	41.6993	24.8239	9.96126	6.3171	8.11562	18.6545	14.6647	4.54017	7.97075	12.3395	28.6548	cDNA|glycerol-3-phosphate dehydrogenase, putative, expressed	K00006|1|1e-12|73.6|bdi:100833474|glycerol-3-phosphate dehydrogenase (NAD+) [EC:1.1.1.8]	GO:0043234//protein complex;GO:0044424//intracellular part	GO:0016616//oxidoreductase activity, acting on the CH-OH group of donors, NAD or NADP as acceptor;GO:0048037//cofactor binding;GO:0000166//nucleotide binding	GO:0006072//glycerol-3-phosphate metabolic process	gi|115464667|ref|NP_001055933.1|/0/Os05g0495700 [Oryza sativa Japonica Group]
LOC_Os11g02290.1	187.017	4.89643	7.4634	9.01998	8.95961	146.12	6.45527	3.46792	5.09035	25.3904	16.5123	10.8372	7.17139	9.78894	10.1937	17.1458	3.65086	4.08604	8.87113	12.6731	cDNA|expressed protein	-	-	-	-	gi|222615389|gb|EEE51521.1|/2.67537e-19/hypothetical protein OsJ_32707 [Oryza sativa Japonica Group]
LOC_Os02g42960.1	186.03	23.2088	53.2153	83.0099	92.6946	193.913	19.4177	48.3719	92.1335	44.7745	161.003	31.4963	36.2526	97.0138	121.822	169.161	33.8789	52.0559	84.864	66.8469	cDNA|thylakoid lumenal protein, putative, expressed	-	GO:0009534//chloroplast thylakoid	-	-	gi|115447561|ref|NP_001047560.1|/1.3265e-109/Os02g0643500 [Oryza sativa Japonica Group]
LOC_Os03g17600.1	185.605	11.2577	136.641	83.5072	129.701	196.046	9.06994	121.923	85.8259	57.9853	194.265	9.93045	108.948	75.148	124.362	203.092	7.24181	216.584	69.8002	72.9517	cDNA|expressed protein	-	GO:0009536//plastid	GO:0003824//catalytic activity	-	gi|115452325|ref|NP_001049763.1|/3.89824e-112/Os03g0284600 [Oryza sativa Japonica Group]
LOC_Os08g36920.1	183.104	0.173172	0	2.61143	4.27781	107.005	0.179382	0.179887	1.21867	112.137	12.6765	0.366615	0	8.11326	25.5355	9.9633	0.334193	0	7.51595	25.2791	cDNA|AP2 domain containing protein, expressed	K09286|1|4e-12|70.9|ath:AT1G43160|EREBP-like factor	-	-	-	gi|125603736|gb|EAZ43061.1|/3.92574e-112/hypothetical protein OsJ_27650 [Oryza sativa Japonica Group]
LOC_Os01g10210.1	182.987	152.812	380.07	255.441	107.569	299.251	101.214	370.887	270.961	21.7542	90.9518	139.205	516.611	318.409	213.473	177.6	156.725	537.463	248.999	123.712	cDNA|lachrymatory factor synthase, putative, expressed	-	-	-	-	gi|115435100|ref|NP_001042308.1|/5.03086e-84/Os01g0198900 [Oryza sativa Japonica Group]
LOC_Os05g51450.1	182.89	103.348	147.521	161.833	149.676	163.43	85.3311	110.124	168.064	55.2619	199.767	153.548	134.396	154.87	159.197	185.743	109.225	162.158	147.06	105.197	cDNA|OsClp8 - Putative Clp protease homologue, expressed	K01358|1|2e-36|152|osa:4325168|ATP-dependent Clp protease, protease subunit [EC:3.4.21.92]	GO:0009368//endopeptidase Clp complex;GO:0031976;GO:0009532//plastid stroma	GO:0004175//endopeptidase activity	GO:0019538//protein metabolic process	gi|115465787|ref|NP_001056493.1|/1.51472e-172/Os05g0592100 [Oryza sativa Japonica Group]
LOC_Os03g17580.1	182.1	109.661	155.461	144.982	213.873	186.944	118.985	126.298	132.805	26.4563	117.282	133.144	86.2391	115.769	309.913	132.155	155.722	123.323	105.908	121.529	cDNA|ribosomal protein L10, putative, expressed	K02864|1|3e-114|409|osa:4332466|large subunit ribosomal protein L10	GO:0030529//ribonucleoprotein complex;GO:0009536//plastid	GO:0003723//RNA binding;GO:0005198//structural molecule activity	GO:0010467//gene expression;GO:0022613//ribonucleoprotein complex biogenesis	gi|115452321|ref|NP_001049761.1|/3.72249e-113/Os03g0284400 [Oryza sativa Japonica Group]
LOC_Os07g14740.1	181.752	98.4473	191.789	203.571	287.684	116.887	137.122	135.39	143.682	94.4725	55.2033	158.178	88.488	80.4798	166.31	50.2606	118.071	85.694	145.497	116.51	cDNA|harpin-induced protein 1 domain containing protein, expressed	-	GO:0043231//intracellular membrane-bounded organelle	-	-	gi|297606973|ref|NP_001059299.2|/4.09203e-108/Os07g0251200 [Oryza sativa Japonica Group]
LOC_Os01g64110.1	181.323	40.3496	37.2173	103.265	122.203	129.657	39.8674	29.6624	258.379	91.6128	260.467	42.2731	48.3381	138.888	101.013	160.012	22.462	33.5192	159.912	104.756	cDNA|glycosyl hydrolase, putative, expressed	K01183|1|1e-155|548|osa:4325067|chitinase [EC:3.2.1.14]	GO:0031410//cytoplasmic vesicle	GO:0004553//hydrolase activity, hydrolyzing O-glycosyl compounds;GO:0043167//ion binding	GO:0044238//primary metabolic process	gi|115441185|ref|NP_001044872.1|/1.25011e-154/Os01g0860500 [Oryza sativa Japonica Group]
LOC_Os02g52040.1	180.964	0.301006	0.764682	24.1143	45.1646	238.305	0.155899	0.625354	17.6081	388.03	8.03947	0	0.757724	9.49751	5.71631	18.639	0.145223	0.650132	9.33152	7.79074	cDNA|phosphate-induced protein 1 conserved region domain containing protein, expressed	-	GO:0031410//cytoplasmic vesicle	-	-	gi|115448783|ref|NP_001048171.1|/2.86713e-157/Os02g0757100 [Oryza sativa Japonica Group]
LOC_Os07g32560.1	180.803	14.2013	101.803	226.201	180.365	206.165	16.3153	71.0774	247.576	84.3009	93.1003	31.0214	54.5984	239.227	224.551	108.395	35.6279	59.9515	144.541	104.254	cDNA|ATP-dependent protease, putative, expressed	-	GO:0009536//plastid	GO:0042623//ATPase activity, coupled	GO:0019538//protein metabolic process	gi|34394643|dbj|BAC83950.1|/6.25855e-98/putative ATP-dependent proteinase; BsgA [Oryza sativa Japonica Group]
LOC_Os06g22960.1	179.336	633.833	799.941	190.139	191.773	140.763	761.788	937.379	198.482	29.0694	80.6743	259.133	707.518	203.425	152.16	114.129	723.147	842.256	161.835	103.541	cDNA|aquaporin protein, putative, expressed	K09866|1|1e-123|441|sbi:SORBI_10g019360|aquaporin-4;K09873|2|1e-93|342|ath:AT3G16240|aquaporin TIP	GO:0031224//intrinsic to membrane	-	GO:0006810//transport	gi|75288436|sp|Q5Z6F0.1|TIP22_ORYSJ/8.10746e-126/RecName: Full=Probable aquaporin TIP2-2; AltName: Full=Tonoplast intrinsic protein 2-2; Short=OsTIP2;2
LOC_Os03g45730.1	178.954	11.1851	12.523	48.0383	27.7588	128.812	11.2393	12.8015	41.5365	148.158	90.1055	12.2651	14.4322	27.5368	45.7896	72.1703	10.6634	9.90925	20.5855	40.3562	cDNA|DNA-binding protein-like, putative, expressed	K15541|1|1e-35|150|mtr:MTR_5g098230|protein MPE1	-	-	-	gi|115454437|ref|NP_001050819.1|/0/Os03g0659400 [Oryza sativa Japonica Group]
LOC_Os08g07660.1	177.98	4.71164	11.1716	16.0711	21.1432	201.023	20.9168	10.2548	63.9463	55.0915	20.6407	24.462	11.7477	17.5909	67.9227	12.9086	12.1236	4.60366	14.5073	64.3423	cDNA|expressed protein	-	GO:0043231//intracellular membrane-bounded organelle	-	-	gi|297726085|ref|NP_001175406.1|/2.7918e-61/Os08g0173300 [Oryza sativa Japonica Group]
LOC_Os01g65110.1	177.704	12.028	0.52233	21.0256	4.89094	263.324	2.55576	0.21358	43.0461	4.35609	42.9152	1.41467	1.9668	0.982948	19.9825	161.201	4.16628	0.555106	0.273174	24.0537	cDNA|POT family protein, expressed	K14638|1|3e-100|364|gmx:100816253|solute carrier family 15 (peptide/histidine transporter), member 3/4	GO:0044464//cell part	-	GO:0015833//peptide transport	gi|19571118|dbj|BAB86542.1|/0/OSJNBb0008G24.12 [Oryza sativa Japonica Group]
LOC_Os03g05620.1	177.343	796.681	899.174	523.083	680.77	141.578	787.819	626.88	678.04	141.53	169.761	844.18	720.863	229.685	356.644	182.514	613.025	389.529	414.045	301.167	cDNA|inorganic phosphate transporter, putative, expressed	K08176|1|0.0|872|osa:4331637|MFS transporter, PHS family, inorganic phosphate transporter	GO:0031224//intrinsic to membrane	GO:0015291//secondary active transmembrane transporter activity	GO:0015698//inorganic anion transport	gi|75299860|sp|Q8H6H4.1|PHT11_ORYSJ/0/RecName: Full=Inorganic phosphate transporter 1-1; Short=OsPT1; Short=OsPht1;1; AltName: Full=H(+)/Pi cotransporter
LOC_Os07g08150.1	176.847	0	0.171093	3.96721	25.5713	371.771	0.348815	0.524696	14.8109	10.9759	135.242	0.356448	0	13.0398	10.909	121.827	0.162463	0	9.69367	5.75232	cDNA|early light-induced protein, chloroplast precursor, putative, expressed	-	-	-	-	gi|115470861|ref|NP_001059029.1|/2.29712e-38/Os07g0178700 [Oryza sativa Japonica Group]
LOC_Os03g07960.1	176.154	0.743017	53.2298	112.747	72.3983	215.211	1.73174	71.2011	111.113	51.2621	159.495	1.37638	31.7969	97.5064	56.6493	175.524	1.79238	63.9922	79.7978	38.2698	cDNA|expressed protein	-	GO:0009534//chloroplast thylakoid	-	-	gi|297721839|ref|NP_001173283.1|/2.24058e-98/Os03g0176600 [Oryza sativa Japonica Group]
LOC_Os05g32970.1	175.845	215.699	315.836	172.081	94.6328	160.372	138.459	313.335	112.202	20.8519	93.5813	325.226	270.55	179.119	98.6599	161.647	245.825	185.435	115.385	50.4651	cDNA|expressed protein	-	-	-	-	gi|115463735|ref|NP_001055467.1|/1.32802e-46/Os05g0397300 [Oryza sativa Japonica Group]
LOC_Os06g36180.1	175.395	48.6774	46.7953	93.304	55.7258	141.229	58.2456	45.2781	90.7664	185.506	99.8773	45.1833	37.856	35.9467	58.2289	93.5751	65.6624	39.9803	40.2075	56.2593	cDNA|amino acid transporter, putative, expressed	K15015|1|2e-11|69.7|aly:ARALYDRAFT_486994|solute carrier family 32 (vesicular inhibitory amino acid transporter);K14209|2|4e-11|68.6|bdi:100831435|solute carrier family 36 (proton-coupled amino acid transporter)	GO:0031224//intrinsic to membrane	-	-	gi|115468508|ref|NP_001057853.1|/0/Os06g0556000 [Oryza sativa Japonica Group]
LOC_Os01g59060.1	175.339	45.4907	123.792	83.8119	211.627	164.019	53.7775	128.148	92.6937	22.8974	97.8811	77.8067	56.9336	93.8715	281.938	128.069	74.3978	106.858	94.4728	114.947	cDNA|50S ribosomal protein, putative, expressed	-	GO:0030529//ribonucleoprotein complex;GO:0009536//plastid	GO:0003723//RNA binding;GO:0005198//structural molecule activity	GO:0010467//gene expression;GO:0022613//ribonucleoprotein complex biogenesis	gi|55296824|dbj|BAD68168.1|/1.81812e-47/putative plastid ribosomal protein L34 precursor [Oryza sativa Japonica Group]
LOC_Os11g08210.1	174.908	62.5297	52.2754	145.915	85.5914	195.104	56.5117	26.7696	100.002	236.777	114.187	59.1895	59.9271	111.764	136.445	83.8303	56.0195	16.3831	78.7284	238.509	cDNA|no apical meristem protein, putative, expressed	-	-	-	-	gi|115484515|ref|NP_001065919.1|/4.20009e-156/Os11g0184900 [Oryza sativa Japonica Group]
LOC_Os01g66000.1	174.804	42.3393	47.0917	30.6178	69.7262	266.227	49.1204	136.901	40.9012	16.5604	132.349	68.9372	15.0376	29.1473	85.1352	214.244	104.883	33.7524	32.729	32.8354	cDNA|NADH dehydrogenase I subunit N, putative, expressed	-	GO:0043234//protein complex;GO:0009526//plastid envelope;GO:0009534//chloroplast thylakoid	GO:0016651//oxidoreductase activity, acting on NADH or NADPH	GO:0010257;GO:0008152//metabolic process;GO:0050832//defense response to fungus	gi|56784479|dbj|BAD82572.1|/9.0239e-116/hypothetical protein [Oryza sativa Japonica Group]
LOC_Os06g50070.1	174.51	19.8467	70.5866	135.615	143.993	218.634	21.7919	45.7681	138.096	67.9238	126.237	42.0165	62.9499	134.731	139.011	178.44	39.8328	38.7939	119.538	104.38	cDNA|expressed protein	-	-	-	-	gi|115469956|ref|NP_001058577.1|/3.75993e-28/Os06g0714700 [Oryza sativa Japonica Group]
LOC_Os04g45940.1	174.088	120.389	118.074	98.4799	73.057	116.908	91.0404	73.5093	86.0739	115.233	137.93	133.538	146.205	69.3323	81.5896	116.375	108.241	59.628	54.942	74.3485	cDNA|transcription factor like protein, putative, expressed	-	-	-	-	gi|125549207|gb|EAY95029.1|/1.71775e-43/hypothetical protein OsI_16838 [Oryza sativa Indica Group]
LOC_Os04g51792.1	173.518	93.387	130.386	104.202	90.3839	168.032	69.5538	115.849	85.544	40.25	195.829	108.044	110.548	91.1359	130.619	241.402	87.318	144.61	67.1651	52.7363	cDNA|PAP fibrillin family domain containing protein, expressed	-	GO:0009526//plastid envelope	-	-	gi|116309738|emb|CAH66782.1|/5.54121e-107/OSIGBa0113I13.8 [Oryza sativa Indica Group]
LOC_Os09g28510.1	173.449	84.7445	98.5788	137.936	109.67	145.068	56.5971	39.9612	104.464	21.2011	235.221	62.557	69.051	160.189	156.95	177.239	48.9552	50.2749	100.495	66.3789	cDNA|EF hand family protein, putative, expressed	-	-	GO:0046872//metal ion binding	-	gi|115479571|ref|NP_001063379.1|/1.20271e-39/Os09g0458900 [Oryza sativa Japonica Group]
LOC_Os01g64680.1	173.222	203.844	137.862	213.969	170.906	169.162	166.663	99.146	200.304	99.2554	202.993	170.31	122.192	223.584	250.562	179.499	185.509	84.6683	139.492	118.577	cDNA|bolA, putative, expressed	K05527|1|9e-27|116|osa:4325073|BolA protein	-	-	-	gi|242059349|ref|XP_002458820.1|/1.22673e-25/hypothetical protein SORBIDRAFT_03g040920 [Sorghum bicolor]
LOC_Os02g33820.1	173.169	372.594	438.172	433.385	1870.68	75.951	540.29	444.641	333.31	1498.05	147.385	416.113	320.702	460.132	1181.19	158.699	454.134	371.463	782.236	1492.34	cDNA|abscisic stress-ripening, putative, expressed	-	-	-	-	gi|125582437|gb|EAZ23368.1|/1.95319e-06/hypothetical protein OsJ_07065 [Oryza sativa Japonica Group]
LOC_Os08g06100.1	172.981	24.7034	96.6394	480.255	1658.1	116.658	75.5743	184.415	1093.63	1404.15	182.074	37.6657	177.987	674.452	1150.03	241.77	62.9882	123.299	907.776	1709.3	cDNA|O-methyltransferase, putative, expressed	K05279|1|0.0|633|osa:4344702|flavonol 3-O-methyltransferase [EC:2.1.1.76]	-	GO:0005515//protein binding;GO:0008168//methyltransferase activity	GO:0009699//phenylpropanoid biosynthetic process;GO:0009725//response to hormone stimulus;GO:0006730//one-carbon metabolic process;GO:0000302//response to reactive oxygen species	gi|115474869|ref|NP_001061031.1|/2.26958e-180/Os08g0157500 [Oryza sativa Japonica Group]
LOC_Os03g16690.1	172.566	237.88	176.075	131.873	93.1242	128.168	232.946	162.717	148.807	221.798	338.27	249.273	217.778	118.064	97.1555	264.03	205.004	149.141	132.905	125.068	cDNA|oxysterol-binding protein, putative, expressed	-	GO:0043231//intracellular membrane-bounded organelle	GO:0005496//steroid binding	GO:0009566//fertilization;GO:0006629//lipid metabolic process	gi|115452201|ref|NP_001049701.1|/0/Os03g0274000 [Oryza sativa Japonica Group]
LOC_Os01g64790.1	170.632	8.65924	6.3885	23.366	21.2712	230.768	15.482	8.25568	62.2944	71.9141	218.018	11.4262	16.8412	24.4981	32.2	248.927	10.6446	7.42988	15.1297	40.1577	cDNA|AP2 domain containing protein, expressed	K09286|1|6e-14|77.4|ath:AT1G43160|EREBP-like factor	-	-	GO:0006351//transcription, DNA-dependent	gi|115441277|ref|NP_001044918.1|/3.1275e-98/Os01g0868000 [Oryza sativa Japonica Group]
LOC_Os03g21370.1	168.731	71.8943	74.7428	59.0731	94.1118	177.27	66.8341	63.767	70.7024	31.2448	181.991	88.7858	50.6745	58.518	157.949	163.586	75.9535	89.1877	52.577	60.8815	cDNA|expressed protein	-	GO:0043231//intracellular membrane-bounded organelle	-	-	gi|108707969|gb|ABF95764.1|/9.82628e-110/expressed protein [Oryza sativa Japonica Group]
LOC_Os01g56680.1	167.97	47.8936	88.302	102.037	91.1792	156.166	51.2449	83.8612	73.6651	20.4092	198.302	44.6252	48.9472	95.425	114.693	144.026	52.5781	101.431	94.4962	42.7551	cDNA|photosystem II reaction center W protein, chloroplast precursor, putative, expressed	K10085|1|6e-50|196|osa:4327149|ER degradation enhancer, mannosidase alpha-like 2;K02721|3|1e-13|75.9|osa:4327150|photosystem II PsbW protein	GO:0043231//intracellular membrane-bounded organelle	-	-	gi|222619334|gb|EEE55466.1|/6.12054e-49/hypothetical protein OsJ_03634 [Oryza sativa Japonica Group]
LOC_Os08g06550.1	166.763	21.2015	57.2549	110.04	62.4442	119.173	12.3347	58.5286	83.032	13.2531	327.233	28.591	41.2345	106.079	101.875	162.283	22.6997	61.7885	66.3704	28.2642	cDNA|acyl CoA binding protein, putative, expressed	K08762|1|7e-40|161|osa:4333305|diazepam-binding inhibitor (GABA receptor modulator, acyl-CoA-binding protein)	-	GO:0005504//fatty acid binding	GO:0051234//establishment of localization	gi|115474931|ref|NP_001061062.1|/4.53418e-41/Os08g0162800 [Oryza sativa Japonica Group]
LOC_Os11g32320.1	166.546	23.8359	59.4525	79.9902	94.5005	179.398	29.3669	50.2707	77.3579	45.7128	153.262	38.8022	45.8201	91.5073	111.35	136.645	29.0981	63.9631	64.6174	56.8324	cDNA|CCB1, putative, expressed	-	GO:0009536//plastid	-	GO:0017004//cytochrome complex assembly	gi|77551216|gb|ABA94013.1|/7.70843e-102/expressed protein [Oryza sativa Japonica Group]
LOC_Os09g35030.1	166.457	2.95387	3.00164	25.0562	6.75634	102.194	1.69988	4.94354	10.8267	39.4035	151.782	3.30046	3.96577	6.59007	10.0826	273.806	1.42512	3.01276	2.32567	8.83459	cDNA|dehydration-responsive element-binding protein, putative, expressed	K09286|1|2e-28|125|ath:AT4G25480|EREBP-like factor	GO:0043231//intracellular membrane-bounded organelle	-	-	gi|171769932|sp|A2Z389.1|DRE1A_ORYSI/6.12879e-95/RecName: Full=Dehydration-responsive element-binding protein 1A; Short=Protein DREB1A; AltName: Full=Protein C-repeat-binding factor 3; Short=rCBF3
LOC_Os01g07970.1	166.406	612.76	440.206	84.9779	113.315	172.622	849.879	641.292	55.7378	16.2227	102.634	796.341	678.105	61.8647	82.7577	107.523	1224.27	568.712	115.129	60.248	cDNA|expressed protein	-	GO:0043231//intracellular membrane-bounded organelle	-	-	gi|115434822|ref|NP_001042169.1|/8.55525e-39/Os01g0175100 [Oryza sativa Japonica Group]
LOC_Os05g27780.1	166.241	3657.75	2188.75	441.197	397.54	120.779	3673.11	2796.8	383.395	92.8997	611.495	2415.57	1970.18	391.913	417.565	984.019	3323	2249.92	656.426	318.441	cDNA|expressed protein	-	-	-	-	gi|125551902|gb|EAY97611.1|/9.75481e-53/hypothetical protein OsI_19536 [Oryza sativa Indica Group]
LOC_Os09g06464.1	165.852	4.45348	140.161	103.736	108.732	182.678	7.24928	169.582	100.402	44.5155	150.288	4.98351	106.214	124.946	97.3677	187.859	6.26169	100.724	100.758	71.7947	cDNA|CCT/B-box zinc finger protein, putative, expressed	K12135|1|6e-11|67.4|aly:ARALYDRAFT_488429|zinc finger protein CONSTANS	GO:0044464//cell part	GO:0003676//nucleic acid binding;GO:0046914//transition metal ion binding	-	gi|115478096|ref|NP_001062643.1|/1.14858e-139/Os09g0240200 [Oryza sativa Japonica Group]
LOC_Os03g59090.2	165.331	266.967	569.81	268.112	146.957	165.133	212.511	503.777	266.999	89.0628	199.435	165.099	482.53	178.998	227.694	243.699	192.613	443.108	202.909	110.097	cDNA|retrotransposon protein, putative, unclassified, expressed	K13071|1|2e-45|180|rcu:RCOM_0475420|pheophorbide a oxygenase [EC:1.14.12.20]	GO:0043231//intracellular membrane-bounded organelle	GO:0016703;GO:0051536//iron-sulfur cluster binding;GO:0043169//cation binding	GO:0008152//metabolic process	gi|41469406|gb|AAS07229.1|/2.00662e-131/putative iron-sulfur cluster-binding protein [Oryza sativa Japonica Group]
LOC_Os06g48160.1	165.241	0.2565	0.912268	11.8458	16.1926	133.482	0.265698	0.532892	3.83579	76.9167	19.9181	0.271513	1.80794	10.3005	11.748	32.6416	0.495003	0.83101	8.2926	25.7587	cDNA|glycosyl hydrolases family 16, putative, expressed	K08235|1|2e-153|540|bdi:100836845|xyloglucan:xyloglucosyl transferase [EC:2.4.1.207];K14504|4|2e-143|507|zma:100284736|xyloglucan:xyloglucosyl transferase TCH4 [EC:2.4.1.207]	GO:0005576//extracellular region;GO:0031410//cytoplasmic vesicle;GO:0030312//external encapsulating structure	GO:0016798//hydrolase activity, acting on glycosyl bonds;GO:0016758//transferase activity, transferring hexosyl groups	GO:0044042//glucan metabolic process	gi|53791844|dbj|BAD53910.1|/2.43611e-166/putative xyloglucan endotransglycosylase [Oryza sativa Japonica Group]
LOC_Os01g03340.1	163.457	2607.27	3372.36	2594.09	5439.95	98.7167	4225.44	5881.61	1917.65	5077.2	469.007	2311.6	5939.09	4230.85	3652.52	629.915	4266.61	2933.15	5717.24	6668.68	cDNA|BBTI4 - Bowman-Birk type bran trypsin inhibitor precursor, expressed	-	GO:0031410//cytoplasmic vesicle	GO:0004866//endopeptidase inhibitor activity	-	gi|297719581|ref|NP_001172152.1|/3.01444e-161/Os01g0124200 [Oryza sativa Japonica Group]
LOC_Os03g18600.1	163.229	898.218	784.851	400.856	286.556	122.241	862.033	862.577	347.153	91.1058	640.278	502.342	564.265	418.504	314.438	845.403	1164.99	644.175	313.821	142.968	cDNA|cyclase/dehydrase family protein, putative, expressed	K14496|1|3e-76|283|osa:4332548|abscisic acid receptor PYR/PYL family	-	-	-	gi|125543492|gb|EAY89631.1|/3.56347e-75/hypothetical protein OsI_11160 [Oryza sativa Indica Group]
LOC_Os04g59140.1	162.962	77.3503	55.6671	70.0986	58.6611	194.03	68.541	70.1194	83.8347	320.444	118.427	42.459	79.0222	63.2662	66.8116	133.851	55.73	35.6733	48.5224	93.1439	cDNA|expressed protein	-	-	-	-	gi|222629821|gb|EEE61953.1|/7.86981e-160/hypothetical protein OsJ_16714 [Oryza sativa Japonica Group]
LOC_Os02g18450.1	162.038	1.69368	26.6421	16.9207	33.8426	163.718	3.43865	39.3391	22.5865	10.8201	230	5.37842	13.1657	14.7689	32.6183	182.733	4.11834	27.8018	22.2626	19.2881	cDNA|GTP-binding protein typA/bipA, putative, expressed	K06207|1|0.0|1238|osa:4329037|GTP-binding protein	GO:0043231//intracellular membrane-bounded organelle	GO:0017111//nucleoside-triphosphatase activity;GO:0008135//translation factor activity, nucleic acid binding;GO:0032561//guanyl ribonucleotide binding	GO:0006412//translation;GO:0009207	gi|115445587|ref|NP_001046573.1|/0/Os02g0285800 [Oryza sativa Japonica Group]
LOC_Os01g46720.1	161.885	34.1084	35.2347	58.1633	23.961	299.929	29.7651	20.2714	87.2752	35.0302	38.5525	51.253	37.4202	22.4447	45.0533	152.956	21.3408	21.8688	22.9968	68.165	cDNA|expressed protein	-	GO:0009536//plastid	GO:0016301//kinase activity;GO:0032559	GO:0006464//cellular protein modification process	gi|115438945|ref|NP_001043752.1|/0/Os01g0655500 [Oryza sativa Japonica Group]
LOC_Os03g32230.1	161.382	1.93946	12.9	65.3074	60.6536	343.522	12.2367	23.2602	144.551	289.644	23.8946	4.66585	33.1992	113.118	218.824	14.7863	35.0466	12.7574	89.1734	284.029	cDNA|ZOS3-12 - C2H2 zinc finger protein, expressed	-	-	-	-	gi|115453687|ref|NP_001050444.1|/1.84573e-98/Os03g0437200 [Oryza sativa Japonica Group]
LOC_Os12g09640.1	161.232	8.59619	7.4506	9.05505	10.1779	194.671	6.02358	4.72738	15.6795	41.0668	50.1453	12.3108	8.14655	8.94438	17.7934	56.3361	8.41658	4.2321	5.82251	25.9135	cDNA|protein phosphatase 2C, putative, expressed	K01090|1|2e-50|198|sbi:SORBI_01g038410|protein phosphatase [EC:3.1.3.16];K14497|2|5e-29|127|vcn:VOLCADRAFT_61058|protein phosphatase 2C [EC:3.1.3.16]	GO:0043231//intracellular membrane-bounded organelle	GO:0016787//hydrolase activity	-	gi|115487754|ref|NP_001066364.1|/0/Os12g0198200 [Oryza sativa Japonica Group]
LOC_Os04g54830.1	161.068	19.6508	16.7952	20.3155	15.1217	167.811	30.7698	18.1183	26.9342	38.3974	89.0568	36.6837	19.4801	11.4336	13.1031	92.1734	25.5023	16.0395	12.5482	21.9214	cDNA|expressed protein	-	GO:0031410//cytoplasmic vesicle	-	-	gi|125591809|gb|EAZ32159.1|/0/hypothetical protein OsJ_16356 [Oryza sativa Japonica Group]
LOC_Os06g50950.1	160.335	6.45594	6.30802	10.4142	18.2878	74.6774	6.81605	17.0236	5.02379	62.8587	194.536	1.18277	4.75047	27.7775	33.702	135.233	3.59391	4.96084	19.7942	40.617	cDNA|GDSL-like lipase/acylhydrolase, putative, expressed	K01206|1|5e-08|57.8|aly:ARALYDRAFT_475890|alpha-L-fucosidase [EC:3.2.1.51]	GO:0031410//cytoplasmic vesicle	-	-	gi|218198907|gb|EEC81334.1|/0/hypothetical protein OsI_24509 [Oryza sativa Indica Group]
LOC_Os01g37690.1	160.086	20.9302	24.8448	101.514	118.116	97.9987	17.7475	16.3544	139.635	56.0459	97.9337	12.7441	16.972	135.038	81.6272	65.8364	13.7618	22.2032	71.6126	86.3882	cDNA|sodium/calcium exchanger protein, putative, expressed	K07300|1|0.0|738|osa:4324573|Ca2+:H+ antiporter	GO:0016020//membrane	-	GO:0006810//transport	gi|115437588|ref|NP_001043331.1|/0/Os01g0557500 [Oryza sativa Japonica Group]
LOC_Os01g73250.1	159.842	22.1849	86.9329	99.8996	168.613	55.4378	2.85378	20.9364	28.1887	25.994	98.9702	18.1113	30.9527	104.118	276.012	42.8432	4.05746	12.5272	55.6114	33.326	cDNA|abscisic stress-ripening, putative, expressed	-	-	-	-	gi|115442415|ref|NP_001045487.1|/2.60787e-60/Os01g0963600 [Oryza sativa Japonica Group]
LOC_Os09g24970.1	159.8	46.0326	71.221	76.3628	62.4234	235.625	42.2467	72.6917	103.109	153.249	49.538	46.2962	93.5834	49.5545	56.5532	55.1248	43.1516	51.9557	54.1384	70.2974	cDNA|expressed protein	-	-	-	-	gi|50251547|dbj|BAD28921.1|/1.63475e-164/unknown protein [Oryza sativa Japonica Group]
LOC_Os05g22724.1	159.417	180.421	161.454	52.7729	118.219	165.414	222.087	186.422	54.7275	76.4338	132.08	69.4012	93.4853	44.8428	86.0723	133.003	192.562	184.506	47.0519	69.3644	cDNA|chloroplast 50S ribosomal protein L16, putative, expressed	K02878|1|2e-73|271|osa:3131423|large subunit ribosomal protein L16	GO:0030529//ribonucleoprotein complex;GO:0009536//plastid	GO:0003723//RNA binding;GO:0005198//structural molecule activity	GO:0010467//gene expression	gi|114812068|ref|YP_654241.2|/4.58543e-73/ribosomal protein L16 [Oryza sativa Indica Group]
LOC_Os03g18740.1	159.355	133.018	111.263	160.817	173.117	216.334	86.7942	98.503	187.397	169.924	18.3871	44.1162	101.478	105.801	185.094	46.4474	86.0345	72.2957	94.7964	180.109	cDNA|oxidoreductase, short chain dehydrogenase/reductase family, putative, expressed	K09841|1|7e-48|189|sbi:SORBI_01g003880|xanthoxin dehydrogenase [EC:1.1.1.288];K13070|4|5e-45|180|osa:4335093|momilactone-A synthase [EC:1.1.1.295]	-	-	-	gi|115452495|ref|NP_001049848.1|/4.34281e-132/Os03g0299200 [Oryza sativa Japonica Group]
LOC_Os06g02470.1	158.647	113.756	176.347	429.643	448.215	77.7627	173.743	167.332	388.583	580.082	157.705	199.518	219.055	651.808	554.688	139.27	182.675	139.887	536.893	631.839	cDNA|ATOZI1, putative, expressed	-	GO:0031410//cytoplasmic vesicle;GO:0043231//intracellular membrane-bounded organelle	-	GO:0050896//response to stimulus	gi|115466020|ref|NP_001056609.1|/1.51978e-39/Os06g0115100 [Oryza sativa Japonica Group]
LOC_Os08g41280.1	158.106	6.29838	7.24554	41.8895	47.2957	104.18	9.72479	10.9866	29.8976	116.978	81.1132	15.2209	8.49587	54.0856	64.1199	46.4698	7.33876	8.98355	49.9984	67.1753	cDNA|membrane protein, putative, expressed	-	GO:0031224//intrinsic to membrane	-	-	gi|115477381|ref|NP_001062286.1|/0/Os08g0524200 [Oryza sativa Japonica Group]
LOC_Os08g33710.1	157.681	4.5154	3.05894	17.152	30.5458	166.059	5.66947	2.84272	24.3137	257.635	1152.68	4.20032	5.37333	55.7331	73.6753	1035.69	6.33743	1.47768	38.0559	156.959	cDNA|ribonuclease T2 family domain containing protein, expressed	K01166|1|1e-125|448|osa:4345656|ribonuclease T2 [EC:3.1.27.1]	GO:0031410//cytoplasmic vesicle	GO:0016892;GO:0003676//nucleic acid binding	-	gi|115476562|ref|NP_001061877.1|/1.24636e-124/Os08g0434100 [Oryza sativa Japonica Group]
LOC_Os02g50570.1	157.329	36.7974	24.222	19.8635	20.5195	125.025	30.4118	16.4487	14.9206	73.1023	26.8125	44.0808	13.1073	12.2307	20.3329	22.8047	37.4639	13.8751	16.2716	25.728	cDNA|retrotransposon protein, putative, unclassified, expressed	-	-	GO:0008092//cytoskeletal protein binding	GO:0007010//cytoskeleton organization	gi|171769899|sp|A3AB67.1|FH16_ORYSJ/0/RecName: Full=Formin-like protein 16; AltName: Full=OsFH16; Flags: Precursor
LOC_Os02g51070.1	157.177	6.85262	29.0862	90.9345	87.3298	160.133	6.97271	25.8906	99.6489	40.7183	150.751	4.30086	11.6629	100.832	65.9827	151.506	6.67072	29.667	93.9996	45.6433	cDNA|starch synthase, putative, expressed	K00703|1|0.0|1214|osa:4330709|starch synthase [EC:2.4.1.21]	GO:0043231//intracellular membrane-bounded organelle	GO:0016757//transferase activity, transferring glycosyl groups	GO:0006073//cellular glucan metabolic process	gi|73621959|sp|Q6Z2T8.2|SSY22_ORYSJ/0/RecName: Full=Soluble starch synthase 2-2, chloroplastic/amyloplastic; AltName: Full=Soluble starch synthase II-2; Flags: Precursor
LOC_Os04g57760.1	156.36	65.1282	155.404	75.7059	31.5588	110.273	82.2056	87.4484	34.4807	45.7324	98.1893	154.221	346.962	98.3662	59.0122	126.197	91.5883	81.5355	93.5813	49.821	cDNA|expressed protein	-	GO:0043231//intracellular membrane-bounded organelle	-	-	gi|125592036|gb|EAZ32386.1|/9.97747e-65/hypothetical protein OsJ_16596 [Oryza sativa Japonica Group]
LOC_Os02g09940.1	156.231	1.85047	1.69235	8.02268	90.4071	161.865	9.77579	13.84	4.06948	29.7554	72.671	8.22683	0.558984	28.3089	71.1103	114.766	11.7846	1.59871	52.9412	70.5007	cDNA|peroxiredoxin, putative, expressed	K11187|1|4e-42|170|cre:CHLREDRAFT_196639|peroxiredoxin 5, atypical 2-Cys peroxiredoxin [EC:1.11.1.15];K03386|2|5e-42|169|ath:AT1G60740|peroxiredoxin (alkyl hydroperoxide reductase subunit C) [EC:1.11.1.15]	GO:0009532//plastid stroma;GO:0005618//cell wall	GO:0016209//antioxidant activity;GO:0005488//binding;GO:0016705//oxidoreductase activity, acting on paired donors, with incorporation or reduction of molecular oxygen	GO:0006952//defense response;GO:0008152//metabolic process;GO:0019725//cellular homeostasis	gi|125538439|gb|EAY84834.1|/4.86752e-85/hypothetical protein OsI_06200 [Oryza sativa Indica Group]
LOC_Os07g37230.1	156.009	0	2.63088	9.99294	42.2986	180.57	0.127707	1.66487	14.8577	52.2399	235.741	0	0.744839	13.9097	26.856	204.139	0.118961	1.33141	13.6501	11.3597	cDNA|inositol-1-monophosphatase, putative, expressed	K01082|1|4e-158|556|osa:4343581|3'(2'), 5'-bisphosphate nucleotidase [EC:3.1.3.7]	GO:0009536//plastid	GO:0016791//phosphatase activity	-	gi|115472751|ref|NP_001059974.1|/0/Os07g0558300 [Oryza sativa Japonica Group]
LOC_Os09g32330.1	153.317	506.836	478.565	83.0066	131.723	88.3438	601.429	496.191	63.1353	37.9022	232.793	421.784	495.949	85.0282	109.404	299.334	519.267	301.389	119.039	102.429	cDNA|expressed protein	-	-	-	-	gi|115479953|ref|NP_001063570.1|/1.96129e-71/Os09g0499000 [Oryza sativa Japonica Group]
LOC_Os01g56690.1	152.275	0	1.20098	9.57961	11.2456	128.257	1.4691	2.20985	9.1489	168.985	191.501	1.50125	1.66607	17.4025	58.0917	126.084	1.59657	0.765803	12.7714	54.0823	cDNA|helix-loop-helix DNA-binding domain containing protein, expressed	-	-	-	-	gi|297720445|ref|NP_001172584.1|/2.45316e-88/Os01g0773800 [Oryza sativa Japonica Group]
LOC_Os03g51390.1	151.524	23.6625	42.333	57.4822	49.7015	169.091	43.3258	41.8899	48.8128	84.7308	62.3094	30.1627	66.2775	23.8993	59.9406	73.7737	40.8409	32.2123	27.1581	71.4228	cDNA|expressed protein	-	-	-	-	gi|37718755|gb|AAR01627.1|/1.36433e-46/expressed protein [Oryza sativa Japonica Group]
LOC_Os02g15290.1	151.199	0.493145	3.25727	7.20421	3.15829	354.235	1.02166	5.12267	51.8394	5.62584	7.07346	1.82702	3.97248	0.471516	0.550893	6.73249	0.713766	3.99423	0.218401	1.78693	cDNA|VQ domain containing protein, putative, expressed	-	-	-	-	gi|115445335|ref|NP_001046447.1|/6.97629e-37/Os02g0251900 [Oryza sativa Japonica Group]
LOC_Os03g13870.1	149.673	1.1141	1.35854	18.0606	27.4193	128.109	1.26945	0.57865	17.1506	70.2062	173.688	1.1793	2.13145	27.9092	38.457	99.4074	1.07501	0.962523	10.7562	44.0607	cDNA|expressed protein	-	-	-	-	-
LOC_Os02g37930.1	149.036	12.5737	13.9824	60.8186	47.7517	157.129	23.3459	15.0327	72.8333	170.119	186.571	29.1304	22.9327	73.2674	77.121	117.292	17.1687	16.397	54.4248	144.175	cDNA|hypoxia-responsive family protein, putative, expressed	-	GO:0031224//intrinsic to membrane	-	-	gi|115447027|ref|NP_001047293.1|/3.21251e-56/Os02g0592400 [Oryza sativa Japonica Group]
LOC_Os02g03960.1	148.469	139.398	317.627	319.901	187.531	181.007	64.6195	139.889	317.06	57.856	66.6071	122.517	183.347	211.129	375.969	82.5049	82.9127	333.162	206.695	127.118	cDNA|CPuORF1 - conserved peptide uORF-containing transcript, expressed	K04371|1|8e-23|107|vvi:100254083|extracellular signal-regulated kinase 1/2 [EC:2.7.11.24];K09060|2|5e-06|51.2|rcu:RCOM_1316780|plant G-box-binding factor	GO:0043231//intracellular membrane-bounded organelle	GO:0003677//DNA binding	GO:0006351//transcription, DNA-dependent	gi|115444037|ref|NP_001045798.1|/1.05103e-46/Os02g0132500 [Oryza sativa Japonica Group]
LOC_Os04g43680.1	148.318	7.67176	28.6377	91.9321	95.1145	146.023	32.4361	45.7011	146.816	268.599	23.8511	29.6656	60.6955	88.173	127.328	18.1685	37.7684	23.5023	89.0315	216.556	cDNA|MYB family transcription factor, putative, expressed	K09422|1|5e-112|402|osa:4336407|myb proto-oncogene protein, plant	GO:0043231//intracellular membrane-bounded organelle	GO:0003676//nucleic acid binding	-	gi|33087073|gb|AAP92750.1|/5.00208e-111/myb-related protein [Oryza sativa Japonica Group]
LOC_Os01g47070.1	147.57	230.224	488.554	332.826	709.808	15.9402	320.189	295.365	169.304	1455.8	60.64	555.845	315.863	282.685	616.489	68.8717	273.332	91.6253	472.835	468.469	cDNA|glycosyl hydrolase, putative, expressed	K01183|1|2e-99|360|gmx:100796155|chitinase [EC:3.2.1.14]	GO:0031410//cytoplasmic vesicle	GO:0004553//hydrolase activity, hydrolyzing O-glycosyl compounds;GO:0043167//ion binding	GO:0044238//primary metabolic process	gi|115438985|ref|NP_001043772.1|/2.00741e-155/Os01g0660200 [Oryza sativa Japonica Group]
LOC_Os08g35760.1	147.265	19.833	8.52027	2.88747	61.9602	132.171	80.0054	55.6088	3.1205	8.58426	7.33721	5.63248	6.49442	4.00847	1.80126	116.042	76.2377	35.349	10.7116	1.33548	cDNA|Cupin domain containing protein, expressed	-	GO:0005576//extracellular region;GO:0031410//cytoplasmic vesicle	GO:0046914//transition metal ion binding;GO:0003824//catalytic activity	-	gi|115476760|ref|NP_001061976.1|/1.35385e-97/Os08g0460000 [Oryza sativa Japonica Group]
LOC_Os03g50310.1	147.262	243.843	388.829	163.343	188.926	154.821	291.958	384.809	125.922	30.6125	318.842	65.4543	195.168	150.611	175.648	451.413	151.719	421.498	111.97	87.6085	cDNA|CCT/B-box zinc finger protein, putative, expressed	K12135|1|6e-09|61.2|ath:AT5G15840|zinc finger protein CONSTANS	GO:0043231//intracellular membrane-bounded organelle	-	-	gi|115454905|ref|NP_001051053.1|/2.08664e-142/Os03g0711100 [Oryza sativa Japonica Group]
LOC_Os10g35460.1	147.245	2.76368	4.63992	10.8721	56.1774	85.1533	21.1597	6.24097	10.8872	18.1467	247.356	41.2105	4.7187	11.6039	14.6312	105.692	15.5366	4.15248	11.601	13.8085	cDNA|COBRA, putative, expressed	-	GO:0031410//cytoplasmic vesicle	-	-	gi|115482736|ref|NP_001064961.1|/0/Os10g0497700 [Oryza sativa Japonica Group]
LOC_Os08g27010.1	147.078	15.3699	46.1187	55.2113	73.2293	146.154	15.1701	38.2579	55.4846	21.4254	209.415	24.0972	22.7765	54.0695	82.7712	147.618	16.6496	46.8203	48.0339	45.6356	cDNA|APE1, putative, expressed	-	GO:0009534//chloroplast thylakoid	-	-	gi|115476062|ref|NP_001061627.1|/1.78933e-93/Os08g0359000 [Oryza sativa Japonica Group]
LOC_Os07g37620.1	147.027	2.81238	2.85786	2.65067	3.3562	152.057	10.2596	3.17547	2.90421	7.04119	97.7344	11.1313	2.70873	3.50743	3.27832	106.958	10.2649	2.37693	3.1409	3.54461	cDNA|fiber expressed protein, putative, expressed	-	-	-	-	gi|115472795|ref|NP_001059996.1|/1.8196e-119/Os07g0563400 [Oryza sativa Japonica Group]
LOC_Os08g03350.1	146.649	389.937	367.558	257.503	825.305	49.534	735.379	365.247	467.442	957.014	195.77	603.708	416.911	257.684	602.704	132.108	577.657	106.695	341.462	899.66	cDNA|amino acid transporter, putative, expressed	K15015|1|2e-17|89.4|pop:POPTR_770032|solute carrier family 32 (vesicular inhibitory amino acid transporter)	GO:0031224//intrinsic to membrane	-	-	gi|115474609|ref|NP_001060901.1|/0/Os08g0127100 [Oryza sativa Japonica Group]
LOC_Os09g12290.1	146.448	2.27214	40.9983	63.8975	67.3086	141.762	2.48084	33.6814	82.488	43.4349	179.628	3.44518	27.4545	53.7251	79.5765	198.574	1.89616	83.8259	47.1045	45.2667	cDNA|bifunctional aspartokinase/homoserine dehydrogenase, chloroplast precursor, putative, expressed	K12524|1|0.0|1705|osa:4346642|bifunctional aspartokinase / homoserine dehydrogenase 1 [EC:2.7.2.4 1.1.1.3]	GO:0009536//plastid	GO:0016774//phosphotransferase activity, carboxyl group as acceptor;GO:0016616//oxidoreductase activity, acting on the CH-OH group of donors, NAD or NADP as acceptor;GO:0031406//carboxylic acid binding;GO:0032559	GO:0000097//sulfur amino acid biosynthetic process;GO:0006796//phosphate-containing compound metabolic process	gi|115478398|ref|NP_001062794.1|/0/Os09g0294000 [Oryza sativa Japonica Group]
LOC_Os01g56330.1	146.276	2.01062	3.40522	3.96228	2.6757	109.826	2.71384	4.87336	3.10858	7.41408	68.7688	0.967407	5.15338	2.67976	0.884815	89.5965	1.2346	3.2899	2.4285	1.00925	cDNA|TKL_IRAK_CrRLK1L-1.5 - The CrRLK1L-1 subfamily has homology to the CrRLK1L homolog, expressed	K04733|1|0.0|662|ath:AT5G38990|interleukin-1 receptor-associated kinase 4 [EC:2.7.11.1];K00924|3|3e-62|239|aly:ARALYDRAFT_486409|[EC:2.7.1.-];K05658|4|3e-62|239|vvi:100262734|ATP-binding cassette, subfamily B (MDR/TAP), member 1	GO:0044426;GO:0031410//cytoplasmic vesicle;GO:0016020//membrane	GO:0004672//protein kinase activity;GO:0032559	GO:0006952//defense response;GO:0006468//protein phosphorylation;GO:0009856//pollination;GO:0007275//multicellular organismal development	gi|115440185|ref|NP_001044372.1|/0/Os01g0769700 [Oryza sativa Japonica Group]
LOC_Os06g11150.1	146.092	12.285	18.5756	57.4296	32.0106	209.891	21.786	26.2373	129.248	59.2626	179.467	13.8362	32.9538	22.2707	33.3757	178.642	17.9232	14.2222	26.6376	53.9267	cDNA|DUF1645 domain containing protein, putative, expressed	-	GO:0031410//cytoplasmic vesicle	-	-	gi|297605396|ref|NP_001057134.2|/3.15913e-172/Os06g0215100 [Oryza sativa Japonica Group]
LOC_Os07g41630.1	145.691	165.039	139.979	171.972	149.492	192.671	161.762	151.631	173.81	52.865	98.5406	165.302	75.146	150.571	189.14	141.062	232.212	115.744	135.7	127.297	cDNA|expressed protein	-	GO:0043231//intracellular membrane-bounded organelle	GO:0005488//binding	-	gi|125559121|gb|EAZ04657.1|/1.62199e-62/hypothetical protein OsI_26809 [Oryza sativa Indica Group]
LOC_Os06g05130.1	145.506	0.355859	2.8025	14.5897	15.872	129.27	1.93525	2.31036	13.6954	41.6599	85.0128	3.86104	3.85197	16.7574	16.6963	68.2757	1.80272	5.66849	21.0397	23.3025	cDNA|myristoyl-acyl carrier protein thioesterase, chloroplast precursor, putative, expressed	K10781|1|0.0|820|osa:4340093|fatty acyl-ACP thioesterase B [EC:3.1.2.14 3.1.2.-]	GO:0043231//intracellular membrane-bounded organelle	GO:0016788//hydrolase activity, acting on ester bonds	GO:0006631//fatty acid metabolic process	gi|115466354|ref|NP_001056776.1|/0/Os06g0143400 [Oryza sativa Japonica Group]
LOC_Os12g43130.1	145.325	3.9679	11.0557	68.1597	114.412	194.142	5.03829	23.7998	83.7702	102.909	253.105	2.16781	7.08857	153.101	128.258	214.809	4.32272	16.7256	128.111	119.13	cDNA|phytoene synthase, chloroplast precursor, putative, expressed	K02291|1|9e-173|541|osa:4352846|phytoene synthase [EC:2.5.1.32]	GO:0043231//intracellular membrane-bounded organelle	GO:0016740//transferase activity	GO:0008152//metabolic process	gi|77556698|gb|ABA99494.1|/0/Phytoene synthase, chloroplast precursor, putative, expressed [Oryza sativa Japonica Group]
LOC_Os09g28630.1	145.05	8.32953	29.8839	142.432	121	157.886	7.04344	37.6119	166.731	33.2445	74.9978	5.57812	13.6934	231.124	125.332	91.5033	9.02146	26.6189	104.344	102.074	cDNA|gibberellin receptor, putative, expressed	K13258|1|2e-52|204|gmx:547489|2-hydroxyisoflavanone dehydratase [EC:4.2.1.105];K14493|2|6e-26|116|rcu:RCOM_1429770|gibberellin receptor GID1 [EC:3.-.-.-]	GO:0043231//intracellular membrane-bounded organelle	-	-	gi|115479591|ref|NP_001063389.1|/4.69145e-169/Os09g0460400 [Oryza sativa Japonica Group]
LOC_Os01g19130.1	143.917	26.548	32.7497	50.2614	29.1682	125.472	35.0655	25.1689	36.1009	146.739	51.8352	32.8877	44.592	30.3717	42.4779	33.0106	27.1827	19.2803	27.3142	47.7688	cDNA|protein phosphatase 2C, putative, expressed	K01090|1|1e-137|488|osa:4337723|protein phosphatase [EC:3.1.3.16]	-	GO:0004721//phosphoprotein phosphatase activity	-	gi|115436086|ref|NP_001042801.1|/0/Os01g0295700 [Oryza sativa Japonica Group]
LOC_Os02g38920.1	143.913	84.541	172	292.216	184.738	93.7086	54.8737	167.346	268.745	558.802	153.08	75.2782	177.377	267.998	210.769	112.869	59.8683	111.674	251.803	272.153	cDNA|glyceraldehyde-3-phosphate dehydrogenase, putative, expressed	K00134|1|0.0|644|osa:4329892|glyceraldehyde 3-phosphate dehydrogenase [EC:1.2.1.12]	-	GO:0000166//nucleotide binding	GO:0006007//glucose catabolic process	gi|218191114|gb|EEC73541.1|/0/hypothetical protein OsI_07948 [Oryza sativa Indica Group]
LOC_Os03g38230.1	143.495	40.8418	72.3238	116.424	127.395	144.488	36.707	77.988	131.821	49.2682	82.5849	59.6562	66.5251	89.1079	109.476	100.739	66.3578	53.4034	97.1775	84.774	cDNA|peptidase M50 family protein, putative, expressed	-	GO:0031224//intrinsic to membrane;GO:0009528//plastid inner membrane	GO:0004175//endopeptidase activity	GO:0019538//protein metabolic process;GO:0009657//plastid organization	gi|115453893|ref|NP_001050547.1|/7.90285e-160/Os03g0579000 [Oryza sativa Japonica Group]
LOC_Os10g42690.1	143.277	3.36352	7.1776	13.0503	15.1302	136.175	8.65224	11.4135	39.0557	74.1235	67.0437	6.94272	13.3779	12.2208	18.6617	55.3764	7.46468	13.2582	15.9389	45.9074	cDNA|jmjC domain containing protein, expressed	K11446|1|1e-56|220|ota:Ot08g01100|histone demethylase JARID1 [EC:1.14.11.-]	GO:0043231//intracellular membrane-bounded organelle	-	GO:0006351//transcription, DNA-dependent;GO:0009743//response to carbohydrate stimulus	gi|222613329|gb|EEE51461.1|/0/hypothetical protein OsJ_32584 [Oryza sativa Japonica Group]
LOC_Os05g01290.1	143.205	120.055	126.21	225.93	176.502	151.18	86.7245	113.634	178.908	83.8833	70.7088	117.466	87.4833	210.698	192.788	81.2571	110.127	107.474	153.736	166.813	cDNA|expressed protein	-	GO:0031410//cytoplasmic vesicle	-	-	gi|115461589|ref|NP_001054394.1|/7.3572e-32/Os05g0103400 [Oryza sativa Japonica Group]
LOC_Os12g31460.1	142.885	9.92769	34.1764	17.5679	51.532	167.249	16.7897	65.4537	17.6443	3.74218	151.718	30.6683	18.1568	14.529	66.0888	156.872	41.4455	73.0795	18.4841	22.444	cDNA|heat shock protein DnaJ, putative, expressed	-	GO:0009534//chloroplast thylakoid	GO:0005515//protein binding	-	gi|218186894|gb|EEC69321.1|/3.27518e-69/hypothetical protein OsI_38413 [Oryza sativa Indica Group]
LOC_Os03g10060.1	142.069	70.3572	160.033	110.245	139.902	125.763	75.1364	149.112	105.387	52.0657	113.339	168.087	143.663	123.088	226.298	156.76	127.37	231.472	97.0474	82.9885	cDNA|S10/S20 domain containing ribosomal protein, putative, expressed	K02946|1|5e-73|272|osa:4331942|small subunit ribosomal protein S10	GO:0030529//ribonucleoprotein complex;GO:0009536//plastid	GO:0003723//RNA binding;GO:0005198//structural molecule activity	GO:0010467//gene expression	gi|115451331|ref|NP_001049266.1|/4.76504e-72/Os03g0196800 [Oryza sativa Japonica Group]
LOC_Os09g27820.1	141.984	48.3754	8.37301	32.567	11.5512	85.7126	27.6707	12.977	17.1853	43.6067	107.802	3.09491	13.6496	11.9446	2.22693	114.175	13.4649	6.02795	18.2459	5.77879	cDNA|1-aminocyclopropane-1-carboxylate oxidase protein, putative, expressed	K05933|1|3e-173|606|osa:4347225|aminocyclopropanecarboxylate oxidase [EC:1.14.17.4]	-	GO:0003824//catalytic activity	GO:0008152//metabolic process	gi|115479473|ref|NP_001063330.1|/3.68474e-172/Os09g0451400 [Oryza sativa Japonica Group]
LOC_Os09g19952.1	140.844	115.867	112.674	49.6045	117.956	103.692	143.059	99.1489	42.6773	63.8038	133.172	57.3867	67.1009	34.0528	80.8971	82.04	99.6597	204.274	53.3475	71.3677	cDNA|ribosomal protein L22, putative, expressed	K02890|1|3e-71|249|osa:3131426|large subunit ribosomal protein L22;K02982|5|5e-71|267|osa:3131443|small subunit ribosomal protein S3	-	-	-	gi|283050605|gb|ADB07719.1|/3.08737e-87/ribosomal protein S3 [Oryza rufipogon]
LOC_Os04g47780.1	140.502	339.039	567.613	138.054	99.5833	100.616	301.659	453.102	131.295	41.8935	70.673	315.86	521.524	76.6137	66.8747	67.862	349.714	306.492	96.6139	50.469	cDNA|transmembrane amino acid transporter protein, putative, expressed	K14209|1|2e-179|627|sbi:SORBI_06g025480|solute carrier family 36 (proton-coupled amino acid transporter)	GO:0031224//intrinsic to membrane	-	-	gi|38345408|emb|CAE03099.2|/0/OSJNBa0017B10.14 [Oryza sativa Japonica Group]
LOC_Os05g09580.1	140.374	4928.72	3070.57	1351.74	1332.59	88.2379	4065.58	3197.18	845.095	395.622	66.2032	3644.18	2287.59	954.344	1222.73	90.5253	4319.73	1408.19	988.618	1346.26	cDNA|expressed protein	-	-	-	-	gi|115462479|ref|NP_001054839.1|/1.68169e-30/Os05g0188100 [Oryza sativa Japonica Group]
LOC_Os03g18200.1	140.302	34.8709	59.363	84.8931	110.663	207.532	35.5215	54.7355	89.8169	21.5996	88.2097	61.7693	43.3398	70.7429	111.904	146.997	87.5953	40.229	64.566	45.6933	cDNA|heat shock protein DnaJ, putative, expressed	K09584|1|4e-20|99.0|cre:CHLREDRAFT_195902|protein disulfide-isomerase A6 [EC:5.3.4.1];K09510|2|1e-16|87.4|sbi:SORBI_09g028410|DnaJ homolog subfamily B member 4;K03686|3|5e-16|85.5|rcu:RCOM_0219890|molecular chaperone DnaJ	GO:0044432//endoplasmic reticulum part	GO:0005515//protein binding;GO:0003824//catalytic activity	GO:0044267//cellular protein metabolic process;GO:0009408//response to heat;GO:0000904//cell morphogenesis involved in differentiation	gi|108707614|gb|ABF95409.1|/0/DnaJ domain containing protein, expressed [Oryza sativa Japonica Group]
LOC_Os04g59200.1	139.513	1544.33	4026.43	2152.04	4033.98	15.9441	2045.81	2485.39	1935.6	806.985	41.7333	2886.63	3454.83	1357.68	1290.78	231.744	1648.13	1757.78	1790.25	1133.34	cDNA|peroxidase precursor, putative, expressed	K00430|1|2e-63|241|bdi:100842458|peroxidase [EC:1.11.1.7]	GO:0031410//cytoplasmic vesicle	-	-	gi|115461482|ref|NP_001054341.1|/1.0103e-172/Os04g0688500 [Oryza sativa Japonica Group]
LOC_Os08g44000.1	139.398	7.7081	16.8963	26.1535	44.7313	151.552	7.98449	15.5564	30.125	9.63093	132.347	11.7143	6.65269	30.375	35.919	153.446	14.9816	14.7458	36.7218	21.8314	cDNA|uncharacterized protein ycf39, putative, expressed	K07748|1|7e-06|52.0|cre:CHLREDRAFT_58501|sterol-4alpha-carboxylate 3-dehydrogenase (decarboxylating) [EC:1.1.1.170]	GO:0009536//plastid	-	-	gi|125562503|gb|EAZ07951.1|/0/hypothetical protein OsI_30205 [Oryza sativa Indica Group]
LOC_Os06g04150.1	138.692	3.72096	11.6722	71.8173	111.012	167.287	8.21153	9.57909	96.346	10.1948	88.8198	8.90498	1.46611	113.848	169.159	94.1836	16.3911	8.73564	83.399	65.824	cDNA|magnesium-protoporphyrin O-methyltransferase, putative, expressed	K03428|1|3e-133|473|osa:4340015|magnesium-protoporphyrin O-methyltransferase [EC:2.1.1.11]	GO:0009526//plastid envelope	GO:0008171//O-methyltransferase activity	GO:0006779//porphyrin-containing compound biosynthetic process	gi|6006382|dbj|BAA84812.1|/2.0571e-138/putative S-adenosyl-L-methionine Mg-protoporphyrin IX methyltransferase [Oryza sativa Japonica Group]
LOC_Os04g56230.1	138.041	0.902667	7.68208	65.4023	89.9157	133.777	1.75319	7.26693	89.5286	50.14	143.092	1.31381	3.63567	70.6644	81.2999	113.441	1.85087	12.9164	35.1795	59.4593	cDNA|polyprenyl synthetase, putative, expressed	K00787|1|0.0|702|osa:4337261|farnesyl diphosphate synthase [EC:2.5.1.1 2.5.1.10]	-	GO:0003824//catalytic activity	GO:0006720//isoprenoid metabolic process	gi|115461044|ref|NP_001054122.1|/0/Os04g0657300 [Oryza sativa Japonica Group]
LOC_Os12g38170.1	137.268	702.518	484.312	633.775	371.95	132.486	502.9	336.388	472.768	942.258	793.661	732.419	904.748	426.291	596.177	575.747	705.574	712.352	614.837	752.436	cDNA|osmotin, putative, expressed	-	GO:0031410//cytoplasmic vesicle	-	-	gi|115489174|ref|NP_001067074.1|/2.11866e-121/Os12g0569500 [Oryza sativa Japonica Group]
LOC_Os06g44010.1	137.14	2.68335	20.2027	69.549	42.8515	216.679	11.2446	36.1095	140.661	127.748	7.96321	9.42496	35.3707	43.0331	71.6693	9.63415	12.2399	23.1827	48.3997	109.102	cDNA|WRKY28, expressed	K13424|1|1e-18|93.2|zma:100281160|WRKY transcription factor 33	GO:0043231//intracellular membrane-bounded organelle	GO:0001071//nucleic acid binding transcription factor activity	GO:0016101//diterpenoid metabolic process;GO:0006950//response to stress	gi|115469234|ref|NP_001058216.1|/2.37177e-143/Os06g0649000 [Oryza sativa Japonica Group]
LOC_Os08g41300.1	137.103	282.983	185.971	521.518	310.047	65.3849	240.239	157.726	464.056	544.546	113.248	291.296	151.807	706.878	401.981	70.757	239.345	136.404	513.681	393.411	cDNA|60S ribosomal protein L32, putative, expressed	K02912|1|2e-65|246|osa:4346086|large subunit ribosomal protein L32e	GO:0043231//intracellular membrane-bounded organelle;GO:0030529//ribonucleoprotein complex	GO:0005198//structural molecule activity	GO:0010467//gene expression	gi|297608865|ref|NP_001062288.2|/1.96626e-64/Os08g0524600 [Oryza sativa Japonica Group]
LOC_Os05g45030.1	136.354	221.8	227.968	110.58	180.912	132.325	251.273	182.115	139.101	51.3142	128.628	244.432	203.019	126.471	163.958	122.574	252.524	179.647	117.293	109.708	cDNA|calcium homeostasis regulator CHoR1, putative, expressed	-	GO:0043231//intracellular membrane-bounded organelle	-	-	gi|115465001|ref|NP_001056100.1|/3.91868e-138/Os05g0526200 [Oryza sativa Japonica Group]
LOC_Os03g09170.1	135.762	1.89916	2.52368	12.1166	12.0293	172.924	2.7239	2.27631	11.4374	104.282	80.783	0.463919	2.35362	6.00633	54.8341	40.1737	0.98675	1.26214	2.71737	49.7599	cDNA|ethylene-responsive transcription factor, putative, expressed	K09286|1|2e-35|148|osa:4330752|EREBP-like factor	-	-	-	gi|115451269|ref|NP_001049235.1|/3.91801e-109/Os03g0191900 [Oryza sativa Japonica Group]
LOC_Os03g56250.1	135.757	70.1386	53.9817	24.1213	25.6936	110.726	67.2798	38.5128	67.2355	42.5362	267.469	87.2032	61.8484	19.1134	19.7812	203.839	54.7964	40.2629	30.8787	24.0615	cDNA|LRR receptor-like protein kinase, putative, expressed	K13415|1|1e-33|143|aly:ARALYDRAFT_912402|protein brassinosteroid insensitive 1 [EC:2.7.10.1 2.7.11.1]	-	GO:0016301//kinase activity	GO:0008152//metabolic process	gi|297601761|ref|NP_001051416.2|/0/Os03g0773300 [Oryza sativa Japonica Group]
LOC_Os12g08790.1	135.372	81.8785	235.245	141.326	169.889	127.048	89.5265	351.689	107.467	29.3002	90.4768	136.713	118.597	134.518	184.385	92.9932	174.158	189.303	105.332	86.6186	cDNA|TPR domain protein, putative, expressed	-	GO:0043231//intracellular membrane-bounded organelle	-	-	gi|115487698|ref|NP_001066336.1|/7.92359e-66/Os12g0189700 [Oryza sativa Japonica Group]
LOC_Os11g32500.1	135.34	27.6228	35.7074	29.5765	87.6799	128.267	32.7009	51.9222	34.2167	19.1912	147.219	56.6887	23.0838	42.7611	108.316	104.631	94.1039	44.8476	48.4343	32.294	cDNA|rubredoxin family protein, putative, expressed	K00366|1|3e-06|50.8|ota:Ot10g00930|ferredoxin-nitrite reductase [EC:1.7.7.1]	GO:0043231//intracellular membrane-bounded organelle	GO:0043169//cation binding	-	gi|115485721|ref|NP_001068004.1|/5.13232e-55/Os11g0528500 [Oryza sativa Japonica Group]
LOC_Os02g02520.1	135.192	25.9849	44.3181	50.089	60.4502	146.746	28.5398	49.78	44.912	18.7269	172.053	25.8471	27.6111	33.9593	66.2241	159.803	26.2072	63.8797	39.2082	42.854	cDNA|expressed protein	-	GO:0009532//plastid stroma	-	GO:0019684//photosynthesis, light reaction	gi|218189920|gb|EEC72347.1|/0/hypothetical protein OsI_05588 [Oryza sativa Indica Group]
LOC_Os07g36410.1	134.606	95.7728	123.477	101.662	68.3465	29.0115	101.067	74.2417	62.7648	42.5327	105.99	103.025	140.314	120.074	66.8675	95.0277	95.1852	90.2412	87.4815	55.2779	cDNA|expressed protein	-	GO:0031410//cytoplasmic vesicle	-	-	gi|218199810|gb|EEC82237.1|/1.06968e-82/hypothetical protein OsI_26406 [Oryza sativa Indica Group]
LOC_Os10g40720.1	134.559	69.6516	162.494	164.527	29.7384	120.625	15.3317	213.44	111.052	15.2927	118.422	10.5984	252.774	85.1883	23.9908	88.0144	14.0017	107.657	175.956	42.2144	cDNA|expansin precursor, putative, expressed	-	GO:0031410//cytoplasmic vesicle	-	GO:0000003//reproduction	gi|115483362|ref|NP_001065351.1|/5.31308e-138/Os10g0555900 [Oryza sativa Japonica Group]
LOC_Os10g11889.1	134.475	42.9735	5.97175	43.2719	18.8184	236.884	12.1749	1.14461	92.7288	20.3521	183.483	7.38704	9.61579	0.702371	39.3894	318.413	12.7587	12.2963	3.25331	68.0663	cDNA|expressed protein	-	-	-	-	gi|297727385|ref|NP_001176056.1|/1.876e-34/Os10g0195250 [Oryza sativa Japonica Group]
LOC_Os12g28015.1	134.271	2244.92	2137.19	559.701	290.839	104.822	1910.89	2063.83	384.497	125.098	206.131	2100.42	2241.25	391	340.782	315.481	1780.63	1449.89	335.886	201.805	cDNA|expressed protein	-	-	-	-	gi|297729153|ref|NP_001176940.1|/1.86036e-19/Os12g0466550 [Oryza sativa Japonica Group]
LOC_Os01g58420.1	133.965	11.9353	26.0401	67.8246	22.3212	97.948	9.45424	16.9562	71.6405	30.8931	204.878	12.6338	30.9284	29.0329	25.6854	101.668	11.5165	19.713	19.2777	18.1714	cDNA|AP2 domain containing protein, expressed	K09286|1|5e-17|87.0|aly:ARALYDRAFT_897795|EREBP-like factor;K03021|5|6e-15|80.1|smo:SELMODRAFT_443461|DNA-directed RNA polymerase III subunit RPC2 [EC:2.7.7.6]	GO:0043231//intracellular membrane-bounded organelle	GO:0001071//nucleic acid binding transcription factor activity	GO:0006351//transcription, DNA-dependent	gi|56567583|gb|AAV98701.1|/3.17604e-82/BTH-induced ERF transcriptional factor 2 [Oryza sativa Indica Group]
LOC_Os06g01250.1	133.807	1.85047	2.23856	3.23897	53.4509	156.199	4.38131	6.9566	8.13896	1.72329	113.84	2.05204	2.5731	6.48746	4.23276	138.774	4.84648	5.6145	10.6928	2.82806	cDNA|cytochrome P450, putative, expressed	K13261|1|5e-107|387|gmx:100776878|cytochrome P450, family 93, subfamily A, polypeptide 1 (3,9-dihydroxypterocarpan 6a-monooxygenase) [EC:1.14.13.28];K15814|2|5e-91|333|gmx:100037459|beta-amyrin 24-hydroxylase [EC:1.14.99.43];K05280|3|5e-84|310|sbi:SORBI_04g024730|flavonoid 3'-monooxygenase [EC:1.14.13.21]	-	GO:0016491//oxidoreductase activity;GO:0005506//iron ion binding	-	gi|115465868|ref|NP_001056533.1|/0/Os06g0102100 [Oryza sativa Japonica Group]
LOC_Os07g07040.1	133.522	19.6247	15.0707	12.7073	11.376	66.2431	12.2591	11.8268	7.775	15.4624	144.337	15.6988	17.1962	13.7507	13.0532	64.4233	11.4195	16.8252	8.75759	13.6483	cDNA|erythrocyte binding protein 3, putative, expressed	-	-	-	-	gi|218199142|gb|EEC81569.1|/1.93687e-36/hypothetical protein OsI_25014 [Oryza sativa Indica Group]
LOC_Os01g19020.1	133.497	1.64081	10.5598	40.3368	35.4032	102.839	2.54947	21.5895	29.7092	11.8847	36.7904	1.01316	19.1376	41.4436	10.9977	56.6681	1.97905	18.3103	60.4348	18.5444	cDNA|peroxidase precursor, putative, expressed	K00430|1|5e-46|183|smo:SELMODRAFT_186230|peroxidase [EC:1.11.1.7]	GO:0031410//cytoplasmic vesicle	GO:0016209//antioxidant activity;GO:0005506//iron ion binding;GO:0003824//catalytic activity	GO:0006950//response to stress;GO:0008152//metabolic process	gi|125525500|gb|EAY73614.1|/1.45193e-173/hypothetical protein OsI_01501 [Oryza sativa Indica Group]
LOC_Os04g34270.1	133.216	13.3442	8.35511	10.8618	9.43403	110.356	10.4019	5.88067	10.4934	5.19886	179.936	10.7722	4.07168	6.6372	7.82983	142.219	12.0956	9.02495	7.82001	5.30278	cDNA|serine/threonine-protein kinase receptor precursor, putative, expressed	K13416|1|2e-55|216|ath:AT4G33430|brassinosteroid insensitive 1-associated receptor kinase 1 [EC:2.7.10.1 2.7.11.1];K04733|4|1e-53|210|smo:SELMODRAFT_159261|interleukin-1 receptor-associated kinase 4 [EC:2.7.11.1];K13417|5|2e-53|209|ath:AT2G13790|somatic embryogenesis receptor kinase 4 [EC:2.7.10.1 2.7.11.1]	GO:0031410//cytoplasmic vesicle	GO:0004672//protein kinase activity;GO:0000166//nucleotide binding	GO:0009987//cellular process	gi|115458356|ref|NP_001052778.1|/0/Os04g0419900 [Oryza sativa Japonica Group]
LOC_Os04g38750.1	132.452	94.4539	143.315	128.656	153.696	121.592	115.265	133.734	130.323	28.1158	91.7284	124.179	102.056	120.209	226.206	104.514	128.179	119.47	105.819	102.923	cDNA|plastid-specific 30S ribosomal protein 3, chloroplast precursor, putative, expressed	-	GO:0030529//ribonucleoprotein complex;GO:0009536//plastid	GO:0003723//RNA binding;GO:0005198//structural molecule activity	GO:0010467//gene expression	gi|115458788|ref|NP_001052994.1|/2.26462e-69/Os04g0461100 [Oryza sativa Japonica Group]
LOC_Os08g41830.1	131.943	57.8227	87.6144	87.2492	94.7804	100.741	63.3795	81.4124	89.9786	49.528	167.346	67.1396	65.6537	84.2249	88.4904	132.448	58.9488	136.49	93.4966	74.2733	cDNA|sulfite oxidase, putative, expressed	K00387|1|0.0|809|osa:4346125|sulfite oxidase [EC:1.8.3.1]	GO:0042579//microbody	GO:0046914//transition metal ion binding;GO:0016670//oxidoreductase activity, acting on a sulfur group of donors, oxygen as acceptor	GO:0010035//response to inorganic substance;GO:0006778//porphyrin-containing compound metabolic process	gi|115477461|ref|NP_001062326.1|/0/Os08g0530400 [Oryza sativa Japonica Group]
LOC_Os12g01449.1	131.167	5.42175	49.0458	94.9236	69.0147	123.013	4.76153	40.5258	105.081	41.6827	129.709	10.1681	44.2677	104.806	65.3065	103.385	3.35501	53.0144	115.673	77.7294	cDNA|chloroplast unusual positioning protein, putative, expressed	-	GO:0009527//plastid outer membrane	-	GO:0009658//chloroplast organization	gi|108862074|gb|ABG21846.1|/0/expressed protein [Oryza sativa Japonica Group]
LOC_Os08g39840.1	130.512	341.503	937.829	379.659	293.744	33.2369	540.466	829.682	398.564	281.687	215.556	454.804	761.635	285.609	201.896	152.871	515.274	417.982	493.907	279.924	cDNA|lipoxygenase, chloroplast precursor, putative, expressed	K00454|1|0.0|1609|osa:4345993|lipoxygenase [EC:1.13.11.12]	GO:0043231//intracellular membrane-bounded organelle	GO:0046914//transition metal ion binding;GO:0016702//oxidoreductase activity, acting on single donors with incorporation of molecular oxygen, incorporation of two atoms of oxygen;GO:0016627//oxidoreductase activity, acting on the CH-CH group of donors	GO:0009607//response to biotic stimulus;GO:0006950//response to stress;GO:0008610//lipid biosynthetic process;GO:0006091//generation of precursor metabolites and energy	gi|115477206|ref|NP_001062199.1|/0/Os08g0508800 [Oryza sativa Japonica Group]
LOC_Os04g55230.1	129.496	7.28834	7.99454	39.0327	110.119	113.608	16.0519	23.1728	49.1633	61.4992	119.634	17.2684	5.38408	51.9069	83.0922	102.856	22.0838	29.5711	61.9318	84.3413	cDNA|tetratricopeptide repeat domain containing protein, putative, expressed	K03255|1|9e-99|361|ppp:PHYPADRAFT_203627|protein TIF31	-	-	GO:0009725//response to hormone stimulus	gi|38344005|emb|CAE03171.2|/0/OSJNBa0070O11.2 [Oryza sativa Japonica Group]
LOC_Os02g22160.1	128.727	17.1505	51.0468	66.5346	67.7255	105.868	40.4596	46.7802	114.075	147.027	33.2743	34.2004	60.164	53.5326	85.6588	27.7302	35.9804	25.2131	76.0533	139.298	cDNA|DNA binding protein, putative, expressed	-	-	-	-	gi|115445863|ref|NP_001046711.1|/0/Os02g0327500 [Oryza sativa Japonica Group]
LOC_Os11g29290.1	128.645	17.9067	14.6515	7.34259	43.2981	90.0354	27.2209	16.7892	8.79651	66.1986	95.8139	20.6778	32.1976	15.8983	28.5765	86.7419	42.6351	13.3106	28.4258	47.1894	cDNA|cytochrome P450, putative, expressed	K13407|1|4e-101|367|vvi:100259592|cytochrome P450, family 94, subfamily A, polypeptide 1 (fatty acid omega-hydroxylase) [EC:1.14.-.-];K00517|3|2e-96|351|ath:AT3G56630|[EC:1.14.-.-]	GO:0031410//cytoplasmic vesicle	GO:0016491//oxidoreductase activity;GO:0005506//iron ion binding	-	gi|297611832|ref|NP_001067905.2|/0/Os11g0483000 [Oryza sativa Japonica Group]
LOC_Os09g36320.1	128.614	13.4663	13.141	12.289	8.80033	133.007	14.1706	9.43664	28.2983	16.2565	61.2131	7.91912	13.1291	6.6422	8.7155	67.9513	7.94068	7.38676	7.09983	8.96244	cDNA|tyrosine protein kinase domain containing protein, putative, expressed	K00924|1|3e-109|394|aly:ARALYDRAFT_494273|[EC:2.7.1.-];K05658|5|1e-94|345|vvi:100262734|ATP-binding cassette, subfamily B (MDR/TAP), member 1	GO:0043231//intracellular membrane-bounded organelle	GO:0004672//protein kinase activity;GO:0032559	GO:0006464//cellular protein modification process	gi|115480353|ref|NP_001063770.1|/0/Os09g0533600 [Oryza sativa Japonica Group]
LOC_Os03g32499.1	128.478	87.5444	68.8812	43.4537	33.1429	220.713	81.5867	48.4627	36.9357	23.2571	91.215	28.4686	60.2408	24.1405	25.7519	202.05	52.1667	64.016	31.6003	19.8884	cDNA|expressed protein	-	-	-	-	gi|115453709|ref|NP_001050455.1|/3.94734e-46/Os03g0439800 [Oryza sativa Japonica Group]
LOC_Os06g48330.1	128.408	44.7264	79.4195	33.8731	36.7501	116.472	35.3123	45.9117	28.8835	38.8326	70.4504	97.3457	131.25	22.2983	29.8898	91.0958	41.8823	68.7067	23.3485	19.8353	cDNA|ATEXO70G1, putative, expressed	K07195|1|0.0|1189|osa:4341952|exocyst complex component 7	GO:0044444//cytoplasmic part;GO:0043234//protein complex	-	GO:0006887//exocytosis	gi|297606430|ref|NP_001058467.2|/0/Os06g0698600 [Oryza sativa Japonica Group]
LOC_Os05g39930.1	127.853	1.77105	4.79917	32.4801	24.5079	140.57	4.43351	4.98258	24.6673	160.352	27.3741	2.65583	8.09922	14.6053	52.8409	29.2879	7.83254	3.42677	15.6217	78.9195	cDNA|spotted leaf 11, putative, expressed	K14431|1|8e-12|71.2|aly:ARALYDRAFT_311885|transcription factor TGA	GO:0043231//intracellular membrane-bounded organelle	-	-	gi|115464475|ref|NP_001055837.1|/0/Os05g0476700 [Oryza sativa Japonica Group]
LOC_Os04g51300.1	127.722	13.9458	26.2361	18.6501	71.4688	139.102	25.1827	63.0361	22.6288	10.3401	193.042	16.0587	14.6117	16.4875	61.3682	146.744	25.0946	49.8626	27.0419	26.3397	cDNA|peroxidase precursor, putative, expressed	K00434|1|0.0|665|osa:4336886|L-ascorbate peroxidase [EC:1.11.1.11]	GO:0044436;GO:0009534//chloroplast thylakoid	GO:0016209//antioxidant activity;GO:0005506//iron ion binding	GO:0006950//response to stress;GO:0008152//metabolic process	gi|115460338|ref|NP_001053769.1|/0/Os04g0602100 [Oryza sativa Japonica Group]
LOC_Os06g04240.1	126.828	0.265799	1.62058	17.035	49.8525	183.743	8.2599	6.07432	73.8853	144.682	8.41381	9.56608	6.69099	21.602	113.128	7.77585	8.46364	2.29636	16.951	159.88	cDNA|expressed protein	-	-	-	-	gi|115466220|ref|NP_001056709.1|/6.54379e-31/Os06g0133500 [Oryza sativa Japonica Group]
LOC_Os03g26820.1	126.805	222.634	129.895	140.558	78.1628	126.501	158.012	126.367	191.533	219.899	122.234	138.016	142.228	168.055	122.33	200.483	162.814	105.145	102.279	126.164	cDNA|LTPL52 - Protease inhibitor/seed storage/LTP family protein precursor, expressed	-	GO:0031410//cytoplasmic vesicle	-	-	gi|115453303|ref|NP_001050252.1|/8.29409e-43/Os03g0385400 [Oryza sativa Japonica Group]
LOC_Os05g39260.1	126.114	47.9073	64.3567	130.845	54.9584	149.358	40.0996	51.6138	128.515	70.2602	53.1126	36.1101	55.2583	54.7404	37.2799	46.5724	28.0508	24.8272	49.0025	33.3214	cDNA|zinc finger, C3HC4 type domain containing protein, expressed	K05283|1|4e-08|57.8|aly:ARALYDRAFT_354960|phosphatidylinositol glycan, class W [EC:2.3.-.-];K11982|2|7e-08|57.0|zma:100383341|E3 ubiquitin-protein ligase RNF115/126 [EC:6.3.2.19];K15277|3|9e-08|56.6|ota:Ot17g00560|solute carrier family 35 (adenosine 3'-phospho 5'-phosphosulfate transporter), member B3;K06058|4|1e-07|55.8|smo:SELMODRAFT_73860|deltex	-	-	-	gi|125552668|gb|EAY98377.1|/6.63229e-69/hypothetical protein OsI_20288 [Oryza sativa Indica Group]
LOC_Os10g15300.1	125.964	49.1954	79.3433	62.531	120.782	147.939	70.8289	86.4999	81.5881	11.5236	94.4272	67.8403	42.4919	71.4195	150.247	119.272	105.826	85.5405	73.5572	79.4348	cDNA|expressed protein	-	-	-	-	gi|115481466|ref|NP_001064326.1|/1.69135e-42/Os10g0213700 [Oryza sativa Japonica Group]
LOC_Os07g37420.1	125.953	1.24665	14.2968	74.5263	104.118	151.828	3.13614	8.69491	99.167	47.0192	76.4584	2.82774	6.45573	96.2091	106.835	87.0076	4.98349	13.8476	63.8868	60.8449	cDNA|versicolorin reductase, putative, expressed	K00059|1|8e-99|358|osa:4343598|3-oxoacyl-[acyl-carrier protein] reductase [EC:1.1.1.100]	GO:0043231//intracellular membrane-bounded organelle	GO:0003824//catalytic activity	GO:0008152//metabolic process	gi|125558803|gb|EAZ04339.1|/9.00884e-98/hypothetical protein OsI_26479 [Oryza sativa Indica Group]
LOC_Os05g33290.1	125.376	35.5848	49.6002	63.2187	104.442	124.96	43.711	46.6146	63.8519	17.7915	140.648	57.6678	35.6726	57.9613	116.441	117.614	53.1757	85.7005	57.1807	66.3459	cDNA|uncharacterized conserved membrane protein specific to cyanobacteria, putative, expressed	-	GO:0043231//intracellular membrane-bounded organelle	-	-	gi|125552271|gb|EAY97980.1|/9.72756e-83/hypothetical protein OsI_19899 [Oryza sativa Indica Group]
LOC_Os01g73940.1	125.234	454.7	247.989	291.995	303.914	128.607	468.584	234.085	311.882	64.9268	245.042	388.371	235.647	366.128	227.867	221.701	347.906	236.87	245.139	135.833	cDNA|expressed protein	-	-	-	-	gi|115442499|ref|NP_001045529.1|/2.39385e-39/Os01g0971000 [Oryza sativa Japonica Group]
LOC_Os04g34610.1	124.387	5.85158	11.487	155.05	52.0159	71.7114	6.26805	10.361	164.601	28.4649	130.174	5.27902	7.6999	236.386	68.2651	102.258	4.23472	15.6547	87.9347	28.776	cDNA|expressed protein	-	-	-	-	gi|38605917|emb|CAE05952.3|/0/OSJNBb0088C09.11 [Oryza sativa Japonica Group]
LOC_Os04g43800.1	124.352	1.97667	5.13317	7.45202	15.9414	108.357	2.65423	1.74912	2.83361	36.9072	35.7031	2.24734	6.48708	6.4399	10.8771	23.3448	1.6954	2.13467	12.5152	15.6135	cDNA|phenylalanine ammonia-lyase, putative, expressed	K10775|1|0.0|1341|osa:4336415|phenylalanine ammonia-lyase [EC:4.3.1.24]	GO:0044424//intracellular part	GO:0016841//ammonia-lyase activity	GO:0006558//L-phenylalanine metabolic process	gi|115459452|ref|NP_001053326.1|/0/Os04g0518400 [Oryza sativa Japonica Group]
LOC_Os04g57720.1	123.686	12.9431	11.2956	42.0502	48.0639	141.282	34.3856	19.1393	47.4177	57.7389	74.2602	11.2829	14.7193	17.0344	35.7217	43.8042	26.1535	18.5821	23.1984	56.7527	cDNA|OsRR6 type-A response regulator, expressed	K14492|1|7e-65|246|osa:4337372|two-component response regulator ARR-A family	-	GO:0004871//signal transducer activity	GO:0009725//response to hormone stimulus;GO:0006351//transcription, DNA-dependent;GO:0007165//signal transduction	gi|90265238|emb|CAH67773.1|/8.15242e-64/H0322F07.10 [Oryza sativa Indica Group]
LOC_Os09g36800.1	123.316	8.02982	37.1207	99.4511	161.728	113.342	23.3131	48.8723	99.2877	213.069	129.776	20.7107	48.8542	137.332	132.025	119.219	21.6074	42.8698	148.459	184.296	cDNA|3-dehydroquinate synthase, putative, expressed	K01735|1|0.0|706|osa:4347717|3-dehydroquinate synthase [EC:4.2.3.4]	GO:0043231//intracellular membrane-bounded organelle	GO:0016838//carbon-oxygen lyase activity, acting on phosphates	GO:0008652//cellular amino acid biosynthetic process	gi|115480417|ref|NP_001063802.1|/0/Os09g0539100 [Oryza sativa Japonica Group]
LOC_Os05g10414.1	122.627	1142.5	847.999	216.055	172.439	151.494	1267.91	1133	195.72	75.2512	137.331	885.617	808.19	160.87	167.068	215.77	1344.61	698.992	142.783	106.924	cDNA|expressed protein	-	-	-	-	gi|297723789|ref|NP_001174258.1|/3.35359e-19/Os05g0192700 [Oryza sativa Japonica Group]
LOC_Os04g38950.1	122.137	16.3477	21.6303	51.1984	93.791	96.6734	42.3347	27.4182	118.339	117.115	106.124	47.407	23.834	51.7766	82.5596	99.3024	24.1542	25.1943	63.6513	111.068	cDNA|class I glutamine amidotransferase, putative, expressed	K01658|1|1e-124|444|osa:4336076|anthranilate synthase component II [EC:4.1.3.27]	GO:0043231//intracellular membrane-bounded organelle	GO:0016833//oxo-acid-lyase activity	GO:0051707//response to other organism;GO:0009725//response to hormone stimulus;GO:0009850//auxin metabolic process;GO:0009064//glutamine family amino acid metabolic process;GO:0006568//tryptophan metabolic process;GO:0006970//response to osmotic stress;GO:0048527//lateral root development	gi|115458822|ref|NP_001053011.1|/1.33753e-123/Os04g0463500 [Oryza sativa Japonica Group]
LOC_Os03g19380.1	121.84	27.6465	118.857	415.816	630.055	69.4372	59.6789	98.8078	287.415	231.268	65.0239	36.6319	51.5878	744.033	637.117	43.7387	43.6526	88.3165	429.993	329.057	cDNA|calvin cycle protein CP12, putative, expressed	-	GO:0043231//intracellular membrane-bounded organelle	-	-	gi|125543561|gb|EAY89700.1|/2.36044e-41/hypothetical protein OsI_11237 [Oryza sativa Indica Group]
LOC_Os09g27750.1	121.727	76.2035	65.4082	320.503	28.2285	78.1956	36.644	40.8916	163.899	21.0958	152.736	34.6304	65.2148	377.912	46.7976	129.557	44.5287	36.0488	184.351	30.7036	cDNA|1-aminocyclopropane-1-carboxylate oxidase 1, putative, expressed	K05933|1|3e-173|606|osa:4347224|aminocyclopropanecarboxylate oxidase [EC:1.14.17.4]	-	GO:0003824//catalytic activity	GO:0008152//metabolic process	gi|115479471|ref|NP_001063329.1|/3.68474e-172/Os09g0451000 [Oryza sativa Japonica Group]
LOC_Os01g62950.1	121.52	0.856698	1.04466	5.32908	6.42719	114.971	1.77483	1.42387	11.7563	26.9929	279.66	2.72051	2.58789	4.58709	3.06246	209.521	0.991971	3.1456	3.64233	6.20855	cDNA|ras-related protein, putative, expressed	K07976|1|1e-117|421|osa:4324856|Rab family, other	GO:0016020//membrane	GO:0003676//nucleic acid binding;GO:0032561//guanyl ribonucleotide binding;GO:0003824//catalytic activity	GO:0035556//intracellular signal transduction;GO:0006351//transcription, DNA-dependent;GO:0006810//transport	gi|115441051|ref|NP_001044805.1|/1.19829e-116/Os01g0848700 [Oryza sativa Japonica Group]
LOC_Os01g72950.1	121.393	19.1372	35.9191	22.0685	47.995	146.944	29.1521	62.912	22.5778	14.6769	118.262	45.2809	23.5771	18.9437	59.6075	133.706	56.0492	88.5031	20.7397	24.7076	cDNA|expressed protein	K01528|1|6e-35|145|smo:SELMODRAFT_437242|dynamin GTPase [EC:3.6.5.5]	GO:0043234//protein complex;GO:0009534//chloroplast thylakoid;GO:0016020//membrane	GO:0017111//nucleoside-triphosphatase activity;GO:0016651//oxidoreductase activity, acting on NADH or NADPH;GO:0032561//guanyl ribonucleotide binding	GO:0010257;GO:0009207	gi|115442365|ref|NP_001045462.1|/3.18235e-49/Os01g0959900 [Oryza sativa Japonica Group]
LOC_Os08g40510.1	121.343	399.333	486.979	182.259	153.213	90.1687	351.859	481.245	187.241	65.8134	174.454	340.404	439.466	201.906	192.383	210.109	311.336	259.017	179.842	127.172	cDNA|KID-containing protein, putative, expressed	-	-	-	-	gi|125562186|gb|EAZ07634.1|/3.77111e-29/hypothetical protein OsI_29885 [Oryza sativa Indica Group]
LOC_Os03g20100.1	121.217	21.154	34.1701	30.425	75.1789	100.466	19.7593	34.0411	38.7228	13.9495	115.636	33.7823	29.5498	24.669	89.8805	95.9878	28.435	63.3848	31.6257	35.4461	cDNA|S1 RNA binding domain containing protein, expressed	K02945|1|0.0|681|osa:4332652|small subunit ribosomal protein S1	GO:0009532//plastid stroma;GO:0030529//ribonucleoprotein complex	GO:0003676//nucleic acid binding;GO:0005198//structural molecule activity	GO:0010467//gene expression	gi|108707824|gb|ABF95619.1|/0/30S ribosomal protein S1, chloroplast precursor, putative, expressed [Oryza sativa Japonica Group]
LOC_Os03g17470.1	120.885	39.755	28.3587	61.2903	171.022	117.436	50.7256	52.7829	104.682	294.915	180.223	31.4916	24.1242	96.4128	214.405	163.284	67.0669	54.8743	73.2241	356.795	cDNA|IN2-1 protein, putative, expressed	K00799|1|2e-108|389|zma:100282747|glutathione S-transferase [EC:2.5.1.18]	GO:0044424//intracellular part	GO:0016765//transferase activity, transferring alkyl or aryl (other than methyl) groups	-	gi|222624688|gb|EEE58820.1|/7.45916e-123/hypothetical protein OsJ_10387 [Oryza sativa Japonica Group]
LOC_Os01g44050.1	120.633	1.58936	0.504706	4.30666	6.72533	238.231	0.926072	2.06373	5.76718	13.7066	45.6924	0.736041	0.900204	10.6375	6.32513	49.6927	1.62945	1.39458	3.43144	10.1813	cDNA|siroheme synthase, putative, expressed	-	GO:0009536//plastid	GO:0008169//C-methyltransferase activity	GO:0006783//heme biosynthetic process;GO:0006730//one-carbon metabolic process	gi|357135625|ref|XP_003569409.1|/1.61589e-136/PREDICTED: siroheme synthase 2-like [Brachypodium distachyon]
LOC_Os03g15870.1	120.497	50.1656	61.0518	47.9783	122.798	105.298	58.0959	71.1719	55.0635	13.1839	61.0424	57.0176	20.7118	60.4165	189.114	76.337	86.8159	49.8606	49.4148	55.9195	cDNA|ribosomal protein L4, putative, expressed	K02926|1|6e-115|412|osa:4332348|large subunit ribosomal protein L4	GO:0000315//organellar large ribosomal subunit;GO:0009532//plastid stroma;GO:0009534//chloroplast thylakoid	GO:0008187//poly-pyrimidine tract binding;GO:0005198//structural molecule activity	GO:0010467//gene expression	gi|115452095|ref|NP_001049648.1|/6.7904e-114/Os03g0265400 [Oryza sativa Japonica Group]
LOC_Os01g60020.1	119.554	30.199	30.9768	50.6149	55.5195	129.417	33.0525	39.5084	30.1989	421.741	12.9638	14.3246	39.1576	48.0787	111.549	5.83417	32.5758	21.0753	58.7966	183.017	cDNA|NAC domain transcription factor, putative, expressed	-	-	-	-	gi|115440675|ref|NP_001044617.1|/1.19933e-177/Os01g0816100 [Oryza sativa Japonica Group]
LOC_Os03g18910.1	118.849	2.26017	2.06704	7.95276	11.9246	102.779	2.10709	3.36519	4.77166	43.7922	10.8808	3.03043	3.56545	5.18649	12.2875	7.71404	5.37949	3.01036	7.00678	26.7533	cDNA|COBRA-like protein 7 precursor, putative, expressed	-	GO:0031225//anchored to membrane;GO:0031410//cytoplasmic vesicle;GO:0043231//intracellular membrane-bounded organelle	-	-	gi|108707689|gb|ABF95484.1|/0/COBRA-like protein 7 precursor, putative, expressed [Oryza sativa Japonica Group]
LOC_Os11g29500.1	118.661	248.766	120.54	104.89	119.31	184.306	351.538	295.677	169.306	38.4082	187.54	231.449	107.842	124.936	121.397	227.264	345.908	139.698	99.5025	105.729	cDNA|expressed protein	-	-	-	-	gi|297728357|ref|NP_001176542.1|/4.68996e-24/Os11g0485500 [Oryza sativa Japonica Group]
LOC_Os03g16860.1	118.521	0.942368	19.6744	74.9301	101.973	95.2851	4.8808	28.1214	148.385	170.148	72.4575	4.71556	44.3392	74.9498	105.272	31.6621	2.3146	49.0344	54.4072	123.55	cDNA|DnaK family protein, putative, expressed	K03283|1|0.0|1200|osa:4332413|heat shock 70kDa protein 1/8	-	GO:0016628//oxidoreductase activity, acting on the CH-CH group of donors, NAD or NADP as acceptor;GO:0032559	GO:0008152//metabolic process;GO:0050896//response to stimulus	gi|115452223|ref|NP_001049712.1|/0/Os03g0276500 [Oryza sativa Japonica Group]
LOC_Os01g67120.1	118.276	5.46855	75.5243	64.27	88.618	138.474	10.5568	86.9302	66.1807	26.0165	145.566	5.7009	48.0559	56.7234	98.5758	137.761	11.193	95.0275	58.492	52.8412	cDNA|rhodanese-like domain containing protein, putative, expressed	-	GO:0009536//plastid	-	-	gi|115441603|ref|NP_001045081.1|/0/Os01g0896500 [Oryza sativa Japonica Group]
LOC_Os01g01120.1	118.133	14.4999	32.5794	41.1503	72.0795	168.615	11.1815	22.928	61.5079	12.078	134.51	13.1315	15.5737	26.9577	116.445	196.07	18.0331	22.7925	46.3785	47.3703	cDNA|enolase-phosphatase E1, putative, expressed	K09880|1|1e-147|521|osa:4326460|enolase-phosphatase E1 [EC:3.1.3.77];K16054|2|5e-78|289|osa:4350524|methylthioribulose 1-phosphate dehydratase / enolase-phosphatase E1 [EC:4.2.1.109 3.1.3.77]	GO:0043231//intracellular membrane-bounded organelle	GO:0016787//hydrolase activity	GO:0009086//methionine biosynthetic process	gi|15128441|dbj|BAB62625.1|/3.18941e-147/P0402A09.8 [Oryza sativa Japonica Group]
LOC_Os07g02330.1	118.083	88.3662	97.3681	46.9105	26.4215	116.025	83.2636	94.1427	122.686	10.4106	75.9597	63.2508	116.985	18.0687	22.2998	72.2847	59.3266	78.1833	18.9781	8.26672	cDNA|protein phosphatase 2C, putative, expressed	K01090|1|2e-22|105|sbi:SORBI_01g038410|protein phosphatase [EC:3.1.3.16];K14497|2|2e-15|82.0|aly:ARALYDRAFT_495242|protein phosphatase 2C [EC:3.1.3.16]	GO:0043231//intracellular membrane-bounded organelle	GO:0004721//phosphoprotein phosphatase activity	-	gi|115470303|ref|NP_001058750.1|/0/Os07g0114000 [Oryza sativa Japonica Group]
LOC_Os03g29970.1	117.822	40.6939	74.55	41.325	107.499	150.24	70.3541	100.917	29.9989	11.8317	80.5098	35.4919	28.279	46.8553	88.9976	135.257	78.809	75.2046	45.9441	37.0864	cDNA|histone-like transcription factor and archaeal histone, putative, expressed	K08065|1|9e-54|207|gmx:100813169|nuclear transcription Y subunit beta;K02326|4|2e-08|57.4|smo:SELMODRAFT_115079|DNA polymerase epsilon subunit 3 [EC:2.7.7.7]	GO:0043231//intracellular membrane-bounded organelle	GO:0003677//DNA binding	GO:0006351//transcription, DNA-dependent	gi|125586649|gb|EAZ27313.1|/1.70113e-67/hypothetical protein OsJ_11252 [Oryza sativa Japonica Group]
LOC_Os06g25439.1	117.641	14.2031	95.8339	125.833	148.139	101.475	18.8319	75.5398	102.951	65.4295	107.903	27.0619	77.8001	172.74	162.472	109.14	14.8012	115.345	141.404	101.167	cDNA|NAD dependent epimerase/dehydratase family protein, putative, expressed	-	GO:0009526//plastid envelope;GO:0009570//chloroplast stroma;GO:0009534//chloroplast thylakoid	GO:0003824//catalytic activity	-	gi|115468008|ref|NP_001057603.1|/2.72463e-57/Os06g0360300 [Oryza sativa Japonica Group]
LOC_Os06g51029.1	117.312	22.0996	34.505	86.128	84.2713	122.57	25.9833	27.4808	78.0448	62.7437	155.183	61.0438	43.9367	107.58	87.1271	112.786	24.4373	51.0421	75.0124	67.0523	cDNA|OsFtsH1 FtsH protease, homologue of AtFtsH1/5, expressed	K03798|1|0.0|1102|osa:4342113|cell division protease FtsH [EC:3.4.24.-]	GO:0009941//chloroplast envelope;GO:0044436;GO:0031224//intrinsic to membrane;GO:0009534//chloroplast thylakoid	GO:0004175//endopeptidase activity;GO:0032559;GO:0043169//cation binding;GO:0042623//ATPase activity, coupled	GO:0044257//cellular protein catabolic process;GO:0009767//photosynthetic electron transport chain;GO:0009207;GO:0009765//photosynthesis, light harvesting	gi|115470052|ref|NP_001058625.1|/0/Os06g0725900 [Oryza sativa Japonica Group]
LOC_Os01g59090.1	117.269	65.6877	14.0439	33.2539	32.5782	149.917	77.6433	21.9567	23.1705	6.53624	69.4826	77.9656	4.2567	30.9369	43.2287	99.2546	138.69	20.8952	31.2516	19.0215	cDNA|thylakoid lumenal 20 kDa protein, putative, expressed	K02717|1|1e-07|55.8|ath:AT3G55330|photosystem II oxygen-evolving enhancer protein 2	GO:0009523//photosystem II;GO:0009532//plastid stroma;GO:0009534//chloroplast thylakoid	GO:0046872//metal ion binding	GO:0044237//cellular metabolic process	gi|115440559|ref|NP_001044559.1|/5.05321e-121/Os01g0805300 [Oryza sativa Japonica Group]
LOC_Os04g25440.1	116.971	191.234	272.189	209.125	76.817	122.132	116.411	234.829	170.673	24.2183	87.0977	140.293	257.274	162.599	154.592	129.877	153.786	246.039	110.976	37.3083	cDNA|cytokinin-O-glucosyltransferase 2, putative, expressed	K13030|1|1e-99|362|sbi:SORBI_01g001220|cyanohydrin beta-glucosyltransferase [EC:2.4.1.85];K13692|2|2e-56|218|rcu:RCOM_1154190|UDP-glucose:(indol-3-yl)acetate beta-D-glucosyltransferase [EC:2.4.1.121];K13691|3|8e-52|203|vvi:100242294|pathogen-inducible salicylic acid glucosyltransferase [EC:2.4.1.-];K13493|5|2e-51|202|ath:AT5G05870|cytokinin-N-glucosyltransferase [EC:2.4.1.-]	GO:0043231//intracellular membrane-bounded organelle	GO:0016757//transferase activity, transferring glycosyl groups	-	gi|115457718|ref|NP_001052459.1|/0/Os04g0320700 [Oryza sativa Japonica Group]
LOC_Os09g25810.2	116.909	0.264713	0	6.86101	34.1486	133.922	0.411307	0.274977	5.93789	2.58845	72.0106	0.280205	0	4.55584	1.03499	72.9233	0.638564	0	6.09618	0.685139	cDNA|nodulin, putative, expressed	-	GO:0044464//cell part	-	-	gi|215769020|dbj|BAH01249.1|/0/unnamed protein product [Oryza sativa Japonica Group]
LOC_Os02g48470.1	116.548	16.5436	11.0882	45.1181	17.7123	135.257	14.9491	12.7974	79.2664	80.6933	179.668	7.45184	15.5948	22.549	33.4228	155.147	21.0578	11.7839	22.7596	30.2464	cDNA|expressed protein	-	-	-	-	gi|115448291|ref|NP_001047925.1|/1.0171e-89/Os02g0715300 [Oryza sativa Japonica Group]
LOC_Os11g05860.1	116.006	88.9562	53.2487	83.841	53.8737	108.661	89.7211	68.6494	56.5503	63.5852	55.5768	32.9759	56.0279	72.4858	74.8316	80.4245	77.6688	46.2832	96.1782	92.6552	cDNA|harpin-induced protein 1 domain containing protein, expressed	-	-	-	-	gi|115484275|ref|NP_001065799.1|/7.99265e-107/Os11g0157200 [Oryza sativa Japonica Group]
LOC_Os02g35180.1	115.128	26.1358	27.4903	86.9716	92.8163	137.678	29.4478	40.962	41.7464	13.3263	91.1688	20.1424	21.3535	91.2993	112.688	110.665	32.4085	32.1863	51.0715	42.7236	cDNA|OsRR2 type-A response regulator, expressed	K14492|1|2e-110|398|osa:4329677|two-component response regulator ARR-A family	-	-	-	gi|297599428|ref|NP_001047142.2|/1.84822e-109/Os02g0557800 [Oryza sativa Japonica Group]
LOC_Os03g13170.1	114.871	327.241	230.564	401.593	276.201	56.36	259.086	139.424	340.899	335.404	83.4565	402.321	205.083	482.572	326.054	55.2625	246.687	180.84	384.96	294.677	cDNA|ubiquitin fusion protein, putative, expressed	K02927|1|1e-69|261|osa:4332169|large subunit ribosomal protein L40e	GO:0043231//intracellular membrane-bounded organelle;GO:0030529//ribonucleoprotein complex	GO:0005198//structural molecule activity	GO:0010467//gene expression;GO:0032446//protein modification by small protein conjugation	gi|115451757|ref|NP_001049479.1|/1.14297e-68/Os03g0234200 [Oryza sativa Japonica Group]
LOC_Os05g03620.1	114.156	12.5217	9.90458	23.8715	30.4631	127.626	20.0456	10.4205	47.5016	129.012	29.2773	19.2793	14.3993	13.1289	30.996	21.1603	19.9084	4.68679	17.9599	63.4186	cDNA|TKL_IRAK_CR4L.4 - The CR4L subfamily has homology with Crinkly4, expressed	K00924|1|2e-70|266|osa:4333525|[EC:2.7.1.-]	-	GO:0004672//protein kinase activity;GO:0000166//nucleotide binding	-	gi|222630061|gb|EEE62193.1|/0/hypothetical protein OsJ_16980 [Oryza sativa Japonica Group]
LOC_Os08g34790.1	114.089	5.87894	16.8766	32.5527	62.931	104.013	11.1899	23.7406	126.637	104.434	19.6274	8.8678	26.1205	41.3853	63.2931	19.4201	11.6999	14.4437	55.6526	115.186	cDNA|AMP-binding domain containing protein, expressed	K01904|1|0.0|969|osa:4345717|4-coumarate--CoA ligase [EC:6.2.1.12]	-	GO:0016491//oxidoreductase activity	GO:0008152//metabolic process	gi|115476678|ref|NP_001061935.1|/0/Os08g0448000 [Oryza sativa Japonica Group]
LOC_Os02g03230.1	114.083	74.1889	104.333	43.0766	87.1988	131.649	116.452	161.106	38.2994	32.4774	108.636	55.9461	77.8652	42.3539	45.0074	146.064	64.2707	239.071	45.2794	43.8419	cDNA|membrane related protein CP5, putative, expressed	-	-	-	-	gi|218189961|gb|EEC72388.1|/0/hypothetical protein OsI_05667 [Oryza sativa Indica Group]
LOC_Os01g53020.1	113.697	24.2874	36.8815	81.018	57.7992	113.557	17.95	27.9221	92.6607	30.2423	189.638	51.851	40.6677	81.7993	80.4799	149.156	16.7207	38.1643	54.7481	43.9324	cDNA|heat shock protein DnaJ, putative, expressed	K05337|1|4e-21|100|olu:OSTLU_7956|ferredoxin;K03686|4|5e-10|64.3|rcu:RCOM_1526580|molecular chaperone DnaJ	GO:0043231//intracellular membrane-bounded organelle	GO:0046914//transition metal ion binding;GO:0051540;GO:0005515//protein binding	GO:0050896//response to stimulus;GO:0044267//cellular protein metabolic process	gi|115439727|ref|NP_001044143.1|/5.01627e-166/Os01g0730500 [Oryza sativa Japonica Group]
LOC_Os03g02390.1	113.616	42.4607	47.1114	83.5735	73.0285	101.691	36.8341	49.8738	89.7485	132.204	117.548	54.9514	71.0061	94.2514	74.2502	117.78	46.6173	34.5126	66.7136	91.6468	cDNA|mitochondrial import inner membrane translocase subunit Tim17, putative, expressed	-	GO:0019866//organelle inner membrane;GO:0031224//intrinsic to membrane	GO:0022892	GO:0006810//transport	gi|115450293|ref|NP_001048747.1|/1.50852e-81/Os03g0114900 [Oryza sativa Japonica Group]
LOC_Os04g37430.1	113.39	3.40763	4.96542	10.4228	17.7649	101.121	8.65805	9.08315	9.89764	30.1076	11.003	5.6488	6.66822	10.0819	14.1493	11.2228	11.7254	3.61058	16.743	23.1643	cDNA|lipoxygenase protein, putative, expressed	K00454|1|0.0|1025|sbi:SORBI_06g018040|lipoxygenase [EC:1.13.11.12]	GO:0009536//plastid	GO:0046914//transition metal ion binding;GO:0016702//oxidoreductase activity, acting on single donors with incorporation of molecular oxygen, incorporation of two atoms of oxygen	GO:0009642//response to light intensity;GO:0051707//response to other organism;GO:0006633//fatty acid biosynthetic process;GO:0009694//jasmonic acid metabolic process;GO:0009719;GO:0048229//gametophyte development;GO:0003006//developmental process involved in reproduction;GO:0009900;GO:0006950//response to stress	gi|125548478|gb|EAY94300.1|/0/hypothetical protein OsI_16069 [Oryza sativa Indica Group]
LOC_Os05g50340.1	113.201	0.711718	0	39.5768	37.7673	99.637	0	0.739315	41.947	7.7327	179.53	0.753373	0	24.4981	48.4988	114.516	0	0	11.3472	7.36838	cDNA|MYB family transcription factor, putative, expressed	-	GO:0043231//intracellular membrane-bounded organelle	GO:0003676//nucleic acid binding	-	gi|115465643|ref|NP_001056421.1|/1.15542e-47/Os05g0579600 [Oryza sativa Japonica Group]
LOC_Os12g25200.1	112.984	152.007	77.9257	148.342	164.956	83.8135	99.2943	77.7945	171.423	131.92	108.958	158.851	108.161	87.8768	146.626	172.387	119.515	40.7098	71.4221	120.204	cDNA|chloride transporter, chloride channel family, putative, expressed	K05016|1|0.0|636|sbi:SORBI_04g022890|chloride channel 7	GO:0031224//intrinsic to membrane	GO:0005254//chloride channel activity;GO:0015103//inorganic anion transmembrane transporter activity	GO:0015698//inorganic anion transport;GO:0010035//response to inorganic substance	gi|115488410|ref|NP_001066692.1|/0/Os12g0438600 [Oryza sativa Japonica Group]
LOC_Os05g44900.1	112.961	46.1076	25.9747	12.0458	8.14086	89.0322	50.4422	31.2581	9.39267	19.5108	21.7649	55.3136	32.7432	7.11553	10.8436	17.3538	39.3385	31.4483	4.58551	10.217	cDNA|expressed protein	-	-	-	-	gi|222632283|gb|EEE64415.1|/7.98185e-66/hypothetical protein OsJ_19259 [Oryza sativa Japonica Group]
LOC_Os06g48200.1	112.803	21.1717	19.8356	18.9636	8.38004	72.1955	21.1532	14.6617	15.7181	2.4471	94.7647	7.15238	20.8647	29.4315	3.52248	163.701	12.1704	19.1344	17.2898	0.621814	cDNA|glycosyl hydrolases family 16, putative, expressed	K08235|1|6e-152|535|osa:4341944|xyloglucan:xyloglucosyl transferase [EC:2.4.1.207];K14504|2|1e-139|494|sbi:SORBI_10g028580|xyloglucan:xyloglucosyl transferase TCH4 [EC:2.4.1.207]	GO:0005576//extracellular region;GO:0031410//cytoplasmic vesicle;GO:0030312//external encapsulating structure	GO:0016798//hydrolase activity, acting on glycosyl bonds;GO:0016758//transferase activity, transferring hexosyl groups	GO:0044042//glucan metabolic process	gi|115469720|ref|NP_001058459.1|/6.8626e-151/Os06g0697000 [Oryza sativa Japonica Group]
LOC_Os08g36310.1	112.526	106.353	402.041	293.966	281.724	68.6742	50.2577	131.132	164.421	45.3069	81.2648	91.6498	218.069	276.71	274.678	62.0492	56.1351	118.658	249.696	156.22	cDNA|cytochrome P450, putative, expressed	K16084|1|2e-137|487|osa:4329723|cytochrome P450, family 76, subfamily M, polypeptide 7 (ent-cassa-12,15-diene 11-hydroxylase) [EC:1.14.13.145];K00517|2|2e-78|291|osa:4348172|[EC:1.14.-.-];K05280|3|1e-68|259|pop:POPTR_823742|flavonoid 3'-monooxygenase [EC:1.14.13.21]	GO:0031410//cytoplasmic vesicle	GO:0016491//oxidoreductase activity;GO:0005506//iron ion binding	GO:0006091//generation of precursor metabolites and energy	gi|115476802|ref|NP_001061997.1|/0/Os08g0465700 [Oryza sativa Japonica Group]
LOC_Os05g48900.1	111.996	1.08547	2.20604	30.9839	28.2327	97.1648	0.321255	4.67131	28.7819	7.24455	37.1214	0	3.90352	41.2179	9.87387	64.4173	0	2.00955	28.5689	23.1178	cDNA|fasciclin domain containing protein, expressed	-	GO:0031410//cytoplasmic vesicle	-	-	gi|115465457|ref|NP_001056328.1|/1.34712e-79/Os05g0563600 [Oryza sativa Japonica Group]
LOC_Os05g01530.1	111.639	18.7341	151.48	232.818	162.586	122.219	22.4553	160.966	206.938	39.5454	102.985	19.8305	116.147	169.4	199.114	107.785	14.9779	247.981	135.357	101.687	cDNA|expressed protein	-	-	GO:0005515//protein binding	GO:0044267//cellular protein metabolic process	gi|218195934|gb|EEC78361.1|/1.05618e-49/hypothetical protein OsI_18119 [Oryza sativa Indica Group]
LOC_Os05g34630.1	111.581	73.2316	128.031	111.836	53.7807	146.164	75.1772	126.217	101.684	25.2134	117.596	71.3764	82.9973	69.287	65.299	155.1	90.8366	104.265	66.9008	33.6584	cDNA|hydrolase, alpha/beta fold family domain containing protein, expressed	-	GO:0009526//plastid envelope	GO:0003824//catalytic activity	-	gi|115463939|ref|NP_001055569.1|/6.60732e-174/Os05g0419000 [Oryza sativa Japonica Group]
LOC_Os12g13350.1	111.534	72.1448	3.33234	29.3621	2.25021	241.416	7.64302	1.70323	54.088	15.1424	112.727	6.94247	5.77853	0	11.9058	247.033	15.0302	9.73895	0	12.7314	cDNA|retrotransposon protein, putative, Ty1-copia subclass, expressed	-	-	-	-	gi|77554106|gb|ABA96902.1|/1.7979e-24/retrotransposon protein, putative, Ty1-copia subclass, expressed [Oryza sativa Japonica Group]
LOC_Os02g40040.1	111.241	186.902	104.483	147.105	88.8834	99.9858	217.613	125.505	144.673	271.915	208.789	201.756	201.851	240.237	139.376	172.881	197.951	129.147	146.547	162.61	cDNA|expressed protein	-	GO:0009536//plastid	-	-	gi|218191166|gb|EEC73593.1|/6.33913e-22/hypothetical protein OsI_08059 [Oryza sativa Indica Group]
LOC_Os10g28050.1	111.005	234.907	366.799	369.841	755.702	65.3442	399.757	435.01	1045.6	764.75	318.432	247.163	438.141	450.017	582.953	172.422	306.938	167.346	713.378	937.467	cDNA|chitinase 2, putative, expressed	-	GO:0031410//cytoplasmic vesicle	GO:0016798//hydrolase activity, acting on glycosyl bonds;GO:0043167//ion binding	GO:0044238//primary metabolic process	gi|115482024|ref|NP_001064605.1|/4.08185e-149/Os10g0416100 [Oryza sativa Japonica Group]
LOC_Os05g25640.1	110.974	16.6934	41.8716	175.16	386.08	90.277	22.3264	72.1067	375.202	608.628	242.475	10.8483	93.5136	378.323	447.441	253.453	27.9338	57.8487	420.19	889.291	cDNA|cytochrome P450, putative, expressed	K00487|1|0.0|927|osa:4338409|trans-cinnamate 4-monooxygenase [EC:1.14.13.11]	GO:0031410//cytoplasmic vesicle	GO:0016491//oxidoreductase activity;GO:0005506//iron ion binding	GO:0008152//metabolic process	gi|115463181|ref|NP_001055190.1|/0/Os05g0320700 [Oryza sativa Japonica Group]
LOC_Os02g50600.1	110.876	4.17847	5.47516	30.4693	61.5695	77.3938	11.8459	8.10987	31.4366	246.227	21.3196	8.14768	6.75399	46.5757	138.559	17.6926	21.857	3.44373	53.276	215.159	cDNA|glycosyl transferase 8 domain containing protein, putative, expressed	K13648|1|5e-20|97.8|ath:AT4G38270|alpha-1,4-galacturonosyltransferase [EC:2.4.1.43]	GO:0031410//cytoplasmic vesicle;GO:0043231//intracellular membrane-bounded organelle	GO:0008194//UDP-glycosyltransferase activity	-	gi|115448575|ref|NP_001048067.1|/2.66512e-175/Os02g0739400 [Oryza sativa Japonica Group]
LOC_Os01g53330.1	110.203	2.01072	2.25831	9.57524	40.0847	117.399	1.42509	8.13488	18.2462	3.21943	99.4514	4.03276	1.27872	12.8506	26.0084	98.6573	5.41207	2.85716	14.9041	15.777	cDNA|anthocyanidin 5,3-O-glucosyltransferase, putative, expressed	K08237|1|4e-67|254|ath:AT4G01070|hydroquinone glucosyltransferase [EC:2.4.1.218]	-	GO:0016757//transferase activity, transferring glycosyl groups	-	gi|125571933|gb|EAZ13448.1|/0/hypothetical protein OsJ_03365 [Oryza sativa Japonica Group]
LOC_Os07g10840.1	109.896	248.616	452.154	262.389	144.782	87.4466	143.378	259.813	442.193	263.379	57.1687	68.9657	279.914	119.507	120.897	60.0115	150.328	274.008	186.406	81.0695	cDNA|uncharacterized glycosyltransferase, putative, expressed	K06617|1|0.0|1375|osa:4342703|raffinose synthase [EC:2.4.1.82]	-	GO:0008378//galactosyltransferase activity	-	gi|115471135|ref|NP_001059166.1|/0/Os07g0209100 [Oryza sativa Japonica Group]
LOC_Os03g12500.1	109.197	19.3146	23.9234	71.1857	368.105	46.0167	291.547	219.8	58.4943	316.967	37.9273	96.529	41.7026	169.882	378.499	64.8439	464.163	14.8396	244.532	611.529	cDNA|cytochrome P450, putative, expressed	K01723|1|2e-173|607|zma:542150|hydroperoxide dehydratase [EC:4.2.1.92]	-	GO:0005506//iron ion binding	-	gi|115451671|ref|NP_001049436.1|/0/Os03g0225900 [Oryza sativa Japonica Group]
LOC_Os05g05680.1	109.094	87.4694	86.6192	233.929	296.278	54.0589	76.0339	114.444	167.733	243.638	52.2186	74.012	110.234	256.093	285.668	38.166	100.528	145.903	300.404	295.463	cDNA|1-aminocyclopropane-1-carboxylate oxidase, putative, expressed	K05933|1|4e-177|619|osa:4337818|aminocyclopropanecarboxylate oxidase [EC:1.14.17.4]	-	GO:0043169//cation binding;GO:0019842//vitamin binding;GO:0016641//oxidoreductase activity, acting on the CH-NH2 group of donors, oxygen as acceptor	GO:0003006//developmental process involved in reproduction;GO:0009692	gi|115462115|ref|NP_001054657.1|/3.98788e-176/Os05g0149400 [Oryza sativa Japonica Group]
LOC_Os08g13570.1	108.594	28.4318	28.167	17.6406	14.678	124.258	30.3746	22.035	18.0327	4.93864	31.7399	71.23	19.9234	3.83485	9.25955	35.7215	25.7143	16.8442	8.99972	5.81325	cDNA|exo70 exocyst complex subunit family protein, putative, expressed	K07195|1|5e-20|98.2|osa:4327750|exocyst complex component 7	-	-	-	gi|115475417|ref|NP_001061305.1|/0/Os08g0232700 [Oryza sativa Japonica Group]
LOC_Os10g40520.1	108.277	7.21606	22.5414	170.028	88.2721	122.825	11.0738	33.8702	135.653	3.77488	45.7374	4.24355	6.99691	113.459	59.1145	63.5916	10.8312	31.1715	142.036	10.5144	cDNA|LTPL145 - Protease inhibitor/seed storage/LTP family protein precursor, expressed	-	GO:0031410//cytoplasmic vesicle	GO:0005488//binding	GO:0010876	gi|115483326|ref|NP_001065333.1|/3.20634e-46/Os10g0552700 [Oryza sativa Japonica Group]
LOC_Os05g06920.1	107.755	0.0919106	2.05473	13.1671	16.6499	125.653	0.190413	3.34161	16.4127	143.099	50.0055	0.0972899	0.370188	35.4154	40.248	87.9241	0	1.19109	27.5164	48.1482	cDNA|relA-SpoT like protein RSH4, putative, expressed	-	GO:0043231//intracellular membrane-bounded organelle	-	-	gi|115462253|ref|NP_001054726.1|/0/Os05g0161500 [Oryza sativa Japonica Group]
LOC_Os03g60650.1	107.317	29.4962	28.3956	36.9641	41.3394	112.571	35.0396	33.3559	54.1936	110.079	39.2812	26.3791	27.4791	25.1557	67.5435	28.5243	32.9553	20.9124	29.2382	95.6722	cDNA|protein phosphatase 2C, putative, expressed	K14497|1|5e-09|61.6|gmx:100776356|protein phosphatase 2C [EC:3.1.3.16]	-	-	-	gi|125588428|gb|EAZ29092.1|/0/hypothetical protein OsJ_13147 [Oryza sativa Japonica Group]
LOC_Os09g28210.1	107.161	7.36679	7.01804	7.08783	0.561664	81.4975	0.79489	1.75368	1.48507	4.33545	117.053	0.162457	1.2363	3.52184	5.31485	55.6741	0.888542	1.65743	1.63128	5.24343	cDNA|bHelix-loop-helix transcription factor, putative, expressed	K10863|1|4e-08|57.8|ath:AT5G01310|aprataxin [EC:3.-.-.-]	GO:0043231//intracellular membrane-bounded organelle	GO:0001071//nucleic acid binding transcription factor activity	GO:0048467//gynoecium development;GO:0048449//floral organ formation;GO:0006351//transcription, DNA-dependent	gi|115479527|ref|NP_001063357.1|/9.16996e-84/Os09g0455300 [Oryza sativa Japonica Group]
LOC_Os03g12290.1	106.833	75.1786	84.4511	93.0938	43.8736	116.023	44.429	68.7661	71.594	10.7939	137.49	33.2673	36.6473	90.5138	80.1406	151.093	63.9689	41.7803	72.0044	20.5706	cDNA|glutamine synthetase, catalytic domain containing protein, expressed	K01915|1|0.0|747|osa:4332108|glutamine synthetase [EC:6.3.1.2]	GO:0044424//intracellular part	GO:0016211//ammonia ligase activity;GO:0032559	GO:0006541//glutamine metabolic process;GO:0071941	gi|115451647|ref|NP_001049424.1|/0/Os03g0223400 [Oryza sativa Japonica Group]
LOC_Os06g28950.1	106.264	124.161	81.8826	96.2698	81.1995	154.72	125.086	108.462	79.6686	14.0571	46.2544	137.674	50.9681	49.9168	93.8191	71.4945	235.01	103.689	63.3312	41.8294	cDNA|expressed protein	-	-	-	-	gi|125555370|gb|EAZ00976.1|/4.07126e-57/hypothetical protein OsI_23009 [Oryza sativa Indica Group]
LOC_Os02g36940.1	105.923	1340.05	645.775	147.115	99.5431	96.1122	1389.52	511.168	314.254	59.1981	85.4235	960.341	513.61	76.8337	76.7529	95.4041	1177.8	423.916	110.332	66.6975	cDNA|uncharacterized Cys-rich domain containing protein, putative, expressed	-	-	-	-	gi|115446903|ref|NP_001047231.1|/9.57663e-98/Os02g0579800 [Oryza sativa Japonica Group]
LOC_Os12g05260.1	105.765	35.9009	23.2519	72.321	160.441	77.8937	67.6336	29.0967	140.378	368.198	266.547	31.1116	31.7798	112.032	141.029	260.644	46.823	24.0719	99.4161	210.347	cDNA|phytosulfokines precursor, putative, expressed	-	-	-	-	gi|125535771|gb|EAY82259.1|/3.80598e-20/hypothetical protein OsI_37465 [Oryza sativa Indica Group]
LOC_Os02g37300.1	105.679	21.7657	36.1436	221.653	85.4834	129.162	47.2921	31.433	338.1	100.36	6.30174	47.7651	29.4001	60.9105	99.6303	8.80059	28.6858	28.092	47.9623	92.3343	cDNA|heavy metal associated domain containing protein, expressed	-	-	-	-	gi|115446965|ref|NP_001047262.1|/1.32034e-43/Os02g0584800 [Oryza sativa Japonica Group]
LOC_Os05g33520.1	105.3	25.8138	27.1737	24.4751	64.771	108.645	29.9418	34.6825	32.2256	13.7712	87.7681	40.087	18.6773	35.914	65.789	80.6422	44.8944	40.5638	39.9787	43.368	cDNA|expressed protein	-	GO:0009536//plastid	-	GO:0010726;GO:0002239//response to oomycetes	gi|115463807|ref|NP_001055503.1|/1.70206e-90/Os05g0404400 [Oryza sativa Japonica Group]
LOC_Os06g10160.1	105.263	31.1592	48.2941	65.8543	39.2584	92.0743	23.0391	44.9002	47.99	172.461	17.2277	24.987	42.784	27.9869	36.2144	14.2206	26.7254	38.635	31.2233	29.5436	cDNA|tyrosine protein kinase domain containing protein, putative, expressed	K05658|1|3e-101|367|vvi:100262734|ATP-binding cassette, subfamily B (MDR/TAP), member 1;K00924|2|1e-92|338|ath:AT1G14370|[EC:2.7.1.-]	GO:0043231//intracellular membrane-bounded organelle	GO:0004672//protein kinase activity;GO:0032559	GO:0006464//cellular protein modification process	gi|115466968|ref|NP_001057083.1|/0/Os06g0202900 [Oryza sativa Japonica Group]
LOC_Os01g52230.1	105.247	0.957925	25.471	108.792	154.98	136.571	0.826895	8.29224	87.0742	1291.6	103.287	0.337996	9.96709	188.22	342.253	116.61	1.69458	8.44838	175.352	244.793	cDNA|phosphoethanolamine/phosphocholine phosphatase, putative, expressed	K13248|1|8e-87|318|gmx:100785878|pyridoxal phosphate phosphatase PHOSPHO2 [EC:3.1.3.74]	-	-	GO:0008152//metabolic process	gi|115439619|ref|NP_001044089.1|/1.30896e-148/Os01g0720400 [Oryza sativa Japonica Group]
LOC_Os03g47050.1	105.196	134.251	234.273	224.033	229.858	160.257	147.284	303.315	187.613	114.087	145.268	79.6995	143.796	204.221	264.32	234.829	183.279	158.423	158.045	181.186	cDNA|expressed protein	-	-	-	-	gi|115454557|ref|NP_001050879.1|/4.34881e-54/Os03g0673600 [Oryza sativa Japonica Group]
LOC_Os02g11859.1	105.129	6.69036	11.3309	40.724	45.6531	84.5108	17.3256	17.664	102.502	94.1937	29.2303	17.4097	31.1571	50.9088	80.6548	11.6891	12.3733	18.0628	60.7411	148.92	cDNA|expressed protein	-	-	-	-	gi|125581260|gb|EAZ22191.1|/6.00018e-07/hypothetical protein OsJ_05853 [Oryza sativa Japonica Group]
LOC_Os01g22490.1	105.108	377.526	214.869	447.279	312.035	50.3041	311.007	156.054	402.565	465.606	76.8812	377.101	207.667	556.709	370.322	55.042	324.062	146.529	435.922	341.18	cDNA|40S ribosomal protein S27a, putative, expressed	K02977|1|2e-64|244|osa:4326977|small subunit ribosomal protein S27Ae	GO:0043231//intracellular membrane-bounded organelle;GO:0030529//ribonucleoprotein complex	GO:0043169//cation binding;GO:0005198//structural molecule activity	GO:0010467//gene expression	gi|115436314|ref|NP_001042915.1|/1.82541e-63/Os01g0328400 [Oryza sativa Japonica Group]
LOC_Os02g15900.1	105.018	22.3291	51.9678	40.9022	82.2109	98.2296	31.1506	52.3756	40.5515	10.9562	74.1023	33.1666	16.6815	35.4681	127.334	70.9421	32.4923	89.6494	43.7029	43.2515	cDNA|50S ribosomal protein L21, chloroplast precursor, putative, expressed	K02888|1|2e-76|284|osa:4328932|large subunit ribosomal protein L21	GO:0009526//plastid envelope;GO:0009532//plastid stroma;GO:0030529//ribonucleoprotein complex	GO:0003723//RNA binding;GO:0005198//structural molecule activity	GO:0006950//response to stress;GO:0010467//gene expression	gi|115445399|ref|NP_001046479.1|/2.12294e-75/Os02g0259600 [Oryza sativa Japonica Group]
LOC_Os01g52260.1	104.89	756.831	1118.23	146.034	142.012	87.552	820.174	2367.82	129.157	243.994	97.3266	743.881	2081.15	178.146	223.969	94.3332	1170.3	1431.51	168.809	189.333	cDNA|serine acetyltransferase protein, putative, expressed	K00640|1|5e-143|506|osa:4324655|serine O-acetyltransferase [EC:2.3.1.30]	GO:0044424//intracellular part	GO:0016412//serine O-acyltransferase activity	GO:0006563//L-serine metabolic process	gi|115439625|ref|NP_001044092.1|/4.99307e-142/Os01g0720700 [Oryza sativa Japonica Group]
LOC_Os06g13870.1	104.46	2.42537	1.9169	30.7327	11.3416	176.925	6.14127	3.35922	69.9318	51.5313	51.8495	4.84938	2.03514	8.63181	29.8032	39.5499	5.07061	3.78334	4.89327	49.9405	cDNA|U-box protein CMPG1, putative, expressed	K09561|1|8e-07|53.5|vvi:100248721|STIP1 homology and U-box containing protein 1 [EC:6.3.2.19]	GO:0043231//intracellular membrane-bounded organelle	-	-	gi|115467380|ref|NP_001057289.1|/1.58264e-175/Os06g0248500 [Oryza sativa Japonica Group]
LOC_Os12g32610.1	104.253	0	0.20524	1.9036	0.554366	74.686	0.418433	0	1.42136	5.2666	11.1885	1.28277	0.406745	1.73804	2.03063	10.6356	0.389776	0.436237	1.25229	1.25462	cDNA|expressed protein	-	-	-	-	gi|77556243|gb|ABA99039.1|/3.56637e-23/expressed protein [Oryza sativa Japonica Group]
LOC_Os08g34220.1	104.214	5.07716	7.63967	23.1899	40.5558	115.289	3.53986	11.1566	28.7727	20.5799	122.566	9.19834	4.52243	23.899	36.2117	101.21	5.18168	11.4932	31.6525	26.9894	cDNA|omega-6 fatty acid desaturase, chloroplast precursor, putative, expressed	K10255|1|0.0|803|bdi:100833718|omega-6 fatty acid desaturase (delta-12 desaturase) [EC:1.14.19.-]	GO:0009941//chloroplast envelope	GO:0016705//oxidoreductase activity, acting on paired donors, with incorporation or reduction of molecular oxygen	GO:0006631//fatty acid metabolic process	gi|42408677|dbj|BAD09897.1|/0/putative Omega-6 fatty acid desaturase, chloroplast precursor [Oryza sativa Japonica Group]
LOC_Os06g18010.1	104.012	1.07811	3.04317	8.01602	45.0445	121.9	2.4817	5.22626	14.5417	7.67883	79.1563	2.02881	4.34229	6.75761	6.1556	93.9181	4.27673	3.75159	15.8094	4.21661	cDNA|UDP-glucoronosyl and UDP-glucosyl transferase domain containing protein, expressed	K08237|1|2e-43|175|sbi:SORBI_05g023240|hydroquinone glucosyltransferase [EC:2.4.1.218];K12356|3|9e-40|163|aly:ARALYDRAFT_485420|coniferyl-alcohol glucosyltransferase [EC:2.4.1.111];K13263|5|2e-39|162|gmx:100101902|isoflavone 7-O-glucosyltransferase [EC:2.4.1.170]	-	GO:0016740//transferase activity	-	gi|297724725|ref|NP_001174726.1|/0/Os06g0288200 [Oryza sativa Japonica Group]
LOC_Os01g03549.1	103.931	45.0329	84.5808	125.899	122.6	89.1553	22.9744	46.341	113.649	44.6211	55.4752	30.7078	69.6304	73.2949	91.7571	57.8119	20.4245	34.4252	71.7083	47.1461	cDNA|multi-copper oxidase type I family protein, putative, expressed	-	GO:0043231//intracellular membrane-bounded organelle	GO:0016679//oxidoreductase activity, acting on diphenols and related substances as donors;GO:0046914//transition metal ion binding	GO:0032502//developmental process;GO:0009628//response to abiotic stimulus;GO:0008152//metabolic process;GO:0009267//cellular response to starvation	gi|53791272|dbj|BAD52537.1|/0/spore coat protein -like [Oryza sativa Japonica Group]
LOC_Os06g22690.1	103.931	39.1297	41.5906	43.4501	79.0074	101.395	43.5611	47.4214	56.5771	16.1259	73.6333	72.6037	37.5891	66.2261	134.401	90.5692	78.1177	50.5146	63.9399	57.9723	cDNA|bundle sheath defective protein 2, putative, expressed	-	GO:0043231//intracellular membrane-bounded organelle	GO:0005515//protein binding	GO:0044267//cellular protein metabolic process	gi|115467898|ref|NP_001057548.1|/5.98776e-56/Os06g0332800 [Oryza sativa Japonica Group]
LOC_Os03g60100.1	103.767	12.9666	40.1369	17.8614	86.6932	104.004	14.0514	50.1474	13.512	13.8712	67.6854	21.5384	33.143	12.3979	144.627	82.675	35.8026	72.1695	20.1431	37.5878	cDNA|50S ribosomal protein L17, putative, expressed	K02879|1|7e-107|385|osa:4334555|large subunit ribosomal protein L17	GO:0030529//ribonucleoprotein complex;GO:0009536//plastid	GO:0003723//RNA binding;GO:0005198//structural molecule activity	GO:0010467//gene expression	gi|115456167|ref|NP_001051684.1|/7.58436e-106/Os03g0815400 [Oryza sativa Japonica Group]
LOC_Os08g14570.1	103.739	2.27036	9.2283	39.3449	126.038	87.0435	11.3037	19.3997	58.5619	114.185	103.455	5.1941	15.4126	67.1543	119.612	86.1299	9.46952	15.0274	84.3309	169.311	cDNA|NADPH reductase, putative, expressed	K00327|1|0.0|1204|osa:4345047|NADPH-ferrihemoprotein reductase [EC:1.6.2.4]	-	GO:0000166//nucleotide binding;GO:0003824//catalytic activity;GO:0046914//transition metal ion binding	GO:0008152//metabolic process	gi|222640169|gb|EEE68301.1|/0/hypothetical protein OsJ_26563 [Oryza sativa Japonica Group]
LOC_Os01g06836.1	103.089	0.372935	0.378965	0.468654	2.16095	63.0109	0.515077	0.258264	4.37411	5.13238	120.757	0.92111	0.375517	0.832015	1.11095	134.436	0.719702	0.671241	0.990978	1.02959	cDNA|disease resistance protein SlVe2 precursor, putative, expressed	K13415|1|7e-34|143|vvi:100252647|protein brassinosteroid insensitive 1 [EC:2.7.10.1 2.7.11.1]	-	-	-	gi|125569131|gb|EAZ10646.1|/0/hypothetical protein OsJ_00477 [Oryza sativa Japonica Group]
LOC_Os04g59330.1	102.953	15.3848	8.49063	19.8752	15.7745	84.7687	31.5981	20.6655	18.9002	37.3213	115.191	2.6674	8.01274	32.083	9.9266	211.587	22.1396	18.6197	24.3172	13.0443	cDNA|expressed protein	-	-	-	-	gi|115461492|ref|NP_001054346.1|/1.20252e-130/Os04g0689500 [Oryza sativa Japonica Group]
LOC_Os01g01870.1	102.881	17.3095	4.98366	33.1721	33.7849	105.286	17.9302	7.64178	28.296	133.213	36.2432	13.7419	9.00516	26.3426	39.6398	42.9019	19.0684	5.60793	36.7964	28.6727	cDNA|helix-loop-helix DNA-binding domain containing protein, expressed	-	-	-	-	gi|17385671|dbj|BAB78624.1|/6.04058e-73/unknown protein [Oryza sativa Japonica Group]
LOC_Os10g39150.1	102.721	5.83904	13.7083	4.36467	79.3963	118.582	13.1397	12.5492	9.03298	3.50015	51.7852	39.216	2.83836	6.353	108.863	133.514	27.1995	42.8358	19.6176	32.9355	cDNA|expressed protein	-	GO:0009526//plastid envelope;GO:0009534//chloroplast thylakoid;GO:0009522//photosystem I;GO:0000229	-	GO:0009725//response to hormone stimulus;GO:0009767//photosynthetic electron transport chain	gi|125532779|gb|EAY79344.1|/2.4594e-56/hypothetical protein OsI_34473 [Oryza sativa Indica Group]
LOC_Os03g14730.1	102.386	19.5656	28.8461	17.3746	34.8704	107.336	11.7151	17.8572	18.803	10.0759	228.675	10.8941	20.4982	16.9773	28.9318	202.155	22.0439	20.641	22.4391	17.4461	cDNA|gibberellin receptor GID1L2, putative, expressed	K14493|1|8e-26|117|ppp:PHYPADRAFT_118478|gibberellin receptor GID1 [EC:3.-.-.-]	-	-	-	gi|115451949|ref|NP_001049575.1|/1.11575e-178/Os03g0252100 [Oryza sativa Japonica Group]
LOC_Os02g17920.1	102.35	0.224623	3.3097	5.71609	26.9219	101.061	1.86142	3.03333	6.61937	4.63694	119.766	2.02104	1.80943	7.40961	37.3881	91.5597	3.0344	6.06445	6.76462	11.2787	cDNA|glyoxalase family protein, putative, expressed	K01759|1|2e-153|541|bdi:100839008|lactoylglutathione lyase [EC:4.4.1.5]	GO:0009526//plastid envelope;GO:0009532//plastid stroma;GO:0044436	GO:0043169//cation binding;GO:0016846//carbon-sulfur lyase activity	GO:0006950//response to stress;GO:0044238//primary metabolic process	gi|125538981|gb|EAY85376.1|/0/hypothetical protein OsI_06754 [Oryza sativa Indica Group]
LOC_Os06g18670.1	102.325	0.108245	0.989955	0.204041	25.6499	80.7849	1.90614	1.01198	0.856971	0.117606	20.6658	0.22916	0	1.55246	0.967362	40.0054	1.46226	1.63656	4.88975	1.00859	cDNA|anthocyanidin 3-O-glucosyltransferase, putative, expressed	K13263|1|4e-44|177|gmx:100101902|isoflavone 7-O-glucosyltransferase [EC:2.4.1.170];K12356|2|4e-40|164|pop:POPTR_563103|coniferyl-alcohol glucosyltransferase [EC:2.4.1.111];K08237|4|2e-38|159|pop:POPTR_731288|hydroquinone glucosyltransferase [EC:2.4.1.218]	-	GO:0016757//transferase activity, transferring glycosyl groups;GO:0000166//nucleotide binding	GO:0006412//translation	gi|115467636|ref|NP_001057417.1|/0/Os06g0289900 [Oryza sativa Japonica Group]
LOC_Os04g45600.1	102.305	20.1705	56.2058	55.8439	52.0469	124.757	27.7496	54.6733	56.0024	13.8681	99.9206	36.3635	22.0556	51.0774	57.7397	111.255	43.7915	36.7586	48.9919	24.9611	cDNA|NDH-M H PLASTOQUINONE DEHY, putative, expressed	-	GO:0043234//protein complex;GO:0009534//chloroplast thylakoid	GO:0016651//oxidoreductase activity, acting on NADH or NADPH	GO:0010257;GO:0008152//metabolic process	gi|115459670|ref|NP_001053435.1|/3.56375e-93/Os04g0539000 [Oryza sativa Japonica Group]
LOC_Os03g15740.1	101.85	41.3646	67.6696	22.5858	51.121	121.845	41.351	100.76	21.9805	16.5507	55.0938	31.421	64.9925	21.1856	27.7789	100.637	50.4872	104.492	23.5191	18.5137	cDNA|uncharacterized TPR repeat-containing protein, putative, expressed	K09667|1|7e-13|75.1|smo:SELMODRAFT_452925|polypeptide N-acetylglucosaminyltransferase [EC:2.4.1.-]	-	GO:0046914//transition metal ion binding	-	gi|115452075|ref|NP_001049638.1|/0/Os03g0263900 [Oryza sativa Japonica Group]
LOC_Os07g28480.1	101.771	258.046	397.663	490.057	249.05	65.7428	179.255	234.273	407.4	108.612	58.4412	337.729	250.107	377.403	277.834	60.1223	180.027	165.847	378.563	207.657	cDNA|glutathione S-transferase, putative, expressed	K00799|1|2e-106|384|osa:4343183|glutathione S-transferase [EC:2.5.1.18]	-	-	-	gi|115471993|ref|NP_001059595.1|/1.7705e-105/Os07g0468100 [Oryza sativa Japonica Group]
LOC_Os02g36570.1	101.33	3.53518	49.5329	76.2493	56.3529	104.233	2.53519	51.6235	59.9828	32.6478	102.49	3.74209	30.1202	74.1028	67.0597	109.851	4.00155	77.897	66.1784	48.5648	cDNA|ABC1 family domain containing protein, putative, expressed	K08869|1|2e-144|511|osa:4346513|aarF domain-containing kinase;K13457|4|2e-110|398|vvi:100252764|disease resistance protein RPM1	GO:0043231//intracellular membrane-bounded organelle	-	-	gi|115446865|ref|NP_001047212.1|/0/Os02g0575500 [Oryza sativa Japonica Group]
LOC_Os02g04510.1	101.239	0.642577	9.14154	21.1969	40.8592	95.3084	0.74882	10.6799	26.9908	14.9229	47.0377	0.680184	5.33796	24.8061	33.9171	43.9411	0.310016	12.3174	21.6992	24.0324	cDNA|UOS1, putative, expressed	K15891|1|4e-07|55.5|aly:ARALYDRAFT_656688|farnesol dehydrogenase [EC:1.1.1.216]	GO:0009526//plastid envelope	-	GO:0006412//translation	gi|42409261|dbj|BAD10524.1|/0/putative UOS1 [Oryza sativa Japonica Group]
LOC_Os12g38640.1	101.184	67.502	116.546	110.224	78.2774	148.767	64.6092	114.663	95.6564	18.7251	81.3869	61.8967	61.565	82.0009	111.62	163.462	81.7637	107.02	55.2464	44.1823	cDNA|expressed protein	-	GO:0009579//thylakoid;GO:0009507//chloroplast	-	-	gi|115489236|ref|NP_001067105.1|/1.26164e-65/Os12g0575000 [Oryza sativa Japonica Group]
LOC_Os06g38764.1	101.069	146.617	176.95	595.705	1420.98	20.8887	1054.2	510.147	1145.61	2424.83	269.084	1270.71	344.334	878.876	702.309	211.184	593.053	196.9	1070.18	1305.89	cDNA|expressed protein	-	-	-	-	gi|297725025|ref|NP_001174876.1|/5.53324e-18/Os06g0587401 [Oryza sativa Japonica Group]
LOC_Os05g48930.1	100.987	4.31776	8.56622	26.5485	28.4051	86.7491	5.3245	11.9605	16.4588	23.6793	54.7117	3.6999	5.79687	26.1464	33.0746	41.7038	7.34058	15.0989	18.0295	28.311	cDNA|OsGrx_S2 - glutaredoxin subgroup III, expressed	-	-	-	-	gi|297724323|ref|NP_001174525.1|/1.59135e-52/Os05g0564000 [Oryza sativa Japonica Group]
LOC_Os01g60420.1	100.985	16.8086	23.7905	26.3091	27.9191	95.8248	14.0949	21.0979	43.2136	70.5488	27.4151	10.5907	26.0926	16.741	32.8595	29.6598	14.7708	14.0463	21.6233	42.0544	cDNA|expressed protein	-	GO:0043231//intracellular membrane-bounded organelle	-	-	gi|115440725|ref|NP_001044642.1|/0/Os01g0819700 [Oryza sativa Japonica Group]
LOC_Os03g59360.1	100.924	448.21	337.348	126.943	123.455	86.5719	647.075	579.719	133.29	143.897	148.038	244.614	307.656	116.737	134.438	230.698	629.354	437.977	94.666	134.019	cDNA|remorin, putative, expressed	K08818|1|5e-10|64.3|vvi:100246062|cell division cycle 2-like [EC:2.7.11.22]	-	-	-	gi|115456099|ref|NP_001051650.1|/1.77792e-103/Os03g0808300 [Oryza sativa Japonica Group]
LOC_Os07g12340.1	100.809	31.076	41.6536	275.736	105.739	133.158	24.6793	69.481	215.698	246.957	26.642	21.7732	46.0427	133.001	150.267	24.676	24.5598	28.2863	100.14	153.97	cDNA|NAC domain-containing protein 67, putative, expressed	-	-	-	-	gi|125557725|gb|EAZ03261.1|/2.73775e-139/hypothetical protein OsI_25409 [Oryza sativa Indica Group]
LOC_Os07g49110.1	100.717	1.79585	11.3614	8.02612	29.0448	122.992	3.8405	19.1362	12.3322	18.3157	104.927	2.94341	6.9998	8.14229	22.4559	131.229	2.29182	22.8974	9.13351	12.175	cDNA|D-alanine--D-alanine ligase family, putative, expressed	-	GO:0030312//external encapsulating structure;GO:0009536//plastid	GO:0016881//acid-amino acid ligase activity;GO:0032559	GO:0000270//peptidoglycan metabolic process	gi|115474235|ref|NP_001060716.1|/0/Os07g0691200 [Oryza sativa Japonica Group]
LOC_Os03g60740.1	100.671	10.8138	32.4342	103.235	123.83	93.291	16.6216	25.9085	100.955	77.3159	109.904	28.2474	35.4759	97.7248	110.474	81.4694	17.3346	84.5724	88.6763	102.204	cDNA|expressed protein	-	GO:0009532//plastid stroma;GO:0031090//organelle membrane;GO:0005576//extracellular region	GO:0046914//transition metal ion binding;GO:0033764//steroid dehydrogenase activity, acting on the CH-OH group of donors, NAD or NADP as acceptor	GO:0009725//response to hormone stimulus;GO:0006952//defense response	gi|115456265|ref|NP_001051733.1|/9.18298e-146/Os03g0822200 [Oryza sativa Japonica Group]
LOC_Os03g62630.1	100.59	39.044	62.5074	37.8404	113.905	84.8167	53.2259	78.0549	33.0496	10.0049	55.0192	56.5351	40.9833	56.8777	168.704	58.5476	65.7521	69.8108	43.392	63.6838	cDNA|ribosomal protein S6, putative, expressed	-	GO:0009534//chloroplast thylakoid;GO:0030529//ribonucleoprotein complex	GO:0003723//RNA binding;GO:0005198//structural molecule activity	GO:0010467//gene expression;GO:0022613//ribonucleoprotein complex biogenesis	gi|125588601|gb|EAZ29265.1|/2.89907e-61/hypothetical protein OsJ_13329 [Oryza sativa Japonica Group]
LOC_Os12g25490.1	100.326	0.584798	10.1023	45.0582	100.855	94.5726	5.30047	18.5279	56.0725	42.8877	74.7697	3.8689	7.94943	117.841	101.258	74.8477	4.09104	9.9468	160.445	133.348	cDNA|O-methyltransferase, putative, expressed	K16040|1|1e-70|265|vvi:100233030|trans-resveratrol di-O-methyltransferase [EC:2.1.1.240];K13230|2|5e-58|223|zma:100147731|2,4,7-trihydroxy-1,4-benzoxazin-3-one-glucoside 7-O-methyltransferase [EC:2.1.1.241];K05279|3|4e-32|137|aly:ARALYDRAFT_495497|flavonol 3-O-methyltransferase [EC:2.1.1.76]	-	-	-	gi|125536503|gb|EAY82991.1|/2.48712e-180/hypothetical protein OsI_38213 [Oryza sativa Indica Group]
LOC_Os02g45780.1	99.7754	10.5233	20.457	33.0605	26.372	82.0165	18.3257	33.9029	54.6026	180.282	41.4881	8.39472	61.1197	34.9973	73.2592	25.8776	17.5121	21.9053	39.9855	72.3154	cDNA|zinc finger, C3HC4 type domain containing protein, expressed	-	GO:0031410//cytoplasmic vesicle	-	-	gi|115447941|ref|NP_001047750.1|/1.33928e-66/Os02g0682300 [Oryza sativa Japonica Group]
LOC_Os12g39310.1	99.055	0	0	1.66101	1.91472	69.975	0.114097	0	0.484462	12.9247	32.5786	0	0.332729	4.94984	10.951	32.0082	0.956543	0.594756	6.7318	14.0262	cDNA|cytochrome P450, putative, expressed	K00517|1|3e-96|350|osa:4334183|[EC:1.14.-.-]	-	GO:0046872//metal ion binding;GO:0016491//oxidoreductase activity	-	gi|66276973|gb|AAY44413.1|/0/cytochrome P450 [Oryza sativa Japonica Group]
LOC_Os03g03020.1	98.932	30.0197	56.5186	57.9756	109.693	81.7939	33.3854	61.9847	49.5744	18.6091	45.7279	44.8382	32.082	50.3623	154.096	59.9844	48.6921	61.4573	45.6758	48.4302	cDNA|L11 domain containing ribosomal protein, putative, expressed	K02867|1|2e-90|330|osa:4331442|large subunit ribosomal protein L11	GO:0009526//plastid envelope;GO:0009532//plastid stroma;GO:0015934//large ribosomal subunit	GO:0005198//structural molecule activity	GO:0010467//gene expression;GO:0022613//ribonucleoprotein complex biogenesis	gi|115450395|ref|NP_001048798.1|/2.51626e-89/Os03g0122200 [Oryza sativa Japonica Group]
LOC_Os03g11900.1	98.6606	15.3135	20.4143	116.249	456.173	24.7391	102.95	86.5449	202.928	774.812	112.712	66.3635	56.2583	355.68	493.977	69.5641	83.9757	20.7947	399.261	741.918	cDNA|transporter family protein, putative, expressed	K08150|1|8e-46|184|vvi:100268023|MFS transporter, SP family, solute carrier family 2 (myo-inositol transporter), member 13	GO:0031224//intrinsic to membrane	GO:0016628//oxidoreductase activity, acting on the CH-CH group of donors, NAD or NADP as acceptor;GO:0005356	GO:0008152//metabolic process;GO:0071702	gi|115451591|ref|NP_001049396.1|/0/Os03g0218400 [Oryza sativa Japonica Group]
LOC_Os05g31620.1	98.4723	7.34327	26.2179	29.1805	33.2291	62.8502	30.2208	42.8818	24.2672	51.1046	22.3811	17.2268	45.9634	21.4431	58.7525	13.5475	33.8962	42.2232	16.876	42.5327	cDNA|OsCML15 - Calmodulin-related calcium sensor protein, expressed	K13448|1|1e-54|211|sbi:SORBI_03g045770|calcium-binding protein CML	GO:0043231//intracellular membrane-bounded organelle	GO:0046872//metal ion binding	-	gi|115463595|ref|NP_001055397.1|/4.21168e-80/Os05g0380900 [Oryza sativa Japonica Group]
LOC_Os02g43600.1	98.2207	5.09823	20.7227	16.3728	77.5678	94.6166	12.7136	33.3446	12.7898	6.1546	81.4388	8.39472	7.79536	15.8876	99.3502	81.2021	16.0335	58.1162	24.4185	35.5788	cDNA|50S ribosomal protein L19, chloroplast precursor, putative, expressed	-	GO:0009526//plastid envelope;GO:0009532//plastid stroma;GO:0030529//ribonucleoprotein complex	GO:0005198//structural molecule activity	GO:0010467//gene expression;GO:0022613//ribonucleoprotein complex biogenesis	gi|297721473|ref|NP_001173099.1|/2.50649e-78/Os02g0652600 [Oryza sativa Japonica Group]
LOC_Os06g02490.1	97.9181	25.0234	74.4143	69.0193	86.5266	32.6866	20.9652	22.5533	57.9438	29.9862	75.3523	85.3066	65.2148	89.0182	64.54	27.9901	19.1743	44.9068	21.5125	19.8109	cDNA|acyl CoA binding protein, putative, expressed	K08762|1|2e-29|126|osa:4333305|diazepam-binding inhibitor (GABA receptor modulator, acyl-CoA-binding protein)	-	GO:0005504//fatty acid binding	GO:0051234//establishment of localization	gi|115466024|ref|NP_001056611.1|/2.79682e-38/Os06g0115300 [Oryza sativa Japonica Group]
LOC_Os03g22780.1	97.8479	13.9217	27.5556	40.961	67.5624	120.386	14.4209	34.2047	38.7628	25.7795	61.1936	17.5557	21.3319	43.6374	61.5318	86.2952	26.1658	29.154	34.0983	32.0848	cDNA|DVR, putative, expressed	-	GO:0009536//plastid	GO:0016491//oxidoreductase activity	GO:0006779//porphyrin-containing compound biosynthetic process	gi|115453029|ref|NP_001050115.1|/0/Os03g0351200 [Oryza sativa Japonica Group]
LOC_Os04g51660.1	97.537	23.9028	6.37294	6.24548	22.4103	93.9105	20.1021	21.5108	8.5355	37.7979	58.0589	23.2977	7.74475	9.05126	23.0006	95.5435	42.4747	7.92294	10.4811	33.567	cDNA|transferase family protein, putative, expressed	K14329|1|6e-31|134|ath:AT5G61160|agmatine coumaroyltransferase [EC:2.3.1.64 2.3.1.-];K15400|2|6e-20|97.4|osa:4350569|omega-hydroxypalmitate O-feruloyl transferase [EC:2.3.1.188];K13065|3|2e-19|95.9|osa:4329959|shikimate O-hydroxycinnamoyltransferase [EC:2.3.1.133]	GO:0043231//intracellular membrane-bounded organelle	-	-	gi|115460396|ref|NP_001053798.1|/0/Os04g0606000 [Oryza sativa Japonica Group]
LOC_Os02g15660.1	97.5257	27.1231	39.7549	29.3332	62.3813	99.0758	42.9204	70.8915	29.6317	5.29624	61.2033	31.8198	20.1371	41.0514	67.6498	70.9376	50.9561	96.6474	38.1952	38.1092	cDNA|tetratricopeptide repeat, putative, expressed	K03255|1|7e-41|167|ppp:PHYPADRAFT_203627|protein TIF31	-	-	GO:0009725//response to hormone stimulus	gi|125581526|gb|EAZ22457.1|/0/hypothetical protein OsJ_06127 [Oryza sativa Japonica Group]
LOC_Os02g04130.1	97.2719	7.383	12.077	93.8544	105.935	93.1877	12.311	12.3457	71.2819	405.967	18.7037	14.6772	13.055	93.1468	222.483	20.5451	23.6308	12.6404	77.8357	233.036	cDNA|DUF1645 domain containing protein, putative, expressed	-	-	-	-	gi|115444061|ref|NP_001045810.1|/4.23807e-108/Os02g0134200 [Oryza sativa Japonica Group]
LOC_Os10g24004.1	97.1818	415.732	293.207	218.062	140.085	101.983	350.585	225.993	132.771	44.4843	93.4653	322.611	229.309	156.127	97.1591	112.218	268.133	185.498	84.977	64.7113	cDNA|expressed protein	-	-	-	-	gi|297727699|ref|NP_001176213.1|/4.52462e-39/Os10g0482601 [Oryza sativa Japonica Group]
LOC_Os01g01302.1	97.0977	6.72897	27.5221	25.5267	64.0268	129.284	6.27323	28.4838	32.2599	16.9979	112.493	13.3552	19.3104	24.9311	81.5589	119.917	12.6612	35.7892	21.1586	33.4391	cDNA|shikimate kinase, putative, expressed	K00891|1|6e-47|186|vvi:100266919|shikimate kinase [EC:2.7.1.71]	GO:0009532//plastid stroma	GO:0016301//kinase activity;GO:0032559	GO:0006796//phosphate-containing compound metabolic process;GO:0009668	gi|115433984|ref|NP_001041750.1|/1.45145e-125/Os01g0102600 [Oryza sativa Japonica Group]
LOC_Os06g12310.1	96.6783	82.6778	80.9457	91.2074	93.2584	55.8889	137.523	85.6222	62.4338	39.9236	127.471	45.823	52.5858	102.153	108.666	99.1535	135.39	55.3114	84.0436	64.4901	cDNA|aquaporin protein, putative, expressed	K09874|1|4e-161|566|osa:4340558|aquaporin NIP	GO:0044420//extracellular matrix part;GO:0031224//intrinsic to membrane	GO:0015103//inorganic anion transmembrane transporter activity	GO:0015698//inorganic anion transport	gi|115467216|ref|NP_001057207.1|/4.55617e-160/Os06g0228200 [Oryza sativa Japonica Group]
LOC_Os01g11054.1	96.5495	12.8067	17.3703	18.4422	41.9399	97.4844	13.3798	24.2085	40.4692	11.4658	100.587	8.43628	15.3859	14.2946	30.332	120.704	17.0246	17.2731	19.0843	17.0144	cDNA|phosphoenolpyruvate carboxylase, putative, expressed	K01595|1|0.0|1997|osa:4325531|phosphoenolpyruvate carboxylase [EC:4.1.1.31]	GO:0043231//intracellular membrane-bounded organelle	GO:0046872//metal ion binding;GO:0004611//phosphoenolpyruvate carboxykinase activity;GO:0016628//oxidoreductase activity, acting on the CH-CH group of donors, NAD or NADP as acceptor	GO:0071704;GO:0009060//aerobic respiration;GO:0043648//dicarboxylic acid metabolic process	gi|115435200|ref|NP_001042358.1|/0/Os01g0208700 [Oryza sativa Japonica Group]
LOC_Os02g55060.1	96.3825	60.0478	42.4579	117.063	87.9433	89.4977	71.6612	41.9794	108.857	42.6671	104.345	77.338	37.9334	153.031	92.585	67.6843	59.4833	41.9167	91.6114	74.6952	cDNA|cytochrome b5-like Heme/Steroid binding domain containing protein, expressed	-	-	GO:0016628//oxidoreductase activity, acting on the CH-CH group of donors, NAD or NADP as acceptor;GO:0005506//iron ion binding	GO:0008152//metabolic process	gi|115449183|ref|NP_001048371.1|/1.48922e-51/Os02g0793700 [Oryza sativa Japonica Group]
LOC_Os10g40640.1	96.3631	44.1961	54.1424	12.8821	5.24165	44.33	50.8676	66.3991	39.5977	21.6972	28.9843	26.3369	90.8172	5.79086	5.94287	19.5537	31.8262	38.5366	10.3666	8.81226	cDNA|glycosyl transferase 8 domain containing protein, putative, expressed	K00750|1|1e-09|63.5|rcu:RCOM_1590700|glycogenin glucosyltransferase [EC:2.4.1.186]	GO:0044464//cell part	GO:0016740//transferase activity	-	gi|115483350|ref|NP_001065345.1|/0/Os10g0555100 [Oryza sativa Japonica Group]
LOC_Os04g50970.1	96.1113	2212.68	3116.04	330.838	135.338	62.6839	2527.28	2076.14	230.541	21.1878	62.5777	2779.95	3491.91	196.919	108.393	67.7181	2776.21	2684.13	180.105	45.5496	cDNA|seed specific protein Bn15D1B, putative, expressed	-	-	-	-	gi|125549574|gb|EAY95396.1|/6.03238e-47/hypothetical protein OsI_17234 [Oryza sativa Indica Group]
LOC_Os04g33420.1	95.9197	39.5327	80.3439	139.525	169.302	59.2825	61.8611	52.4242	159.82	104.181	138.952	119.307	71.9904	132.698	131.547	89.4043	54.378	70.8517	133.359	83.5977	cDNA|DNA-binding protein S1FA, putative, expressed	-	-	-	-	gi|115458244|ref|NP_001052722.1|/4.62244e-12/Os04g0408900 [Oryza sativa Japonica Group]
LOC_Os02g10730.1	94.8704	14.0651	16.1301	24.6189	42.4655	118.336	19.7728	16.6977	19.0891	19.8659	42.5351	16.1644	16.388	20.7486	30.9753	44.4778	25.2045	8.24565	22.7805	32.4514	cDNA|expressed protein	-	-	-	-	gi|125581201|gb|EAZ22132.1|/4.40385e-21/hypothetical protein OsJ_05794 [Oryza sativa Japonica Group]
LOC_Os06g28630.1	94.7609	5.07068	3.04476	7.38588	8.22408	172.015	7.40125	3.35191	14.8007	2.00335	225.263	3.17167	5.33787	24.2414	21.3705	169.918	6.22717	5.7249	8.98268	10.4993	cDNA|expressed protein	-	GO:0043231//intracellular membrane-bounded organelle	GO:0003676//nucleic acid binding	-	gi|51090773|dbj|BAD35252.1|/5.77376e-32/myb-related protein-like [Oryza sativa Japonica Group]
LOC_Os03g15570.1	94.6975	13.9515	10.4659	20.378	15.1703	108.959	14.9815	11.8368	29.3645	61.823	29.1917	19.4073	11.2532	13.1301	13.7901	35.4013	17.4091	10.5704	14.8808	19.662	cDNA|STE_MEKK_ste11_MAP3K.12 - STE kinases include homologs to sterile 7, sterile 11 and sterile 20 from yeast, expressed	K13414|1|0.0|645|zma:100272734|mitogen-activated protein kinase kinase kinase 1, plant [EC:2.7.11.25]	-	-	-	gi|29893593|gb|AAP06847.1|/0/unknown protein [Oryza sativa Japonica Group]
LOC_Os06g21380.1	94.69	1.4653	48.8391	207.249	108.501	68.567	3.13688	23.2377	171.606	151.986	68.5128	6.41105	66.9853	294.778	145.247	58.0132	3.01631	22.0485	250.319	171.524	cDNA|OsCttP3 - Putative C-terminal processing peptidase homologue, expressed	K01802|1|2e-07|55.8|ota:Ot01g03920|peptidylprolyl isomerase [EC:5.2.1.8]	GO:0009534//chloroplast thylakoid	GO:0070011	GO:0019538//protein metabolic process;GO:0007165//signal transduction	gi|115467810|ref|NP_001057504.1|/0/Os06g0318600 [Oryza sativa Japonica Group]
LOC_Os03g18150.1	94.4435	39.776	47.0043	96.4599	45.4895	95.7919	43.98	32.0333	67.4237	164.124	21.3313	55.8232	54.2269	23.0752	40.4398	15.6894	27.9229	46.8166	22.1681	47.4263	cDNA|protein phosphatase 2C, putative, expressed	K01090|1|2e-144|510|sbi:SORBI_01g038410|protein phosphatase [EC:3.1.3.16];K14497|2|1e-41|169|pop:POPTR_422871|protein phosphatase 2C [EC:3.1.3.16]	GO:0043234//protein complex;GO:0043231//intracellular membrane-bounded organelle	GO:0043169//cation binding;GO:0004721//phosphoprotein phosphatase activity	GO:0006464//cellular protein modification process	gi|122247179|sp|Q10MX1.1|P2C32_ORYSJ/1.34193e-171/RecName: Full=Probable protein phosphatase 2C 32; Short=OsPP2C32
LOC_Os03g57240.1	94.1373	153.029	58.6385	180.028	69.28	136.345	170.37	107.619	113.41	11.6398	35.5262	75.0002	27.3363	156.444	109.342	66.8374	224.72	62.9753	100.284	38.1896	cDNA|ZOS3-19 - C2H2 zinc finger protein, expressed	-	GO:0044464//cell part	GO:0046914//transition metal ion binding	-	gi|108711438|gb|ABF99233.1|/1.9189e-68/expressed protein [Oryza sativa Japonica Group]
LOC_Os07g01030.1	94.0499	38.3879	124.035	74.4138	56.9584	77.28	32.902	167.613	57.3187	20.8046	103.328	27.0897	89.2782	45.902	81.4071	88.9393	34.9395	120.841	57.3131	52.7086	cDNA|glycosyl transferase, group 1 domain containing protein, expressed	K06119|1|0.0|749|bdi:100842407|sulfoquinovosyltransferase [EC:2.4.1.-]	GO:0009526//plastid envelope	GO:0008194//UDP-glycosyltransferase activity	GO:0008610//lipid biosynthetic process;GO:0006664//glycolipid metabolic process;GO:0009267//cellular response to starvation	gi|50508912|dbj|BAD31817.1|/0/putative sulfolipid synthase [Oryza sativa Japonica Group]
LOC_Os02g15540.1	93.8447	219.572	47.2543	164.833	46.8002	87.452	176.553	43.895	145.485	100.389	305.805	120.492	31.9627	151.56	45.3979	308.162	170.705	48.6911	97.78	37.259	cDNA|expressed protein	-	-	-	-	gi|218190427|gb|EEC72854.1|/2.24709e-23/hypothetical protein OsI_06607 [Oryza sativa Indica Group]
LOC_Os02g32580.1	93.3864	11.2944	22.9541	79.1718	28.2554	86.3845	7.12932	8.06599	29.6507	56.5625	41.3734	8.21936	16.5258	40.8338	32.3311	39.925	8.00334	8.76674	37.9839	27.4056	cDNA|expressed protein	-	-	-	-	gi|115446445|ref|NP_001047002.1|/3.58727e-94/Os02g0527200 [Oryza sativa Japonica Group]
LOC_Os02g52390.1	93.2415	38.6027	51.0245	181.446	85.8485	73.86	35.9926	36.9123	151.295	184.028	121.573	61.7539	59.1192	220.348	93.1479	70.7991	33.9677	50.241	179.004	137.668	cDNA|M16 domain containing zinc peptidase, putative, expressed	K06972|1|0.0|1786|bdi:100836872|	GO:0009526//plastid envelope;GO:0009532//plastid stroma;GO:0005576//extracellular region	GO:0004175//endopeptidase activity;GO:0046914//transition metal ion binding	GO:0006508//proteolysis;GO:0010038//response to metal ion	gi|125541223|gb|EAY87618.1|/0/hypothetical protein OsI_09029 [Oryza sativa Indica Group]
LOC_Os03g49710.1	92.9949	10.7944	55.2924	39.0338	98.5577	88.9044	15.9735	56.9801	33.7186	20.8231	73.4381	16.3231	31.7201	40.8625	138.303	77.3353	21.6816	88.4998	38.0493	51.7717	cDNA|ribosomal protein S13p/S18e, putative, expressed	K02952|1|6e-101|258|osa:4333848|small subunit ribosomal protein S13	GO:0030529//ribonucleoprotein complex;GO:0009536//plastid	GO:0003723//RNA binding;GO:0005198//structural molecule activity	GO:0010467//gene expression	gi|297601533|ref|NP_001051020.2|/6.38702e-100/Os03g0704000 [Oryza sativa Japonica Group]
LOC_Os01g42520.1	92.9925	114.78	22.2765	23.1954	12.0151	66.1915	83.4414	62.8378	14.7359	0.786439	56.3618	28.3495	42.5857	9.68928	1.6172	67.0562	97.9818	42.5467	15.3873	1.81994	cDNA|expressed protein	-	GO:0043231//intracellular membrane-bounded organelle;GO:0031410//cytoplasmic vesicle	-	-	gi|297597194|ref|NP_001043549.2|/0/Os01g0611000 [Oryza sativa Japonica Group]
LOC_Os02g32030.1	92.6791	658.912	275.109	323.548	202.585	40.0051	603.613	215.891	285.72	350.823	98.1951	506.32	332.938	431.067	242.493	59.7658	605.075	282.714	407.463	268.621	cDNA|elongation factor, putative, expressed	K03234|1|0.0|1689|osa:4329493|elongation factor 2	-	GO:0017111//nucleoside-triphosphatase activity;GO:0008135//translation factor activity, nucleic acid binding;GO:0032561//guanyl ribonucleotide binding	GO:0006412//translation;GO:0009207	gi|115446385|ref|NP_001046972.1|/0/Os02g0519900 [Oryza sativa Japonica Group]
LOC_Os03g55240.1	92.4087	58.0225	49.6512	53.8946	82.2127	64.865	45.9472	37.9874	116.721	346.723	102.861	76.6113	114.542	110.955	197.692	46.5304	57.6812	14.0986	117.258	510.124	cDNA|cytochrome P450, putative, expressed	K00517|1|0.0|899|osa:4334183|[EC:1.14.-.-]	GO:0031410//cytoplasmic vesicle	GO:0016491//oxidoreductase activity;GO:0005506//iron ion binding	-	gi|108711202|gb|ABF98997.1|/0/Cytochrome P450 family protein, expressed [Oryza sativa Japonica Group]
LOC_Os08g15296.1	92.164	96.8424	85.3011	122.728	147.421	64.837	98.6183	88.2621	136.699	88.9791	103.899	46.1621	64.7338	155.434	77.9923	57.8996	51.3651	215.8	71.6327	92.4177	cDNA|photosystem II reaction center protein H, putative, expressed	K02709|1|2e-35|147|osa:3131415|photosystem II PsbH protein	GO:0009521;GO:0031224//intrinsic to membrane;GO:0009534//chloroplast thylakoid	GO:0043168	GO:0044237//cellular metabolic process;GO:0031647//regulation of protein stability	gi|109156614|ref|YP_654233.1|/3.59894e-36/photosystem II protein H [Oryza sativa Indica Group]
LOC_Os08g43180.1	92.0038	61.5442	52.5424	37.5202	21.9265	80.2942	52.6124	45.1555	100.78	25.3547	129.569	49.4046	61.9704	16.4613	15.3987	88.461	57.5638	30.7611	29.0295	28.4829	cDNA|expressed protein	K01641|1|1e-33|144|osa:4346215|hydroxymethylglutaryl-CoA synthase [EC:2.3.3.10]	-	-	-	gi|115477631|ref|NP_001062411.1|/0/Os08g0545000 [Oryza sativa Japonica Group]
LOC_Os08g39430.1	91.8714	91.0445	42.617	10.5073	25.4993	82.5202	106.682	77.4796	6.53785	1.44196	45.6876	81.7626	24.3219	17.0042	57.2281	47.1091	149.576	47.5844	9.40437	9.89296	cDNA|thylakoid lumenal 19 kDa protein, chloroplast precursor, putative, expressed	-	GO:0043231//intracellular membrane-bounded organelle;GO:0009523//photosystem II	GO:0046872//metal ion binding	GO:0044237//cellular metabolic process	gi|115477166|ref|NP_001062179.1|/4.20719e-86/Os08g0504500 [Oryza sativa Japonica Group]
LOC_Os08g29570.1	91.7489	81.0718	80.4822	69.3589	57.2592	124.043	117.734	91.0154	272.419	115.126	128.444	83.6085	98.8001	60.5272	74.0917	101.856	65.2475	80.6381	76.588	111.936	cDNA|pleiotropic drug resistance protein 3, putative, expressed	K05681|1|4e-51|201|cme:CMS467C|ATP-binding cassette, subfamily G (WHITE), member 2;K12843|2|9e-48|190|vvi:100248403|U4/U6 small nuclear ribonucleoprotein PRP3;K05643|4|2e-14|79.7|olu:OSTLU_42103|ATP-binding cassette, subfamily A (ABC1), member 3	GO:0044464//cell part	-	-	gi|222640481|gb|EEE68613.1|/0/hypothetical protein OsJ_27150 [Oryza sativa Japonica Group]
LOC_Os09g20024.1	91.681	114.38	171.115	155.485	144.226	100.757	174.431	183.554	145.549	64.7913	126.685	122.368	144.457	126.656	125.044	143.236	141.968	167.864	151.751	116.393	cDNA|expressed protein	-	-	-	-	gi|53792316|dbj|BAD53023.1|/2.23543e-06/hypothetical protein [Oryza sativa Japonica Group]
LOC_Os02g48190.1	91.6472	7.97375	9.67361	25.8432	25.3102	75.8068	10.3667	11.3256	14.9589	173.532	163.63	12.4023	26.1351	21.3161	26.0862	185.504	10.9129	9.40193	41.1512	72.275	cDNA|expressed protein	-	-	-	-	gi|297599830|ref|NP_001047907.2|/0/Os02g0712500 [Oryza sativa Japonica Group]
LOC_Os01g07090.1	91.5552	14.9995	54.8996	32.9863	45.3629	102.177	23.8815	71.4134	37.751	16.2967	112.656	18.3766	52.8617	28.6832	38.3215	114.577	19.1637	105.74	27.1866	25.7377	cDNA|5-azacytidine resistance protein azr1, putative, expressed	-	GO:0009536//plastid	GO:0016787//hydrolase activity	-	gi|115434690|ref|NP_001042103.1|/6.4451e-142/Os01g0164600 [Oryza sativa Japonica Group]
LOC_Os03g55930.1	90.7669	22.2056	43.7677	47.9918	110.688	86.8655	22.8036	44.9402	49.1705	26.4139	70.0641	43.1605	32.1898	54.5434	153.326	74.6686	37.8659	51.6823	46.9672	68.5717	cDNA|ribosomal protein, putative, expressed	K02996|1|1e-82|305|osa:4334247|small subunit ribosomal protein S9	GO:0009526//plastid envelope;GO:0000314//organellar small ribosomal subunit;GO:0009532//plastid stroma	GO:0005198//structural molecule activity	GO:0010467//gene expression	gi|115455587|ref|NP_001051394.1|/1.0623e-81/Os03g0769100 [Oryza sativa Japonica Group]
LOC_Os01g08460.1	90.7601	1.9972	2.17446	77.4456	33.1518	75.34	2.36436	2.51921	94.7454	66.6477	39.5131	2.71812	2.58561	34.1001	34.263	40.76	2.47774	1.69466	14.2785	21.4154	cDNA|TMS membrane protein/tumour differentially expressed protein, putative, expressed	-	GO:0044464//cell part	-	GO:0003006//developmental process involved in reproduction	gi|222617854|gb|EEE53986.1|/2.96777e-160/hypothetical protein OsJ_00615 [Oryza sativa Japonica Group]
LOC_Os03g32170.1	90.2999	30.0205	59.4229	105.514	52.7387	72.7625	25.2663	44.0698	82.6166	91.0551	72.3854	49.1006	72.0022	86.6096	56.9412	83.9611	32.8899	22.2888	96.76	85.6859	cDNA|NAD dependent epimerase/dehydratase family protein, putative, expressed	-	-	GO:0048037//cofactor binding	GO:0008152//metabolic process	gi|115453679|ref|NP_001050440.1|/0/Os03g0436400 [Oryza sativa Japonica Group]
LOC_Os04g39980.1	89.9134	14.3168	22.0959	12.9863	12.0153	132.302	39.3612	20.351	10.6054	27.0165	49.8343	71.3296	83.6773	33.0385	21.4046	70.6451	30.8489	3.02248	16.7809	25.8551	cDNA|gibberellin 20 oxidase 2, putative, expressed	K06892|1|1e-22|106|ath:AT3G19010|;K05282|4|1e-21|103|sbi:SORBI_01g000580|gibberellin 20-oxidase [EC:1.14.11.12]	GO:0044464//cell part	GO:0016491//oxidoreductase activity	GO:0008152//metabolic process	gi|115458950|ref|NP_001053075.1|/7.77731e-146/Os04g0475600 [Oryza sativa Japonica Group]
LOC_Os06g39330.1	89.759	0.570796	5.80026	19.7975	32.2737	61.8328	0.591264	2.84606	20.1848	38.574	55.2216	5.07531	5.63254	33.5097	35.4526	86.2753	2.53355	2.95883	15.0663	27.4197	cDNA|UDP-glucoronosyl and UDP-glucosyl transferase domain containing protein, expressed	K12338|1|3e-71|268|aly:ARALYDRAFT_915488|anthocyanin 5-O-glucosyltransferase [EC:2.4.1.-];K13692|3|5e-69|260|ath:AT1G05560|UDP-glucose:(indol-3-yl)acetate beta-D-glucosyltransferase [EC:2.4.1.121]	-	GO:0016740//transferase activity	-	gi|115468756|ref|NP_001057977.1|/0/Os06g0593800 [Oryza sativa Japonica Group]
LOC_Os01g09320.1	89.532	55.16	78.2137	47.9839	59.2772	79.5764	77.9687	111.582	49.7681	173.021	110.391	56.8143	129.764	49.7617	68.9756	86.0356	69.486	152.096	48.0425	71.4752	cDNA|NADP-dependent malic enzyme, chloroplast precursor, putative, expressed	K00029|1|0.0|1040|osa:4326769|malate dehydrogenase (oxaloacetate-decarboxylating)(NADP+) [EC:1.1.1.40]	GO:0009536//plastid	GO:0043169//cation binding;GO:0004470//malic enzyme activity;GO:0000166//nucleotide binding	GO:0043648//dicarboxylic acid metabolic process	gi|125524727|gb|EAY72841.1|/0/hypothetical protein OsI_00711 [Oryza sativa Indica Group]
LOC_Os10g32820.1	89.5251	473.776	266.844	474.649	307.411	40.1713	371.631	189.193	448.876	444.382	59.7965	456.215	255.721	587.356	367.892	51.2913	417.385	188.211	440.854	320.226	cDNA|60S ribosomal protein L21-2, putative, expressed	K02889|1|8e-94|340|osa:4348839|large subunit ribosomal protein L21e	GO:0043231//intracellular membrane-bounded organelle;GO:0030529//ribonucleoprotein complex	GO:0005198//structural molecule activity	GO:0010467//gene expression	gi|115482412|ref|NP_001064799.1|/7.43058e-93/Os10g0465800 [Oryza sativa Japonica Group]
LOC_Os05g33840.1	89.4001	18.9595	62.9458	44.8779	38.7975	77.133	18.8898	107.719	21.0067	7.1547	35.2909	5.05559	17.1963	30.5823	42.8445	52.0077	8.30928	82.1346	33.6508	16.557	cDNA|transketolase, putative, expressed	K01662|1|0.0|1384|osa:4338768|1-deoxy-D-xylulose-5-phosphate synthase [EC:2.2.1.7]	GO:0009536//plastid	GO:0016903//oxidoreductase activity, acting on the aldehyde or oxo group of donors;GO:0016744	GO:0006772//thiamine metabolic process;GO:0006721//terpenoid metabolic process	gi|115463849|ref|NP_001055524.1|/0/Os05g0408900 [Oryza sativa Japonica Group]
LOC_Os05g48760.1	89.2459	24.0267	79.0501	138.007	150.392	67.9289	25.9214	76.6645	147.39	384.97	123.232	26.2007	71.0272	110.097	156.788	86.8227	22.2214	92.0393	125.602	174.593	cDNA|protein of unknown function DUF1421 domain containing protein, expressed	-	-	-	-	gi|51854267|gb|AAU10648.1|/0/hypothetical protein [Oryza sativa Japonica Group]
LOC_Os03g50280.1	88.9356	3.38983	2.66177	6.09937	7.04864	106.813	3.03256	3.20116	6.64155	27.7899	80.3259	2.93582	2.01695	7.21894	14.4586	97.0648	3.12223	1.1648	3.95789	13.3998	cDNA|GLTP domain containing protein, putative, expressed	-	GO:0044424//intracellular part	GO:0005319//lipid transporter activity;GO:0008289//lipid binding	GO:0006869//lipid transport	gi|62733540|gb|AAX95657.1|/1.06233e-116/hypothetical protein [Oryza sativa Japonica Group]
LOC_Os05g25770.1	88.9138	8.77398	32.9499	133.989	303.413	100.917	87.593	63.5351	21.8122	167.169	29.9374	105.662	11.9077	111.369	226.285	83.5758	95.8271	10.9859	224.924	175.091	cDNA|WRKY45, expressed	K13426|1|5e-10|64.3|rcu:RCOM_1689100|WRKY transcription factor 29;K13425|2|1e-09|63.2|rcu:RCOM_1616660|WRKY transcription factor 22	-	-	-	gi|115463185|ref|NP_001055192.1|/2.04223e-120/Os05g0322900 [Oryza sativa Japonica Group]
LOC_Os07g40130.1	88.6659	4.17309	5.76717	32.7236	17.2574	64.6259	1.902	9.53678	22.7597	32.6448	68.1957	1.23685	5.88278	39.741	8.76412	89.6897	2.73815	5.40799	18.3337	14.8621	cDNA|retrotransposon protein, putative, Ty3-gypsy subclass, expressed	-	-	-	-	gi|51535657|dbj|BAD37629.1|/7.29086e-08/hypothetical protein [Oryza sativa Japonica Group]
LOC_Os07g48040.1	88.6423	57.7112	11.6142	33.5133	14.9753	58.1714	30.4019	9.38076	53.6214	30.8146	2312.86	78.5641	15.4867	46.1407	11.5067	2263.06	43.2966	3.65717	14.3729	5.98942	cDNA|peroxidase precursor, putative, expressed	K00430|1|1e-106|384|osa:4344276|peroxidase [EC:1.11.1.7]	GO:0031410//cytoplasmic vesicle	GO:0046872//metal ion binding;GO:0016209//antioxidant activity;GO:0003824//catalytic activity	-	gi|115474063|ref|NP_001060630.1|/1.76525e-152/Os07g0677400 [Oryza sativa Japonica Group]
LOC_Os12g19470.2	88.6148	3.6576	8.79328	9.24881	21.221	95.3466	7.20788	11.9543	8.78918	2.90775	60.5377	4.62712	1.34741	15.0123	28.1031	79.251	8.34977	11.7536	18.174	15.7933	cDNA|ribulose bisphosphate carboxylase small chain, chloroplast precursor, putative, expressed	K01602|1|3e-87|321|osa:4352021|ribulose-bisphosphate carboxylase small chain [EC:4.1.1.39]	GO:0009570//chloroplast stroma	GO:0016831//carboxy-lyase activity	GO:0071704	gi|115488240|ref|NP_001066607.1|/2.96983e-86/Os12g0292400 [Oryza sativa Japonica Group]
LOC_Os02g19820.1	88.5435	176.012	31.4873	50.6291	27.5364	73.3204	148.516	46.8305	80.0969	9.1064	75.4993	66.5405	37.3387	80.382	44.4034	106.996	196.428	37.7146	69.1774	35.8927	cDNA|nodulin MtN3 family protein, putative, expressed	K15382|1|5e-120|429|osa:4329093|solute carrier family 50 (sugar transporter)	GO:0031224//intrinsic to membrane	-	GO:0071702	gi|115445683|ref|NP_001046621.1|/5.03018e-119/Os02g0301100 [Oryza sativa Japonica Group]
LOC_Os07g46410.1	88.2907	10.9552	14.1779	26.8845	43.7798	84.6162	12.3115	21.579	25.9105	15.4958	105.814	19.5825	10.8229	22.3328	40.6395	92.5186	16.8535	27.4565	27.3712	24.7166	cDNA|bifunctional thioredoxin reductase/thioredoxin, putative, expressed	K00384|1|0.0|875|osa:4344159|thioredoxin reductase (NADPH) [EC:1.8.1.9]	GO:0009532//plastid stroma	GO:0016667//oxidoreductase activity, acting on a sulfur group of donors;GO:0030234//enzyme regulator activity;GO:0016209//antioxidant activity;GO:0050662//coenzyme binding	GO:0006801//superoxide metabolic process;GO:0015995//chlorophyll biosynthetic process;GO:0019725//cellular homeostasis;GO:0044093;GO:0010962//regulation of glucan biosynthetic process;GO:0042743//hydrogen peroxide metabolic process	gi|298351825|sp|Q70G58.2|NTRC_ORYSJ/0/RecName: Full=Thioredoxin reductase NTRC; AltName: Full=NADPH-dependent thioredoxin reductase C; Short=OsNTRC; Flags: Precursor
LOC_Os02g45460.1	87.7829	69.8484	54.2242	15.3719	16.544	99.958	60.233	85.8159	32.437	4.04485	76.2849	72.2475	34.809	7.79722	26.7354	114.962	122.308	51.8832	9.42153	7.34149	cDNA|expressed protein	-	GO:0009536//plastid	-	-	gi|115447897|ref|NP_001047728.1|/9.61638e-132/Os02g0677600 [Oryza sativa Japonica Group]
LOC_Os01g67134.1	87.7425	357.287	225.118	364.636	229.174	41.6182	288.793	166.858	305.804	402.4	65.3405	413.839	231.491	455.626	293.715	41.826	279.775	224.189	424.551	270.651	cDNA|ribosomal L18p/L5e family protein, putative, expressed	K02932|1|4e-147|518|osa:4325100|large subunit ribosomal protein L5e	GO:0030529//ribonucleoprotein complex	GO:0019843//rRNA binding;GO:0005198//structural molecule activity	GO:0010467//gene expression	gi|21952858|dbj|BAC06273.1|/9.40147e-148/putative 60S ribosomal protein L5 [Oryza sativa Japonica Group]
LOC_Os01g65370.1	87.7336	22.7132	47.5321	58.2868	29.8335	71.4328	27.0219	29.9012	36.0036	92.1132	36.483	34.9926	54.7985	42.7889	41.9533	41.4469	30.8131	19.1859	41.4315	39.8123	cDNA|MYB family transcription factor, putative, expressed	K09422|1|1e-107|387|osa:4324770|myb proto-oncogene protein, plant	GO:0043231//intracellular membrane-bounded organelle	GO:0003676//nucleic acid binding	-	gi|115441355|ref|NP_001044957.1|/1.27892e-106/Os01g0874300 [Oryza sativa Japonica Group]
LOC_Os06g41120.1	87.6045	1823.88	814.658	241.515	81.9273	84.8244	1893.36	919.364	229.377	23.8638	118.664	1354.74	791.935	142.698	96.5723	167.778	1948.73	629.49	140.424	67.0523	cDNA|expressed protein	-	-	-	-	-
LOC_Os09g25060.1	87.3059	0.817855	17.9276	45.8091	150.295	220.531	39.3335	40.9006	19.7332	166.039	23.5775	23.1271	13.4116	51.611	71.263	36.8006	23.3367	6.81348	137.225	138.258	cDNA|WRKY76, expressed	K13424|1|4e-19|94.7|sbi:SORBI_09g023270|WRKY transcription factor 33	-	GO:0003677//DNA binding	-	gi|115479181|ref|NP_001063184.1|/0/Os09g0417600 [Oryza sativa Japonica Group]
LOC_Os02g08420.1	86.8165	39.3865	43.6301	47.5891	34.4639	122.593	47.9149	43.4113	69.6967	146.167	159.357	48.7211	54.4161	56.598	43.7429	112.991	34.4694	33.7558	54.1552	64.1284	cDNA|cinnamoyl CoA reductase, putative, expressed	K09753|1|5e-112|403|sbi:SORBI_02g014910|cinnamoyl-CoA reductase [EC:1.2.1.44]	-	GO:0048037//cofactor binding;GO:0016491//oxidoreductase activity	GO:0008152//metabolic process	gi|115444625|ref|NP_001046092.1|/0/Os02g0180700 [Oryza sativa Japonica Group]
LOC_Os01g43540.1	86.6826	105.469	138.001	153.329	290.657	43.2525	109.251	111.287	177.449	201.785	83.6931	109.745	183.272	158.608	259.661	51.5493	98.6815	239.826	180.716	260.523	cDNA|suppressor of G2 allele of SKP1, putative, expressed	K12795|1|0.0|679|osa:4326682|suppressor of G2 allele of SKP1	-	-	-	gi|115438681|ref|NP_001043620.1|/0/Os01g0624500 [Oryza sativa Japonica Group]
LOC_Os12g17320.1	86.6503	5.73307	9.1094	20.4347	41.1038	115.333	6.69448	12.019	19.3475	6.90841	66.9204	6.39963	2.41407	19.5345	33.4195	83.6562	9.15284	12.833	21.2355	20.1804	cDNA|polyprenyl synthetase, putative, expressed	K05356|1|0.0|657|osa:4351957|all-trans-nonaprenyl-diphosphate synthase [EC:2.5.1.84 2.5.1.85]	-	GO:0016765//transferase activity, transferring alkyl or aryl (other than methyl) groups	GO:0006720//isoprenoid metabolic process	gi|218196351|gb|EEC78778.1|/0/hypothetical protein OsI_19015 [Oryza sativa Indica Group]
LOC_Os02g36530.1	86.6265	9.46025	5.91583	15.7749	49.2687	99.0657	6.78426	9.07115	24.9656	291.749	9.3582	35.4339	14.655	34.0939	200.793	7.80595	17.5545	5.50116	34.8067	329.234	cDNA|expressed protein	-	-	-	-	gi|357149727|ref|XP_003575212.1|/3.42332e-07/PREDICTED: uncharacterized protein LOC100835559 [Brachypodium distachyon]
LOC_Os04g49110.1	86.6148	54.1163	58.3348	48.3114	61.4737	70.807	44.8454	50.4583	46.3094	68.9565	86.5941	64.7991	64.4301	44.6229	64.4191	39.431	54.5571	32.1665	50.0041	63.9148	cDNA|GRAS family transcription factor domain containing protein, expressed	K14494|1|2e-27|122|smo:SELMODRAFT_437369|DELLA protein	GO:0043231//intracellular membrane-bounded organelle	-	-	gi|115460092|ref|NP_001053646.1|/0/Os04g0580300 [Oryza sativa Japonica Group]
LOC_Os04g49550.1	86.4997	14.4118	11.6453	5.07321	8.41969	51.634	8.99313	8.11661	3.81855	2.8298	84.5075	9.55753	7.51806	6.14276	8.72862	50.1194	13.5711	8.06318	3.84495	3.95483	cDNA|RING-H2 finger protein ATL2A, putative, expressed	K05283|1|2e-12|72.0|aly:ARALYDRAFT_354960|phosphatidylinositol glycan, class W [EC:2.3.-.-];K11982|2|2e-09|61.6|bdi:100833984|E3 ubiquitin-protein ligase RNF115/126 [EC:6.3.2.19];K15692|3|2e-08|58.2|sbi:SORBI_06g034040|E3 ubiquitin-protein ligase RNF13 [EC:6.3.2.19]	-	-	-	gi|125549488|gb|EAY95310.1|/1.88978e-79/hypothetical protein OsI_17135 [Oryza sativa Indica Group]
LOC_Os02g09750.1	86.4652	72.6401	46.8378	38.8122	76.1174	129.973	74.1621	63.9482	46.0624	16.92	57.6919	71.249	35.4665	53.8644	74.9582	85.8177	131.207	47.5193	49.5285	46.6372	cDNA|lycopene beta cyclase, chloroplast precursor, putative, expressed	K06443|1|0.0|784|sbi:SORBI_04g006120|lycopene beta-cyclase [EC:5.5.1.19]	-	GO:0009975//cyclase activity;GO:0016491//oxidoreductase activity	GO:0016117//carotenoid biosynthetic process	gi|46390965|dbj|BAD16478.1|/0/putative lycopene beta-cyclase [Oryza sativa Japonica Group]
LOC_Os05g39670.1	86.3839	53.7129	56.512	132.502	72.2128	76.5377	50.4507	56.1544	144.787	166.068	114.297	39.6716	62.0845	112.292	92.6088	108.294	48.4955	31.1481	96.9879	110.86	cDNA|prenylated rab acceptor, putative, expressed	-	GO:0043231//intracellular membrane-bounded organelle	-	-	gi|115464449|ref|NP_001055824.1|/1.79825e-56/Os05g0474400 [Oryza sativa Japonica Group]
LOC_Os04g34600.1	86.1961	13.1785	11.6748	6.21038	2.3187	52.1996	8.05065	4.91419	3.71561	3.67135	158.776	6.0807	4.59339	7.75418	2.26489	93.5825	7.4993	7.4809	2.84339	1.92411	cDNA|abscisic stress-ripening, putative, expressed	-	-	-	-	gi|297723145|ref|NP_001173936.1|/1.6285e-60/Os04g0423400 [Oryza sativa Japonica Group]
LOC_Os05g15160.1	86.1266	21.5245	55.9749	37.8469	33.2452	70.5008	20.2585	71.2847	31.0483	5.53218	76.698	28.5416	40.434	21.2443	38.0067	70.5299	32.494	86.6065	17.2202	17.1325	cDNA|phosphate/phosphate translocator, putative, expressed	K15283|1|0.0|692|osa:4338191|solute carrier family 35, member E1	GO:0031224//intrinsic to membrane;GO:0009941//chloroplast envelope	-	GO:0051234//establishment of localization	gi|115462803|ref|NP_001055001.1|/0/Os05g0241200 [Oryza sativa Japonica Group]
LOC_Os06g13660.1	86.1184	15.296	34.438	36.2823	48.5386	88.2239	15.1377	27.1119	34.2136	24.5267	98.3233	21.6084	19.1236	23.3785	51.1345	90.1612	20.4656	44.1521	26.5931	31.1419	cDNA|alanyl-tRNA synthetase, putative, expressed	K01872|1|0.0|1460|sbi:SORBI_10g008780|alanyl-tRNA synthetase [EC:6.1.1.7]	GO:0009532//plastid stroma	GO:0003676//nucleic acid binding;GO:0004812//aminoacyl-tRNA ligase activity;GO:0032559	GO:0006418//tRNA aminoacylation for protein translation;GO:0003006//developmental process involved in reproduction	gi|313471497|sp|B8B4H5.1|SYAP_ORYSI/0/RecName: Full=Probable alanine--tRNA ligase, chloroplastic; AltName: Full=Alanyl-tRNA synthetase; Short=AlaRS; Flags: Precursor
LOC_Os03g58150.1	85.7632	207.274	249.013	231.733	251.999	60.5751	251.795	210.875	230.443	366.53	140.375	244.44	290.076	250.163	266.957	111.633	226.469	139.414	254.586	318.824	cDNA|transmembrane BAX inhibitor motif-containing protein, putative, expressed	K06890|1|5e-115|412|osa:4334417|	GO:0031224//intrinsic to membrane	-	GO:0000902//cell morphogenesis;GO:0043401//steroid hormone mediated signaling pathway	gi|115455901|ref|NP_001051551.1|/5.89505e-114/Os03g0795800 [Oryza sativa Japonica Group]
LOC_Os05g35290.1	85.6623	6.49209	40.0536	85.3716	266.65	77.5293	39.2285	67.358	225.443	302.715	10.7799	19.3072	89.2618	119.491	175.351	20.5751	39.8978	49.1607	164.296	302.535	cDNA|phenylalanine ammonia-lyase, putative, expressed	K10775|1|0.0|1315|osa:4338861|phenylalanine ammonia-lyase [EC:4.3.1.24]	GO:0044424//intracellular part	GO:0016841//ammonia-lyase activity	GO:0006558//L-phenylalanine metabolic process	gi|115464017|ref|NP_001055608.1|/0/Os05g0427400 [Oryza sativa Japonica Group]
LOC_Os12g07540.1	84.7365	22.1876	18.0736	25.3143	20.6285	86.0341	28.0079	20.4352	45.1989	43.3332	114.273	19.6828	16.462	18.4661	21.2737	95.7432	21.3226	26.2894	23.5514	26.8767	cDNA|growth regulator related protein, putative, expressed	-	GO:0043231//intracellular membrane-bounded organelle;GO:0044444//cytoplasmic part	-	-	gi|222616719|gb|EEE52851.1|/0/hypothetical protein OsJ_35390 [Oryza sativa Japonica Group]
LOC_Os01g41810.1	84.7319	15.9499	38.0639	86.5523	155.988	44.0982	44.8093	62.0059	55.3783	240.248	38.2493	46.8131	38.4475	120.616	225.286	37.4701	53.7496	70.9873	170.923	309.742	cDNA|cytochrome P450 72A1, putative, expressed	K15639|1|9e-114|409|aly:ARALYDRAFT_901457|cytochrome P450, family 734, subfamily A, polypeptide 1 (PHYB activation tagged suppressor 1) [EC:1.14.-.-];K15638|3|4e-110|397|ath:AT1G17060|cytochrome P450, family 72, subfamily C, polypeptide 1;K10717|5|6e-88|323|osa:9269428|cytokinin trans-hydroxylase	-	GO:0016491//oxidoreductase activity;GO:0005506//iron ion binding	GO:0006091//generation of precursor metabolites and energy	gi|115438270|ref|NP_001043498.1|/0/Os01g0602400 [Oryza sativa Japonica Group]
LOC_Os01g61700.1	84.6362	0.748744	1.14128	97.3852	55.1454	76.9888	1.93898	3.49999	120.203	226.966	27.4047	2.3777	1.50786	49.3974	37.639	15.333	2.52866	2.02148	40.1235	34.1075	cDNA|ATP-dependent Clp protease adaptor protein ClpS containing protein, expressed	-	GO:0043231//intracellular membrane-bounded organelle	-	-	gi|115440869|ref|NP_001044714.1|/1.22956e-51/Os01g0833600 [Oryza sativa Japonica Group]
LOC_Os02g04460.1	84.4975	19.1178	41.2326	41.0012	109.409	58.5756	22.8344	36.2732	32.9481	16.1082	44.3842	38.4084	28.0895	44.3925	154.508	32.5298	38.9647	68.0473	38.014	48.8755	cDNA|ribosomal protein L3, putative, expressed	K02906|1|6e-127|451|osa:4328236|large subunit ribosomal protein L3	GO:0030529//ribonucleoprotein complex;GO:0009536//plastid	GO:0003723//RNA binding;GO:0005198//structural molecule activity	GO:0010467//gene expression	gi|115444097|ref|NP_001045828.1|/6.86208e-126/Os02g0137200 [Oryza sativa Japonica Group]
LOC_Os07g06834.1	84.0997	187.293	167.382	124.579	112.956	0	0.645084	0.161725	0.547815	0.338306	46.8187	65.4257	107.071	54.6316	72.5245	0.455461	0.150226	0	0.551602	0.322367	cDNA|expressed protein	-	-	-	-	gi|297725401|ref|NP_001175064.1|/1.29283e-82/Os07g0162450 [Oryza sativa Japonica Group]
LOC_Os04g49370.1	83.9943	367.099	407.385	24.5953	18.556	57.1785	439.929	375.996	12.3699	9.25503	46.4123	349.225	497.076	16.2894	16.9171	58.9379	335.042	427.107	22.755	5.87932	cDNA|expressed protein	-	-	-	-	gi|115460124|ref|NP_001053662.1|/2.77433e-71/Os04g0583200 [Oryza sativa Japonica Group]
LOC_Os02g57020.1	83.6066	3.44655	20.7948	43.6499	60.3067	117.505	6.24773	34.9068	37.1396	9.12751	35.5852	2.50818	9.32673	38.1028	59.6772	53.5646	4.78059	38.6162	29.7645	26.3154	cDNA|YCF37, putative, expressed	-	-	-	-	-
LOC_Os10g41260.1	83.4362	30.5052	38.399	75.8926	69.2712	76.8147	26.7596	21.6963	46.5371	33.5913	54.6433	25.8907	27.9492	74.8889	67.8479	58.9586	29.7002	23.1496	56.9609	38.8372	cDNA|MYB family transcription factor, putative, expressed	K12134|1|2e-07|55.5|aly:ARALYDRAFT_904154|circadian clock associated 1;K12133|2|2e-06|52.4|aly:ARALYDRAFT_470177|LATE ELONGATED HYPOCOTYL	-	GO:0003676//nucleic acid binding	-	gi|115483444|ref|NP_001065392.1|/1.4663e-109/Os10g0562100 [Oryza sativa Japonica Group]
LOC_Os10g21352.1	83.4255	67.428	64.9121	40.9735	54.7911	77.0928	78.5765	87.0923	23.0232	33.2559	75.477	54.0003	30.374	19.0867	31.2198	64.8875	64.6344	148.51	29.0762	36.741	cDNA|chloroplast 30S ribosomal protein S19, putative, expressed	K02965|1|1e-48|189|osa:3131441|small subunit ribosomal protein S19	GO:0030529//ribonucleoprotein complex;GO:0009536//plastid	GO:0003723//RNA binding;GO:0005198//structural molecule activity	GO:0010467//gene expression	gi|1213601|emb|CAA33927.1|/3.88682e-48/ribosomal protein S19 [Oryza sativa Japonica Group]
LOC_Os09g10750.1	83.4203	12.7642	42.8029	108.005	67.214	71.8876	11.7528	28.2861	88.079	31.1261	97.3641	12.6105	18.5648	86.7864	74.1462	73.4375	11.0847	51.3088	95.0946	49.6285	cDNA|rhodanese-like, putative, expressed	-	GO:0009534//chloroplast thylakoid	-	-	gi|115478328|ref|NP_001062759.1|/2.64631e-116/Os09g0279400 [Oryza sativa Japonica Group]
LOC_Os03g44620.2	83.2987	1205.08	917.25	243.382	220.398	39.9565	1064.77	873.326	248.929	228.849	89.5097	1126.04	1219.27	176.867	178.432	72.5054	1032.65	1031.19	312.869	237.467	cDNA|chaperone protein dnaJ, putative, expressed	K09503|1|0.0|713|zma:100191411|DnaJ homolog subfamily A member 2	GO:0044424//intracellular part	GO:0043169//cation binding;GO:0005515//protein binding;GO:0032559	GO:0006950//response to stress;GO:0044267//cellular protein metabolic process	gi|115454357|ref|NP_001050779.1|/0/Os03g0648400 [Oryza sativa Japonica Group]
LOC_Os06g39270.1	82.9315	14.5249	87.8777	50.7573	27.7026	59.9778	11.6894	24.141	43.2455	37.8747	28.847	34.1799	85.728	47.9666	45.4324	41.0758	14.77	53.9356	41.9611	22.0937	cDNA|UDP-glucoronosyl and UDP-glucosyl transferase domain containing protein, expressed	K13692|1|2e-72|271|aly:ARALYDRAFT_887739|UDP-glucose:(indol-3-yl)acetate beta-D-glucosyltransferase [EC:2.4.1.121];K12338|4|1e-62|239|aly:ARALYDRAFT_915488|anthocyanin 5-O-glucosyltransferase [EC:2.4.1.-]	-	GO:0016740//transferase activity	-	gi|115468754|ref|NP_001057976.1|/0/Os06g0593200 [Oryza sativa Japonica Group]
LOC_Os02g40700.1	82.8999	11.8082	15.9262	38.4464	28.482	73.1714	14.4556	13.8272	88.953	99.3699	59.0413	12.7266	18.3754	22.9912	35.2559	44.3845	15.5372	10.6654	17.6854	50.9005	cDNA|enzyme of the cupin superfamily protein, putative, expressed	K06995|1|3e-47|186|sbi:SORBI_04g026280|	-	-	-	gi|115447349|ref|NP_001047454.1|/1.8129e-50/Os02g0620400 [Oryza sativa Japonica Group]
LOC_Os03g60570.1	82.8435	0.424697	3.6683	18.6129	36.1362	67.4513	5.71904	4.19107	25.7778	246.633	19.9555	6.29375	7.26985	21.3187	52.1873	18.8436	6.14697	3.21051	16.5517	49.9045	cDNA|ZOS3-22 - C2H2 zinc finger protein, expressed	-	GO:0005622//intracellular	-	-	gi|115456237|ref|NP_001051719.1|/1.16003e-36/Os03g0820400 [Oryza sativa Japonica Group]
LOC_Os06g05420.1	82.5054	4.22964	16.3863	37.1236	26.3627	65.0831	15.6084	27.4603	57.9029	373.379	251.302	8.95437	114.192	67.9919	93.3175	124.252	38.7719	31.4031	52.6836	306.525	cDNA|expressed protein	-	-	-	-	gi|115466396|ref|NP_001056797.1|/3.06442e-28/Os06g0146800 [Oryza sativa Japonica Group]
LOC_Os02g06560.1	82.2588	97.5134	249.944	196.844	151.135	110.307	61.0583	130.02	164.517	128.085	36.7129	66.246	182.455	172.557	165.024	53.932	91.2836	145.388	126.336	45.9572	cDNA|wound induced protein, putative, expressed	-	-	-	-	gi|297720897|ref|NP_001172811.1|/7.12152e-13/Os02g0160900 [Oryza sativa Japonica Group]
LOC_Os01g48444.1	82.1783	219.865	171.115	115.177	74.2254	88.2014	233.751	188.909	98.6528	30.9247	91.2121	179.691	168.014	96.1478	78.4433	126.813	300.63	191.976	83.7855	47.9953	cDNA|OsIAA5 - Auxin-responsive Aux/IAA gene family member, expressed	K14484|1|5e-40|163|ath:AT3G23050|auxin-responsive protein IAA	GO:0043231//intracellular membrane-bounded organelle	GO:0005515//protein binding	GO:0009755//hormone-mediated signaling pathway;GO:0006412//translation	gi|115439135|ref|NP_001043847.1|/1.43337e-101/Os01g0675700 [Oryza sativa Japonica Group]
LOC_Os07g42730.1	81.6424	83.386	100.765	60.6881	104.569	85.3258	86.5428	65.8842	109.32	3.14818	135.513	121.664	114.599	118.516	97.4665	133.588	66.3256	45.0257	77.5662	36.1649	cDNA|EF hand family protein, expressed	-	-	-	-	gi|115473389|ref|NP_001060293.1|/1.27601e-71/Os07g0619400 [Oryza sativa Japonica Group]
LOC_Os03g57545.1	81.5604	302.462	183.076	145.634	77.6037	93.6375	342.255	210.712	118.862	37.5056	78.3772	270.4	154.927	85.5015	89.2447	100.346	287.727	151.603	75.4211	59.9046	cDNA|expressed protein	-	-	-	-	gi|297724897|ref|NP_001174812.1|/2.12824e-46/Os06g0507101 [Oryza sativa Japonica Group]
LOC_Os02g47510.1	81.3842	25.2855	24.883	311.231	101.222	58.9332	16.4505	12.6261	308.355	390.878	18.6937	29.9584	39.3969	235.572	135.385	20.8505	20.4604	9.67709	52.4158	64.113	cDNA|9-cis-epoxycarotenoid dioxygenase 1, chloroplast precursor, putative, expressed	K09840|1|0.0|998|osa:4330451|9-cis-epoxycarotenoid dioxygenase [EC:1.13.11.51]	GO:0009570//chloroplast stroma	GO:0005488//binding	-	gi|115448157|ref|NP_001047858.1|/0/Os02g0704000 [Oryza sativa Japonica Group]
LOC_Os07g46510.1	81.1059	0	1.68573	10.7492	5.88129	84.4867	0	0.64621	8.39086	15.3202	31.1791	0	2.29679	4.9567	7.18101	22.2432	0.400176	1.11969	3.8571	4.723	cDNA|expressed protein	-	-	-	-	gi|115473851|ref|NP_001060524.1|/1.19734e-76/Os07g0659300 [Oryza sativa Japonica Group]
LOC_Os08g41040.1	81.0276	19.6521	42.7181	40.7485	72.7014	94.2087	21.9499	41.5382	42.8423	15.596	57.3059	22.4302	30.6286	37.5802	71.9688	68.9897	28.3615	43.3686	42.2303	51.4834	cDNA|expressed protein	-	GO:0043231//intracellular membrane-bounded organelle	-	-	gi|115477362|ref|NP_001062277.1|/9.55444e-106/Os08g0521800 [Oryza sativa Japonica Group]
LOC_Os03g61130.1	80.9702	333.99	350.399	194.914	436.439	53.1484	401.438	368.441	194.704	385.172	94.8817	462.153	507.558	278.497	345.551	68.7114	431.652	215.918	300.824	518.485	cDNA|phosphoesterase family protein, putative, expressed	K01114|1|0.0|981|zma:100384160|phospholipase C [EC:3.1.4.3]	-	GO:0016787//hydrolase activity	-	gi|15042826|gb|AAK82449.1|AC091247_16/0/putative phospholipase [Oryza sativa Japonica Group]
LOC_Os06g05860.1	80.8659	103.759	126.022	91.3391	79.6165	80.6198	89.2546	118.057	79.1427	32.6522	87.6814	58.2885	78.2386	68.8367	73.3068	84.3951	85.528	219.074	86.8502	63.7046	cDNA|6-phosphofructokinase, putative, expressed	K00850|1|0.0|886|bdi:100839985|6-phosphofructokinase [EC:2.7.1.11]	GO:0043234//protein complex;GO:0043231//intracellular membrane-bounded organelle;GO:0044444//cytoplasmic part	GO:0008443//phosphofructokinase activity;GO:0032559	GO:0006796//phosphate-containing compound metabolic process;GO:0006007//glucose catabolic process	gi|55296628|dbj|BAD69330.1|/0/putative pyrophosphate-dependent phosphofructo-1-kinase [Oryza sativa Japonica Group]
LOC_Os10g14870.1	80.8631	10.7132	17.5668	34.1928	39.875	83.4528	4.79205	6.82894	32.77	18.5178	102.605	9.02065	12.9939	24.4444	48.1431	61.0203	3.05423	9.99191	19.8411	27.9805	cDNA|heavy metal-associated domain containing protein, expressed	K07213|1|1e-06|52.0|cre:CHLREDRAFT_163414|copper chaperone	-	-	-	gi|115481458|ref|NP_001064322.1|/9.56222e-82/Os10g0209700 [Oryza sativa Japonica Group]
LOC_Os06g05440.1	80.8396	2533.08	2703.3	411.829	554.425	52.7867	2107.2	2125.13	325.933	96.7949	208.579	2548.06	2824.34	457.153	570.369	252.346	2174.54	1990.09	494.884	283.469	cDNA|expressed protein	-	GO:0044464//cell part	-	-	gi|115466402|ref|NP_001056800.1|/4.80945e-40/Os06g0147100 [Oryza sativa Japonica Group]
LOC_Os04g16450.1	80.7761	11.9275	23.8771	26.0806	26.8451	63.7976	16.556	40.6392	11.6464	4.66526	41.8858	11.4893	20.0569	15.9661	22.6512	43.0353	15.6523	39.5444	19.2279	13.9538	cDNA|aquaporin protein, putative, expressed	K09872|1|1e-144|462|osa:4335226|aquaporin PIP	GO:0031224//intrinsic to membrane	-	GO:0006810//transport	gi|115457384|ref|NP_001052292.1|/1.39039e-143/Os04g0233400 [Oryza sativa Japonica Group]
LOC_Os05g27100.1	80.5948	5.69673	12.8182	9.01251	58.8212	68.9476	6.53325	12.0466	14.8547	6.6315	42.4658	17.229	4.71185	15.9515	71.1384	48.6079	14.1348	18.0168	20.3637	26.1188	cDNA|expressed protein	-	GO:0009532//plastid stroma;GO:0009534//chloroplast thylakoid	GO:0043169//cation binding	GO:0006812//cation transport	gi|54291811|gb|AAV32180.1|/2.03995e-55/unknown protein [Oryza sativa Japonica Group]
LOC_Os08g23410.1	80.5898	78.4897	78.254	60.5769	120.453	55.906	82.9916	102.301	57.9715	5.63155	67.3882	94.2135	19.982	62.8697	151.374	44.624	189.769	94.3596	61.7828	44.1564	cDNA|rubredoxin family protein, putative, expressed	-	GO:0009534//chloroplast thylakoid	GO:0043169//cation binding	-	gi|115475890|ref|NP_001061541.1|/2.19764e-80/Os08g0323400 [Oryza sativa Japonica Group]
LOC_Os10g27174.1	80.5683	220.166	135.61	298.654	265.709	33.7723	204.007	81.5271	254.438	374.3	61.9353	342.888	143.256	433.948	307.682	36.9771	219.533	140.627	347.064	264.152	cDNA|40S ribosomal protein S28, putative, expressed	K02979|1|9e-22|101|zma:100281083|small subunit ribosomal protein S28e	GO:0030529//ribonucleoprotein complex	GO:0005198//structural molecule activity	GO:0010467//gene expression	gi|357151696|ref|XP_003575874.1|/1.01987e-21/PREDICTED: uncharacterized protein LOC100831577 [Brachypodium distachyon]
LOC_Os02g46980.1	80.5073	24.1348	223.493	135.243	153.967	117.959	33.4633	208.466	107.887	45.506	71.3445	9.44356	107.515	94.4599	125.154	100.734	17.3981	206.585	96.4059	55.515	cDNA|pentatricopeptide, putative, expressed	K15078|1|5e-83|307|vvi:100250139|structure-specific endonuclease subunit SLX1 [EC:3.6.1.-];K03798|5|7e-61|233|rcu:RCOM_0340700|cell division protease FtsH [EC:3.4.24.-]	-	-	-	gi|125583346|gb|EAZ24277.1|/0/hypothetical protein OsJ_08028 [Oryza sativa Japonica Group]
LOC_Os04g46970.1	80.1742	5.63635	7.74155	27.612	38.1941	128.151	15.0773	11.7098	42.389	94.4815	187.669	13.4404	12.7228	15.7529	31.4127	149.246	12.8494	6.15377	24.7424	91.6332	cDNA|glucosyltransferase, putative, expressed	K13495|1|7e-140|496|osa:4336681|cis-zeatin O-glucosyltransferase [EC:2.4.1.215]	-	GO:0016757//transferase activity, transferring glycosyl groups	-	gi|125549300|gb|EAY95122.1|/0/hypothetical protein OsI_16939 [Oryza sativa Indica Group]
LOC_Os03g10650.1	79.8482	13.635	18.3778	26.2374	13.861	87.3969	11.4757	16.0325	23.9052	42.3852	52.2657	14.433	16.5897	13.5802	11.0007	60.4795	9.5934	15.952	14.1739	10.4892	cDNA|cyclin, putative, expressed	K14505|1|1e-24|113|ath:AT4G34160|cyclin D3, plant	-	-	-	gi|115451415|ref|NP_001049308.1|/4.61868e-158/Os03g0203800 [Oryza sativa Japonica Group]
LOC_Os04g52250.1	79.8479	64.3937	21.5845	0.84293	24.1386	99.301	32.8882	29.2646	3.54031	36.4389	84.2685	18.934	14.1837	2.77917	12.7384	156.112	61.0558	18.834	5.34718	19.2129	cDNA|LTPL123 - Protease inhibitor/seed storage/LTP family protein precursor, expressed	-	-	-	GO:0010876	gi|115460488|ref|NP_001053844.1|/9.39323e-41/Os04g0612300 [Oryza sativa Japonica Group]
LOC_Os03g08970.1	79.582	32.1282	63.1189	70.6551	51.2304	43.7223	42.155	54.193	58.4083	40.5583	27.3927	34.6563	40.9775	36.5703	42.5558	9.84656	48.1254	58.8185	31.0322	33.7373	cDNA|expressed protein	-	-	-	-	gi|115451239|ref|NP_001049220.1|/5.2489e-63/Os03g0189100 [Oryza sativa Japonica Group]
LOC_Os03g50070.1	79.4135	42.4123	73.3036	64.8003	93.7476	73.6137	43.5576	67.4032	78.4438	42.0105	97.2968	40.6737	67.8915	66.6626	80.5845	70.4627	36.2606	69.4214	65.2867	69.5542	cDNA|DUF1295 domain containing protein, putative, expressed	-	GO:0031090//organelle membrane;GO:0043231//intracellular membrane-bounded organelle;GO:0031410//cytoplasmic vesicle	-	-	gi|115454871|ref|NP_001051036.1|/1.44982e-148/Os03g0708400 [Oryza sativa Japonica Group]
LOC_Os11g42490.1	79.3537	3.17309	13.8649	44.8595	67.0617	75.9765	4.16337	13.624	49.2192	29.7635	83.703	4.25448	7.02914	40.0478	45.1354	60.6474	5.91942	16.5625	34.0078	36.793	cDNA|retrotransposon protein, putative, unclassified, expressed	K10400|1|3e-12|72.0|pop:POPTR_927223|kinesin family member 15;K10405|3|3e-08|58.9|cme:CMR497C|kinesin family member C1;K09313|4|6e-08|57.8|sbi:SORBI_01g010430|homeobox protein cut-like	-	-	-	gi|77552288|gb|ABA95085.1|/5.82437e-165/retrotransposon protein, putative, unclassified, expressed [Oryza sativa Japonica Group]
LOC_Os03g52460.1	79.3056	6.59113	47.2613	59.5839	58.6044	68.7451	8.17374	32.2084	46.1389	22.1895	100.739	11.6937	25.8927	60.5351	65.5407	71.5158	9.13675	51.2294	56.654	44.6909	cDNA|glucose-1-phosphate adenylyltransferase large subunit, putative, expressed	K00975|1|0.0|906|osa:4334020|glucose-1-phosphate adenylyltransferase [EC:2.7.7.27]	GO:0009536//plastid	GO:0070566//adenylyltransferase activity	GO:0005982//starch metabolic process;GO:0005977//glycogen metabolic process	gi|115455167|ref|NP_001051184.1|/0/Os03g0735000 [Oryza sativa Japonica Group]
LOC_Os09g34230.1	79.2725	0.112247	1.14062	3.49115	13.1451	127.337	0.116272	0.466396	2.76471	67.9285	188.206	0.118816	0.339072	8.47856	25.9559	168.237	0.108309	0	6.86014	57.6394	cDNA|UDP-glucoronosyl/UDP-glucosyl transferase, putative, expressed	K13691|1|0.0|874|osa:4347592|pathogen-inducible salicylic acid glucosyltransferase [EC:2.4.1.-]	-	GO:0016740//transferase activity	-	gi|115480181|ref|NP_001063684.1|/0/Os09g0518000 [Oryza sativa Japonica Group]
LOC_Os04g01540.1	78.7182	252.463	266.06	221.992	169.529	61.5456	214.323	202.207	208.618	61.6287	55.0424	274.101	223.386	133.952	203.373	56.1918	231.79	245.029	139.562	102.722	cDNA|expressed protein	-	GO:0009532//plastid stroma	-	-	gi|115456822|ref|NP_001052011.1|/1.01107e-101/Os04g0105700 [Oryza sativa Japonica Group]
LOC_Os12g03090.1	78.5602	544.697	368.478	602.563	269.489	34.4481	446.522	307.382	481.88	350.574	55.244	527.929	365.32	568.641	331.426	47.2734	422.865	280.402	466.147	282.262	cDNA|ribosomal protein, putative, expressed	K02960|1|1e-74|278|osa:4351374|small subunit ribosomal protein S16e	GO:0030529//ribonucleoprotein complex	GO:0005198//structural molecule activity	GO:0010467//gene expression	gi|115483941|ref|NP_001065632.1|/1.36451e-73/Os11g0127900 [Oryza sativa Japonica Group]
LOC_Os02g53130.1	78.4442	0	0	16.7567	6.68078	74.24	0	0.0659585	42.0593	53.6036	39.3199	0.0672127	0.0639361	18.092	5.60363	26.687	0.0612688	0	6.63653	11.9642	cDNA|nitrate reductase, putative, expressed	K00360|1|0.0|971|ppp:PHYPADRAFT_184973|nitrate reductase (NADH) [EC:1.7.1.1];K00387|5|1e-105|382|olu:OSTLU_3554|sulfite oxidase [EC:1.8.3.1]	-	GO:0008940//nitrate reductase activity;GO:0005506//iron ion binding;GO:0050662//coenzyme binding	GO:0042126//nitrate metabolic process;GO:0006091//generation of precursor metabolites and energy	gi|115448947|ref|NP_001048253.1|/0/Os02g0770800 [Oryza sativa Japonica Group]
LOC_Os03g10640.1	78.387	5.1606	9.57166	6.8944	11.4599	53.0657	9.34191	5.62093	4.40738	31.6273	48.8685	10.1828	8.42512	7.61696	8.00372	34.1029	10.2008	4.97792	13.8017	16.4432	cDNA|calcium-transporting ATPase, plasma membrane-type, putative, expressed	K01537|1|0.0|1970|osa:4331984|Ca2+-transporting ATPase [EC:3.6.3.8]	GO:0031224//intrinsic to membrane;GO:0043231//intracellular membrane-bounded organelle;GO:0031090//organelle membrane	GO:0046914//transition metal ion binding;GO:0046873//metal ion transmembrane transporter activity;GO:0019829//cation-transporting ATPase activity;GO:0005515//protein binding;GO:0032559;GO:0016836//hydro-lyase activity	GO:0010035//response to inorganic substance;GO:0009206;GO:0006816//calcium ion transport	gi|115451413|ref|NP_001049307.1|/0/Os03g0203700 [Oryza sativa Japonica Group]
LOC_Os04g51680.1	78.2854	167.313	56.6729	10.1737	18.9289	29.5284	136.041	68.2121	4.74773	69.3903	18.6864	200.91	56.1572	9.46087	24.1169	21.9296	269.072	54.4004	14.3417	32.5949	cDNA|expressed protein	-	-	-	-	gi|115460398|ref|NP_001053799.1|/2.90902e-35/Os04g0606200 [Oryza sativa Japonica Group]
LOC_Os08g28730.1	78.1588	3.38075	20.5171	46.1135	39.9524	68.3638	3.11287	36.7767	41.4698	41.2207	42.0821	3.28039	16.7371	33.043	24.4432	42.7662	2.9903	34.3801	35.4348	21.3893	cDNA|NAD dependent epimerase/dehydratase family protein, putative, expressed	K01784|1|0.0|839|osa:4345415|UDP-glucose 4-epimerase [EC:5.1.3.2]	-	GO:0048037//cofactor binding;GO:0016857//racemase and epimerase activity, acting on carbohydrates and derivatives	GO:0019318//hexose metabolic process	gi|115476144|ref|NP_001061668.1|/0/Os08g0374800 [Oryza sativa Japonica Group]
LOC_Os12g39360.1	78.0617	0.359281	9.71141	328.666	90.3954	39.2668	1.19092	4.77711	413.263	367.088	39.3789	2.96641	5.35417	73.72	240.732	28.2386	0.901358	6.98399	84.8407	96.3381	cDNA|aspartic proteinase nepenthesin precursor, putative, expressed	-	GO:0031410//cytoplasmic vesicle	GO:0016787//hydrolase activity	-	gi|115489316|ref|NP_001067145.1|/0/Os12g0583300 [Oryza sativa Japonica Group]
LOC_Os03g56370.1	77.992	3.16792	6.97482	44.7864	46.3739	88.3588	5.28689	11.152	43.9681	20.8426	57.2779	4.09851	2.30378	34.6649	45.0225	59.2099	6.79284	15.5852	40.5308	27.8777	cDNA|methyltransferase, putative, expressed	-	-	GO:0016741	GO:0006730//one-carbon metabolic process	gi|297601770|ref|NP_001051427.2|/6.68054e-165/Os03g0775000 [Oryza sativa Japonica Group]
LOC_Os04g48880.1	77.9822	1.18315	16.6983	84.0052	52.44	117.912	3.67672	28.5407	96.0981	107.98	24.9682	2.22648	9.53072	70.0121	48.1685	30.1257	1.77588	23.8508	50.7683	38.1082	cDNA|fatty acid hydroxylase, putative, expressed	K15746|1|6e-148|522|osa:4336753|beta-carotene 3-hydroxylase [EC:1.14.13.129]	GO:0043231//intracellular membrane-bounded organelle;GO:0031224//intrinsic to membrane	GO:0046914//transition metal ion binding;GO:0003824//catalytic activity	GO:0006631//fatty acid metabolic process	gi|115460080|ref|NP_001053640.1|/7.11492e-147/Os04g0578400 [Oryza sativa Japonica Group]
LOC_Os08g36170.1	77.7455	84.4727	48.7583	33.6104	28.5077	86.7043	65.2888	51.4428	38.665	64.3606	43.0113	65.8397	40.799	30.1321	31.2343	46.5592	77.508	28.6597	26.5496	35.2025	cDNA|cytokinesis negative regulator RCP1, putative, expressed	K11982|1|3e-14|78.6|ppp:PHYPADRAFT_169900|E3 ubiquitin-protein ligase RNF115/126 [EC:6.3.2.19]	-	GO:0046914//transition metal ion binding	-	gi|115476794|ref|NP_001061993.1|/2.84185e-83/Os08g0464400 [Oryza sativa Japonica Group]
LOC_Os08g01170.1	77.7024	29.2632	28.2058	15.4126	44.6878	115.09	38.1135	78.6769	12.6816	2.57157	47.2526	38.7199	13.4329	18.1045	49.7561	71.76	66.439	32.9965	16.1999	22.4993	cDNA|acetyltransferase, GNAT family, putative, expressed	-	GO:0009536//plastid	GO:0016407//acetyltransferase activity	-	gi|115474337|ref|NP_001060765.1|/7.26816e-76/Os08g0102000 [Oryza sativa Japonica Group]
LOC_Os03g64050.1	77.5786	38.3595	39.6859	20.5657	7.88379	62.2624	25.4822	41.435	14.4266	1.35903	14.2984	11.4752	45.2025	13.023	2.6394	37.9485	21.9936	34.6715	14.4032	3.30945	cDNA|receptor protein kinase, putative, expressed	-	GO:0031410//cytoplasmic vesicle	-	-	gi|125546521|gb|EAY92660.1|/2.45896e-117/hypothetical protein OsI_14409 [Oryza sativa Indica Group]
LOC_Os01g09770.1	77.3526	4.39464	7.0311	16.4796	14.7141	72.5815	6.68305	4.56504	14.4762	45.2073	21.2737	8.31393	7.62618	12.2481	16.1901	20.0596	5.77424	2.6254	14.4935	24.8784	cDNA|expressed protein	-	-	-	-	gi|125524759|gb|EAY72873.1|/0/hypothetical protein OsI_00747 [Oryza sativa Indica Group]
LOC_Os08g15050.1	77.27	0.148547	5.73605	62.1622	83.8548	96.2344	0	4.32058	74.0907	135.571	22.7763	0.314481	13.9105	52.9777	105.041	23.7564	0.716676	5.4543	36.3147	104.577	cDNA|CCT/B-box zinc finger protein, putative, expressed	K12135|1|8e-06|50.1|aly:ARALYDRAFT_488429|zinc finger protein CONSTANS	-	-	-	gi|242081069|ref|XP_002445303.1|/2.01554e-33/hypothetical protein SORBIDRAFT_07g008550 [Sorghum bicolor]
LOC_Os12g25690.1	76.227	19.1263	34.038	39.7728	46.4786	26.4779	20.4411	25.965	49.5841	68.8283	59.2626	23.4593	49.8282	49.2503	39.1145	31.0852	17.2835	25.1359	60.7728	57.8326	cDNA|UDP-glucose 6-dehydrogenase, putative, expressed	K00012|1|0.0|966|osa:4352146|UDPglucose 6-dehydrogenase [EC:1.1.1.22]	GO:0031410//cytoplasmic vesicle	GO:0000166//nucleotide binding;GO:0016616//oxidoreductase activity, acting on the CH-OH group of donors, NAD or NADP as acceptor	GO:0008152//metabolic process	gi|115488436|ref|NP_001066705.1|/0/Os12g0443500 [Oryza sativa Japonica Group]
LOC_Os03g58430.1	76.1994	272.313	161.917	301.742	184.164	35.8842	211.558	151.375	248.608	311.057	59.6994	261.763	132.653	393.721	241.717	38.3967	201.331	129.554	299.545	254.494	cDNA|40S ribosomal protein S15, putative, expressed	K02958|1|2e-72|269|osa:4334438|small subunit ribosomal protein S15e	GO:0030529//ribonucleoprotein complex	GO:0003676//nucleic acid binding;GO:0005198//structural molecule activity	GO:0010467//gene expression	gi|222625972|gb|EEE60104.1|/3.84871e-88/hypothetical protein OsJ_12967 [Oryza sativa Japonica Group]
LOC_Os08g33720.1	76.0952	2.29126	1.62982	38.4393	99.3649	62.6046	2.01741	0.595027	31.8456	523.401	130.78	0.848877	1.8457	76.3483	124.395	67.2535	5.08502	1.36093	78.8453	242.669	cDNA|lactate/malate dehydrogenase, putative, expressed	K00026|1|0.0|692|bdi:100838923|malate dehydrogenase [EC:1.1.1.37]	GO:0043231//intracellular membrane-bounded organelle	GO:0016615//malate dehydrogenase activity	GO:0009060//aerobic respiration;GO:0005975//carbohydrate metabolic process;GO:0043648//dicarboxylic acid metabolic process	gi|42407501|dbj|BAD10618.1|/0/putative NAD-malate dehydrogenase [Oryza sativa Japonica Group]
LOC_Os04g41160.1	76.0885	23.7995	39.5656	130.728	93.2818	78.309	23.1737	47.9613	116.988	358.492	42.2828	13.5031	35.4671	75.2757	171.748	37.5044	29.8539	25.3934	69.8181	266.501	cDNA|protein kinase, putative, expressed	K08789|1|2e-35|97.4|cre:CHLREDRAFT_115025|microtubule-associated serine/threonine kinase [EC:2.7.11.1];K08282|4|5e-29|127|aly:ARALYDRAFT_484960|non-specific serine/threonine protein kinase [EC:2.7.11.1]	-	GO:0016301//kinase activity	-	gi|115459108|ref|NP_001053154.1|/0/Os04g0488700 [Oryza sativa Japonica Group]
LOC_Os07g30960.1	76.0867	1.08144	8.18092	19.1394	23.9661	87.3575	1.9915	17.2251	28.2221	11.2275	62.9979	0.508771	4.35572	25.8502	27.1147	71.4766	2.66673	8.1752	18.6255	12.3157	cDNA|monooxygenase, putative, expressed	K09838|1|1e-16|86.3|zma:100285076|zeaxanthin epoxidase [EC:1.14.13.90]	GO:0043231//intracellular membrane-bounded organelle	GO:0016709//oxidoreductase activity, acting on paired donors, with incorporation or reduction of molecular oxygen, NADH or NADPH as one donor, and incorporation of one atom of oxygen	GO:0008152//metabolic process	gi|297607244|ref|NP_001059681.2|/0/Os07g0491900 [Oryza sativa Japonica Group]
LOC_Os06g51470.1	76.0554	113.899	80.8117	59.0288	63.431	80.9994	136.089	144.945	49.4561	16.7743	54.4623	114.09	65.117	50.6918	85.9096	71.0163	167.807	101.297	39.7352	46.1424	cDNA|expressed protein	-	-	-	-	gi|54291568|dbj|BAD62492.1|/2.92424e-24/unknown protein [Oryza sativa Japonica Group]
LOC_Os11g06440.1	75.8595	7.75101	16.072	28.3328	31.8159	72.6099	7.92045	20.7817	50.4001	66.5742	33.8816	9.09165	17.9297	38.3572	36.6238	51.7855	12.3304	12.669	40.2649	45.6534	cDNA|expressed protein	-	-	-	-	gi|115484343|ref|NP_001065833.1|/1.63215e-106/Os11g0163800 [Oryza sativa Japonica Group]
LOC_Os01g03310.1	75.5266	58.6523	71.0874	260.518	146.155	69.3948	74.8949	112.326	282.362	970.471	173.637	60.5047	45.0991	98.9044	140.095	122.293	82.1136	119.08	129.406	213.081	cDNA|BBTI1 - Bowman-Birk type bran trypsin inhibitor precursor, expressed	-	GO:0031410//cytoplasmic vesicle	GO:0004866//endopeptidase inhibitor activity	-	gi|115434254|ref|NP_001041885.1|/7.59582e-97/Os01g0123900 [Oryza sativa Japonica Group]
LOC_Os08g44810.1	75.2316	15.6297	16.3807	25.8226	46.7689	70.0069	15.4918	14.453	30.5173	18.2467	80.8222	22.5135	9.81308	31.7638	51.2845	77.9404	23.2431	19.9901	27.9052	38.0104	cDNA|lactate/malate dehydrogenase, putative, expressed	K00051|1|0.0|746|osa:4346332|malate dehydrogenase (NADP+) [EC:1.1.1.82]	GO:0009536//plastid	GO:0016615//malate dehydrogenase activity	GO:0043648//dicarboxylic acid metabolic process;GO:0044238//primary metabolic process	gi|218201611|gb|EEC84038.1|/0/hypothetical protein OsI_30287 [Oryza sativa Indica Group]
LOC_Os02g22380.1	75.2106	35.2452	24.3125	64.4974	86.7944	68.1816	51.2992	39.1507	63.1962	185.108	70.3663	45.2734	36.0074	61.2493	75.7274	57.638	51.6337	21.7401	71.5516	120.521	cDNA|glycosyltransferase protein, putative, expressed	-	-	GO:0016740//transferase activity	-	gi|115445877|ref|NP_001046718.1|/0/Os02g0329800 [Oryza sativa Japonica Group]
LOC_Os03g12020.1	75.1436	11.8404	31.559	16.6479	70.1477	66.7162	18.6991	51.416	13.489	9.70103	53.7631	15.8208	26.5811	15.5897	83.6983	53.1883	18.5422	62.0477	17.7086	31.952	cDNA|50S ribosomal protein L15, chloroplast precursor, putative, expressed	K02876|1|1e-106|384|osa:4332089|large subunit ribosomal protein L15	GO:0000315//organellar large ribosomal subunit;GO:0009532//plastid stroma	GO:0005198//structural molecule activity	GO:0010467//gene expression	gi|115451609|ref|NP_001049405.1|/1.03512e-105/Os03g0219900 [Oryza sativa Japonica Group]
LOC_Os02g47580.1	75.0889	27.3699	21.02	39.5029	46.6937	61.4843	25.3571	25.5224	34.0883	226.02	38.9588	39.2027	27.1046	55.7936	58.9299	31.1822	28.4144	28.192	43.7651	104.179	cDNA|expressed protein	-	-	-	-	gi|115448163|ref|NP_001047861.1|/0/Os02g0704600 [Oryza sativa Japonica Group]
LOC_Os03g18160.1	74.5061	19.295	26.4626	76.4299	45.6762	75.8186	12.8587	19.2022	60.7709	106.431	57.2605	14.2827	26.3576	95.2108	63.759	54.6047	15.6235	18.7973	77.923	68.0301	cDNA|mitochondrial carrier protein, putative, expressed	K15100|1|4e-178|622|osa:4332510|solute carrier family 25 (mitochondrial citrate transporter), member 1	GO:0019866//organelle inner membrane;GO:0031224//intrinsic to membrane	-	GO:0046907//intracellular transport	gi|115452405|ref|NP_001049803.1|/4.90586e-177/Os03g0292200 [Oryza sativa Japonica Group]
LOC_Os02g07160.1	74.464	144.026	208.98	54.9745	78.672	74.025	200.261	261.012	72.4823	104.813	63.1716	241.011	1018.97	77.3917	118.609	76.3754	202.934	239.491	73.0694	107.21	cDNA|glyoxalase family protein, putative, expressed	K00457|1|4e-152|536|sbi:SORBI_04g004560|4-hydroxyphenylpyruvate dioxygenase [EC:1.13.11.27]	GO:0043231//intracellular membrane-bounded organelle;GO:0044444//cytoplasmic part	GO:0016702//oxidoreductase activity, acting on single donors with incorporation of molecular oxygen, incorporation of two atoms of oxygen;GO:0005515//protein binding	GO:0045426//quinone cofactor biosynthetic process;GO:0042360//vitamin E metabolic process;GO:0009072//aromatic amino acid family metabolic process;GO:0016109	gi|49387760|dbj|BAD26248.1|/0/putative 4-hydroxyphenylpyruvate dioxygenase [Oryza sativa Japonica Group]
LOC_Os11g08670.1	74.3088	63.3109	151.788	150.367	72.1159	59.9608	74.9839	129.741	114.67	69.9723	87.861	146.621	173.835	123.375	86.7052	74.3993	61.4224	168.323	130.678	81.3074	cDNA|NAD kinase, putative, expressed	K00858|1|2e-116|419|vcn:VOLCADRAFT_118925|NAD+ kinase [EC:2.7.1.23]	GO:0009536//plastid	GO:0043169//cation binding;GO:0016301//kinase activity;GO:0005515//protein binding	GO:0009108//coenzyme biosynthetic process	gi|115484543|ref|NP_001067415.1|/0/Os11g0191400 [Oryza sativa Japonica Group]
LOC_Os02g39930.1	74.1491	119.973	181.432	213.394	216.388	27.1054	168.419	136.374	149.775	308.754	21.9775	522.729	377.663	248.347	267.141	28.1647	198.786	106.006	153.495	304.454	cDNA|OsTIL-1 Temperature-induced lipocalin-1, expressed	K03098|1|7e-94|342|zma:100272963|outer membrane lipoprotein Blc	-	-	GO:0051234//establishment of localization	gi|115447273|ref|NP_001047416.1|/2.25342e-110/Os02g0612900 [Oryza sativa Japonica Group]
LOC_Os03g13810.3	74.107	6.33331	8.97459	19.8241	10.2599	75.2277	8.36603	9.29494	15.1802	30.7437	30.5777	11.5628	13.3979	9.44441	7.4644	25.7237	5.99899	9.28674	13.4324	11.9106	cDNA|expressed protein	-	-	-	-	gi|108707101|gb|ABF94896.1|/0/expressed protein [Oryza sativa Japonica Group]
LOC_Os08g16830.1	73.9574	0.225405	1.14525	44.8256	15.6732	69.6399	0.93395	2.34145	42.0356	7.10207	30.9933	0	0.907863	28.233	22.9138	28.7944	0.869988	2.67765	21.7621	9.56779	cDNA|retrotransposon protein, putative, SINE subclass, expressed	-	GO:0031410//cytoplasmic vesicle	-	-	gi|115475638|ref|NP_001061415.1|/4.03504e-36/Os08g0269700 [Oryza sativa Japonica Group]
LOC_Os12g10630.1	73.7918	27.6062	26.213	61.8478	90.2635	100.496	18.2827	13.6331	45.9144	9.67008	21.6378	40.5593	13.8227	71.3973	125.715	36.9234	39.447	16.7799	49.5723	50.4454	cDNA|ZF-HD protein dimerisation region containing protein, expressed	-	GO:0043229//intracellular organelle	-	-	gi|108862320|gb|ABA96146.2|/4.0717e-87/ZF-HD protein dimerisation region containing protein, expressed [Oryza sativa Japonica Group]
LOC_Os03g53070.1	73.7443	46.7135	65.5664	102.089	133.025	66.806	69.2562	66.57	96.31	131.483	67.2927	50.9927	61.883	100.216	91.8108	69.4682	77.6129	29.4803	86.5025	116.372	cDNA|prenylated rab acceptor, putative, expressed	-	-	-	-	gi|297601662|ref|NP_001051225.2|/3.03749e-77/Os03g0741600 [Oryza sativa Japonica Group]
LOC_Os09g30490.1	73.599	0.518131	0	5.37171	7.58471	92.2955	0.268355	0.538221	5.69727	38.5614	44.5911	0	0.521718	12.6328	18.2324	22.2313	0	0.279773	3.90093	19.0429	cDNA|EF hand family protein, expressed	-	-	GO:0046872//metal ion binding	-	gi|297727079|ref|NP_001175903.1|/4.39718e-70/Os09g0482800 [Oryza sativa Japonica Group]
LOC_Os04g41150.1	73.3196	87.0215	91.6787	42.83	55.4759	82.9884	74.405	104.1	37.7474	15.6372	49.8304	86.472	70.9848	24.9742	51.36	71.8641	117.273	131.252	33.1688	36.1475	cDNA|DUF565 domain containing protein, putative, expressed	-	GO:0009536//plastid	-	GO:0009416//response to light stimulus	gi|125548804|gb|EAY94626.1|/8.11464e-87/hypothetical protein OsI_16403 [Oryza sativa Indica Group]
LOC_Os02g26430.1	73.1656	0.558331	0	1.75408	2.72439	100.445	1.1567	0.386653	10.4777	52.7757	9.57333	1.37902	0	0.355895	16.0086	6.71499	1.61623	0	0.824233	44.8942	cDNA|WRKY42, expressed	K13425|1|1e-21|102|rcu:RCOM_1616660|WRKY transcription factor 22	GO:0043231//intracellular membrane-bounded organelle	-	-	gi|115446041|ref|NP_001046800.1|/1.90117e-89/Os02g0462800 [Oryza sativa Japonica Group]
LOC_Os02g52990.1	73.138	9.39075	22.7205	26.763	19.8428	22.6665	9.95909	18.1162	10.0309	3.15804	76.9696	31.7145	27.6919	37.6257	15.9854	39.2461	12.2975	23.1803	8.71392	5.78702	cDNA|OsSAUR12 - Auxin-responsive SAUR gene family member, expressed	K14488|1|3e-30|130|osa:4330855|SAUR family protein	GO:0043231//intracellular membrane-bounded organelle	GO:0005515//protein binding	GO:0009755//hormone-mediated signaling pathway	gi|115448923|ref|NP_001048241.1|/2.83479e-29/Os02g0769100 [Oryza sativa Japonica Group]
LOC_Os02g57620.1	73.0629	59.9615	59.6475	73.3906	80.9637	57.031	28.7853	52.3299	63.792	23.1688	24.7696	34.1343	37.4081	60.1733	58.4338	26.229	34.4853	38.3552	50.0834	44.7699	cDNA|Citrate transporter protein, putative, expressed	K14430|1|5e-06|52.0|cme:CMP026C|phosphate transporter	GO:0031410//cytoplasmic vesicle	-	GO:0006810//transport	gi|115449803|ref|NP_001048556.1|/0/Os02g0822100 [Oryza sativa Japonica Group]
LOC_Os05g33380.1	72.7853	161.557	123.366	247.767	166.055	47.0932	143.343	141.787	211.336	368.186	67.7109	138.778	136.761	357.254	238.727	66.0917	164.08	100.404	344.558	327.543	cDNA|fructose-bisphospate aldolase isozyme, putative, expressed	K01623|1|0.0|680|sbi:SORBI_04g019020|fructose-bisphosphate aldolase, class I [EC:4.1.2.13]	GO:0044424//intracellular part	GO:0016832//aldehyde-lyase activity	GO:0006007//glucose catabolic process	gi|78099751|sp|P17784.2|ALF_ORYSJ/0/RecName: Full=Fructose-bisphosphate aldolase cytoplasmic isozyme; AltName: Full=Gravity-specific protein GSC 233
LOC_Os11g37130.1	72.78	166.785	148.585	104.796	74.4804	51.0744	159.838	154.69	105.046	23.8839	42.5091	145.02	99.1075	70.5139	112.487	54.3521	195.283	149.025	83.5376	61.0812	cDNA|mttA/Hcf106 family protein, putative, expressed	K03116|1|4e-24|110|smo:SELMODRAFT_36640|sec-independent protein translocase protein TatA	GO:0009534//chloroplast thylakoid;GO:0016020//membrane	GO:0022892;GO:0015291//secondary active transmembrane transporter activity	GO:0006612//protein targeting to membrane	gi|115486019|ref|NP_001068153.1|/4.38224e-103/Os11g0580800 [Oryza sativa Japonica Group]
LOC_Os01g58310.1	72.6889	8.68817	13.6443	38.7097	8.67155	155.564	18.8176	22.9729	116.03	61.7862	21.8768	20.0654	50.1041	24.9213	41.4692	28.4978	16.0046	26.442	11.1935	38.4324	cDNA|expressed protein	-	-	-	-	gi|297597775|ref|NP_001044512.2|/3.15069e-13/Os01g0795600 [Oryza sativa Japonica Group]
LOC_Os07g40630.1	72.4863	33.5236	31.1644	35.3076	71.1157	107.46	66.0859	50.2665	102.889	127.293	34.3306	28.3989	54.029	37.419	72.7539	39.2192	72.8175	34.9805	58.2532	113.906	cDNA|BRASSINOSTEROID INSENSITIVE 1 precursor, putative, expressed	K13415|1|1e-110|400|sbi:SORBI_03g032990|protein brassinosteroid insensitive 1 [EC:2.7.10.1 2.7.11.1];K13420|5|3e-98|358|vvi:100253808|LRR receptor-like serine/threonine-protein kinase FLS2 [EC:2.7.11.1]	GO:0031410//cytoplasmic vesicle	GO:0004672//protein kinase activity;GO:0000166//nucleotide binding	-	gi|115473155|ref|NP_001060176.1|/0/Os07g0597200 [Oryza sativa Japonica Group]
LOC_Os05g50700.1	72.4746	11.8168	3.54331	6.93799	3.36747	60.7852	5.01661	1.60983	2.21529	16.6272	16.6716	3.691	2.34071	1.11133	5.41006	11.3343	7.85071	2.09202	0.686341	5.8161	cDNA|WRKY111, expressed	K13426|1|4e-34|143|vvi:100251862|WRKY transcription factor 29;K13425|2|1e-31|135|pop:POPTR_755334|WRKY transcription factor 22	-	-	-	gi|57863827|gb|AAS16888.2|/8.41025e-148/hypothetical protein [Oryza sativa Japonica Group]
LOC_Os10g19970.1	72.3491	251.109	179.249	149.831	105.481	82.0429	220.305	241.753	133.333	27.7494	66.3502	197.333	150.218	98.8225	113.059	80.5371	245.524	134.817	94.2955	63.2631	cDNA|expressed protein	-	GO:0043231//intracellular membrane-bounded organelle	-	-	gi|115481580|ref|NP_001064383.1|/2.31779e-22/Os10g0340800 [Oryza sativa Japonica Group]
LOC_Os06g40210.1	72.2798	50.5535	196.403	354.702	191.549	87.5103	30.6792	94.949	280.746	161.725	28.54	61.6201	114.662	322.974	300.336	33.3629	32.0272	73.0683	278.843	198.514	cDNA|expressed protein	-	-	-	-	gi|115468840|ref|NP_001058019.1|/9.43074e-36/Os06g0604600 [Oryza sativa Japonica Group]
LOC_Os01g70400.1	72.1388	95.5304	82.5202	58.4596	62.9021	83.0938	89.9247	85.1321	56.3153	15.6974	68.0103	99.2757	33.2345	24.1748	75.9681	88.2986	136.405	87.4292	56.1531	45.2603	cDNA|expressed protein	-	GO:0043231//intracellular membrane-bounded organelle	-	-	gi|222619809|gb|EEE55941.1|/9.4515e-105/hypothetical protein OsJ_04636 [Oryza sativa Japonica Group]
LOC_Os03g48660.1	72.0712	31.0709	35.3587	38.9393	53.5237	69.9691	45.7782	62.0889	57.3451	168.974	155.102	28.8566	46.2045	41.7695	66.2032	105.592	41.9895	39.8631	47.6181	114.208	cDNA|DUF1336 domain containing protein, expressed	-	GO:0016020//membrane	-	-	gi|215768976|dbj|BAH01205.1|/0/unnamed protein product [Oryza sativa Japonica Group]
LOC_Os05g43310.1	72.0102	49.0526	89.1181	109.275	122.591	94.1038	49.0518	69.4835	89.2884	43.6048	58.3961	26.9732	30.3623	127.506	170.558	46.7984	29.3005	65.1276	85.0155	101.568	cDNA|photosystem II reaction center W protein, chloroplast precursor, putative, expressed	K02721|1|6e-10|63.2|osa:4327150|photosystem II PsbW protein	-	-	-	gi|115464799|ref|NP_001055999.1|/5.79737e-12/Os05g0508900 [Oryza sativa Japonica Group]
LOC_Os11g03580.1	71.6565	46.7654	15.0862	103.369	45.6726	58.0515	39.5997	20.0484	143.656	17.7431	71.4106	21.0189	7.47448	76.4756	29.6451	52.1183	32.2319	6.81397	49.4767	19.2127	cDNA|expressed protein	-	GO:0043231//intracellular membrane-bounded organelle	-	-	gi|115483975|ref|NP_001065649.1|/2.56903e-102/Os11g0130200 [Oryza sativa Japonica Group]
LOC_Os04g46280.1	71.5851	7.08103	19.5151	14.6623	12.5644	53.2427	13.5585	23.6271	6.7952	21.6815	70.4709	6.92762	43.5366	23.594	17.019	70.3064	8.79956	55.1514	16.7253	10.1078	cDNA|hydrolase, NUDIX family, domain containing protein, expressed	-	GO:0044444//cytoplasmic part;GO:0043231//intracellular membrane-bounded organelle	GO:0004551//nucleotide diphosphatase activity	GO:0006950//response to stress	gi|115459752|ref|NP_001053476.1|/0/Os04g0547900 [Oryza sativa Japonica Group]
LOC_Os10g27190.1	71.4901	403.338	292.076	381.198	210.459	31.481	302.825	211.577	334.567	310.831	51.2541	343.967	265.582	423.017	275.93	39.8544	318.72	170.999	333.518	261.273	cDNA|40S ribosomal protein S17, putative, expressed	K02962|1|8e-72|268|osa:4348608|small subunit ribosomal protein S17e	GO:0015935//small ribosomal subunit	GO:0005198//structural molecule activity	GO:0010467//gene expression	gi|115481984|ref|NP_001064585.1|/8.71061e-71/Os10g0411800 [Oryza sativa Japonica Group]
LOC_Os02g06330.1	71.4572	19.0489	23.8736	37.4033	27.885	113.72	11.8392	14.8407	27.6485	21.3862	31.4057	40.3276	23.3367	28.2308	31.2101	107.429	35.2295	24.0002	17.1538	9.20326	cDNA|AP2 domain containing protein, expressed	-	-	-	-	gi|115444347|ref|NP_001045953.1|/1.09789e-32/Os02g0158000 [Oryza sativa Japonica Group]
LOC_Os02g50940.1	71.2805	59.864	58.5166	58.9597	36.5767	89.3964	42.9139	37.0099	54.8469	73.5934	44.8747	46.7035	66.9529	33.4716	50.2135	86.656	50.968	51.8983	32.1082	33.2402	cDNA|NHL repeat-containing protein, putative, expressed	-	-	-	-	gi|125583656|gb|EAZ24587.1|/6.60056e-59/hypothetical protein OsJ_08349 [Oryza sativa Japonica Group]
LOC_Os05g44770.1	71.2154	52.829	44.3045	39.5067	136.865	67.5741	97.4961	61.9181	73.6614	296.703	69.5678	46.9654	79.3807	71.1027	197.291	66.2354	92.628	30.0054	162.435	374.395	cDNA|receptor-like protein kinase 5 precursor, putative, expressed	K00924|1|0.0|766|osa:4341290|[EC:2.7.1.-]	GO:0031410//cytoplasmic vesicle	GO:0004672//protein kinase activity;GO:0000166//nucleotide binding	-	gi|125553031|gb|EAY98740.1|/0/hypothetical protein OsI_20670 [Oryza sativa Indica Group]
LOC_Os02g45660.1	71.0141	18.3201	35.0847	74.0475	135.219	66.1591	67.1496	64.9599	58.574	117.896	75.4523	41.5817	30.3311	100.552	160.772	86.7481	85.8374	34.4327	123.107	158.117	cDNA|2-C-methyl-D-erythritol 2,4-cyclodiphosphate synthase, chloroplast precursor, putative, expressed	K01770|1|2e-106|384|osa:4330320|2-C-methyl-D-erythritol 2,4-cyclodiphosphate synthase [EC:4.6.1.12]	-	GO:0016849//phosphorus-oxygen lyase activity	GO:0006721//terpenoid metabolic process	gi|115447923|ref|NP_001047741.1|/2.03596e-105/Os02g0680600 [Oryza sativa Japonica Group]
LOC_Os07g39220.1	70.8661	42.395	65.2523	97.6154	36.8926	70.1305	39.7669	39.592	84.548	80.5702	26.5013	41.8066	69.2473	46.4773	31.0074	27.8754	34.9114	23.7121	53.6971	36.457	cDNA|BES1/BZR1 homolog protein, putative, expressed	K14503|1|4e-139|493|osa:4343719|brassinosteroid resistant 1/2	-	-	-	gi|297607520|ref|NP_001060100.2|/4.34864e-138/Os07g0580500 [Oryza sativa Japonica Group]
LOC_Os09g31120.1	70.8319	4.69447	3.84281	6.26809	8.23215	59.1735	4.86281	5.96017	7.11203	17.2849	29.9269	2.48461	4.85828	8.72778	25.0556	33.5708	7.4238	6.19632	9.35577	29.971	cDNA|pirin, putative, expressed	K06911|1|2e-148|523|osa:4347417|	-	-	-	gi|115479843|ref|NP_001063515.1|/2.47224e-147/Os09g0484800 [Oryza sativa Japonica Group]
LOC_Os04g40600.1	70.7203	164.491	117.513	187.392	320.408	54.0929	166.509	103.591	165.976	157.013	56.9662	124.063	112.672	208.011	239.542	58.2872	170.767	72.8085	166.985	224.746	cDNA|peptide methionine sulfoxide reductase, putative, expressed	K07304|1|3e-91|333|osa:4336192|peptide-methionine (S)-S-oxide reductase [EC:1.8.4.11]	GO:0043231//intracellular membrane-bounded organelle	GO:0016671//oxidoreductase activity, acting on a sulfur group of donors, disulfide as acceptor	GO:0043412//macromolecule modification	gi|115459032|ref|NP_001053116.1|/3.75283e-90/Os04g0482000 [Oryza sativa Japonica Group]
LOC_Os05g23880.1	70.6129	14.9735	25.0489	39.8414	41.9837	37.6168	7.43867	8.78225	19.4439	17.3198	45.2924	21.5105	11.3335	12.4176	29.585	27.3654	7.61724	8.58021	15.0221	13.8147	cDNA|lipoxygenase, putative, expressed	K00454|1|0.0|1630|osa:4338358|lipoxygenase [EC:1.13.11.12]	GO:0043231//intracellular membrane-bounded organelle	GO:0046914//transition metal ion binding;GO:0016702//oxidoreductase activity, acting on single donors with incorporation of molecular oxygen, incorporation of two atoms of oxygen	GO:0006633//fatty acid biosynthetic process	gi|115463087|ref|NP_001055143.1|/0/Os05g0304600 [Oryza sativa Japonica Group]
LOC_Os07g42960.1	70.6034	5.72269	13.5689	36.0431	76.7912	52.796	9.87983	23.8727	71.0361	171.823	60.9227	7.30761	32.2873	46.1186	75.8007	68.1177	22.7889	20.0118	79.3317	115.014	cDNA|phospho-2-dehydro-3-deoxyheptonate aldolase, chloroplast precursor, putative, expressed	K01626|1|0.0|1030|osa:4343946|3-deoxy-7-phosphoheptulonate synthase [EC:2.5.1.54]	GO:0043231//intracellular membrane-bounded organelle	GO:0016765//transferase activity, transferring alkyl or aryl (other than methyl) groups	GO:0008652//cellular amino acid biosynthetic process;GO:0043650;GO:0019632//shikimate metabolic process	gi|115473431|ref|NP_001060314.1|/0/Os07g0622200 [Oryza sativa Japonica Group]
LOC_Os03g52910.1	70.569	1.64407	3.79694	19.2987	26.9385	93.6519	4.18015	11.0232	40.1	225.555	22.3251	3.16417	4.06338	25.8659	51.9255	8.01611	2.45169	5.32646	32.5666	49.2061	cDNA|uncharacterized UPF0114 domain containing protein, expressed	-	GO:0031410//cytoplasmic vesicle	-	-	gi|115455231|ref|NP_001051216.1|/7.86674e-163/Os03g0739700 [Oryza sativa Japonica Group]
LOC_Os06g48040.1	70.4787	35.8841	33.1292	14.7794	9.94266	63.0942	42.006	38.715	11.4844	20.1277	31.0237	32.6572	38.9232	12.8315	11.3252	27.0979	28.6431	37.4134	15.3107	11.7795	cDNA|zinc finger, C3HC4 type domain containing protein, expressed	K14297|1|5e-27|121|mtr:MTR_1g066430|nuclear pore complex protein Nup98-Nup96;K11982|2|2e-08|59.7|vvi:100262515|E3 ubiquitin-protein ligase RNF115/126 [EC:6.3.2.19];K15692|3|4e-08|58.9|ppp:PHYPADRAFT_16563|E3 ubiquitin-protein ligase RNF13 [EC:6.3.2.19]	-	-	-	gi|115469704|ref|NP_001058451.1|/0/Os06g0695600 [Oryza sativa Japonica Group]
LOC_Os01g74370.1	70.1833	1.42391	2.63079	17.8124	15.7515	77.8615	5.89988	4.97523	70.713	65.5389	26.6344	4.38472	4.43165	6.31221	5.35038	17.1673	2.99772	4.05401	6.99407	9.38107	cDNA|domain of unknown function DUF966 domain containing protein, expressed	-	-	-	-	gi|115442561|ref|NP_001045560.1|/7.96512e-178/Os01g0975000 [Oryza sativa Japonica Group]
LOC_Os05g08900.1	69.9959	163.436	214.709	83.9673	50.8721	26.9023	25.1097	14.018	131.459	31.36	11.6187	127.106	177.275	30.5845	26.6604	6.57972	14.8298	19.971	19.7002	17.7225	cDNA|expressed protein	-	GO:0043231//intracellular membrane-bounded organelle	-	-	gi|297723765|ref|NP_001174246.1|/1.79449e-71/Os05g0181800 [Oryza sativa Japonica Group]
LOC_Os03g21030.1	69.8158	25.9568	60.9615	37.3562	36.2628	42.1147	41.1681	41.1721	35.4343	163.71	32.6021	34.0884	57.0449	27.9078	68.8213	18.8001	65.6812	27.3337	33.5805	87.6437	cDNA|no apical meristem protein, putative, expressed	-	-	-	-	gi|115452787|ref|NP_001049994.1|/0/Os03g0327100 [Oryza sativa Japonica Group]
LOC_Os11g04480.1	69.779	62.0536	44.5977	54.3764	44.9403	62.1567	57.9562	43.9292	54.0751	93.3147	80.5038	76.7612	43.6066	66.9743	44.1571	68.4479	64.7845	28.5633	51.4884	47.8443	cDNA|peflin, putative, expressed	K13448|1|5e-101|366|osa:4349736|calcium-binding protein CML	-	GO:0046872//metal ion binding	-	gi|115484099|ref|NP_001065711.1|/5.72474e-100/Os11g0140600 [Oryza sativa Japonica Group]
LOC_Os02g02000.1	69.6613	10.9616	15.6162	14.7879	24.1873	91.6173	11.7999	18.7544	15.4091	5.6045	18.4974	19.2248	4.22021	10.9946	26.6513	47.5775	36.1899	7.42761	11.9937	11.1259	cDNA|cytochrome P450, putative, expressed	K10528|1|0.0|784|osa:4328040|hydroperoxide lyase [EC:4.1.2.-]	-	GO:0005506//iron ion binding;GO:0003824//catalytic activity	-	gi|115443737|ref|NP_001045648.1|/0/Os02g0110200 [Oryza sativa Japonica Group]
LOC_Os01g38510.1	69.587	53.5722	93.4391	388.108	131.679	51.723	68.7453	62.2941	413.58	361.394	124.971	81.2526	101.445	449.535	149.167	86.5488	74.8387	59.5814	347.033	180.462	cDNA|protein transport protein Sec61 subunit beta, putative, expressed	K09481|1|8e-20|93.2|osa:4327929|protein transport protein SEC61 subunit beta	-	-	-	gi|115437698|ref|NP_001043359.1|/1.12159e-18/Os01g0565900 [Oryza sativa Japonica Group]
LOC_Os01g04409.1	69.5285	15.2438	18.0586	22.0347	27.0986	73.2831	21.5175	18.0501	40.4367	56.8948	60.3955	22.6572	16.7014	16.4632	27.8815	50.9109	18.1385	27.2097	18.6791	43.1751	cDNA|OsWAK1 - OsWAK receptor-like cytoplasmic kinase OsWAK-RLCK, expressed	K04733|1|2e-58|225|smo:SELMODRAFT_159261|interleukin-1 receptor-associated kinase 4 [EC:2.7.11.1];K00924|3|8e-56|217|osa:4333525|[EC:2.7.1.-];K13430|4|1e-52|206|zma:100283091|serine/threonine-protein kinase PBS1 [EC:2.7.11.1]	GO:0031410//cytoplasmic vesicle	GO:0004672//protein kinase activity;GO:0032559	GO:0006464//cellular protein modification process	gi|115434398|ref|NP_001041957.1|/0/Os01g0136400 [Oryza sativa Japonica Group]
LOC_Os12g10604.1	69.4507	73.1075	77.0319	43.7006	66.2136	73.6632	110.036	79.2551	37.1186	26.6544	82.754	51.4177	55.0867	37.7653	57.8257	80.1427	93.9779	133.263	37.1579	41.1457	cDNA|retrotransposon protein, putative, unclassified	K02635|1|2e-25|114|gmx:3989327|cytochrome b6	GO:0031224//intrinsic to membrane;GO:0009534//chloroplast thylakoid	GO:0009055//electron carrier activity;GO:0005506//iron ion binding;GO:0003824//catalytic activity	GO:0051234//establishment of localization;GO:0022900//electron transport chain	gi|108862319|gb|ABG21914.1|/1.29771e-131/transposon protein, putative, unclassified [Oryza sativa Japonica Group]
LOC_Os01g66170.1	69.3649	10.5314	21.4035	38.8112	44.8206	88.6551	10.1736	13.8898	40.5957	31.3697	60.1658	24.1745	15.3704	42.4278	51.8175	85.1584	14.1582	24.1522	35.6358	25.114	cDNA|SNARE associated Golgi protein, putative, expressed	K15078|1|4e-21|101|vvi:100250139|structure-specific endonuclease subunit SLX1 [EC:3.6.1.-]	GO:0009536//plastid	-	-	gi|125572888|gb|EAZ14403.1|/4.06604e-122/hypothetical protein OsJ_04323 [Oryza sativa Japonica Group]
LOC_Os03g13740.1	69.3406	0.700177	0.711499	4.50942	25.3037	47.4333	10.3957	8.00059	31.412	97.5003	9.81216	4.94104	1.99757	9.81885	73.5239	5.12085	7.43174	2.01639	8.37243	102.089	cDNA|immediate-early fungal elicitor protein CMPG1, putative, expressed	K09561|1|9e-08|57.0|vvi:100248721|STIP1 homology and U-box containing protein 1 [EC:6.3.2.19]	GO:0043231//intracellular membrane-bounded organelle	-	-	gi|115451817|ref|NP_001049509.1|/0/Os03g0240600 [Oryza sativa Japonica Group]
LOC_Os03g18890.1	69.124	49.7375	10.8028	14.4032	17.2817	84.5861	51.7177	26.0302	24.6316	21.9662	69.9517	20.6977	15.4833	11.4352	8.58876	117.737	55.0449	11.5832	10.5093	9.43384	cDNA|glycosyl transferase 8 domain containing protein, putative, expressed	K13648|1|1e-17|90.1|osa:4352627|alpha-1,4-galacturonosyltransferase [EC:2.4.1.43]	GO:0031410//cytoplasmic vesicle	GO:0008194//UDP-glycosyltransferase activity	GO:0005975//carbohydrate metabolic process	gi|115452521|ref|NP_001049861.1|/0/Os03g0300900 [Oryza sativa Japonica Group]
LOC_Os11g32480.1	69.0304	55.206	41.6357	47.9665	61.952	66.4173	42.219	38.7537	41.7336	27.8815	70.3962	41.0885	41.6912	57.9394	72.0294	71.0781	52.2287	32.604	40.8761	44.6519	cDNA|TPR repeat region family protein, expressed	-	GO:0043231//intracellular membrane-bounded organelle	-	-	gi|115485717|ref|NP_001068002.1|/7.03979e-71/Os11g0528300 [Oryza sativa Japonica Group]
LOC_Os09g29200.1	68.9277	38.177	48.0986	177.861	532.306	19.928	61.248	70.7705	124.093	618.639	28.7076	44.1896	47.0359	372.89	521.132	22.3976	64.0914	20.4467	365.506	806.395	cDNA|glutathione S-transferase, putative, expressed	K00799|1|2e-106|384|zma:541845|glutathione S-transferase [EC:2.5.1.18]	-	GO:0016765//transferase activity, transferring alkyl or aryl (other than methyl) groups	-	gi|115479659|ref|NP_001063423.1|/2.26609e-127/Os09g0467200 [Oryza sativa Japonica Group]
LOC_Os10g25230.1	68.9125	0.190303	0.9669	3.76656	5.0492	63.7557	0	0.988408	2.00883	87.6666	6.96524	0.604322	1.53296	6.18651	19.558	4.08264	2.01989	1.23309	6.23673	10.6391	cDNA|ZIM domain containing protein, putative, expressed	K13464|1|1e-24|112|osa:4348531|jasmonate ZIM domain-containing protein	-	-	-	gi|115481836|ref|NP_001064511.1|/1.33841e-23/Os10g0391400 [Oryza sativa Japonica Group]
LOC_Os06g19095.1	68.8765	9.43199	0.958451	18.6682	4.45855	89.6983	2.93106	0.326591	38.9959	7.1734	58.625	1.9968	2.53261	0.60122	10.1853	83.392	3.18538	3.22554	0.417718	15.2983	cDNA|expressed protein	-	-	-	-	gi|297724735|ref|NP_001174731.1|/5.81658e-27/Os06g0294950 [Oryza sativa Japonica Group]
LOC_Os07g10490.1	68.5531	26.244	42.1788	53.7269	40.8258	65.5634	25.8944	37.778	46.8569	20.0527	94.06	41.9585	38.7368	58.5254	45.8462	70.0931	33.5139	50.0396	57.3207	28.6215	cDNA|zeta-carotene desaturase, chloroplast/chromoplast precursor, putative, expressed	K00514|1|0.0|1088|osa:4342680|zeta-carotene desaturase [EC:1.3.5.6]	GO:0009536//plastid	GO:0016705//oxidoreductase activity, acting on paired donors, with incorporation or reduction of molecular oxygen	GO:0016109	gi|115471093|ref|NP_001059145.1|/0/Os07g0204900 [Oryza sativa Japonica Group]
LOC_Os03g50810.1	68.4749	15.2179	6.83427	18.0494	15.3832	49.3056	13.343	7.45995	11.0804	87.2525	77.0729	6.21416	11.4781	16.8393	6.81271	83.1474	11.0543	9.17122	17.4675	14.1028	cDNA|receptor protein kinase TMK1 precursor, putative, expressed	K00924|1|0.0|1462|osa:4333912|[EC:2.7.1.-]	GO:0005618//cell wall;GO:0016020//membrane	GO:0004672//protein kinase activity;GO:0000166//nucleotide binding	GO:0009987//cellular process;GO:0023052//signaling;GO:0048229//gametophyte development	gi|108710763|gb|ABF98558.1|/0/Protein kinase domain containing protein, expressed [Oryza sativa Japonica Group]
LOC_Os08g44290.1	68.4434	90.3466	72.8095	44.6515	99.7643	59.7272	86.8943	83.2752	55.7099	14.5698	44.0566	90.4537	42.3814	59.8979	138.432	49.3485	148.758	77.1667	58.8694	66.2754	cDNA|RNA recognition motif containing protein, putative, expressed	K00573|1|4e-42|171|osa:4346293|protein-L-isoaspartate(D-aspartate) O-methyltransferase [EC:2.1.1.77];K11294|2|4e-37|154|smo:SELMODRAFT_15428|nucleolin	GO:0032991//macromolecular complex;GO:0043231//intracellular membrane-bounded organelle	GO:0005488//binding	-	gi|297608990|ref|NP_001062481.2|/6.33124e-96/Os08g0557100 [Oryza sativa Japonica Group]
LOC_Os03g53930.1	68.3931	8.90405	28.7598	106.399	73.0269	54.19	13.3409	26.0962	91.7531	148.567	61.3414	15.4842	50.272	72.669	69.2719	42.0187	20.7121	24.2112	52.9538	82.1418	cDNA|expressed protein	-	-	-	-	gi|115455367|ref|NP_001051284.1|/9.19855e-09/Os03g0750400 [Oryza sativa Japonica Group]
LOC_Os04g46860.1	68.3156	62.7477	37.4419	16.2978	33.0434	60.3705	69.9859	54.8731	16.174	10.6225	91.5905	39.9293	30.2687	15.2082	22.2513	126.362	79.9071	40.1853	19.4525	19.0355	cDNA|scarecrow, putative, expressed	K14494|1|4e-18|92.0|aly:ARALYDRAFT_477591|DELLA protein	-	-	-	gi|115459828|ref|NP_001053514.1|/0/Os04g0555000 [Oryza sativa Japonica Group]
LOC_Os01g31110.1	68.224	30.2855	44.2044	22.6128	31.3071	83.1635	25.9935	36.9346	27.0563	12.9909	64.1195	32.7241	32.713	17.7504	32.426	95.4262	36.9652	60.0607	24.1776	32.7389	cDNA|CRS2-associated factor 1, chloroplast precursor, putative, expressed	-	GO:0009536//plastid	-	GO:0000377	gi|115436730|ref|NP_001043122.1|/0/Os01g0495900 [Oryza sativa Japonica Group]
LOC_Os08g30510.1	68.0273	1010.36	1172.58	999.057	916.486	12.5062	1043.23	951.979	660.884	1088.35	16.0169	1372.28	1266.25	2395.49	822.385	23.1576	730.14	403.34	1507.79	1094.07	cDNA|expressed protein	-	-	-	-	gi|222640499|gb|EEE68631.1|/1.71786e-11/hypothetical protein OsJ_27196 [Oryza sativa Japonica Group]
LOC_Os02g51470.1	67.9669	24.0158	38.3845	33.213	37.9825	79.3481	32.1276	34.976	36.413	6.03151	70.554	39.8567	25.6404	27.9243	38.4222	73.5526	30.5096	50.1768	34.0993	20.7404	cDNA|ATP synthase F1, delta subunit family protein, putative, expressed	K02113|1|7e-87|319|osa:4330737|F-type H+-transporting ATPase subunit delta [EC:3.6.3.14]	GO:0009526//plastid envelope;GO:0009534//chloroplast thylakoid;GO:0009570//chloroplast stroma;GO:0033178//proton-transporting two-sector ATPase complex, catalytic domain	GO:0015078//hydrogen ion transmembrane transporter activity	GO:0006952//defense response;GO:0009767//photosynthetic electron transport chain;GO:0006754//ATP biosynthetic process	gi|115448701|ref|NP_001048130.1|/7.85081e-86/Os02g0750100 [Oryza sativa Japonica Group]
LOC_Os03g21900.1	67.956	20.9026	34.1539	47.7965	60.0886	67.1939	23.3744	25.4142	43.7743	26.4524	85.293	29.4175	14.3504	60.071	73.2351	69.6042	22.0028	32.4493	58.1731	39.8379	cDNA|uroporphyrinogen decarboxylase, putative, expressed	K01599|1|0.0|751|osa:4332771|uroporphyrinogen decarboxylase [EC:4.1.1.37]	GO:0009526//plastid envelope;GO:0009532//plastid stroma	GO:0016831//carboxy-lyase activity	GO:0006779//porphyrin-containing compound biosynthetic process	gi|115452897|ref|NP_001050049.1|/0/Os03g0337600 [Oryza sativa Japonica Group]
LOC_Os09g36930.1	67.9315	104.441	11.3764	251.018	85.5814	52.3382	55.085	19.7395	165.346	147.724	42.1127	161.543	5.48813	332.821	158.963	61.194	264.238	19.0899	192.715	164.555	cDNA|aquaporin protein, putative, expressed	K09872|1|2e-100|364|ath:AT2G16850|aquaporin PIP	GO:0031225//anchored to membrane;GO:0043231//intracellular membrane-bounded organelle	GO:0005372//water transmembrane transporter activity	GO:0009725//response to hormone stimulus	gi|82581514|sp|Q651D5.2|PIP27_ORYSJ/1.08102e-143/RecName: Full=Probable aquaporin PIP2-7; AltName: Full=OsPIP2;7; AltName: Full=Plasma membrane intrinsic protein 2-7
LOC_Os09g36040.1	67.9314	16.6177	14.4509	60.6908	74.1182	54.3031	19.3653	12.6146	63.251	7.11778	96.2595	23.8483	6.75745	111.527	108.169	68.2472	22.2019	37.7901	71.897	52.7706	cDNA|rhodanese-like domain containing protein, putative, expressed	-	GO:0009534//chloroplast thylakoid	-	GO:0032502//developmental process	gi|115480305|ref|NP_001063746.1|/9.7752e-120/Os09g0530000 [Oryza sativa Japonica Group]
LOC_Os03g55720.2	67.8644	12.2115	29.2301	11.5093	43.6968	88.5562	38.2293	62.8614	11.2195	2.35869	84.0217	21.5437	17.4878	11.4165	58.2038	79.9168	57.6063	46.3033	23.3152	18.8233	cDNA|cytochrome b6f complex subunit, putative, expressed	-	-	-	-	gi|115455555|ref|NP_001051378.1|/2.80493e-47/Os03g0765900 [Oryza sativa Japonica Group]
LOC_Os06g12600.1	67.6717	36.7273	28.1714	51.4764	40.2143	58.5654	36.0807	24.3676	42.5211	20.4667	86.1397	46.7776	17.8943	47.3505	45.1309	67.7014	45.4988	39.663	43.9694	39.3728	cDNA|kinase, pfkB family, putative, expressed	K00847|1|3e-180|630|osa:4340579|fructokinase [EC:2.7.1.4]	GO:0009532//plastid stroma	GO:0016773//phosphotransferase activity, alcohol group as acceptor	GO:0019321//pentose metabolic process;GO:0006796//phosphate-containing compound metabolic process	gi|222635252|gb|EEE65384.1|/1.12211e-180/hypothetical protein OsJ_20703 [Oryza sativa Japonica Group]
LOC_Os05g46840.1	67.5685	1.87628	2.11846	10.2174	7.248	93.5949	9.28589	4.33118	52.8159	31.7107	72.7979	18.3162	4.4083	8.37193	7.68531	88.8402	9.25342	2.02626	7.75558	18.3459	cDNA|proline-rich protein, putative, expressed	-	-	-	-	gi|115465235|ref|NP_001056217.1|/7.27096e-34/Os05g0546400 [Oryza sativa Japonica Group]
LOC_Os05g49030.1	67.5532	203.777	141.259	290.695	200.71	32.9812	179.585	97.0193	259.678	318.585	57.4265	274.855	130.43	418.187	231.61	32.1563	173.383	120.695	316.566	246.949	cDNA|60S ribosomal protein L18a, putative, expressed	K02882|1|2e-103|374|osa:4339625|large subunit ribosomal protein L18Ae	GO:0030529//ribonucleoprotein complex	GO:0005198//structural molecule activity	GO:0010467//gene expression	gi|115465471|ref|NP_001056335.1|/1.78345e-102/Os05g0565000 [Oryza sativa Japonica Group]
LOC_Os03g60260.1	67.5289	140.493	167.445	169.275	93.3275	86.9419	147.853	141.542	175.082	212.591	74.1706	137.641	215.209	110.514	165.432	159.229	139.771	120.114	122.235	150.868	cDNA|ANT1, putative, expressed	K14209|1|7e-114|409|zma:100216823|solute carrier family 36 (proton-coupled amino acid transporter)	GO:0016020//membrane	-	-	gi|115456199|ref|NP_001051700.1|/0/Os03g0817200 [Oryza sativa Japonica Group]
LOC_Os01g50940.1	67.4248	1.56322	6.54087	23.8333	13.2925	66.5851	3.5243	5.63566	13.1849	67.6368	18.2834	3.01741	6.48136	9.58339	10.1695	12.8227	2.04075	2.1847	15.3937	13.0424	cDNA|helix-loop-helix DNA-binding domain containing protein, expressed	K13422|1|2e-30|132|osa:4349484|transcription factor MYC2	-	-	GO:0008152//metabolic process	gi|125571742|gb|EAZ13257.1|/0/hypothetical protein OsJ_03182 [Oryza sativa Japonica Group]
LOC_Os09g28390.1	67.0982	2.40991	5.61202	8.23359	13.321	63.4033	1.35218	6.98853	9.98127	30.5472	53.936	2.65724	7.58312	9.69689	8.6372	41.811	2.32536	6.18104	4.80279	8.31656	cDNA|cytochrome P450, putative, expressed	K09843|1|0.0|931|osa:4347261|(+)-abscisic acid 8'-hydroxylase [EC:1.14.13.93]	GO:0031410//cytoplasmic vesicle	GO:0016491//oxidoreductase activity;GO:0005506//iron ion binding	GO:0008152//metabolic process	gi|115479545|ref|NP_001063366.1|/0/Os09g0457100 [Oryza sativa Japonica Group]
LOC_Os10g26940.1	67.0703	8460.02	19890	12218.9	818.097	20.877	5168.63	8999.1	7907.8	275.329	30.1616	12113.5	17306	7463.66	2525.03	35.1941	5810.6	12081.4	7905.57	942.651	cDNA|BURP domain containing protein, expressed	-	-	-	-	gi|115481958|ref|NP_001064572.1|/5.3255e-161/Os10g0409400 [Oryza sativa Japonica Group]
LOC_Os01g36070.1	66.6829	85.7066	66.49	18.385	14.3338	39.0014	61.5732	107.857	21.0777	22.6956	82.351	24.8756	102.23	16.742	17.1582	83.8768	65.3595	76.6336	22.5839	14.6296	cDNA|nodulin MtN3 family protein, putative, expressed	K15382|1|1e-122|438|osa:4326868|solute carrier family 50 (sugar transporter)	GO:0016021//integral to membrane;GO:0031410//cytoplasmic vesicle	-	GO:0006810//transport	gi|115437336|ref|NP_001043270.1|/1.10428e-121/Os01g0541800 [Oryza sativa Japonica Group]
LOC_Os01g22510.1	66.389	30.6969	54.3703	71.1171	57.7389	66.2286	35.3504	55.7579	68.0354	62.4179	68.7045	46.8341	57.3292	76.4097	46.3606	70.4038	21.3462	54.078	68.5058	64.981	cDNA|cyclase/dehydrase family protein, expressed	-	GO:0009536//plastid	-	-	gi|222618331|gb|EEE54463.1|/1.20386e-100/hypothetical protein OsJ_01560 [Oryza sativa Japonica Group]
LOC_Os06g06360.1	66.2581	1.40288	3.66574	11.0499	11.3683	102.165	5.50135	8.11912	124.641	49.5368	22.0057	5.30353	9.28277	7.76067	23.0597	23.9405	3.09409	7.89974	6.47926	49.2777	cDNA|WRKY113, expressed	K13425|1|3e-12|72.0|rcu:RCOM_1616660|WRKY transcription factor 22;K13426|5|2e-11|69.7|vvi:100251862|WRKY transcription factor 29	-	-	-	gi|115466528|ref|NP_001056863.1|/1.59298e-152/Os06g0158100 [Oryza sativa Japonica Group]
LOC_Os05g38140.1	66.2322	19.9559	26.8809	46.948	69.0686	28.6766	24.6775	24.5863	26.9441	107.4	44.8372	44.5402	22.8979	74.1038	80.876	36.3556	30.3017	14.7015	50.6982	70.469	cDNA|basic helix-loop-helix DND-binding domain containing protein, expressed	-	GO:0043231//intracellular membrane-bounded organelle	-	-	gi|125552572|gb|EAY98281.1|/6.25007e-93/hypothetical protein OsI_20189 [Oryza sativa Indica Group]
LOC_Os01g12190.1	66.2002	10.0591	24.4784	30.1884	16.711	61.0826	10.9682	10.9991	24.683	43.1409	57.6085	2.80205	17.8585	23.5385	31.6411	64.7921	4.08681	20.2969	15.2405	13.9768	cDNA|expressed protein	-	-	-	-	gi|297719749|ref|NP_001172236.1|/2.35179e-20/Os01g0221400 [Oryza sativa Japonica Group]
LOC_Os03g08010.1	66.0894	272.221	203.17	173.589	134.383	31.6841	223.579	159.334	136.709	230.423	60.2064	236.123	201.322	214.805	175.547	40.883	245.652	181.884	245.345	216.274	cDNA|elongation factor Tu, putative, expressed	K03231|1|0.0|881|osa:4331813|elongation factor 1-alpha	GO:0044424//intracellular part	GO:0016772//transferase activity, transferring phosphorus-containing groups;GO:0017111//nucleoside-triphosphatase activity;GO:0008135//translation factor activity, nucleic acid binding;GO:0032561//guanyl ribonucleotide binding	GO:0006412//translation;GO:0009207	gi|2996096|gb|AAC15413.1|/0/translation elongation factor-1 alpha [Oryza sativa Japonica Group]
LOC_Os04g41030.1	66.0605	162.336	131.858	74.4453	149.459	54.284	182.841	130.473	164.803	162.751	88.7868	170.25	149.941	71.0267	102.321	82.8066	168.872	89.0545	108.536	154.025	cDNA|inactive receptor kinase At1g27190 precursor, putative, expressed	K13415|1|4e-51|201|aly:ARALYDRAFT_912402|protein brassinosteroid insensitive 1 [EC:2.7.10.1 2.7.11.1]	GO:0016020//membrane;GO:0031410//cytoplasmic vesicle;GO:0009536//plastid	GO:0005488//binding;GO:0016301//kinase activity	GO:0009987//cellular process	gi|115459088|ref|NP_001053144.1|/0/Os04g0487200 [Oryza sativa Japonica Group]
LOC_Os04g28180.1	66.0173	395.603	249.143	276.253	192.946	31.1468	324.05	218.11	225.567	268.385	54.1597	436.514	262.468	311.802	212.521	35.2338	300.79	237.701	280.03	212.99	cDNA|ribosomal protein, putative, expressed	K02995|1|1e-106|384|osa:4335547|small subunit ribosomal protein S8e	GO:0030529//ribonucleoprotein complex;GO:0009536//plastid	GO:0003723//RNA binding;GO:0005198//structural molecule activity	GO:0010467//gene expression	gi|115457852|ref|NP_001052526.1|/1.46834e-105/Os04g0349500 [Oryza sativa Japonica Group]
LOC_Os05g34650.1	65.8096	21.0881	22.8944	28.8789	25.0654	74.3061	36.1271	57.1049	25.1304	24.6744	99.2216	16.0263	27.4047	20.7664	20.034	90.9569	22.0005	47.2994	14.8472	16.8875	cDNA|DUF647 domain containing protein, putative, expressed	K00620|1|2e-33|142|ota:Ot08g02650|glutamate N-acetyltransferase / amino-acid N-acetyltransferase [EC:2.3.1.35 2.3.1.1]	-	-	-	gi|297604521|ref|NP_001055571.2|/0/Os05g0419200 [Oryza sativa Japonica Group]
LOC_Os02g57260.1	65.5468	242.66	479.775	270.087	195.032	44.3117	332.497	383.374	180.761	264.471	78.6072	367.377	634.293	306.002	281.775	78.3223	352.822	290.833	411.982	386.704	cDNA|3-ketoacyl-CoA thiolase, peroxisomal precursor, putative, expressed	K07513|1|0.0|701|osa:4331150|acetyl-CoA acyltransferase 1 [EC:2.3.1.16]	GO:0031981//nuclear lumen;GO:0009536//plastid;GO:0042579//microbody;GO:0031090//organelle membrane	GO:0016408	GO:0009694//jasmonic acid metabolic process;GO:0009062//fatty acid catabolic process;GO:0009657//plastid organization;GO:0009738//abscisic acid mediated signaling pathway;GO:0006950//response to stress	gi|115449669|ref|NP_001048523.1|/0/Os02g0817700 [Oryza sativa Japonica Group]
LOC_Os07g46750.1	65.5011	299.263	241.41	259.726	160.156	26.2089	224.955	144.411	215.782	178.928	44.1041	320.261	232.587	291.329	188.381	35.4557	217.645	173.585	278.187	169.135	cDNA|elongation factor protein, putative, expressed	K03232|1|1e-83|308|osa:4344188|elongation factor 1-beta	GO:0043234//protein complex;GO:0005576//extracellular region	GO:0008135//translation factor activity, nucleic acid binding	GO:0006952//defense response;GO:0006412//translation	gi|115473889|ref|NP_001060543.1|/1.19441e-82/Os07g0662500 [Oryza sativa Japonica Group]
LOC_Os04g50110.1	65.3947	9.93893	17.9233	17.8113	34.0677	76.6318	8.12025	20.2124	14.1611	6.38784	64.8062	15.1141	7.47057	11.9122	41.1273	74.5328	14.9932	38.3983	21.6985	17.3911	cDNA|RNA recognition motif containing protein, putative, expressed	K11294|1|2e-08|58.5|smo:SELMODRAFT_15428|nucleolin;K13201|4|2e-06|52.4|bdi:100828363|nucleolysin TIA-1/TIAR;K13126|5|2e-06|52.0|vvi:100255846|polyadenylate-binding protein	GO:0009536//plastid	GO:0005488//binding	-	gi|115460220|ref|NP_001053710.1|/3.00696e-83/Os04g0591000 [Oryza sativa Japonica Group]
LOC_Os08g34580.1	65.3099	7.6963	1.32555	3.1351	8.29459	40.1759	9.66132	3.04884	3.04084	22.6764	14.0007	10.356	2.88968	4.61481	6.77604	9.73117	13.2792	1.76091	5.71933	9.1834	cDNA|trehalose-6-phosphate synthase, putative, expressed	K16055|1|0.0|1633|osa:4345706|trehalose 6-phosphate synthase/phosphatase [EC:2.4.1.15 3.1.3.12]	GO:0043231//intracellular membrane-bounded organelle	GO:0016740//transferase activity	GO:0005991//trehalose metabolic process	gi|115476658|ref|NP_001061925.1|/0/Os08g0445700 [Oryza sativa Japonica Group]
LOC_Os03g12510.1	65.1106	6.29113	9.09753	14.3673	20.1454	20.3245	13.0334	6.53507	73.2202	132.498	25.3717	17.6728	34.8408	48.353	43.2482	22.4157	10.0395	2.61308	13.7166	100.954	cDNA|non-symbiotic hemoglobin 2, putative, expressed	-	-	GO:0005506//iron ion binding	GO:0015669//gas transport	gi|115451673|ref|NP_001049437.1|/2.52786e-90/Os03g0226200 [Oryza sativa Japonica Group]
LOC_Os09g10274.1	64.9684	124.211	160.868	174.455	136.172	53.8218	110.444	130.151	138.544	54.6868	53.2707	86.2213	101.637	106.084	120.316	54.8887	110.714	133.555	187.92	84.6092	cDNA|expressed protein	-	-	-	-	gi|115478306|ref|NP_001062748.1|/1.49769e-24/Os09g0274900 [Oryza sativa Japonica Group]
LOC_Os05g40180.1	64.9181	3.51319	10.8588	12.6469	22.4106	92.2887	6.52018	20.8828	16.0531	3.49894	49.6194	6.04306	6.73111	10.7771	34.8308	75.0844	11.7706	14.9126	12.3608	15.6096	cDNA|serine/threonine-protein kinase stt7, chloroplast precursor, putative, expressed	K03671|1|4e-15|52.8|ppp:PHYPADRAFT_114968|thioredoxin 1	GO:0009536//plastid	GO:0004672//protein kinase activity;GO:0032559	GO:0006464//cellular protein modification process;GO:0042548//regulation of photosynthesis, light reaction	gi|218196978|gb|EEC79405.1|/0/hypothetical protein OsI_20353 [Oryza sativa Indica Group]
LOC_Os04g43440.1	64.7879	2.02606	5.90195	12.1575	22.9855	73.6155	18.2588	8.90956	19.6048	34.1199	7.81639	18.5869	8.43236	9.68598	14.8624	7.17845	13.75	4.01135	18.9627	26.4294	cDNA|NB-ARC/LRR disease resistance protein, putative, expressed	K13459|1|2e-103|375|vvi:100254298|disease resistance protein RPS2	-	GO:0016787//hydrolase activity;GO:0000166//nucleotide binding	-	gi|218195212|gb|EEC77639.1|/0/hypothetical protein OsI_16631 [Oryza sativa Indica Group]
LOC_Os09g24330.1	64.6559	20.687	31.3813	26.5874	29.341	75.5913	24.5047	25.3962	40.5746	48.716	25.2615	26.8221	31.4945	17.7922	28.9697	33.0103	24.2591	15.6063	21.0413	27.1557	cDNA|TKL_IRAK_DUF26-lg.2 - DUF26 kinases have homology to DUF26 containing loci, expressed	K04733|1|3e-58|224|smo:SELMODRAFT_159261|interleukin-1 receptor-associated kinase 4 [EC:2.7.11.1];K13430|3|1e-56|219|sbi:SORBI_04g020990|serine/threonine-protein kinase PBS1 [EC:2.7.11.1]	-	GO:0004674//protein serine/threonine kinase activity;GO:0032559	GO:0006464//cellular protein modification process	gi|297726935|ref|NP_001175831.1|/0/Os09g0408800 [Oryza sativa Japonica Group]
LOC_Os01g22900.1	64.5838	19.3534	18.5004	6.48873	4.12923	55.5392	29.0014	29.0036	4.17202	25.5983	78.4703	45.4257	33.352	3.51075	5.29811	76.3108	27.6795	19.1656	6.50456	6.33565	cDNA|neutral/alkaline invertase, putative, expressed	-	GO:0043231//intracellular membrane-bounded organelle	-	-	gi|115436346|ref|NP_001042931.1|/0/Os01g0332100 [Oryza sativa Japonica Group]
LOC_Os03g57149.1	64.3752	68.84	209.702	77.5663	148.894	85.8803	73.2314	311.748	52.5274	21.0094	66.8732	29.8026	59.1918	105.313	201.672	101.826	44.0345	211.334	70.2924	74.1526	cDNA|mTERF domain containing protein, expressed	K15032|1|1e-28|125|ppp:PHYPADRAFT_22863|mTERF domain-containing protein, mitochondrial	GO:0043231//intracellular membrane-bounded organelle	-	-	gi|115455761|ref|NP_001051481.1|/5.04223e-143/Os03g0785200 [Oryza sativa Japonica Group]
LOC_Os11g02440.1	64.1908	2.68616	4.54933	17.4406	243.03	48.411	18.859	17.672	5.77604	192.619	61.1152	9.47791	5.40952	66.4917	201.048	56.4631	11.8076	5.47943	128.744	294.474	cDNA|chalcone--flavonone isomerase, putative, expressed	K01859|1|1e-16|84.3|pop:POPTR_724846|chalcone isomerase [EC:5.5.1.6]	-	GO:0016872//intramolecular lyase activity	GO:0044249//cellular biosynthetic process;GO:0009628//response to abiotic stimulus	gi|218185117|gb|EEC67544.1|/3.79336e-106/hypothetical protein OsI_34872 [Oryza sativa Indica Group]
LOC_Os02g39600.1	64.173	12.3824	15.7953	40.3499	36.8791	63.5907	15.419	12.9994	34.1836	9.87532	53.035	13.1072	10.2133	40.9339	34.5811	54.9789	21.2268	15.9329	34.42	26.0481	cDNA|outer envelope protein, putative, expressed	-	GO:0009526//plastid envelope	GO:0015075//ion transmembrane transporter activity	GO:0006811//ion transport	gi|115447223|ref|NP_001047391.1|/0/Os02g0608900 [Oryza sativa Japonica Group]
LOC_Os07g42250.1	63.9567	7.7271	15.4508	46.5158	57.4692	66.0605	10.7153	10.2276	65.0125	62.6944	62.7526	4.08967	16.0632	75.3118	61.259	54.9334	6.73446	9.82527	34.0005	55.9988	cDNA|strictosidine synthase, putative, expressed	K01757|1|1e-24|112|ath:AT1G74020|strictosidine synthase [EC:4.3.3.2]	GO:0031410//cytoplasmic vesicle	GO:0016829//lyase activity	-	gi|115473323|ref|NP_001060260.1|/0/Os07g0614000 [Oryza sativa Japonica Group]
LOC_Os01g49290.1	63.8371	258.93	155.221	332.597	211.183	31.0688	191.702	124.259	286.416	352.281	50.7706	204.234	122.773	481.904	291.374	41.178	233.207	92.9645	355.144	283.953	cDNA|WD repeat-containing protein, putative, expressed	K14753|1|0.0|660|osa:4324115|guanine nucleotide-binding protein subunit beta-2-like 1 protein	-	-	-	gi|115439261|ref|NP_001043910.1|/0/Os01g0686800 [Oryza sativa Japonica Group]
LOC_Os03g05750.1	63.7503	5.85013	4.17396	21.3511	15.2599	52.5163	8.12285	8.01643	18.3948	82.7642	6.1564	6.19252	14.5386	15.3525	43.5216	6.31167	7.20624	7.66196	10.4737	46.9065	cDNA|heavy-metal-associated domain-containing protein, putative, expressed	-	-	GO:0043169//cation binding	GO:0006812//cation transport	gi|125542439|gb|EAY88578.1|/1.92663e-65/hypothetical protein OsI_10051 [Oryza sativa Indica Group]
LOC_Os02g56370.1	63.7475	9.59405	16.3279	16.1734	24.9059	57.4601	13.4932	17.4204	27.5829	13.9831	8.56464	11.2289	20.2635	8.50204	14.7257	9.65993	7.37586	20.3007	20.7957	16.0699	cDNA|OsWAK20 - OsWAK receptor-like protein kinase, expressed	K04733|1|1e-51|203|smo:SELMODRAFT_159261|interleukin-1 receptor-associated kinase 4 [EC:2.7.11.1];K00924|3|6e-48|191|osa:4333912|[EC:2.7.1.-]	GO:0031410//cytoplasmic vesicle	-	-	gi|47497193|dbj|BAD19239.1|/0/putative wall-associated serine/threonine kinase [Oryza sativa Japonica Group]
LOC_Os02g47200.1	63.7097	9.5603	26.4302	82.9502	54.925	59.7255	5.67973	28.0405	96.4661	127.089	30.1795	5.95284	19.8193	75.682	66.906	30.9845	6.64735	15.7904	62.7629	71.3219	cDNA|transposon protein, putative, unclassified, expressed	K00540|1|3e-128|456|osa:4336874|[EC:1.-.-.-]	GO:0031967;GO:0043231//intracellular membrane-bounded organelle;GO:0031224//intrinsic to membrane	GO:0043169//cation binding;GO:0016682//oxidoreductase activity, acting on diphenols and related substances as donors, oxygen as acceptor	GO:0032501//multicellular organismal process;GO:0006950//response to stress;GO:0007165//signal transduction;GO:0015980//energy derivation by oxidation of organic compounds	gi|115448119|ref|NP_001047839.1|/3.23647e-154/Os02g0700400 [Oryza sativa Japonica Group]
LOC_Os04g52780.1	63.699	7.49151	7.12466	9.91218	3.91034	72.1902	5.32266	4.78892	101.005	9.02639	51.3523	3.50748	5.70589	3.26005	4.50627	47.1572	3.568	11.565	4.6364	6.41355	cDNA|leucine-rich repeat receptor protein kinase EXS precursor, putative, expressed	K13420|1|0.0|2081|osa:4337016|LRR receptor-like serine/threonine-protein kinase FLS2 [EC:2.7.11.1]	GO:0031410//cytoplasmic vesicle;GO:0016020//membrane	GO:0005488//binding;GO:0004672//protein kinase activity	GO:0052482;GO:0032412//regulation of ion transmembrane transporter activity;GO:0009581//detection of external stimulus;GO:0044237//cellular metabolic process	gi|115460588|ref|NP_001053894.1|/0/Os04g0618700 [Oryza sativa Japonica Group]
LOC_Os09g28650.1	63.6396	1.63124	2.39434	24.5991	61.8535	55.8228	6.75894	3.76554	76.2116	155.57	187.362	3.06971	3.46758	37.7793	59.5273	156.95	11.0181	2.54458	14.2881	78.6238	cDNA|gibberellin receptor, putative, expressed	K13258|1|1e-52|205|gmx:547489|2-hydroxyisoflavanone dehydratase [EC:4.2.1.105];K14493|2|2e-30|131|aly:ARALYDRAFT_477795|gibberellin receptor GID1 [EC:3.-.-.-]	GO:0043231//intracellular membrane-bounded organelle	-	-	gi|115479595|ref|NP_001063391.1|/5.94401e-163/Os09g0460700 [Oryza sativa Japonica Group]
LOC_Os12g25210.1	63.5684	149.953	145.874	270.596	146.814	36.1943	131.652	121.1	284.327	179.81	57.887	173.731	128.435	288.501	142.488	61.9684	159.25	57.2713	202.47	135.367	cDNA|signal peptidase complex subunit 1, putative, expressed	K12946|1|1e-33|139|bdi:100844194|signal peptidase complex subunit 1 [EC:3.4.-.-]	GO:0031410//cytoplasmic vesicle;GO:0044425//membrane part	-	-	gi|108862603|gb|ABA98316.2|/3.9569e-40/Microsomal signal peptidase 12 kDa subunit family protein [Oryza sativa Japonica Group]
LOC_Os02g09960.1	63.4222	33.8303	25.3044	36.054	68.7235	76.8718	57.3592	37.1842	81.2798	89.3538	32.8981	52.1981	29.1157	35.0878	65.1521	37.7825	54.4584	17.9576	53.6905	86.8401	cDNA|LYK8, putative, expressed	K13429|1|4e-47|188|rcu:RCOM_1115620|chitin elicitor receptor kinase 1	GO:0031410//cytoplasmic vesicle	GO:0016301//kinase activity	GO:0043170	gi|125538440|gb|EAY84835.1|/7.86525e-173/hypothetical protein OsI_06201 [Oryza sativa Indica Group]
LOC_Os06g49890.1	63.3131	1.98264	3.25452	6.32462	10.4651	72.1509	3.31758	4.59431	5.50051	22.5353	58.9885	3.39018	4.60701	8.16603	16.3556	53.8373	3.53185	4.77635	10.2666	22.8946	cDNA|coiled-coil domain-containing protein 90A, mitochondrial precursor, putative, expressed	-	GO:0031090//organelle membrane;GO:0043231//intracellular membrane-bounded organelle	GO:0043169//cation binding	-	gi|218198878|gb|EEC81305.1|/2.26338e-98/hypothetical protein OsI_24445 [Oryza sativa Indica Group]
LOC_Os07g38850.1	63.0047	9.11086	7.04427	17.1739	27.9063	54.6906	5.94977	11.3158	13.9383	13.5571	63.8717	9.01513	9.97168	16.0969	26.3294	59.1012	6.68898	18.181	21.4028	21.1204	cDNA|prenyltransferase, putative, expressed	K12501|1|4e-161|565|osa:4343702|homogentisate solanesyltransferase	GO:0009526//plastid envelope;GO:0012505//endomembrane system;GO:0016020//membrane	GO:0005215//transporter activity;GO:0010354	GO:0045426//quinone cofactor biosynthetic process;GO:0009908//flower development;GO:0009943//adaxial/abaxial axis specification;GO:0009887//organ morphogenesis;GO:0006405//RNA export from nucleus;GO:0016109	gi|297607502|ref|NP_001060083.2|/4.15608e-160/Os07g0576000 [Oryza sativa Japonica Group]
LOC_Os01g43420.1	62.8888	96.821	130.997	54.5044	80.3658	46.528	88.2667	133.456	47.7877	38.7934	65.5484	89.7346	139.069	51.5233	63.0111	56.4997	75.0352	151.636	61.6028	53.8611	cDNA|expressed protein	-	GO:0043234//protein complex	GO:0005488//binding	GO:0007015//actin filament organization;GO:0000904//cell morphogenesis involved in differentiation	gi|115438667|ref|NP_001043613.1|/5.25964e-155/Os01g0622700 [Oryza sativa Japonica Group]
LOC_Os11g06020.1	62.8779	221.959	145.362	252.811	192.04	54.2112	201.422	72.6536	238.609	146.331	74.6296	323.265	100.402	241.049	142.709	78.1993	280.206	73.3347	218.963	84.8167	cDNA|homeobox domain containing protein, expressed	-	-	-	-	gi|297611276|ref|NP_001065808.2|/0/Os11g0158600 [Oryza sativa Japonica Group]
LOC_Os05g15770.1	62.8172	429.527	629.559	576.396	748.513	78.1754	359.524	802.574	263.201	474.379	36.3943	587.765	1140.99	1450.19	696.381	116.565	719.704	934.901	1193.18	1054.58	cDNA|glycosyl hydrolase, putative, expressed	K01183|1|7e-50|196|osa:4325067|chitinase [EC:3.2.1.14]	GO:0031410//cytoplasmic vesicle	GO:0003824//catalytic activity	-	gi|297604125|ref|NP_001055017.2|/2.309e-162/Os05g0247100 [Oryza sativa Japonica Group]
LOC_Os01g64440.1	62.526	4.84536	8.37031	34.4789	34.1348	56.6052	6.7758	5.78823	58.6066	52.6441	11.9827	14.6175	7.56232	18.0681	21.6511	8.97746	5.84422	4.44777	15.8795	20.818	cDNA|expressed protein	-	-	-	-	gi|115441227|ref|NP_001044893.1|/4.03614e-64/Os01g0864200 [Oryza sativa Japonica Group]
LOC_Os11g10990.1	62.5046	13.8377	145.254	75.6977	55.8621	78.5079	8.12749	102.398	63.4982	33.9438	50.0969	17.6678	142.496	60.9709	64.8606	59.1229	6.33201	89.2009	52.9441	36.7754	cDNA|heat shock protein DnaJ, putative, expressed	K03686|1|2e-08|58.5|bdi:100841335|molecular chaperone DnaJ;K09527|2|3e-08|58.2|cre:CHLREDRAFT_146571|DnaJ homolog subfamily C member 7;K09518|3|1e-07|56.2|vvi:100267066|DnaJ homolog subfamily B member 12;K09531|5|2e-07|55.5|cme:CMO337C|DnaJ homolog subfamily C member 11	GO:0009536//plastid	GO:0005515//protein binding	-	gi|115484729|ref|NP_001067508.1|/1.29182e-101/Os11g0216100 [Oryza sativa Japonica Group]
LOC_Os02g05330.1	62.4589	211.549	200.667	132.457	107.086	37.0894	225.273	225.358	121.02	232.374	78.5143	182.818	248.924	149.755	126.022	60.2677	244.258	235.659	139.198	200.609	cDNA|DEAD-box ATP-dependent RNA helicase, putative, expressed	K03257|1|0.0|816|osa:4328286|translation initiation factor 4A	-	GO:0008135//translation factor activity, nucleic acid binding;GO:0042623//ATPase activity, coupled;GO:0032559	GO:0006412//translation	gi|115444197|ref|NP_001045878.1|/0/Os02g0146600 [Oryza sativa Japonica Group]
LOC_Os08g43440.1	62.1964	8.92336	20.9629	130.042	179.347	50.4878	10.3366	22.9242	117.237	89.445	31.1321	10.4613	11.5937	164.677	201.295	36.1166	16.2948	39.0647	123.997	152.581	cDNA|cytochrome P450, putative, expressed	K05280|1|2e-91|335|sbi:SORBI_04g024730|flavonoid 3'-monooxygenase [EC:1.14.13.21]	GO:0043231//intracellular membrane-bounded organelle	GO:0004497//monooxygenase activity;GO:0005506//iron ion binding	GO:0008152//metabolic process	gi|297608946|ref|NP_001062431.2|/0/Os08g0547900 [Oryza sativa Japonica Group]
LOC_Os12g08090.1	61.8338	9.26192	5.52425	34.1583	25.8821	43.5448	4.79702	5.54256	22.7596	10.8286	32.1666	6.39391	6.28495	38.4068	36.8876	19.1435	9.51983	3.58777	27.7322	27.62	cDNA|amino acid transporter, putative, expressed	K15015|1|2e-13|75.9|bdi:100845305|solute carrier family 32 (vesicular inhibitory amino acid transporter);K14209|2|1e-12|73.6|rcu:RCOM_0423020|solute carrier family 36 (proton-coupled amino acid transporter)	GO:0031224//intrinsic to membrane	-	-	gi|115487658|ref|NP_001066316.1|/0/Os12g0181500 [Oryza sativa Japonica Group]
LOC_Os12g32240.1	61.8105	1774.05	561.836	474.984	200.478	32.07	1751.28	533.707	382.524	302.296	55.4703	2024.76	855.585	533.085	230.219	48.0645	1682.86	403.653	376.785	321.333	cDNA|eukaryotic translation initiation factor 5A, putative, expressed	K03263|1|2e-89|327|osa:4352300|translation initiation factor 5A	-	GO:0043021//ribonucleoprotein complex binding;GO:0008135//translation factor activity, nucleic acid binding	GO:0006448//regulation of translational elongation;GO:0006449//regulation of translational termination;GO:0018205//peptidyl-lysine modification	gi|115488712|ref|NP_001066843.1|/1.69578e-88/Os12g0507200 [Oryza sativa Japonica Group]
LOC_Os12g05420.1	61.688	9.5032	24.3521	72.4328	193.36	62.2316	35.0959	40.2378	202.994	194.381	140.704	27.4446	27.3549	97.4811	136.278	107.176	25.6156	26.7726	112.72	164.583	cDNA|calmodulin-binding protein, putative, expressed	-	-	-	-	gi|115487352|ref|NP_001066163.1|/0/Os12g0149900 [Oryza sativa Japonica Group]
LOC_Os06g21140.1	61.5828	2.28856	18.8371	16.6086	29.5231	38.6675	6.40069	13.5506	25.3659	10.6919	72.444	4.60276	17.0526	13.1291	18.6629	44.8572	3.31241	21.2549	6.89211	9.00349	cDNA|glycine-rich cell wall structural protein precursor, putative, expressed	-	-	-	-	gi|297724775|ref|NP_001174751.1|/9.39982e-06/Os06g0316300 [Oryza sativa Japonica Group]
LOC_Os03g49830.1	61.097	19.2718	47.4019	11.8296	11.393	50.6671	13.0014	29.5666	10.7802	2.36229	49.8594	17.5751	34.0338	7.5596	8.61141	67.5583	18.2142	30.5246	6.21521	3.27417	cDNA|expressed protein	-	-	-	-	gi|297601543|ref|NP_001051027.2|/2.26684e-146/Os03g0705800 [Oryza sativa Japonica Group]
LOC_Os10g17260.1	61.0356	0.722685	3.1473	17.3201	36.8379	50.5363	1.39026	4.18251	19.9798	92.7641	45.038	0.546415	4.78196	12.1417	11.533	32.8203	1.19542	3.12181	21.1238	18.7048	cDNA|cytochrome P450, putative, expressed	K05280|1|0.0|961|osa:4348304|flavonoid 3'-monooxygenase [EC:1.14.13.21]	GO:0031410//cytoplasmic vesicle	GO:0016491//oxidoreductase activity;GO:0005506//iron ion binding	GO:0008152//metabolic process	gi|115481490|ref|NP_001064338.1|/0/Os10g0320100 [Oryza sativa Japonica Group]
LOC_Os12g39930.1	60.8614	160.935	51.8532	31.446	72.7227	151.59	24.3959	26.5033	39.7083	34.1176	60.1848	36.3559	56.3219	36.5925	28.5018	160.764	32.194	104.915	48.6747	42.6696	cDNA|expressed protein	-	-	-	-	gi|77556968|gb|ABA99764.1|/1.73728e-35/hypothetical protein LOC_Os12g39930 [Oryza sativa Japonica Group]
LOC_Os02g50374.1	60.7666	1.78666	0.907774	2.94686	1.22598	76.1151	0.925362	3.0159	59.3302	5.33823	5.30215	1.41842	3.82294	1.28122	5.23918	4.79124	1.50848	2.89421	0.593448	7.16766	cDNA|expressed protein	-	-	-	-	gi|218191534|gb|EEC73961.1|/3.44926e-43/hypothetical protein OsI_08855 [Oryza sativa Indica Group]
LOC_Os09g39680.1	60.6641	32.0355	25.3615	19.8715	27.6738	55.6735	32.7984	23.1396	21.3648	9.06577	57.4103	56.938	28.2814	18.8057	25.0508	45.9149	50.1055	27.0333	24.746	20.1311	cDNA|transporter, major facilitator family, putative, expressed	K08193|1|3e-126|451|cme:CMP354C|MFS transporter, ACS family, solute carrier family 17 (sodium-dependent inorganic phosphate cotransporter), other;K12303|4|7e-80|297|cre:CHLREDRAFT_78631|MFS transporter, ACS family, solute carrier family 17 (sodium-dependent inorganic phosphate cotransporter), member 9	GO:0009528//plastid inner membrane	GO:0015291//secondary active transmembrane transporter activity	GO:0006810//transport	gi|115480785|ref|NP_001063986.1|/0/Os09g0570400 [Oryza sativa Japonica Group]
LOC_Os02g51020.1	60.6238	35.8113	56.545	25.79	33.4363	82.0939	52.6945	54.7505	17.6088	4.98825	46.6882	55.5972	16.088	13.8718	69.5468	74.6783	64.3253	57.3165	25.7011	26.0477	cDNA|expressed protein	-	GO:0009507//chloroplast	-	-	gi|115448639|ref|NP_001048099.1|/3.90819e-82/Os02g0744000 [Oryza sativa Japonica Group]
LOC_Os01g53710.1	60.4714	9.40354	13.0304	30.9623	23.2404	48.4604	13.9153	14.8425	27.1793	67.935	26.215	11.893	7.99301	21.7188	17.4624	22.2698	13.905	17.8046	16.8747	14.7928	cDNA|dual specificity protein phosphatase, putative, expressed	K05766|1|4e-08|58.2|ath:AT3G23610|slingshot;K14165|2|7e-07|53.9|ppp:PHYPADRAFT_69356|dual specificity phosphatase [EC:3.1.3.16 3.1.3.48]	-	GO:0004721//phosphoprotein phosphatase activity	GO:0006796//phosphate-containing compound metabolic process;GO:0006464//cellular protein modification process	gi|115439829|ref|NP_001044194.1|/3.48589e-179/Os01g0739200 [Oryza sativa Japonica Group]
LOC_Os02g45930.1	60.4221	657.44	701.243	160.092	97.9075	51.0696	617.723	463.327	117.785	65.8155	37.4735	906.023	716.484	114.003	111.939	57.5394	595.968	576.326	131.897	50.7862	cDNA|expressed protein	-	-	-	-	gi|115447963|ref|NP_001047761.1|/2.83139e-46/Os02g0684400 [Oryza sativa Japonica Group]
LOC_Os06g22394.1	60.418	236.749	158.937	78.9431	69.0736	69.5907	283.307	199.17	60.1472	12.3814	54.9554	196.021	153.475	49.0321	67.4706	56.6748	239.164	181.832	51.2262	37.7538	cDNA|expressed protein	-	-	-	-	gi|297724805|ref|NP_001174766.1|/6.75184e-32/Os06g0329350 [Oryza sativa Japonica Group]
LOC_Os05g31670.1	60.3129	0.400617	0	3.02064	2.01591	62.4664	0	0	6.51956	0.870527	11.0963	0	0.403391	0	2.68518	57.8181	0	0.432639	0.177423	2.07378	cDNA|AWPM-19-like membrane family protein, putative, expressed	-	GO:0031410//cytoplasmic vesicle	-	-	gi|115463597|ref|NP_001055398.1|/1.35319e-62/Os05g0381400 [Oryza sativa Japonica Group]
LOC_Os01g61440.1	60.3063	122.399	150.235	49.4405	39.7558	57.5754	74.6131	148.698	60.1485	41.1147	88.4211	109.12	190.914	23.0818	35.4222	97.5989	73.2806	93.9937	39.1819	39.1776	cDNA|expressed protein	-	GO:0043231//intracellular membrane-bounded organelle	-	-	gi|115440835|ref|NP_001044697.1|/7.98988e-130/Os01g0830500 [Oryza sativa Japonica Group]
LOC_Os01g04350.1	60.2916	71.7129	100.07	131.135	341.888	54.0487	143.913	137.951	128.863	117.427	240.506	31.1426	79.2041	139.87	260.645	183.295	117.891	87.5947	176.443	279.42	cDNA|hsp20/alpha crystallin family protein, putative, expressed	K13993|1|9e-48|188|sbi:SORBI_03g006910|HSP20 family protein	GO:0031410//cytoplasmic vesicle	-	-	gi|75306028|sp|Q943E9.1|HS17B_ORYSJ/4.35878e-66/RecName: Full=17.9 kDa heat shock protein 2; Short=OsHsp17.9B
LOC_Os02g52560.1	60.177	103.051	128.167	64.584	105	38.0117	92.2394	103.661	106.301	141.915	72.6642	91.8339	184.47	53.2235	78.1229	60.6378	84.1376	80.2795	95.7238	133.223	cDNA|xyloglucan fucosyltransferase, putative, expressed	K13681|1|0.0|1157|osa:4330821|xyloglucan fucosyltransferase [EC:2.4.1.-]	GO:0044464//cell part	GO:0031127//alpha-(1,2)-fucosyltransferase activity	GO:0070882	gi|115448859|ref|NP_001048209.1|/0/Os02g0763200 [Oryza sativa Japonica Group]
LOC_Os01g72610.1	60.1739	80.6216	113.172	94.9142	51.7827	32.657	46.1857	86.6425	124.85	127.163	155.226	32.7527	121.625	70.1947	58.5031	226.86	54.7056	73.5754	90.3056	92.3213	cDNA|glycosyltransferase, putative, expressed	-	-	GO:0016740//transferase activity	-	gi|115442317|ref|NP_001045438.1|/0/Os01g0956200 [Oryza sativa Japonica Group]
LOC_Os06g47640.1	60.136	218.65	210.329	109.254	71.2459	68.8166	157.387	119.888	98.1775	1.65355	59.7184	219.901	200.753	113.018	93.508	76.6791	158.112	159.153	74.1423	18.3825	cDNA|OsCML29 - Calmodulin-related calcium sensor protein, expressed	K13448|1|6e-10|62.8|ath:AT3G10190|calcium-binding protein CML	-	-	-	gi|115469648|ref|NP_001058423.1|/4.23576e-60/Os06g0691600 [Oryza sativa Japonica Group]
LOC_Os02g21040.1	60.1005	2.59662	5.09525	27.9331	41.5335	56.6235	12.9849	11.6263	51.1967	94.4612	10.5402	10.3309	8.20444	19.4338	52.4125	8.12021	20.9946	2.22401	20.6203	69.617	cDNA|aspartic proteinase nepenthesin precursor, putative, expressed	K00924|1|5e-19|94.7|ath:AT5G22850|[EC:2.7.1.-]	GO:0031410//cytoplasmic vesicle	GO:0016787//hydrolase activity	-	gi|115445765|ref|NP_001046662.1|/0/Os02g0314600 [Oryza sativa Japonica Group]
LOC_Os08g22149.1	60.0788	18.2852	29.3065	57.8663	56.4447	60.5693	19.8648	17.6044	56.3625	21.6433	68.0872	22.5026	18.2621	58.1353	53.8063	57.5518	21.6602	23.5999	47.4032	41.8628	cDNA|CBS domain containing membrane protein, putative, expressed	-	GO:0009536//plastid	-	-	gi|115475836|ref|NP_001061514.1|/1.16477e-97/Os08g0313200 [Oryza sativa Japonica Group]
LOC_Os04g44790.1	59.8042	9.96405	16.4534	58.6944	93.4415	51.7082	18.0624	10.3504	43.8252	102.845	82.5487	34.2785	20.0661	82.1707	57.0457	30.364	18.0272	13.4506	47.4378	65.7628	cDNA|expressed protein	-	-	-	-	gi|116312027|emb|CAJ86383.1|/2.21361e-14/OSIGBa0155K17.10 [Oryza sativa Indica Group]
LOC_Os02g55120.1	59.7845	15.1335	18.506	32.7573	28.2784	52.3773	16.3404	17.1858	34.1836	9.3359	58.7392	28.3731	7.23174	40.2211	32.522	45.3981	23.8839	40.4425	31.1257	20.7132	cDNA|translation initiation factor IF-3, putative, expressed	K02520|1|5e-85|313|zma:100193325|translation initiation factor IF-3	GO:0031410//cytoplasmic vesicle;GO:0030312//external encapsulating structure;GO:0009536//plastid	GO:0008135//translation factor activity, nucleic acid binding	GO:0006412//translation	gi|222623832|gb|EEE57964.1|/1.03509e-116/hypothetical protein OsJ_08701 [Oryza sativa Japonica Group]
LOC_Os06g09610.1	59.6343	3.73652	2.07106	3.68174	18.0253	77.7262	8.09287	8.11566	3.43629	2.3989	75.7723	13.6634	8.20886	8.11963	19.732	62.6051	10.6524	11.3719	4.96442	7.56097	cDNA|peroxiredoxin, putative, expressed	K03564|1|4e-88|323|osa:4340391|peroxiredoxin Q/BCP [EC:1.11.1.15]	GO:0009526//plastid envelope;GO:0009570//chloroplast stroma;GO:0009534//chloroplast thylakoid	GO:0016209//antioxidant activity;GO:0016705//oxidoreductase activity, acting on paired donors, with incorporation or reduction of molecular oxygen	GO:0008152//metabolic process;GO:0019725//cellular homeostasis	gi|115466906|ref|NP_001057052.1|/4.51171e-87/Os06g0196300 [Oryza sativa Japonica Group]
LOC_Os12g35340.1	59.4785	15.3182	49.9747	60.7889	34.8526	23.3518	20.4607	62.3924	29.2547	1.75189	109.859	25.8155	29.2249	62.4396	36.4755	81.5671	35.3961	39.6152	38.2048	22.9536	cDNA|OsGrx_C11 - glutaredoxin subgroup III, expressed	K03676|1|1e-41|168|bdi:100821530|glutaredoxin 3	GO:0031410//cytoplasmic vesicle	GO:0015036//disulfide oxidoreductase activity	GO:0019725//cellular homeostasis	gi|115488912|ref|NP_001066943.1|/1.26311e-52/Os12g0538700 [Oryza sativa Japonica Group]
LOC_Os08g01850.1	59.3635	22.1606	9.95217	29.9605	19.9712	52.3272	22.8692	12.5014	40.0099	40.0383	40.1483	21.5247	8.3573	21.9028	24.0138	31.727	19.1407	9.41143	18.7465	22.5131	cDNA|esterase, putative, expressed	K13544|1|2e-43|176|aly:ARALYDRAFT_493208|pheophorbidase [EC:3.1.1.82];K08233|3|5e-37|154|ath:AT2G23610|polyneuridine-aldehyde esterase [EC:3.1.1.78]	GO:0016020//membrane	GO:0016787//hydrolase activity	-	gi|125601948|gb|EAZ41273.1|/0/hypothetical protein OsJ_25780 [Oryza sativa Japonica Group]
LOC_Os06g18000.1	59.3162	64.1288	99.8458	143.939	185.043	71.9266	85.7207	74.4586	306.944	146.241	24.7972	120.525	95.4907	87.6907	117.41	23.5612	75.8672	54.6863	128.852	114.336	cDNA|protein kinase domain containing protein, expressed	K13415|1|8e-43|173|osa:4324691|protein brassinosteroid insensitive 1 [EC:2.7.10.1 2.7.11.1]	GO:0031410//cytoplasmic vesicle;GO:0016020//membrane	GO:0004672//protein kinase activity	GO:0006952//defense response;GO:0008219//cell death;GO:0051093//negative regulation of developmental process;GO:0050794//regulation of cellular process	gi|115467626|ref|NP_001057412.1|/0/Os06g0288100 [Oryza sativa Japonica Group]
LOC_Os09g35910.1	59.1895	65.2628	82.5537	85.3739	44.8443	41.9632	30.2951	36.2877	53.8362	48.105	18.7515	67.3625	66.1237	25.3744	27.5285	22.9743	28.4817	46.0603	29.7427	32.101	cDNA|homeobox associated leucine zipper, putative, expressed	K09338|1|9e-33|139|ath:AT3G61890|homeobox-leucine zipper protein	GO:0043231//intracellular membrane-bounded organelle	GO:0003677//DNA binding;GO:0001071//nucleic acid binding transcription factor activity	GO:0006351//transcription, DNA-dependent	gi|75114385|sp|Q651Z5.1|HOX6_ORYSJ/2.90655e-121/RecName: Full=Homeobox-leucine zipper protein HOX6; AltName: Full=HD-ZIP protein HOX6; AltName: Full=Homeodomain transcription factor HOX6; AltName: Full=OsHox6
LOC_Os02g43790.1	59.1736	13.2612	48.6032	57.1568	78.659	82.7191	20.5279	62.8406	79.9541	171.44	21.8144	19.5576	75.1671	52.143	101.369	24.5558	29.3301	55.8367	59.3903	123.872	cDNA|ethylene-responsive transcription factor, putative, expressed	K09286|1|1e-54|212|sbi:SORBI_06g024355|EREBP-like factor;K14517|4|6e-27|120|ath:AT5G47220|ethylene-responsive transcription factor 2	GO:0043231//intracellular membrane-bounded organelle	GO:0001071//nucleic acid binding transcription factor activity	GO:0006351//transcription, DNA-dependent;GO:0051707//response to other organism	gi|125540541|gb|EAY86936.1|/1.19866e-102/hypothetical protein OsI_08320 [Oryza sativa Indica Group]
LOC_Os03g02330.1	59.1053	20.9198	19.91	18.8513	75.2521	49.8539	43.9741	29.8933	20.9159	59.3172	44.4166	24.6286	16.5435	32.6866	74.2126	41.0986	44.9013	11.9021	43.2961	91.5982	cDNA|AAA-type ATPase family protein, putative, expressed	K08900|1|3e-58|224|pop:POPTR_271862|mitochondrial chaperone BCS1;K13120|3|1e-46|186|vvi:100263357|protein FAM32A	GO:0031410//cytoplasmic vesicle	GO:0000166//nucleotide binding	-	gi|125584681|gb|EAZ25345.1|/0/hypothetical protein OsJ_09159 [Oryza sativa Japonica Group]
LOC_Os12g36060.1	59.037	176.783	118.848	54.8617	51.7767	71.5505	181.447	171.88	50.7302	10.8333	75.9748	146.337	90.9027	50.2449	50.2741	89.8742	196.063	100.695	36.0431	39.8966	cDNA|expressed protein	-	-	-	-	gi|115488958|ref|NP_001066966.1|/3.27882e-27/Os12g0547100 [Oryza sativa Japonica Group]
LOC_Os03g58010.1	58.996	84.6271	102.21	121.259	97.7532	75.076	83.2682	99.0283	189.218	228.658	88.5093	100.484	111.041	116.835	165.835	83.5093	81.853	78.3046	96.9627	239.214	cDNA|acetyltransferase, GNAT family, putative, expressed	K00676|1|2e-09|61.2|ppp:PHYPADRAFT_104139|ribosomal-protein-alanine N-acetyltransferase [EC:2.3.1.128]	-	GO:0016740//transferase activity	-	gi|125588226|gb|EAZ28890.1|/2.19277e-89/hypothetical protein OsJ_12930 [Oryza sativa Japonica Group]
LOC_Os01g16980.1	58.9643	5.45784	1.38652	34.2076	47.1881	54.5388	9.61103	5.66947	20.1645	18.0861	69.6466	5.4884	4.94607	63.1433	38.4109	49.4968	10.0061	3.24176	31.9062	30.7951	cDNA|expressed protein	-	GO:0031410//cytoplasmic vesicle	-	-	gi|297719831|ref|NP_001172277.1|/4.25404e-48/Os01g0276900 [Oryza sativa Japonica Group]
LOC_Os03g03360.1	58.8721	19.7447	46.0405	26.5205	59.3428	55.1634	28.4559	57.3693	24.0813	7.46166	33.5907	44.2238	34.7684	22.7091	100.801	54.5068	47.3998	77.257	29.4015	33.773	cDNA|ribosomal protein L5, putative, expressed	K02931|1|2e-128|457|osa:4331459|large subunit ribosomal protein L5	GO:0043231//intracellular membrane-bounded organelle;GO:0030529//ribonucleoprotein complex;GO:0031410//cytoplasmic vesicle	GO:0004553//hydrolase activity, hydrolyzing O-glycosyl compounds;GO:0005198//structural molecule activity	GO:0045229//external encapsulating structure organization;GO:0010467//gene expression;GO:0044238//primary metabolic process	gi|115450425|ref|NP_001048813.1|/1.64623e-131/Os03g0124900 [Oryza sativa Japonica Group]
LOC_Os03g18779.1	58.8524	108.162	64.5362	36.1134	30.2259	0	0.468788	0	0.1327	0	52.6767	76.9669	67.5945	28.7031	27.1315	0	0.145561	0	0	0	cDNA|expressed protein	-	-	-	-	gi|222624760|gb|EEE58892.1|/4.44551e-118/hypothetical protein OsJ_10514 [Oryza sativa Japonica Group]
LOC_Os01g72530.1	58.7566	1.75044	3.95277	71.3075	50.8922	62.1553	6.8499	5.45495	126.093	187.224	17.508	5.55867	10.3795	57.4626	106.679	10.8107	7.5068	4.83092	46.1689	133.501	cDNA|OsCML31 - Calmodulin-related calcium sensor protein, expressed	K13448|1|8e-82|301|osa:4325408|calcium-binding protein CML	-	GO:0046872//metal ion binding	-	gi|115442313|ref|NP_001045436.1|/8.7818e-81/Os01g0955100 [Oryza sativa Japonica Group]
LOC_Os08g04430.1	58.7286	26.0929	38.8253	189.275	110.625	37.7884	18.0995	29.5247	155.138	68.0895	92.4141	33.7852	67.0915	142.786	87.9658	40.666	16.8599	41.2616	60.8747	65.3639	cDNA|expressed protein	-	-	-	-	gi|218200447|gb|EEC82874.1|/1.96841e-16/hypothetical protein OsI_27754 [Oryza sativa Indica Group]
LOC_Os04g57200.1	58.6722	15.2841	15.3371	19.9873	8.91456	77.4718	16.0301	18.8536	30.4191	19.3044	6.04768	10.1116	30.2027	6.57618	11.9517	5.21652	12.3514	23.7271	7.95349	21.7574	cDNA|heavy metal transport/detoxification protein, putative, expressed	-	-	-	-	gi|32488374|emb|CAE02799.1|/5.23879e-20/OSJNBa0043A12.4 [Oryza sativa Japonica Group]
LOC_Os08g28710.1	58.6327	3.13999	3.09408	14.0798	40.6548	62.0102	11.729	9.88408	15.4848	218.96	40.4737	5.43889	6.89833	37.8469	75.5748	24.867	17.3527	2.1579	42.8986	156.138	cDNA|receptor protein kinase CRINKLY4 precursor, putative, expressed	K00924|1|9e-50|196|osa:4333525|[EC:2.7.1.-];K04733|4|6e-44|177|smo:SELMODRAFT_230241|interleukin-1 receptor-associated kinase 4 [EC:2.7.11.1]	-	-	-	gi|125603218|gb|EAZ42543.1|/0/hypothetical protein OsJ_27109 [Oryza sativa Japonica Group]
LOC_Os10g33990.1	58.6003	49.8483	119.796	79.5606	51.599	76.2314	91.5874	85.42	80.9781	96.8543	23.3955	99.369	146.55	52.1846	71.1312	57.835	73.378	44.0093	39.9633	64.7921	cDNA|DUF584 domain containing protein, putative, expressed	-	-	-	-	gi|31432704|gb|AAP54302.1|/1.1673e-55/expressed protein [Oryza sativa Japonica Group]
LOC_Os03g04060.1	58.2033	4.7605	21.8583	29.4132	57.5887	14.6397	10.7756	17.0331	19.5424	35.6308	55.4633	32.2877	16.8659	49.7316	38.0136	40.0607	7.82595	10.6629	31.5464	29.0235	cDNA|CHIT16 - Chitinase family protein precursor, expressed	K01183|1|2e-89|327|vvi:100232985|chitinase [EC:3.2.1.14]	-	GO:0004553//hydrolase activity, hydrolyzing O-glycosyl compounds	GO:0006026	gi|115450541|ref|NP_001048871.1|/7.40716e-140/Os03g0132900 [Oryza sativa Japonica Group]
LOC_Os12g28590.1	58.0472	0.209487	3.29955	17.1774	34.2117	35.5971	3.14648	6.6371	16.0322	28.9057	20.3082	1.77398	6.01171	14.6218	26.9121	10.5205	2.12244	5.31645	32.3789	42.2917	cDNA|ATPase 2, putative, expressed	K08900|1|5e-109|393|gmx:100777208|mitochondrial chaperone BCS1	-	-	-	gi|115488530|ref|NP_001066752.1|/0/Os12g0471100 [Oryza sativa Japonica Group]
LOC_Os03g19990.1	57.9818	153.554	87.7163	62.1925	41.1273	54.7583	69.9671	114.027	51.1932	24.6315	51.0178	29.6054	136.339	47.1519	24.5423	51.7362	61.3415	79.2542	138.425	39.0377	cDNA|WD40-like Beta Propeller Repeat family protein, expressed	-	-	-	-	gi|125543618|gb|EAY89757.1|/0/hypothetical protein OsI_11300 [Oryza sativa Indica Group]
LOC_Os03g06090.1	57.9286	15.7806	41.8077	51.3923	45.1185	61.0798	25.3955	31.9069	60.2366	67.6631	53.8001	34.1542	75.0514	32.3325	36.5163	52.8982	28.6866	32.2581	50.1698	66.3716	cDNA|high-affinity nickel-transport family protein, putative, expressed	-	GO:0031224//intrinsic to membrane	GO:0043169//cation binding	GO:0006812//cation transport	gi|115450821|ref|NP_001049011.1|/3.55933e-161/Os03g0156700 [Oryza sativa Japonica Group]
LOC_Os06g51070.1	57.9193	25.9808	36.5841	84.6545	72.6687	33.8634	34.025	29.687	356.365	78.0294	35.7971	52.2526	47.0892	48.4405	58.2536	32.9358	26.3227	25.4522	39.7786	45.342	cDNA|no apical meristem protein, putative, expressed	-	-	-	-	gi|115470058|ref|NP_001058628.1|/1.06444e-148/Os06g0726300 [Oryza sativa Japonica Group]
LOC_Os02g02380.1	57.9092	0.319834	1.78753	7.68679	18.1424	84.764	0	1.32894	9.42512	2.77995	21.1977	0	0.966145	5.96322	9.11082	30.7209	0.154307	1.0362	6.23243	6.29133	cDNA|suppressor of phythchrome A, putative, expressed	K10143|1|1e-21|102|mtr:MTR_5g085250|E3 ubiquitin-protein ligase RFWD2 [EC:6.3.2.19]	-	-	-	gi|125537798|gb|EAY84193.1|/2.98978e-177/hypothetical protein OsI_05571 [Oryza sativa Indica Group]
LOC_Os03g19070.1	57.7502	0	0.473101	3.94921	3.40767	33.2632	1.4468	0.483625	2.04774	8.43062	7.06177	0.985643	0.312531	2.07738	2.60046	5.14539	1.04822	0.335192	2.19936	2.5707	cDNA|long cell-linked locus protein, putative, expressed	-	-	-	-	gi|115452543|ref|NP_001049872.1|/1.14041e-78/Os03g0302800 [Oryza sativa Japonica Group]
LOC_Os02g13350.1	57.7069	2.84259	5.43727	20.0147	25.2423	70.8718	3.11772	3.1265	36.4782	5.26849	116.612	4.95592	3.199	40.7686	54.7299	98.9753	3.71093	11.0152	16.5879	12.9834	cDNA|hydrolase, NUDIX family, domain containing protein, expressed	-	GO:0043231//intracellular membrane-bounded organelle	-	-	gi|49388539|dbj|BAD25661.1|/2.93793e-150/mutT domain protein-like [Oryza sativa Japonica Group]
LOC_Os12g02330.2	57.5962	24.1936	18.8674	59.2156	37.0633	45.9927	11.6563	24.9369	53.2882	30.9726	42.2995	24.2199	24.1723	91.0953	25.3506	38.0406	22.621	23.8996	68.6074	23.1059	cDNA|LTPL13 - Protease inhibitor/seed storage/LTP family protein precursor, expressed	-	GO:0031410//cytoplasmic vesicle	GO:0005488//binding	GO:0051234//establishment of localization;GO:0010876	gi|115487002|ref|NP_001065988.1|/1.49674e-46/Os12g0115300 [Oryza sativa Japonica Group]
LOC_Os02g09510.1	57.5892	19.9372	107.412	290.868	190.071	56.9497	30.4282	60.7827	244.287	385.163	46.3294	44.5807	159.414	434.946	325.644	40.2642	54.9812	50.1961	365.516	353.46	cDNA|limonoid UDP-glucosyltransferase, putative, expressed	K13692|1|1e-85|315|vvi:100252177|UDP-glucose:(indol-3-yl)acetate beta-D-glucosyltransferase [EC:2.4.1.121];K13068|2|6e-83|306|aly:ARALYDRAFT_479675|sinapate 1-glucosyltransferase [EC:2.4.1.120]	-	GO:0016757//transferase activity, transferring glycosyl groups	-	gi|115444707|ref|NP_001046133.1|/0/Os02g0188000 [Oryza sativa Japonica Group]
LOC_Os03g23980.1	57.4654	2.86436	15.5236	27.8964	29.1182	39.4851	3.46158	23.8034	31.9159	12.6212	59.8175	5.39022	17.7859	19.9319	31.6423	35.846	3.22451	26.2932	19.3101	11.0381	cDNA|NAD dependent epimerase/dehydratase family protein, putative, expressed	-	GO:0009526//plastid envelope;GO:0009532//plastid stroma	GO:0033764//steroid dehydrogenase activity, acting on the CH-OH group of donors, NAD or NADP as acceptor	GO:0008202//steroid metabolic process	gi|115453075|ref|NP_001050138.1|/2.09242e-154/Os03g0355900 [Oryza sativa Japonica Group]
LOC_Os01g08020.1	57.4293	0.0799585	0.812514	6.85782	27.0674	44.0804	0.165651	1.82729	9.98781	4.16993	67.0733	0.0846382	0.805121	17.0487	27.8684	46.3153	0.0771533	0.777148	5.38255	16.0594	cDNA|boron transporter protein, putative, expressed	K13862|1|2e-23|109|ota:Ot04g03190|solute carrier family 4 (sodium borate transporter), member 11	GO:0031224//intrinsic to membrane	GO:0015103//inorganic anion transmembrane transporter activity;GO:0015301//anion:anion antiporter activity	GO:0006820//anion transport	gi|222617835|gb|EEE53967.1|/0/hypothetical protein OsJ_00580 [Oryza sativa Japonica Group]
[truncated: 6,010 more rows]
