# Supplementary material for: Transcriptome Analysis Highlights Defense and Signaling Pathways Mediated by Rice pi21 Gene with Partial Resistance to Magnaporthe oryzae
Source: Front Plant Sci. 2016 Dec 8;7:1834. doi: 10.3389/fpls.2016.01834 (PMC5143348; doi:10.3389/fpls.2016.01834)
Supplement: Supplementary Table S6 — Table listing 1109 differentially expressed genes (DEGs) between two genotypes infected with GUY-11 and TMC-1 infection. We use FDR ≤ 0.001 and the absolute value of log2Ratio ≥ 1 as the threshold to judge the significance of gene expression difference. The gene ID, RPKM, GO and KEGG annotation of the genes are presented in the table. [file Table6.xlsx]

## Sheet: Sheet1
Supplementary Table S6 Table listing 1,109 differentially expressed genes (DEGs) between two genotypes infected with GUY-11 and TMC-1. We use FDR≤0.001 and the absolute value of log2Ratio≥1 as the threshold to judge the significance of gene expression difference. The gene ID, RPKM, GO and KEGG annotation of the genes are presented in the table.
GeneID	GUY-241-0h_RPKM	GUY-Nip-0h_RPKM	log2 Ratio(GUY-241-0h/GUY-Nip-0h)	GUY-241-12h_RPKM	GUY-Nip-12h_RPKM	log2 Ratio(GUY-241-12h/GUY-Nip-12h)	GUY-241-24h_RPKM	GUY-Nip-24h_RPKM	log2 Ratio(GUY-241-24h/GUY-Nip-24h)	GUY-241-48h_RPKM	GUY-Nip-48h_RPKM	log2 Ratio(GUY-241-48h/GUY-Nip-48h)	GUY-241-72h_RPKM	GUY-Nip-72h_RPKM	log2 Ratio(GUY-241-72h/GUY-Nip-72h)	TMC-241-0h_RPKM	TMC-Nip-0h_RPKM	log2 Ratio(TMC-241-0h/TMC-Nip-0h)	TMC-241-12h_RPKM	TMC-Nip-12h_RPKM	log2 Ratio(TMC-241-12h/TMC-Nip-12h)	TMC-241-24h_RPKM	TMC-Nip-24h_RPKM	log2 Ratio(TMC-241-24h/TMC-Nip-24h)	TMC-241-48h_RPKM	TMC-Nip-48h_RPKM	log2 Ratio(TMC-241-48h/TMC-Nip-48h)	TMC-241-72h_RPKM	TMC-Nip-72h_RPKM	log2 Ratio(TMC-241-72h/TMC-Nip-72h)	Description	KEGG Orthology	GO Component	GO Function	GO Process	Blast nr
LOC_Os11g47970.1	54632.7	55674	-0.0272385	617.153	1754.36	-1.50725	21559	33733.3	-0.645887	29827	33227.5	-0.155761	34528.5	20791	0.731829	48916.5	56543.3	-0.209033	324.287	1637.43	-2.33609	15004.7	21769	-0.53686	28902.7	25070.1	0.205239	33389	20868.2	0.678065	cDNA|AAA-type ATPase family protein, putative, expressed	K03064|1|1e-06|53.1|smo:SELMODRAFT_157152|26S proteasome regulatory subunit T4;K14571|2|2e-06|52.4|cre:CHLREDRAFT_38371|ribosome biogenesis ATPase	GO:0009532//plastid stroma	GO:0001071//nucleic acid binding transcription factor activity;GO:0032559	-	gi|62733297|gb|AAX95414.1|/0/RuBisCO activase small isoform precursor [Oryza sativa Japonica Group]
LOC_Os12g19381.1	30229.5	38880.1	-0.363073	3890.7	8573.72	-1.13989	5543.62	13069.8	-1.23734	4783.19	5709.16	-0.255305	12675.5	1269.65	3.31953	32378.6	38922.3	-0.265556	2714.41	9357.43	-1.78547	2476.87	10920	-2.14039	6611.13	7675.47	-0.215359	15469.4	8503.04	0.86337	cDNA|ribulose bisphosphate carboxylase small chain, chloroplast precursor, putative, expressed	K01602|1|2e-100|364|osa:4352014|ribulose-bisphosphate carboxylase small chain [EC:4.1.1.39]	GO:0009570//chloroplast stroma	GO:0016831//carboxy-lyase activity	GO:0071704	gi|115488234|ref|NP_001066604.1|/1.69009e-99/Os12g0291100 [Oryza sativa Japonica Group]
LOC_Os06g01210.1	9938.9	13287.1	-0.418869	677.458	1011	-0.577574	2832.58	4111.27	-0.537466	4291.06	4255.33	0.0120633	4481.66	955.222	2.23012	11901.7	14653.9	-0.300118	580.073	1252.85	-1.11091	1180.21	4633.77	-1.97314	4170.62	3522.96	0.243473	6456.22	2693.36	1.26128	cDNA|plastocyanin, chloroplast precursor, putative, expressed	K02638|1|8e-61|231|osa:4339833|plastocyanin	GO:0009534//chloroplast thylakoid	GO:0046914//transition metal ion binding	GO:0051234//establishment of localization;GO:0006091//generation of precursor metabolites and energy	gi|115465862|ref|NP_001056530.1|/8.92679e-60/Os06g0101600 [Oryza sativa Japonica Group]
LOC_Os12g17600.1	9112.33	14602.2	-0.68029	431.441	2114.08	-2.29279	1490.08	4819.31	-1.69344	923.519	1554.02	-0.750788	3020.04	418.205	2.85229	10293.4	13132.8	-0.351457	498.499	1906.48	-1.93524	703.882	3542.17	-2.33123	1163.31	1538.67	-0.403453	2019.09	1119.62	0.850697	cDNA|ribulose bisphosphate carboxylase small chain, chloroplast precursor, putative, expressed	K01602|1|6e-88|322|osa:4351966|ribulose-bisphosphate carboxylase small chain [EC:4.1.1.39]	GO:0009570//chloroplast stroma	GO:0016491//oxidoreductase activity;GO:0016831//carboxy-lyase activity	GO:0043094;GO:0015977//carbon fixation	gi|115488144|ref|NP_001066559.1|/6.00757e-87/Os12g0274700 [Oryza sativa Japonica Group]
LOC_Os08g44680.1	7748.08	9599.85	-0.309173	983.277	1180.99	-0.264326	4314.85	5353.19	-0.311088	5269.35	4790.81	0.137356	4068.67	498.799	3.02803	9169	10251.4	-0.160989	672.417	1143.16	-0.765598	1654.42	5040.3	-1.60718	3724.59	4064.02	-0.125826	5799.99	2654.03	1.12786	cDNA|photosystem I reaction center subunit II, chloroplast precursor, putative, expressed	K02692|1|5e-95|345|osa:4346326|photosystem I subunit II	GO:0009534//chloroplast thylakoid;GO:0009522//photosystem I	-	GO:0044237//cellular metabolic process	gi|115477831|ref|NP_001062511.1|/5.35407e-94/Os08g0560900 [Oryza sativa Japonica Group]
LOC_Os07g37240.1	7271.03	11053.3	-0.604252	47.0393	120.418	-1.35612	1665.23	2599.09	-0.642281	1666.78	1328.87	0.326865	3085.08	201.337	3.93762	5313.66	8043.12	-0.598049	24.2619	60.8559	-1.32671	380.126	2673.11	-2.81397	1495.53	1713.04	-0.195903	4147.08	1691.92	1.29343	cDNA|chlorophyll A-B binding protein, putative, expressed	K08915|1|9e-148|521|osa:4343583|light-harvesting complex II chlorophyll a/b binding protein 4	GO:0009536//plastid	-	GO:0006091//generation of precursor metabolites and energy	gi|115472753|ref|NP_001059975.1|/1.02884e-146/Os07g0558400 [Oryza sativa Japonica Group]
LOC_Os07g04840.1	7102.02	8884.04	-0.322985	3066.62	3368.12	-0.135292	5672.88	6707.98	-0.241797	4404.85	3621.9	0.282346	3192.13	445.11	2.84229	7254.97	9574.88	-0.400285	2124.73	3131.32	-0.559496	3148.98	5848.91	-0.893283	3086.81	3674.84	-0.251562	4537.66	2239.81	1.01857	cDNA|PsbP, putative, expressed	K02717|1|1e-117|420|osa:4342370|photosystem II oxygen-evolving enhancer protein 2	GO:0009523//photosystem II;GO:0009534//chloroplast thylakoid	GO:0046872//metal ion binding	GO:0044237//cellular metabolic process	gi|115470529|ref|NP_001058863.1|/1.44314e-116/Os07g0141400 [Oryza sativa Japonica Group]
LOC_Os08g33820.1	5361.53	7291.23	-0.443518	89.7231	159.506	-0.830058	4485.7	5474.37	-0.28736	3601.82	2739.62	0.394749	3743.78	336.579	3.47548	4565.04	6402.72	-0.488056	42.0326	48.6986	-0.212374	1253.38	5002.53	-1.99684	3084.74	3084.37	0.000171456	4727.4	2196.09	1.10611	cDNA|chlorophyll A-B binding protein, putative, expressed	K08910|1|6e-142|502|osa:4345663|light-harvesting complex I chlorophyll a/b binding protein 4	GO:0009536//plastid	-	GO:0006091//generation of precursor metabolites and energy	gi|115476576|ref|NP_001061884.1|/6.33257e-141/Os08g0435900 [Oryza sativa Japonica Group]
LOC_Os04g58710.1	4579.66	4373.26	0.0665315	229.626	274.454	-0.257277	1469.61	480.559	1.61265	6273.15	6348.96	-0.0173295	3356.49	2748.59	0.288262	3174.05	2468.1	0.362923	352.647	173.514	1.02318	571.164	177.48	1.68625	4380.47	3268.2	0.422589	3902.15	2337.81	0.739111	cDNA|AMP-binding domain containing protein, expressed	K01904|1|1e-49|196|bdi:100845934|4-coumarate--CoA ligase [EC:6.2.1.12]	GO:0005576//extracellular region;GO:0009536//plastid	GO:0016874//ligase activity;GO:0032559	GO:0010038//response to metal ion	gi|115461408|ref|NP_001054304.1|/0/Os04g0683700 [Oryza sativa Japonica Group]
LOC_Os01g45914.1	4438.82	7573.92	-0.770865	730.656	340.098	1.10324	11.6294	6.86866	0.759672	532.601	1715.45	-1.68746	543.305	167.445	1.69807	4558.28	6996.31	-0.618106	51.6869	296.438	-2.51986	83.9939	149.408	-0.830898	30.8818	77.49	-1.32725	547.175	851.494	-0.637994	cDNA|expressed protein	-	-	-	-	gi|149390911|gb|ABR25473.1|/4.90286e-16/unknown [Oryza sativa Indica Group]
LOC_Os01g41710.1	4363.59	5474.18	-0.327127	53.7624	106.658	-0.988325	1857.48	1639.32	0.180246	707.615	453.431	0.642081	2694.55	118.361	4.50878	4432.64	4696.78	-0.0835054	81.5361	107.241	-0.395347	288.56	1843.31	-2.67536	848.322	1341.71	-0.66139	2267.28	962.982	1.23538	cDNA|chlorophyll A-B binding protein, putative, expressed	K08912|1|3e-141|499|osa:4324599|light-harvesting complex II chlorophyll a/b binding protein 1	GO:0009534//chloroplast thylakoid	-	GO:0006091//generation of precursor metabolites and energy	gi|115438250|ref|NP_001043493.1|/2.98568e-140/Os01g0600900 [Oryza sativa Japonica Group]
LOC_Os04g33830.1	4135.68	5424.26	-0.391301	269.888	447.2	-0.728559	2497.4	2893.91	-0.212594	2110.02	1796.65	0.231947	1648.64	149.37	3.46431	4440.99	5211.21	-0.230737	118.14	334.091	-1.49974	1012.7	3114.85	-1.62095	1489.85	1863.44	-0.322798	2297.75	938.82	1.2913	cDNA|membrane protein, putative, expressed	K14332|1|7e-80|295|osa:4335799|photosystem I subunit PsaO	GO:0009521;GO:0009536//plastid	-	GO:0009765//photosynthesis, light harvesting	gi|115458310|ref|NP_001052755.1|/7.00183e-79/Os04g0414700 [Oryza sativa Japonica Group]
LOC_Os08g01380.1	3536.36	4189.24	-0.244422	67.8827	146.95	-1.11421	292.031	605.921	-1.05301	1150.1	1266.69	-0.139309	1777.67	429.713	2.04854	4015.35	3859.39	0.0571525	94.0148	207.486	-1.14205	108.873	497.798	-2.19291	1681.9	1190.12	0.498992	1841.08	971.487	0.922287	cDNA|2Fe-2S iron-sulfur cluster binding domain containing protein, expressed	K02639|1|1e-52|205|osa:4344439|ferredoxin	-	GO:0005488//binding	-	gi|115474365|ref|NP_001060779.1|/1.05309e-51/Os08g0104600 [Oryza sativa Japonica Group]
LOC_Os04g38410.1	3145.05	4150.41	-0.400172	65.0517	281.57	-2.11384	738.943	1301.18	-0.816286	501.437	473.709	0.0820671	1077.56	66.4263	4.01987	2502.03	3632.15	-0.53773	18.1208	77.6359	-2.09908	137.653	1002.27	-2.86417	612.983	670.962	-0.130385	922.846	342.815	1.42866	cDNA|chlorophyll A-B binding protein, putative, expressed	K08917|1|3e-140|496|osa:4336028|light-harvesting complex II chlorophyll a/b binding protein 6	GO:0009526//plastid envelope;GO:0009523//photosystem II;GO:0009570//chloroplast stroma;GO:0009534//chloroplast thylakoid	-	GO:0009416//response to light stimulus;GO:0006091//generation of precursor metabolites and energy	gi|115458738|ref|NP_001052969.1|/3.52655e-139/Os04g0457000 [Oryza sativa Japonica Group]
LOC_Os07g47640.1	3103.64	4463.46	-0.5242	435.436	463.579	-0.0903546	1389.93	1456.14	-0.0671332	1300.8	1334.75	-0.0371617	1503.6	176.991	3.08667	3138.89	4197.99	-0.419443	396.086	536.374	-0.437423	985.219	1476.87	-0.584027	1193.65	1135.86	0.0715941	1755.96	702.317	1.32207	cDNA|ultraviolet-B-repressible protein, putative, expressed	-	-	-	-	gi|115474021|ref|NP_001060609.1|/9.26633e-44/Os07g0673600 [Oryza sativa Japonica Group]
LOC_Os12g08770.1	2939.67	3220.37	-0.131575	74.6108	89.4772	-0.262135	1459.03	1328.64	0.135064	2154.4	1631.44	0.401145	1680.96	269.005	2.64358	2678.54	2678.59	-2.52051e-05	65.8146	68.1365	-0.0500187	577.319	1673.84	-1.53573	1843.12	1965.68	-0.0928745	2235.01	814.973	1.45546	cDNA|photosystem I reaction center subunit N, chloroplast precursor, putative, expressed	K02701|1|3e-53|206|osa:4351694|photosystem I subunit PsaN	GO:0009521;GO:0009534//chloroplast thylakoid	GO:0005515//protein binding	GO:0044237//cellular metabolic process	gi|115487694|ref|NP_001066334.1|/3.14977e-52/Os12g0189400 [Oryza sativa Japonica Group]
LOC_Os07g25430.1	2684.66	2749.8	-0.0345848	788.49	944.256	-0.260086	1717.71	1680.74	0.0313882	1935.32	1256.04	0.623694	1587.25	163.523	3.27896	3345.88	2693.73	0.312779	566.509	963.21	-0.765751	779.561	2605.08	-1.74059	1392.56	1141.62	0.286658	2313.16	746.166	1.6323	cDNA|photosystem I reaction center subunit IV A, chloroplast precursor, putative, expressed	K02693|1|3e-31|133|osa:4343070|photosystem I subunit IV	GO:0009534//chloroplast thylakoid;GO:0009522//photosystem I	-	GO:0044237//cellular metabolic process	gi|34394725|dbj|BAC84088.1|/1.0168e-36/putative Photosystem I reaction center subunit IV [Oryza sativa Japonica Group]
LOC_Os06g15400.1	2659.34	3350.68	-0.333388	111.989	283.248	-1.33871	468.269	703.949	-0.588134	822.95	849.369	-0.0455868	1163.27	141.452	3.0398	2705.13	2855.58	-0.0780863	157.499	290.77	-0.88453	178.909	827.568	-2.20965	762.973	790.398	-0.0509476	1146.71	539.764	1.08709	cDNA|expressed protein	-	GO:0043231//intracellular membrane-bounded organelle	-	-	gi|115467478|ref|NP_001057338.1|/2.59858e-53/Os06g0264800 [Oryza sativa Japonica Group]
LOC_Os04g16680.1	2018.5	2312.2	-0.195987	57.7862	129.199	-1.1608	463.37	562.826	-0.280526	324.192	428	-0.400762	794.402	167.465	2.24601	2152.94	2191.87	-0.0258492	72.4329	150.604	-1.05605	300.726	742.19	-1.30334	309.629	382.613	-0.305348	832.16	421.505	0.981309	cDNA|fructose-1,6-bisphosphatase, putative, expressed	K01100|1|0.0|765|osa:4335227|sedoheptulose-bisphosphatase [EC:3.1.3.37]	GO:0009532//plastid stroma;GO:0009526//plastid envelope;GO:0005576//extracellular region	GO:0043169//cation binding;GO:0019203//carbohydrate phosphatase activity	GO:0006952//defense response;GO:0005982//starch metabolic process;GO:0005985//sucrose metabolic process;GO:0015977//carbon fixation	gi|27804768|gb|AAO22558.1|/0/sedoheptulose-1,7-bisphosphatase precursor [Oryza sativa Indica Group]
LOC_Os04g53230.1	1609.56	1890.79	-0.232321	32.9299	60.1185	-0.86841	73.5916	143.642	-0.964866	124.027	208.542	-0.749691	558.926	67.4432	3.05091	2006.9	1910.22	0.0712301	58.2289	132.577	-1.18702	44.7187	200.429	-2.16414	155.377	185.287	-0.253985	436.922	186.658	1.22698	cDNA|aminomethyltransferase, putative, expressed	K00605|1|0.0|744|osa:4337051|aminomethyltransferase [EC:2.1.2.10]	GO:0043234//protein complex;GO:0043231//intracellular membrane-bounded organelle	GO:0016769//transferase activity, transferring nitrogenous groups;GO:0008168//methyltransferase activity	GO:0006730//one-carbon metabolic process;GO:0006544//glycine metabolic process	gi|215708742|dbj|BAG94011.1|/0/unnamed protein product [Oryza sativa Japonica Group]
LOC_Os10g37180.1	1542.01	1799.4	-0.222707	49.7189	92.4446	-0.894793	83.2888	154.076	-0.887447	58.4279	94.0599	-0.686921	366.953	25.7663	3.83204	1502.43	1530.38	-0.0265868	104.597	162.592	-0.636413	28.4878	148.049	-2.37766	68.4233	151.831	-1.14991	427.829	190.604	1.16646	cDNA|glycine cleavage system H protein, putative, expressed	K02437|1|3e-90|330|osa:4349114|glycine cleavage system H protein	GO:0043234//protein complex;GO:0043231//intracellular membrane-bounded organelle	-	GO:0006546//glycine catabolic process	gi|115482934|ref|NP_001065060.1|/2.73301e-89/Os10g0516100 [Oryza sativa Japonica Group]
LOC_Os01g45470.1	1504.83	1908.28	-0.342671	1921.35	1464.23	0.391978	1759.29	1122.42	0.648383	1382.64	1042.3	0.407657	1150.05	123.527	3.21879	2248.1	2030.82	0.146645	1360.66	991.037	0.457296	1592.07	684.926	1.21688	1630.21	863.13	0.917412	953.985	115.072	3.05143	cDNA|expressed protein	-	-	-	-	-
LOC_Os03g22370.1	1498.61	2120.07	-0.500481	229.186	247.956	-0.113562	522.714	774.002	-0.566316	523.218	450.48	0.21595	632.085	61.4218	3.3633	1588.76	1890.25	-0.250673	153.916	281.347	-0.870204	157.182	684.492	-2.12259	399.068	506.375	-0.343573	828.097	343.786	1.26829	cDNA|ultraviolet-B-repressible protein, putative, expressed	-	-	-	-	-
LOC_Os06g04070.1	1430.9	1867.78	-0.384397	53.9784	341.47	-2.66131	488.434	705.695	-0.53088	808.11	1055.5	-0.385309	1156.54	789.909	0.550059	503.432	524.175	-0.0582501	126.632	372.902	-1.55815	406.012	252.582	0.684766	501.134	828.967	-0.726118	659.096	975.27	-0.565312	cDNA|pyridoxal-dependent decarboxylase protein, putative, expressed	K01583|1|0.0|1155|osa:4340008|arginine decarboxylase [EC:4.1.1.19]	-	GO:0016831//carboxy-lyase activity	GO:0006525//arginine metabolic process;GO:0006596//polyamine biosynthetic process	gi|115466192|ref|NP_001056695.1|/0/Os06g0131300 [Oryza sativa Japonica Group]
LOC_Os05g13940.1	1141.53	803.389	0.506796	19.7367	23.3045	-0.239729	8.52113	22.9452	-1.42908	21.0114	26.2674	-0.322106	96.1811	226.658	-1.23669	1052.56	738.54	0.511159	6.81961	19.735	-1.533	9.06143	19.3265	-1.09277	90.8352	66.9378	0.440431	78.8241	172.571	-1.13049	cDNA|retrotransposon protein, putative, unclassified, expressed	-	-	-	-	-
LOC_Os01g64960.1	1103.93	1523.17	-0.464428	3.28208	3.80774	-0.214325	28.6823	20.8652	0.459064	111.484	139.968	-0.328256	378.595	38.512	3.29728	942.184	943.517	-0.00204016	3.47417	4.30703	-0.310025	6.34522	12.0511	-0.925416	133.935	94.3061	0.506113	278.501	119.199	1.22431	cDNA|chlorophyll A-B binding protein, putative, expressed	K03542|1|7e-118|422|osa:4324933|photosystem II 22kDa protein	GO:0009579//thylakoid;GO:0016020//membrane;GO:0009536//plastid	-	-	gi|115441299|ref|NP_001044929.1|/7.69357e-117/Os01g0869800 [Oryza sativa Japonica Group]
LOC_Os03g45280.1	860.874	527.895	0.70555	339.866	93.7792	1.85763	152.403	75.0601	1.02177	254.991	244.829	0.0586748	146.057	69.1504	1.07872	1887.33	1144.41	0.721744	399.112	57.7649	2.78853	195.221	66.2383	1.55937	320.34	150.704	1.08789	212.359	113.3	0.906353	cDNA|dehydrin, putative, expressed	-	-	-	-	-
LOC_Os10g21268.1	754.331	750.973	0.00643689	516.173	1242.29	-1.26707	209.884	638.986	-1.60619	608.498	467.799	0.379363	692.09	250.472	1.46631	705.28	761.054	-0.109804	186.228	350.369	-0.911806	140.159	1498.09	-3.41799	604.761	316.752	0.93301	520.506	327.155	0.66994	cDNA|ribulose bisphosphate carboxylase large chain precursor, putative, expressed	K01601|1|0.0|945|osa:3131463|ribulose-bisphosphate carboxylase large chain [EC:4.1.1.39]	GO:0043231//intracellular membrane-bounded organelle	-	-	gi|109156602|ref|YP_654221.1|/0/ribulose-1,5-bisphosphate carboxylase/oxygenase large subunit [Oryza sativa Indica Group]
LOC_Os02g37060.1	748.82	975.138	-0.380989	35.212	55.3679	-0.652984	184.055	208.938	-0.182937	207.718	186.517	0.155322	352.52	22.8442	3.9478	707.417	881.401	-0.317238	42.9039	66.2422	-0.62664	42.3429	243.479	-2.52361	215.811	239.638	-0.151088	422.501	165.227	1.35451	cDNA|photosystem II 5 kDa protein, chloroplast precursor, putative, expressed	-	-	-	-	gi|218191058|gb|EEC73485.1|/3.42881e-09/hypothetical protein OsI_07816 [Oryza sativa Indica Group]
LOC_Os12g33120.1	738.782	302.465	1.28838	800.859	441.198	0.860123	1259.49	680.97	0.887177	356.516	272.355	0.388476	669.903	143.753	2.22036	1006.84	408.518	1.30136	720.377	540.58	0.414244	1252.39	700.753	0.837708	807.159	428.921	0.912139	603.129	138.36	2.12404	cDNA|expressed protein	-	-	-	-	gi|77555912|gb|ABA98708.1|/1.71555e-37/expressed protein [Oryza sativa Japonica Group]
LOC_Os02g33680.1	732.001	866.41	-0.243205	6.14384	30.6275	-2.31761	7.67392	21.0077	-1.45288	67.5565	58.0987	0.21759	50.0042	231.963	-2.21377	106.104	74.5155	0.509868	13.1423	27.1714	-1.04787	14.306	4.97621	1.5235	16.2769	14.7385	0.143241	61.3407	131.057	-1.09527	cDNA|U-box domain containing protein, expressed	K09561|1|4e-07|54.7|vcn:VOLCADRAFT_67840|STIP1 homology and U-box containing protein 1 [EC:6.3.2.19]	-	-	-	gi|115446565|ref|NP_001047062.1|/0/Os02g0540700 [Oryza sativa Japonica Group]
LOC_Os01g45274.1	723.675	1046.78	-0.532551	53.1336	178.632	-1.74929	44.4082	170.644	-1.94209	4.1485	6.77588	-0.70782	86.4383	9.73532	3.15037	751.862	1258.09	-0.74269	14.144	228.134	-4.01162	23.7433	78.2619	-1.72079	9.76983	13.9239	-0.511162	88.5066	30.4339	1.5401	cDNA|carbonic anhydrase, chloroplast precursor, putative, expressed	K01673|1|3e-128|456|osa:4326583|carbonic anhydrase [EC:4.2.1.1]	GO:0009536//plastid	GO:0046914//transition metal ion binding;GO:0016836//hydro-lyase activity	-	gi|115438793|ref|NP_001043676.1|/2.89858e-127/Os01g0639900 [Oryza sativa Japonica Group]
LOC_Os02g49680.1	688.868	853.131	-0.308539	9.70109	12.3459	-0.347808	279.825	255.53	0.131032	619.391	585.047	0.0822964	585.667	224.504	1.38334	789.238	743.156	0.0867968	4.40094	7.08742	-0.687449	170.386	277.179	-0.702009	443.506	350.829	0.338189	652.858	279.64	1.2232	cDNA|arsenate reductase, putative, expressed	-	GO:0043231//intracellular membrane-bounded organelle	-	-	gi|115448453|ref|NP_001048006.1|/1.48677e-146/Os02g0729400 [Oryza sativa Japonica Group]
LOC_Os02g51350.1	686.935	665.919	0.0448277	25.6638	38.5423	-0.586707	23.9131	32.7471	-0.453568	70.2208	86.7089	-0.304282	65.4844	250.95	-1.93818	564.223	573.524	-0.0235887	30.3618	47.5561	-0.647372	39.7012	31.3594	0.340281	40.9253	51.9131	-0.343106	62.9926	131.377	-1.06046	cDNA|OsFBK10 - F-box domain and kelch repeat containing protein, expressed	-	-	-	-	gi|46390943|dbj|BAD16457.1|/0/kelch repeat-containing F-box-like [Oryza sativa Japonica Group]
LOC_Os11g02389.1	601.092	342.315	0.812261	333.154	134.261	1.31114	385.492	148.786	1.37347	575.737	544.628	0.0801386	385.124	254.433	0.598037	559.77	322.979	0.793393	200.008	134.452	0.572961	392.023	125.268	1.64592	450.376	198.163	1.18444	538.147	196.877	1.45071	cDNA|protease inhibitor/seed storage/LTP family, putative, expressed	-	GO:0031410//cytoplasmic vesicle	-	-	gi|108863933|gb|ABA91221.2|/7.95042e-28/Nonspecific lipid-transfer protein 1 precursor, putative, expressed [Oryza sativa Japonica Group]
LOC_Os03g21560.1	595.458	882.062	-0.566882	114.972	274.473	-1.25538	197.65	400.884	-1.02023	116.712	76.306	0.613079	290.497	16.7897	4.11287	319.795	545.308	-0.769927	66.3032	237.186	-1.83887	54.3572	283.482	-2.38271	139.678	132.132	0.0801224	337.201	133.749	1.33408	cDNA|photosystem II 11 kD protein, putative, expressed	K08902|1|4e-66|249|osa:4332745|photosystem II Psb27 protein	GO:0009523//photosystem II;GO:0009534//chloroplast thylakoid	-	GO:0009765//photosynthesis, light harvesting	gi|115452847|ref|NP_001050024.1|/4.76926e-65/Os03g0333400 [Oryza sativa Japonica Group]
LOC_Os01g10400.2	593.421	111.506	2.41193	667.954	527.233	0.341308	2490.52	1344.24	0.889659	2597.32	2628.32	-0.0171131	1984.52	1573.09	0.335196	624.727	219.416	1.50956	3188.62	616.463	2.37084	2737.11	1860.59	0.55689	4102.69	2128.5	0.94673	2009.93	909.285	1.14434	cDNA|expressed protein	-	-	-	-	gi|115435122|ref|NP_001042319.1|/5.70442e-16/Os01g0200700 [Oryza sativa Japonica Group]
LOC_Os11g40600.1	587.714	892.711	-0.603079	8.80177	11.3967	-0.372754	24.5963	41.6009	-0.758176	93.1187	148.658	-0.674856	223.064	51.8792	2.10423	645.393	684.716	-0.0853277	11.6461	18.6845	-0.681994	7.09017	21.1494	-1.57672	92.3626	92.969	-0.00944186	176.984	79.0503	1.16278	cDNA|expressed protein	-	GO:0009534//chloroplast thylakoid	GO:0046906//tetrapyrrole binding;GO:0001071//nucleic acid binding transcription factor activity	GO:0009642//response to light intensity;GO:0009791//post-embryonic development;GO:0003006//developmental process involved in reproduction;GO:0010467//gene expression	gi|4680490|gb|AAD27670.1|AF119222_2/9.27289e-52/hypothetical protein [Oryza sativa Japonica Group]
LOC_Os03g52680.1	567.988	884.727	-0.63937	58.2569	29.238	0.994584	84.8796	18.9218	2.16536	265.874	442.02	-0.73337	125.668	188.816	-0.587364	469.469	930.555	-0.987063	115.169	47.1873	1.28728	168.215	45.3687	1.89053	70.6079	91.5734	-0.3751	174.888	239.893	-0.455961	cDNA|expressed protein	-	-	-	-	gi|108710959|gb|ABF98754.1|/1.52718e-53/expressed protein [Oryza sativa Japonica Group]
LOC_Os01g04050.1	560.609	500.946	0.162338	72.7413	97.6291	-0.424537	47.6412	76.0639	-0.675002	105.913	109.906	-0.053399	32.7232	236.047	-2.85068	708.091	721.359	-0.0267826	37.0924	82.7814	-1.15818	144.543	95.5197	0.597632	258.101	356.829	-0.467298	70.7308	261.954	-1.8889	cDNA|BBTI12 - Bowman-Birk type bran trypsin inhibitor precursor, expressed	-	GO:0031410//cytoplasmic vesicle	GO:0016787//hydrolase activity;GO:0004866//endopeptidase inhibitor activity	GO:0051346//negative regulation of hydrolase activity	gi|115434342|ref|NP_001041929.1|/5.93603e-47/Os01g0132000 [Oryza sativa Japonica Group]
LOC_Os01g40310.1	540.924	589.485	-0.12403	16.466	34.3403	-1.06041	201.68	243.568	-0.272258	521.652	542.689	-0.0570394	424.832	109.01	1.96243	401.997	420.049	-0.0633713	30.9087	44.0637	-0.511576	93.5114	178.77	-0.934894	419.625	282.749	0.569578	403.447	189.11	1.09315	cDNA|expressed protein	-	GO:0009534//chloroplast thylakoid	-	-	gi|115437968|ref|NP_001043425.1|/2.40232e-31/Os01g0585300 [Oryza sativa Japonica Group]
LOC_Os08g06530.1	528.789	515.247	0.037429	19.093	19.1959	-0.00775752	54.9715	90.4165	-0.717902	85.212	93.0335	-0.126693	206.367	43.1154	2.25894	698.819	519.678	0.427301	33.4859	33.9564	-0.0201282	35.0577	113.001	-1.68853	79.1074	93.0135	-0.233628	258.037	121.702	1.08422	cDNA|rubredoxin family protein, putative, expressed	K00366|1|3e-07|54.3|ota:Ot10g00930|ferredoxin-nitrite reductase [EC:1.7.7.1]	GO:0009526//plastid envelope;GO:0009534//chloroplast thylakoid	GO:0043169//cation binding	-	gi|115474927|ref|NP_001061060.1|/1.02435e-119/Os08g0162600 [Oryza sativa Japonica Group]
LOC_Os01g65260.1	515.144	947.785	-0.879585	52.9635	17.2543	1.61804	105.106	67.1395	0.646609	114.595	173.287	-0.59662	130.861	49.9581	1.38925	292.843	564.913	-0.947902	66.6213	32.8191	1.02145	73.5173	38.2391	0.943037	66.3762	76.9502	-0.213259	168.583	74.3496	1.18106	cDNA|amidophosphoribosyltransferase, chloroplast precursor, putative, expressed	K00764|1|0.0|796|bdi:100836433|amidophosphoribosyltransferase [EC:2.4.2.14]	GO:0043231//intracellular membrane-bounded organelle	GO:0016763//transferase activity, transferring pentosyl groups;GO:0043169//cation binding;GO:0051540	GO:0006144//purine nucleobase metabolic process;GO:0006163//purine nucleotide metabolic process	gi|19571130|dbj|BAB86554.1|/0/putative amidophosphoribosyltransferase [Oryza sativa Japonica Group]
LOC_Os04g36760.1	492.354	483.252	0.0269217	50.5329	62.0287	-0.295713	115.024	86.8748	0.404926	361.728	394.29	-0.12435	416.099	164.984	1.3346	397.903	352.087	0.176483	64.456	71.4335	-0.148286	94.1332	137.795	-0.549746	452.001	307.945	0.553656	452.45	222.345	1.02496	cDNA|enzyme of the cupin superfamily protein, putative, expressed	K06995|1|8e-52|201|zma:100284006|	GO:0009536//plastid	GO:0016301//kinase activity;GO:0032559	GO:0006464//cellular protein modification process	gi|115458600|ref|NP_001052900.1|/3.62287e-75/Os04g0445200 [Oryza sativa Japonica Group]
LOC_Os08g02630.1	465.176	614.151	-0.400816	150.133	162.075	-0.110415	357.201	318.956	0.163381	408.589	349.792	0.224154	400.906	51.9159	2.94902	416.315	626.035	-0.588567	177.11	274.169	-0.630424	149.807	536.377	-1.84014	315.49	315.494	-2.12081e-05	479.063	198.504	1.27105	cDNA|photosystem II core complex proteins psbY, chloroplast precursor, putative, expressed	K02723|1|3e-27|121|osa:4344539|photosystem II PsbY protein	GO:0043231//intracellular membrane-bounded organelle;GO:0016020//membrane	-	-	gi|115474555|ref|NP_001060874.1|/3.06906e-26/Os08g0119800 [Oryza sativa Japonica Group]
LOC_Os03g52170.1	441.939	393.394	0.167871	85.1406	196.243	-1.20472	392.77	453.085	-0.206097	321.415	363.709	-0.178349	515.622	416.686	0.307355	534.65	529.454	0.0140883	96.8054	220.686	-1.18883	341.448	485.669	-0.508308	307.813	417.226	-0.438776	494.73	462.964	0.0957429	cDNA|4-hydroxy-3-methylbut-2-enyl diphosphate reductase, putative, expressed	K03527|1|0.0|838|osa:4334003|4-hydroxy-3-methylbut-2-enyl diphosphate reductase [EC:1.17.1.2]	GO:0043231//intracellular membrane-bounded organelle	GO:0016726//oxidoreductase activity, acting on CH or CH2 groups, NAD or NADP as acceptor	GO:0006090//pyruvate metabolic process;GO:0006721//terpenoid metabolic process	gi|115455133|ref|NP_001051167.1|/0/Os03g0731900 [Oryza sativa Japonica Group]
LOC_Os11g32650.1	439.66	441.596	-0.00633682	1.72232	7.24781	-2.07319	4.15665	16.3256	-1.97364	10.5513	9.84792	0.0995346	108.236	25.2622	2.09913	365.239	313.232	0.22161	0.797615	18.8002	-4.55891	5.20273	8.60245	-0.725478	11.9391	37.185	-1.63902	35.1131	55.6107	-0.663353	cDNA|chalcone synthase, putative, expressed	K00660|1|0.0|758|osa:4350636|chalcone synthase [EC:2.3.1.74]	-	GO:0016747//transferase activity, transferring acyl groups other than amino-acyl groups	GO:0009699//phenylpropanoid biosynthetic process	gi|115485731|ref|NP_001068009.1|/0/Os11g0530600 [Oryza sativa Japonica Group]
LOC_Os07g11110.1	439.62	575.388	-0.388276	44.5321	37.367	0.25308	84.8162	131.799	-0.635926	39.1576	36.3283	0.108199	114.262	30.0031	1.92917	427.719	542.82	-0.343811	56.487	54.3723	0.0550478	45.0909	98.064	-1.12089	17.8403	26.7735	-0.585667	122.422	43.657	1.48758	cDNA|NAD dependent epimerase/dehydratase family protein, putative, expressed	-	GO:0009526//plastid envelope;GO:0009570//chloroplast stroma;GO:0005576//extracellular region	GO:0048037//cofactor binding;GO:0008187//poly-pyrimidine tract binding	GO:0042254//ribosome biogenesis;GO:0008152//metabolic process	gi|115471157|ref|NP_001059177.1|/0/Os07g0212200 [Oryza sativa Japonica Group]
LOC_Os10g38710.1	424.743	528.599	-0.315584	2.21252	2.29185	-0.0508262	1.02195	1.25362	-0.294775	9.85774	22.1167	-1.16581	115.751	14.8602	2.96149	271.989	265.378	0.0355002	5.74856	4.65795	0.303506	2.0253	1.52051	0.413586	13.4621	16.3905	-0.283952	84.7086	29.5696	1.51839	cDNA|glutathione S-transferase, putative, expressed	K00799|1|2e-60|231|zma:541839|glutathione S-transferase [EC:2.5.1.18]	-	-	-	gi|115483088|ref|NP_001065137.1|/1.98872e-98/Os10g0530500 [Oryza sativa Japonica Group]
LOC_Os07g05480.1	423.832	493.769	-0.220346	20.9007	16.5717	0.334827	213.173	156.266	0.448018	265.57	252.859	0.0707582	199.25	26.0725	2.93398	419.12	404.357	0.051733	10.9254	16.6817	-0.61058	131.989	215.682	-0.708493	194.906	212.325	-0.123499	256.83	111.665	1.20164	cDNA|photosystem I reaction center subunit, chloroplast precursor, putative, expressed	K02698|1|2e-68|256|osa:4342404|photosystem I subunit X	GO:0009521;GO:0031224//intrinsic to membrane;GO:0009534//chloroplast thylakoid	-	GO:0044237//cellular metabolic process	gi|115470593|ref|NP_001058895.1|/2.0584e-67/Os07g0148900 [Oryza sativa Japonica Group]
LOC_Os08g01140.1	405.305	574.373	-0.502983	12.6188	14.1737	-0.16764	100.574	184.935	-0.878753	93.9992	153.532	-0.70782	99.733	12.5538	2.98994	297.178	374.94	-0.335335	5.95447	19.9512	-1.74443	67.0518	87.6755	-0.386896	101.61	52.2494	0.959562	111.413	36.9889	1.59075	cDNA|cytochrome b561, putative, expressed	K08360|1|1e-38|159|bdi:100830939|cytochrome b-561	GO:0044464//cell part	-	-	gi|115474333|ref|NP_001060763.1|/2.06835e-75/Os08g0101700 [Oryza sativa Japonica Group]
LOC_Os01g31690.1	395.864	482.284	-0.284879	82.3918	167.939	-1.02737	253.873	311.831	-0.296659	303.629	228.26	0.41163	220.385	24.925	3.14436	455.669	460.516	-0.0152635	51.5287	129.038	-1.32434	107.752	433.256	-2.0075	196.343	238.511	-0.28068	320.03	130.194	1.29754	cDNA|oxygen-evolving enhancer protein 1, chloroplast precursor, putative, expressed	K02716|1|1e-167|587|osa:4324479|photosystem II oxygen-evolving enhancer protein 1	GO:0009523//photosystem II;GO:0009534//chloroplast thylakoid	GO:0046872//metal ion binding	GO:0042548//regulation of photosynthesis, light reaction	gi|218188287|gb|EEC70714.1|/1.27442e-166/hypothetical protein OsI_02088 [Oryza sativa Indica Group]
LOC_Os02g15750.1	385.639	499.798	-0.374093	7.86757	25.4807	-1.69541	49.3855	102.934	-1.05956	36.6065	35.9182	0.0273848	128.382	5.19371	4.62753	391.499	455.858	-0.219577	9.48763	18.5464	-0.967023	15.2424	91.7402	-2.58946	22.7579	37.0487	-0.703052	97.6789	28.9724	1.75337	cDNA|expressed protein	-	GO:0009534//chloroplast thylakoid	GO:0005488//binding	GO:0006952//defense response;GO:0009767//photosynthetic electron transport chain	gi|115445387|ref|NP_001046473.1|/1.23774e-128/Os02g0257300 [Oryza sativa Japonica Group]
LOC_Os12g04500.1	370.154	326.709	0.180121	6.27615	14.3568	-1.19378	1.86014	3.80304	-1.03174	44.8574	7.13118	2.65313	30.3854	20.7409	0.550899	54.3238	22.9508	1.24304	4.9826	9.33627	-0.905947	1.5799	2.54168	-0.68595	31.7546	15.2875	1.05462	26.8759	14.6197	0.878393	cDNA|response regulator receiver domain containing protein, expressed	K14492|1|1e-95|347|osa:4351462|two-component response regulator ARR-A family	-	GO:0004871//signal transducer activity	GO:0009725//response to hormone stimulus;GO:0006351//transcription, DNA-dependent;GO:0007165//signal transduction	gi|297612639|ref|NP_001066118.2|/1.47754e-94/Os12g0139400 [Oryza sativa Japonica Group]
LOC_Os07g48500.1	364.407	330.322	0.14168	510.746	392.987	0.378124	457.641	258.045	0.826593	701.831	428.416	0.712109	461.548	176.168	1.38953	570.596	393.091	0.537606	292.837	381.965	-0.383342	454.069	419.872	0.112962	817.157	546.864	0.57943	667.144	248.655	1.42385	cDNA|stress responsive protein, putative, expressed	-	-	-	-	gi|115474139|ref|NP_001060668.1|/2.513e-104/Os07g0684000 [Oryza sativa Japonica Group]
LOC_Os06g49160.1	360.596	444.761	-0.302647	47.4563	62.3992	-0.394928	54.2313	83.6545	-0.625317	46.0828	50.1791	-0.122858	155.4	18.7493	3.05108	368.284	456.383	-0.309429	68.8388	104.38	-0.600546	13.9976	101.636	-2.86017	49.8054	69.9156	-0.489313	169.572	79.9003	1.08562	cDNA|thylakoid lumenal 16.5 kDa protein, chloroplast precursor, putative, expressed	-	GO:0044436;GO:0009534//chloroplast thylakoid;GO:0009532//plastid stroma	-	-	gi|115469830|ref|NP_001058514.1|/3.28445e-83/Os06g0705100 [Oryza sativa Japonica Group]
LOC_Os09g39180.1	352.557	352.364	0.000789075	136.755	142.679	-0.0611788	120.094	126.274	-0.072383	189.757	180.324	0.0735574	255.387	60.3806	2.08053	316.627	331.747	-0.0672989	159.652	191.555	-0.262832	75.9344	124.136	-0.709091	193.041	163.252	0.24181	344.36	164.596	1.06498	cDNA|RNA recognition motif containing protein, putative, expressed	K11294|1|2e-37|155|smo:SELMODRAFT_15428|nucleolin;K14411|5|8e-23|106|vcn:VOLCADRAFT_107445|RNA-binding protein Musashi	GO:0032991//macromolecular complex;GO:0043231//intracellular membrane-bounded organelle	GO:0005488//binding	-	gi|115480705|ref|NP_001063946.1|/2.35191e-104/Os09g0565200 [Oryza sativa Japonica Group]
LOC_Os03g27120.1	348.764	368.695	-0.0801789	641.238	290.601	1.14182	666.299	288.785	1.20618	275.526	340.163	-0.304035	179.971	79.7836	1.1736	490.042	532.425	-0.119672	358.044	308.636	0.214231	379.923	144.772	1.39193	316.743	206.026	0.620488	325.861	188.027	0.793321	cDNA|ICE-like protease p20 domain containing protein, putative, expressed	-	-	-	-	gi|108708548|gb|ABF96343.1|/0/ICE-like protease p20 domain containing protein, expressed [Oryza sativa Japonica Group]
LOC_Os01g10400.1	343.641	47.2056	2.86387	353.72	253.398	0.481205	1291.3	636.767	1.01998	1309.5	1147.25	0.190837	1013.42	804.613	0.332859	329.738	95.9782	1.78054	1634.07	274.462	2.57379	1482.09	1031.44	0.522976	2212.42	1116.11	0.987148	1062.84	488.053	1.12282	cDNA|expressed protein	-	-	GO:0043169//cation binding	-	gi|297723815|ref|NP_001174271.1|/1.15679e-11/Os05g0202800 [Oryza sativa Japonica Group]
LOC_Os10g13850.1	342.065	379.906	-0.151374	36.6779	24.5494	0.579224	89.6416	353.061	-1.97768	200.854	255.136	-0.34512	274.996	28.6103	3.26481	226.439	329.787	-0.542415	5.77391	27.4055	-2.24684	56.8183	255.94	-2.17138	1091.28	715.223	0.609561	701.163	682.921	0.0380325	cDNA|POEI17 - Pollen Ole e I allergen and extensin family protein precursor, expressed	-	-	-	-	gi|125574324|gb|EAZ15608.1|/6.2618e-97/hypothetical protein OsJ_31017 [Oryza sativa Japonica Group]
LOC_Os02g09590.1	341.053	359.7	-0.0767958	87.068	104.193	-0.259048	164.612	159.943	0.0415079	181.183	179.383	0.0144	232.061	84.3913	1.45934	295.104	321.744	-0.124691	115.205	141.275	-0.294307	112.819	161.084	-0.513811	202.865	158.299	0.357865	340.167	157.984	1.10647	cDNA|ribosome, putative, expressed	-	GO:0030529//ribonucleoprotein complex;GO:0009536//plastid	GO:0005198//structural molecule activity	GO:0010467//gene expression;GO:0022613//ribonucleoprotein complex biogenesis	gi|115444717|ref|NP_001046138.1|/5.48519e-22/Os02g0189000 [Oryza sativa Japonica Group]
LOC_Os03g14654.1	329.672	556.778	-0.756068	681.911	861.711	-0.337621	225.857	808.838	-1.84044	35.532	118.987	-1.74361	114.468	63.2408	0.856018	304.902	767.986	-1.33274	66.6566	1161.47	-4.12306	265.726	591.238	-1.1538	22.3804	85.4995	-1.93368	16.6607	52.9699	-1.66872	cDNA|LTPL108 - Protease inhibitor/seed storage/LTP family protein precursor, expressed	-	GO:0043231//intracellular membrane-bounded organelle	-	-	gi|125543135|gb|EAY89274.1|/7.34873e-34/hypothetical protein OsI_10774 [Oryza sativa Indica Group]
LOC_Os01g17150.1	324.846	340.815	-0.0692339	85.872	106.404	-0.309288	149.392	210.866	-0.497221	94.7647	90.5986	0.064862	199.894	26.2771	2.92736	238.708	252.54	-0.0812677	115.061	181.976	-0.661354	95.4964	189.287	-0.98706	78.4681	81.3563	-0.0521482	329.979	101.282	1.704	cDNA|plastid-specific 50S ribosomal protein 5, chloroplast precursor, putative, expressed	-	GO:0043229//intracellular organelle	-	-	gi|115435970|ref|NP_001042743.1|/5.48687e-35/Os01g0278900 [Oryza sativa Japonica Group]
LOC_Os06g21590.1	319.012	395.161	-0.30883	35.1574	60.5894	-0.785236	152.546	165.959	-0.121576	188.991	126.033	0.584514	157.983	20.9582	2.91419	264.221	292.172	-0.145069	14.3261	39.0276	-1.44584	54.6677	241.078	-2.14074	151.418	155.427	-0.037703	237.037	103.075	1.20142	cDNA|chlorophyll A-B binding protein, putative, expressed	K08907|1|1e-141|501|osa:4340892|light-harvesting complex I chlorophyll a/b binding protein 1	GO:0009521;GO:0031224//intrinsic to membrane;GO:0009534//chloroplast thylakoid	GO:0046906//tetrapyrrole binding;GO:0043169//cation binding	GO:0006464//cellular protein modification process;GO:0006091//generation of precursor metabolites and energy	gi|115467828|ref|NP_001057513.1|/1.04057e-140/Os06g0320500 [Oryza sativa Japonica Group]
LOC_Os05g33940.1	302.773	310.58	-0.0367274	13.7481	12.5722	0.128995	32.5248	11.2687	1.52922	71.4689	65.3816	0.128431	216.681	281.354	-0.376814	214.409	220.998	-0.043668	11.1419	15.2349	-0.451381	23.4687	8.00347	1.55204	134.635	122.915	0.131388	161.619	138.219	0.225642	cDNA|alpha/beta hydrolase fold, putative, expressed	K14493|1|1e-17|90.1|vvi:100249385|gibberellin receptor GID1 [EC:3.-.-.-]	-	-	-	gi|115463863|ref|NP_001055531.1|/1.66619e-172/Os05g0410200 [Oryza sativa Japonica Group]
LOC_Os05g41640.2	301.747	372.853	-0.305268	15.6549	33.1737	-1.08343	31.0888	76.2914	-1.29513	41.4817	55.2415	-0.413278	96.0857	21.4796	2.16135	352.372	314.739	0.162943	20.9269	42.9863	-1.03852	18.3754	79.0244	-2.10452	49.6945	42.7873	0.215905	100.132	56.3091	0.830458	cDNA|phosphoglycerate kinase protein, putative, expressed	K00927|1|0.0|741|bdi:100831948|phosphoglycerate kinase [EC:2.7.2.3]	GO:0009536//plastid	GO:0016301//kinase activity;GO:0032559	GO:0015977//carbon fixation;GO:0006796//phosphate-containing compound metabolic process;GO:0006007//glucose catabolic process	gi|357133147|ref|XP_003568189.1|/0/PREDICTED: phosphoglycerate kinase, chloroplastic-like isoform 1 [Brachypodium distachyon]
LOC_Os01g67810.1	294.525	322.488	-0.130855	2.30622	3.68291	-0.675317	8.29994	24.4555	-1.55899	26.989	20.8787	0.370336	7.47288	15.3472	-1.03824	19.2963	26.7996	-0.473887	4.67896	3.89429	0.264826	3.38653	15.6698	-2.21011	3.76699	5.27705	-0.486318	6.01133	3.38246	0.82961	cDNA|transposon protein, putative, unclassified, expressed	K07195|1|1e-27|123|vvi:100268151|exocyst complex component 7	-	-	-	gi|115441693|ref|NP_001045126.1|/0/Os01g0905200 [Oryza sativa Japonica Group]
LOC_Os04g36720.1	291.933	258.254	0.176846	3.37789	4.44666	-0.396601	158.825	141.524	0.166389	96.7035	116.937	-0.274097	151.884	14.1449	3.42462	189.558	207.932	-0.133472	0.893897	2.24083	-1.32585	128.753	106.701	0.271028	109.676	79.0376	0.472644	161.158	60.9081	1.40377	cDNA|ferric-chelate reductase, putative, expressed	K13447|1|9e-27|120|ppp:PHYPADRAFT_206166|respiratory burst oxidase [EC:1.6.3.- 1.11.1.-]	GO:0016020//membrane	GO:0046914//transition metal ion binding;GO:0003824//catalytic activity	-	gi|115458592|ref|NP_001052896.1|/0/Os04g0444800 [Oryza sativa Japonica Group]
LOC_Os01g12270.1	287.128	333.971	-0.21803	2572.25	2055.36	0.323646	2789.6	2260.68	0.3033	1710.57	1342.74	0.349291	909.708	137.537	2.72559	358.196	488.751	-0.448348	2521.8	2415.26	0.0622796	2599.7	1668.31	0.639959	1422.18	1209.91	0.233199	1207.76	464.794	1.37767	cDNA|expressed protein	-	-	-	-	gi|115435360|ref|NP_001042438.1|/6.4472e-22/Os01g0222600 [Oryza sativa Japonica Group]
LOC_Os01g68300.1	283.407	221.168	0.357733	387.003	321.894	0.26576	975.533	383.45	1.34715	417.071	218.068	0.935516	424.13	141.428	1.58443	145.809	184.494	-0.33949	586.618	265.985	1.14108	803.138	224.301	1.84021	312.679	328.94	-0.0731407	713.883	180.348	1.98491	cDNA|expressed protein	-	-	-	-	gi|115441753|ref|NP_001045156.1|/2.08798e-36/Os01g0910900 [Oryza sativa Japonica Group]
LOC_Os07g09800.1	279.542	376.386	-0.429148	40.8864	43.4573	-0.0879792	94.1141	161.762	-0.781389	111.417	156.063	-0.486151	146.377	23.5632	2.63508	226.669	276.667	-0.28756	57.0158	91.9402	-0.689334	75.716	69.6874	0.1197	132.237	100.772	0.392025	161.051	74.7207	1.10794	cDNA|expressed protein	-	GO:0009534//chloroplast thylakoid	-	-	gi|115471041|ref|NP_001059119.1|/3.33745e-84/Os07g0196200 [Oryza sativa Japonica Group]
LOC_Os05g39720.1	268.33	518.623	-0.950681	6.32562	30.5486	-2.27183	11.2923	22.0214	-0.96357	36.8187	175.731	-2.25486	33.1602	251.875	-2.92518	9.97798	12.0868	-0.276617	18.1873	27.1367	-0.577311	20.1411	8.67753	1.21479	23.7023	23.5473	0.00946479	79.9262	187.263	-1.22832	cDNA|WRKY70, expressed	K13424|1|2e-121|434|sbi:SORBI_09g023270|WRKY transcription factor 33	GO:0043231//intracellular membrane-bounded organelle	GO:0003676//nucleic acid binding	-	gi|115464457|ref|NP_001055828.1|/0/Os05g0474800 [Oryza sativa Japonica Group]
LOC_Os01g69950.1	262.213	283.009	-0.110108	37.1222	44.8963	-0.274315	75.0436	83.5843	-0.155503	52.6675	61.0546	-0.213188	157.352	58.7827	1.42054	290.355	226.538	0.358067	51.8357	58.3977	-0.171966	50.3029	124.427	-1.30658	64.3801	58.9407	0.12735	210.214	103.645	1.02021	cDNA|ribosomal protein L27, putative, expressed	K02899|1|5e-88|323|osa:4327257|large subunit ribosomal protein L27	GO:0009532//plastid stroma;GO:0030529//ribonucleoprotein complex	GO:0005198//structural molecule activity	GO:0010467//gene expression	gi|218189635|gb|EEC72062.1|/5.31146e-87/hypothetical protein OsI_04988 [Oryza sativa Indica Group]
LOC_Os05g48630.2	251.903	280.733	-0.156331	44.3853	65.4467	-0.560238	203.194	207.008	-0.0268311	149.404	116.336	0.360921	107.737	13.2862	3.01952	277.776	317.994	-0.19508	29.724	49.165	-0.726004	89.1573	197.358	-1.14639	111.293	116.137	-0.0614685	175.058	66.8178	1.38953	cDNA|expressed protein	K02695|1|1e-59|228|osa:4339593|photosystem I subunit VI	GO:0009507//chloroplast;GO:0009522//photosystem I	-	-	gi|115465409|ref|NP_001056304.1|/1.28121e-58/Os05g0560000 [Oryza sativa Japonica Group]
LOC_Os06g43900.1	251.747	287.84	-0.193292	78.5421	99.6747	-0.343762	114.077	154.845	-0.440821	93.7918	105.264	-0.166478	158.391	31.7213	2.31997	199.728	256.639	-0.3617	94.4562	115.862	-0.294692	59.2109	163.423	-1.46468	86.696	83.9556	0.0463384	187.423	83.4429	1.16743	cDNA|ribosomal protein L35, putative, expressed	-	GO:0030529//ribonucleoprotein complex;GO:0009536//plastid	GO:0005198//structural molecule activity	GO:0010467//gene expression	gi|115469208|ref|NP_001058203.1|/9.96761e-55/Os06g0647100 [Oryza sativa Japonica Group]
LOC_Os12g05440.1	247.21	165.645	0.577641	1.52391	18.9427	-3.63579	6.58136	15.1705	-1.20481	57.4514	57.4196	0.00080061	104.336	1979.81	-4.24605	21.8584	12.0123	0.863679	5.51144	35.6584	-2.69374	21.7383	4.52575	2.26401	239.932	261.862	-0.126182	701.517	672.364	0.0612366	cDNA|cytochrome P450, putative, expressed	K13407|1|1e-91|335|pop:POPTR_588365|cytochrome P450, family 94, subfamily A, polypeptide 1 (fatty acid omega-hydroxylase) [EC:1.14.-.-];K00517|4|7e-87|319|ath:AT3G56630|[EC:1.14.-.-]	-	GO:0016491//oxidoreductase activity;GO:0005506//iron ion binding	-	gi|297612680|ref|NP_001066166.2|/0/Os12g0150200 [Oryza sativa Japonica Group]
LOC_Os01g55510.1	246.609	247.946	-0.00780008	16.2367	125.021	-2.94484	17.0492	77.8659	-2.19129	6.12122	5.95119	0.0406409	12.6269	5.29227	1.25454	43.6338	52.7776	-0.274479	49.8422	123.248	-1.30612	61.0367	25.7173	1.24694	12.1609	8.38927	0.535632	6.34831	6.44374	-0.0215263	cDNA|dynein light chain type 1 domain containing protein, expressed	K10418|1|9e-18|88.6|olu:OSTLU_39788|dynein light chain LC8-type	GO:0043231//intracellular membrane-bounded organelle;GO:0015630//microtubule cytoskeleton;GO:0042995//cell projection	GO:0003774//motor activity	GO:0048468//cell development;GO:0048513//organ development	gi|14587295|dbj|BAB61206.1|/2.55845e-48/putative dynein light chain [Oryza sativa Japonica Group]
LOC_Os11g24450.1	246.175	287.471	-0.223728	1.53983	1.88506	-0.291834	56.0459	51.0399	0.134984	53.3019	56.5212	-0.0846043	61.4755	12.9278	2.24954	295.367	286.938	0.0417701	0.592711	0.675369	-0.188347	31.2918	78.3083	-1.32338	49.9243	51.0844	-0.0331422	60.2053	26.3765	1.19064	cDNA|mitochondrial carrier protein, putative, expressed	K15104|1|6e-156|548|osa:4350398|solute carrier family 25 (mitochondrial oxoglutarate transporter), member 11	GO:0019866//organelle inner membrane;GO:0031224//intrinsic to membrane	-	GO:0006810//transport	gi|115485299|ref|NP_001067793.1|/6.56044e-155/Os11g0432400 [Oryza sativa Japonica Group]
LOC_Os01g17050.1	230.273	222.8	0.0475903	8.54688	10.8208	-0.340333	5.40405	12.2323	-1.17858	145.356	48.9531	1.57011	49.6982	172.927	-1.7989	26.3034	22.4106	0.231069	23.9246	15.761	0.602134	12.8135	15.3834	-0.263717	27.7848	13.122	1.08231	46.89	29.1019	0.688167	cDNA|VQ domain containing protein, putative, expressed	-	-	-	-	gi|297596547|ref|NP_001042739.2|/3.75438e-34/Os01g0278000 [Oryza sativa Japonica Group]
LOC_Os01g59080.1	222.807	289.586	-0.378198	240.307	294.741	-0.294567	116.779	109.326	0.0951426	128.598	162.754	-0.339829	233.951	26.3879	3.14826	179.116	202.18	-0.174747	321.883	366.582	-0.187597	52.8876	141.379	-1.41857	150.661	127.676	0.238819	259.403	129.607	1.00105	cDNA|expressed protein	-	GO:0009534//chloroplast thylakoid	-	-	gi|115440557|ref|NP_001044558.1|/7.82412e-50/Os01g0805200 [Oryza sativa Japonica Group]
LOC_Os01g08440.1	222.604	329.242	-0.56467	6.41604	1.43999	2.15562	56.8308	34.7682	0.708907	714.163	528.746	0.433679	259.361	898.552	-1.79264	59.3428	71.2213	-0.263236	12.6776	5.15912	1.29708	226.762	2.77156	6.35434	517.763	315.122	0.716382	244.288	286.956	-0.232247	cDNA|UDP-glucoronosyl and UDP-glucosyl transferase domain containing protein, expressed	K13692|1|5e-61|234|ath:AT1G05560|UDP-glucose:(indol-3-yl)acetate beta-D-glucosyltransferase [EC:2.4.1.121];K12338|2|3e-59|228|aly:ARALYDRAFT_915488|anthocyanin 5-O-glucosyltransferase [EC:2.4.1.-]	-	-	-	gi|297596215|ref|NP_001042201.2|/0/Os01g0179600 [Oryza sativa Japonica Group]
LOC_Os01g68269.1	222.038	171.194	0.375177	86.7269	54.2486	0.676894	198.879	90.8917	1.12967	134.737	125.642	0.100834	99.9496	19.4326	2.36272	288.177	242.298	0.250175	60.884	60.8387	0.0010743	50.9194	44.0504	0.209059	187.869	83.5425	1.16914	186.866	27.8422	2.74666	cDNA|expressed protein	-	-	-	-	gi|115441751|ref|NP_001045155.1|/1.06299e-121/Os01g0910500 [Oryza sativa Japonica Group]
LOC_Os07g17330.1	217.883	141.246	0.625345	7.51072	66.976	-3.15662	11.6142	41.045	-1.82132	152.041	203.666	-0.42174	515.972	2138.7	-2.05137	251.964	213.355	0.239962	26.6162	80.9798	-1.60526	27.9492	10.9323	1.35421	419.638	435.601	-0.0538622	751.109	1268.13	-0.755613	cDNA|B12D protein, putative, expressed	-	-	-	-	gi|297607018|ref|NP_001059360.2|/1.33032e-49/Os07g0274700 [Oryza sativa Japonica Group]
LOC_Os12g23200.1	217.469	288.546	-0.407992	115.799	115.102	0.0087157	218.85	173.625	0.333969	211.368	169.683	0.316916	179.052	21.3646	3.06708	186.182	300.263	-0.689512	110.847	143.059	-0.368034	124.615	205.954	-0.724839	140.265	160.074	-0.190576	215.831	51.3798	2.07063	cDNA|photosystem I reaction center subunit XI, chloroplast precursor, putative, expressed	K02699|1|1e-101|368|osa:4352085|photosystem I subunit XI	GO:0031224//intrinsic to membrane;GO:0009534//chloroplast thylakoid;GO:0009522//photosystem I	-	GO:0044237//cellular metabolic process	gi|115488344|ref|NP_001066659.1|/1.37487e-100/Os12g0420400 [Oryza sativa Japonica Group]
LOC_Os03g04470.1	209.204	292.632	-0.484175	1.91428	2.64389	-0.465864	3.72836	3.97701	-0.0931416	6.16436	9.68256	-0.651438	43.2011	9.18592	2.23357	190.467	174.693	0.124717	5.57236	4.77172	0.223779	2.08816	3.10094	-0.570473	7.16874	13.4232	-0.90494	61.6584	24.9382	1.30594	cDNA|expressed protein	-	GO:0009536//plastid	-	-	gi|115450605|ref|NP_001048903.1|/1.93e-75/Os03g0137600 [Oryza sativa Japonica Group]
LOC_Os12g32760.1	208.531	292.955	-0.490418	1.45506	13.7661	-3.24197	27.6989	72.6518	-1.39117	192.361	289.272	-0.588616	263.943	218.797	0.270638	72.352	115.878	-0.679496	8.52255	18.4394	-1.11343	63.2938	41.3794	0.613154	212.025	206.64	0.037115	272.642	246.45	0.145715	cDNA|transporter family protein, putative, expressed	K08150|1|1e-43|176|vvi:100268023|MFS transporter, SP family, solute carrier family 2 (myo-inositol transporter), member 13	GO:0016020//membrane	GO:0005215//transporter activity	GO:0006810//transport	gi|115488770|ref|NP_001066872.1|/0/Os12g0512100 [Oryza sativa Japonica Group]
LOC_Os12g33150.1	203.434	45.6475	2.15595	124.999	117.405	0.0904197	414.626	270.456	0.616415	80.5756	65.5186	0.298439	415.382	38.7022	3.42395	81.3659	54.9468	0.56639	163.851	88.1167	0.894897	220.426	42.6654	2.36915	263.184	58.514	2.16922	518.03	82.4743	2.65102	cDNA|expressed protein	-	-	-	-	gi|297729235|ref|NP_001176981.1|/7.57834e-39/Os12g0516200 [Oryza sativa Japonica Group]
LOC_Os01g47330.1	198.786	182.044	0.126932	49.7353	44.1916	0.170498	81.0878	71.87	0.174095	93.1257	97.4175	-0.0650012	254.617	30.2605	3.07282	82.6538	96.9991	-0.23089	74.4065	68.0397	0.129052	46.2958	88.8018	-0.939707	102.082	93.0005	0.134422	362.247	126.095	1.52246	cDNA|ribosomal protein L7/L12 C-terminal domain containing protein, expressed	K02935|1|7e-42|169|bdi:100846704|large subunit ribosomal protein L7/L12	GO:0030529//ribonucleoprotein complex;GO:0009536//plastid	GO:0005198//structural molecule activity	GO:0010467//gene expression	gi|109940141|sp|O22386.2|RK12_ORYSJ/2.88926e-45/RecName: Full=50S ribosomal protein L12, chloroplastic; AltName: Full=CL12; Flags: Precursor
LOC_Os12g43340.1	197.164	203.582	-0.0462145	3.73203	4.34909	-0.220751	2.84429	2.42297	0.231293	52.5417	73.0455	-0.475332	73.8383	22.3014	1.72724	304.802	186.97	0.705069	1.72833	4.27631	-1.30699	0.469734	0.755691	-0.68595	110.619	39.0479	1.50228	120.121	54.5756	1.13816	cDNA|actin-depolymerizing factor, putative, expressed	K05765|1|4e-62|236|vvi:100242532|cofilin	GO:0044464//cell part	GO:0008092//cytoskeletal protein binding	-	gi|115489680|ref|NP_001067327.1|/5.22821e-78/Os12g0628100 [Oryza sativa Japonica Group]
LOC_Os02g39740.1	191.884	215.435	-0.167023	197.953	179.369	0.142226	125.97	173.91	-0.465263	165.908	172.755	-0.0583386	153.651	42.816	1.84343	153.478	209.831	-0.451194	159.675	266.051	-0.73657	88.4276	121.614	-0.459742	162.196	121.013	0.422577	176.819	80.3817	1.13734	cDNA|psaB translation factor, putative, expressed	-	GO:0009536//plastid	-	GO:0010467//gene expression;GO:0007165//signal transduction;GO:0009657//plastid organization;GO:0044238//primary metabolic process;GO:0009416//response to light stimulus	gi|125540251|gb|EAY86646.1|/3.30914e-168/hypothetical protein OsI_08028 [Oryza sativa Indica Group]
LOC_Os03g50270.1	189.519	194.607	-0.0382239	57.1906	42.2601	0.436482	128.535	86.8869	0.564955	219.12	205.987	0.0891678	201.117	41.8967	2.26312	200.127	187.292	0.0956286	74.144	60.2173	0.300153	71.4674	121.512	-0.765745	200.027	169.295	0.240654	235.989	112.825	1.06463	cDNA|expressed protein	-	GO:0009534//chloroplast thylakoid	-	-	gi|115454897|ref|NP_001051049.1|/2.93357e-74/Os03g0710600 [Oryza sativa Japonica Group]
LOC_Os10g43060.1	188.593	54.3935	1.79377	25.1619	42.847	-0.767951	44.2777	55.4626	-0.324937	54.1397	44.7	0.276412	81.0787	190.833	-1.23491	104.904	39.8573	1.39616	43.0051	49.5058	-0.203091	58.0877	39.5005	0.556361	56.6837	85.1259	-0.586663	92.415	170.024	-0.879539	cDNA|expressed protein	-	-	-	-	gi|115483694|ref|NP_001065517.1|/1.32416e-162/Os10g0580900 [Oryza sativa Japonica Group]
LOC_Os03g17580.1	182.1	186.944	-0.0378708	109.661	118.985	-0.11774	155.461	126.298	0.29972	144.982	132.805	0.126561	213.873	26.4563	3.01507	117.282	132.155	-0.172252	133.144	155.722	-0.225989	86.2391	123.323	-0.516025	115.769	105.908	0.128448	309.913	121.529	1.35057	cDNA|ribosomal protein L10, putative, expressed	K02864|1|3e-114|409|osa:4332466|large subunit ribosomal protein L10	GO:0030529//ribonucleoprotein complex;GO:0009536//plastid	GO:0003723//RNA binding;GO:0005198//structural molecule activity	GO:0010467//gene expression;GO:0022613//ribonucleoprotein complex biogenesis	gi|115452321|ref|NP_001049761.1|/3.72249e-113/Os03g0284400 [Oryza sativa Japonica Group]
LOC_Os07g32560.1	180.803	206.165	-0.189375	14.2013	16.3153	-0.200204	101.803	71.0774	0.518323	226.201	247.576	-0.130267	180.365	84.3009	1.0973	93.1003	108.395	-0.219446	31.0214	35.6279	-0.199742	54.5984	59.9515	-0.134935	239.227	144.541	0.726899	224.551	104.254	1.10694	cDNA|ATP-dependent protease, putative, expressed	-	GO:0009536//plastid	GO:0042623//ATPase activity, coupled	GO:0019538//protein metabolic process	gi|34394643|dbj|BAC83950.1|/6.25855e-98/putative ATP-dependent proteinase; BsgA [Oryza sativa Japonica Group]
LOC_Os01g59060.1	175.339	164.019	0.0962784	45.4907	53.7775	-0.241432	123.792	128.148	-0.0498884	83.8119	92.6937	-0.145317	211.627	22.8974	3.20827	97.8811	128.069	-0.387816	77.8067	74.3978	0.0646339	56.9336	106.858	-0.908343	93.8715	94.4728	-0.00921223	281.938	114.947	1.29441	cDNA|50S ribosomal protein, putative, expressed	-	GO:0030529//ribonucleoprotein complex;GO:0009536//plastid	GO:0003723//RNA binding;GO:0005198//structural molecule activity	GO:0010467//gene expression;GO:0022613//ribonucleoprotein complex biogenesis	gi|55296824|dbj|BAD68168.1|/1.81812e-47/putative plastid ribosomal protein L34 precursor [Oryza sativa Japonica Group]
LOC_Os01g66000.1	174.804	266.227	-0.606916	42.3393	49.1204	-0.214325	47.0917	136.901	-1.53959	30.6178	40.9012	-0.417771	69.7262	16.5604	2.07397	132.349	214.244	-0.694908	68.9372	104.883	-0.605429	15.0376	33.7524	-1.16641	29.1473	32.729	-0.167208	85.1352	32.8354	1.3745	cDNA|NADH dehydrogenase I subunit N, putative, expressed	-	GO:0043234//protein complex;GO:0009526//plastid envelope;GO:0009534//chloroplast thylakoid	GO:0016651//oxidoreductase activity, acting on NADH or NADPH	GO:0010257;GO:0008152//metabolic process;GO:0050832//defense response to fungus	gi|56784479|dbj|BAD82572.1|/9.0239e-116/hypothetical protein [Oryza sativa Japonica Group]
LOC_Os04g51792.1	173.518	168.032	0.0463506	93.387	69.5538	0.425094	130.386	115.849	0.170544	104.202	85.544	0.284646	90.3839	40.25	1.16708	195.829	241.402	-0.301842	108.044	87.318	0.307261	110.548	144.61	-0.387495	91.1359	67.1651	0.440308	130.619	52.7363	1.3085	cDNA|PAP fibrillin family domain containing protein, expressed	-	GO:0009526//plastid envelope	-	-	gi|116309738|emb|CAH66782.1|/5.54121e-107/OSIGBa0113I13.8 [Oryza sativa Indica Group]
LOC_Os09g28510.1	173.449	145.068	0.257786	84.7445	56.5971	0.582391	98.5788	39.9612	1.30268	137.936	104.464	0.400999	109.67	21.2011	2.37095	235.221	177.239	0.408323	62.557	48.9552	0.353707	69.051	50.2749	0.457823	160.189	100.495	0.672663	156.95	66.3789	1.24151	cDNA|EF hand family protein, putative, expressed	-	-	GO:0046872//metal ion binding	-	gi|115479571|ref|NP_001063379.1|/1.20271e-39/Os09g0458900 [Oryza sativa Japonica Group]
LOC_Os03g21370.1	168.731	177.27	-0.071217	71.8943	66.8341	0.105293	74.7428	63.767	0.229126	59.0731	70.7024	-0.259259	94.1118	31.2448	1.59076	181.991	163.586	0.153822	88.7858	75.9535	0.225212	50.6745	89.1877	-0.815585	58.518	52.577	0.154449	157.949	60.8815	1.37539	cDNA|expressed protein	-	GO:0043231//intracellular membrane-bounded organelle	-	-	gi|108707969|gb|ABF95764.1|/9.82628e-110/expressed protein [Oryza sativa Japonica Group]
LOC_Os01g56680.1	167.97	156.166	0.105131	47.8936	51.2449	-0.0975745	88.302	83.8612	0.0744418	102.037	73.6651	0.470043	91.1792	20.4092	2.15949	198.302	144.026	0.461369	44.6252	52.5781	-0.236602	48.9472	101.431	-1.0512	95.425	94.4962	0.0141112	114.693	42.7551	1.42361	cDNA|photosystem II reaction center W protein, chloroplast precursor, putative, expressed	K10085|1|6e-50|196|osa:4327149|ER degradation enhancer, mannosidase alpha-like 2;K02721|3|1e-13|75.9|osa:4327150|photosystem II PsbW protein	GO:0043231//intracellular membrane-bounded organelle	-	-	gi|222619334|gb|EEE55466.1|/6.12054e-49/hypothetical protein OsJ_03634 [Oryza sativa Japonica Group]
LOC_Os08g06550.1	166.763	119.173	0.484745	21.2015	12.3347	0.781446	57.2549	58.5286	-0.031741	110.04	83.032	0.40629	62.4442	13.2531	2.23624	327.233	162.283	1.01181	28.591	22.6997	0.33289	41.2345	61.7885	-0.583488	106.079	66.3704	0.676528	101.875	28.2642	1.84975	cDNA|acyl CoA binding protein, putative, expressed	K08762|1|7e-40|161|osa:4333305|diazepam-binding inhibitor (GABA receptor modulator, acyl-CoA-binding protein)	-	GO:0005504//fatty acid binding	GO:0051234//establishment of localization	gi|115474931|ref|NP_001061062.1|/4.53418e-41/Os08g0162800 [Oryza sativa Japonica Group]
LOC_Os06g48160.1	165.241	133.482	0.307932	0.2565	0.265698	-0.0508262	0.912268	0.532892	0.775614	11.8458	3.83579	1.62678	16.1926	76.9167	-2.24796	19.9181	32.6416	-0.712636	0.271513	0.495003	-0.866419	1.80794	0.83101	1.1214	10.3005	8.2926	0.312819	11.748	25.7587	-1.13264	cDNA|glycosyl hydrolases family 16, putative, expressed	K08235|1|2e-153|540|bdi:100836845|xyloglucan:xyloglucosyl transferase [EC:2.4.1.207];K14504|4|2e-143|507|zma:100284736|xyloglucan:xyloglucosyl transferase TCH4 [EC:2.4.1.207]	GO:0005576//extracellular region;GO:0031410//cytoplasmic vesicle;GO:0030312//external encapsulating structure	GO:0016798//hydrolase activity, acting on glycosyl bonds;GO:0016758//transferase activity, transferring hexosyl groups	GO:0044042//glucan metabolic process	gi|53791844|dbj|BAD53910.1|/2.43611e-166/putative xyloglucan endotransglycosylase [Oryza sativa Japonica Group]
LOC_Os03g18600.1	163.229	122.241	0.417166	898.218	862.033	0.059322	784.851	862.577	-0.136235	400.856	347.153	0.207515	286.556	91.1058	1.6532	640.278	845.403	-0.400941	502.342	1164.99	-1.21357	564.265	644.175	-0.191079	418.504	313.821	0.415298	314.438	142.968	1.13708	cDNA|cyclase/dehydrase family protein, putative, expressed	K14496|1|3e-76|283|osa:4332548|abscisic acid receptor PYR/PYL family	-	-	-	gi|125543492|gb|EAY89631.1|/3.56347e-75/hypothetical protein OsI_11160 [Oryza sativa Indica Group]
LOC_Os03g32230.1	161.382	343.522	-1.08993	1.93946	12.2367	-2.65748	12.9	23.2602	-0.850501	65.3074	144.551	-1.14627	60.6536	289.644	-2.25561	23.8946	14.7863	0.692416	4.66585	35.0466	-2.90906	33.1992	12.7574	1.37982	113.118	89.1734	0.343148	218.824	284.029	-0.376265	cDNA|ZOS3-12 - C2H2 zinc finger protein, expressed	-	-	-	-	gi|115453687|ref|NP_001050444.1|/1.84573e-98/Os03g0437200 [Oryza sativa Japonica Group]
LOC_Os01g73250.1	159.842	55.4378	1.52771	22.1849	2.85378	2.95863	86.9329	20.9364	2.05389	99.8996	28.1887	1.82536	168.613	25.994	2.69747	98.9702	42.8432	1.20793	18.1113	4.05746	2.15824	30.9527	12.5272	1.305	104.118	55.6114	0.904772	276.012	33.326	3.05001	cDNA|abscisic stress-ripening, putative, expressed	-	-	-	-	gi|115442415|ref|NP_001045487.1|/2.60787e-60/Os01g0963600 [Oryza sativa Japonica Group]
LOC_Os08g33710.1	157.681	166.059	-0.074687	4.5154	5.66947	-0.32836	3.05894	2.84272	0.105762	17.152	24.3137	-0.503394	30.5458	257.635	-3.07628	1152.68	1035.69	0.154396	4.20032	6.33743	-0.5934	5.37333	1.47768	1.86249	55.7331	38.0559	0.550415	73.6753	156.959	-1.09113	cDNA|ribonuclease T2 family domain containing protein, expressed	K01166|1|1e-125|448|osa:4345656|ribonuclease T2 [EC:3.1.27.1]	GO:0031410//cytoplasmic vesicle	GO:0016892;GO:0003676//nucleic acid binding	-	gi|115476562|ref|NP_001061877.1|/1.24636e-124/Os08g0434100 [Oryza sativa Japonica Group]
LOC_Os02g03960.1	148.469	181.007	-0.285878	139.398	64.6195	1.10917	317.627	139.889	1.18305	319.901	317.06	0.0128697	187.531	57.856	1.69659	66.6071	82.5049	-0.308803	122.517	82.9127	0.563321	183.347	333.162	-0.861643	211.129	206.695	0.0306225	375.969	127.118	1.56444	cDNA|CPuORF1 - conserved peptide uORF-containing transcript, expressed	K04371|1|8e-23|107|vvi:100254083|extracellular signal-regulated kinase 1/2 [EC:2.7.11.24];K09060|2|5e-06|51.2|rcu:RCOM_1316780|plant G-box-binding factor	GO:0043231//intracellular membrane-bounded organelle	GO:0003677//DNA binding	GO:0006351//transcription, DNA-dependent	gi|115444037|ref|NP_001045798.1|/1.05103e-46/Os02g0132500 [Oryza sativa Japonica Group]
LOC_Os08g35760.1	147.265	132.171	0.156007	19.833	80.0054	-2.01219	8.52027	55.6088	-2.70634	2.88747	3.1205	-0.11197	61.9602	8.58426	2.85158	7.33721	116.042	-3.98327	5.63248	76.2377	-3.75866	6.49442	35.349	-2.4444	4.00847	10.7116	-1.41805	1.80126	1.33548	0.431646	cDNA|Cupin domain containing protein, expressed	-	GO:0005576//extracellular region;GO:0031410//cytoplasmic vesicle	GO:0046914//transition metal ion binding;GO:0003824//catalytic activity	-	gi|115476760|ref|NP_001061976.1|/1.35385e-97/Os08g0460000 [Oryza sativa Japonica Group]
LOC_Os03g50310.1	147.262	154.821	-0.0722103	243.843	291.958	-0.259811	388.829	384.809	0.0149944	163.343	125.922	0.375376	188.926	30.6125	2.62563	318.842	451.413	-0.501606	65.4543	151.719	-1.21284	195.168	421.498	-1.11081	150.611	111.97	0.427715	175.648	87.6085	1.00355	cDNA|CCT/B-box zinc finger protein, putative, expressed	K12135|1|6e-09|61.2|ath:AT5G15840|zinc finger protein CONSTANS	GO:0043231//intracellular membrane-bounded organelle	-	-	gi|115454905|ref|NP_001051053.1|/2.08664e-142/Os03g0711100 [Oryza sativa Japonica Group]
LOC_Os12g43130.1	145.325	194.142	-0.417834	3.9679	5.03829	-0.344557	11.0557	23.7998	-1.10617	68.1597	83.7702	-0.297517	114.412	102.909	0.152873	253.105	214.809	0.23668	2.16781	4.32272	-0.995702	7.08857	16.7256	-1.23849	153.101	128.111	0.257085	128.258	119.13	0.106505	cDNA|phytoene synthase, chloroplast precursor, putative, expressed	K02291|1|9e-173|541|osa:4352846|phytoene synthase [EC:2.5.1.32]	GO:0043231//intracellular membrane-bounded organelle	GO:0016740//transferase activity	GO:0008152//metabolic process	gi|77556698|gb|ABA99494.1|/0/Phytoene synthase, chloroplast precursor, putative, expressed [Oryza sativa Japonica Group]
LOC_Os10g42690.1	143.277	136.175	0.0733483	3.36352	8.65224	-1.3631	7.1776	11.4135	-0.669171	13.0503	39.0557	-1.58145	15.1302	74.1235	-2.2925	67.0437	55.3764	0.275829	6.94272	7.46468	-0.104579	13.3779	13.2582	0.0129686	12.2208	15.9389	-0.383213	18.6617	45.9074	-1.29865	cDNA|jmjC domain containing protein, expressed	K11446|1|1e-56|220|ota:Ot08g01100|histone demethylase JARID1 [EC:1.14.11.-]	GO:0043231//intracellular membrane-bounded organelle	-	GO:0006351//transcription, DNA-dependent;GO:0009743//response to carbohydrate stimulus	gi|222613329|gb|EEE51461.1|/0/hypothetical protein OsJ_32584 [Oryza sativa Japonica Group]
LOC_Os12g31460.1	142.885	167.249	-0.227144	9.92769	16.7897	-0.758044	34.1764	65.4537	-0.937472	17.5679	17.6443	-0.0062601	51.532	3.74218	3.78352	151.718	156.872	-0.0481969	30.6683	41.4455	-0.434468	18.1568	73.0795	-2.00896	14.529	18.4841	-0.347355	66.0888	22.444	1.55808	cDNA|heat shock protein DnaJ, putative, expressed	-	GO:0009534//chloroplast thylakoid	GO:0005515//protein binding	-	gi|218186894|gb|EEC69321.1|/3.27518e-69/hypothetical protein OsI_38413 [Oryza sativa Indica Group]
LOC_Os03g10060.1	142.069	125.763	0.175883	70.3572	75.1364	-0.0948143	160.033	149.112	0.101976	110.245	105.387	0.065025	139.902	52.0657	1.42601	113.339	156.76	-0.467909	168.087	127.37	0.400182	143.663	231.472	-0.688151	123.088	97.0474	0.342926	226.298	82.9885	1.44724	cDNA|S10/S20 domain containing ribosomal protein, putative, expressed	K02946|1|5e-73|272|osa:4331942|small subunit ribosomal protein S10	GO:0030529//ribonucleoprotein complex;GO:0009536//plastid	GO:0003723//RNA binding;GO:0005198//structural molecule activity	GO:0010467//gene expression	gi|115451331|ref|NP_001049266.1|/4.76504e-72/Os03g0196800 [Oryza sativa Japonica Group]
LOC_Os03g18200.1	140.302	207.532	-0.564795	34.8709	35.5215	-0.0266689	59.363	54.7355	0.117088	84.8931	89.8169	-0.0813407	110.663	21.5996	2.35709	88.2097	146.997	-0.736781	61.7693	87.5953	-0.503962	43.3398	40.229	0.107455	70.7429	64.566	0.131812	111.904	45.6933	1.29221	cDNA|heat shock protein DnaJ, putative, expressed	K09584|1|4e-20|99.0|cre:CHLREDRAFT_195902|protein disulfide-isomerase A6 [EC:5.3.4.1];K09510|2|1e-16|87.4|sbi:SORBI_09g028410|DnaJ homolog subfamily B member 4;K03686|3|5e-16|85.5|rcu:RCOM_0219890|molecular chaperone DnaJ	GO:0044432//endoplasmic reticulum part	GO:0005515//protein binding;GO:0003824//catalytic activity	GO:0044267//cellular protein metabolic process;GO:0009408//response to heat;GO:0000904//cell morphogenesis involved in differentiation	gi|108707614|gb|ABF95409.1|/0/DnaJ domain containing protein, expressed [Oryza sativa Japonica Group]
LOC_Os06g04150.1	138.692	167.287	-0.270434	3.72096	8.21153	-1.14197	11.6722	9.57909	0.285116	71.8173	96.346	-0.423894	111.012	10.1948	3.44481	88.8198	94.1836	-0.0845943	8.90498	16.3911	-0.880225	1.46611	8.73564	-2.57492	113.848	83.399	0.449013	169.159	65.824	1.3617	cDNA|magnesium-protoporphyrin O-methyltransferase, putative, expressed	K03428|1|3e-133|473|osa:4340015|magnesium-protoporphyrin O-methyltransferase [EC:2.1.1.11]	GO:0009526//plastid envelope	GO:0008171//O-methyltransferase activity	GO:0006779//porphyrin-containing compound biosynthetic process	gi|6006382|dbj|BAA84812.1|/2.0571e-138/putative S-adenosyl-L-methionine Mg-protoporphyrin IX methyltransferase [Oryza sativa Japonica Group]
LOC_Os12g08790.1	135.372	127.048	0.0915515	81.8785	89.5265	-0.128829	235.245	351.689	-0.580134	141.326	107.467	0.395133	169.889	29.3002	2.53561	90.4768	92.9932	-0.0395767	136.713	174.158	-0.349251	118.597	189.303	-0.67463	134.518	105.332	0.35285	184.385	86.6186	1.08997	cDNA|TPR domain protein, putative, expressed	-	GO:0043231//intracellular membrane-bounded organelle	-	-	gi|115487698|ref|NP_001066336.1|/7.92359e-66/Os12g0189700 [Oryza sativa Japonica Group]
LOC_Os11g32500.1	135.34	128.267	0.0774436	27.6228	32.7009	-0.243471	35.7074	51.9222	-0.540129	29.5765	34.2167	-0.210248	87.6799	19.1912	2.1918	147.219	104.631	0.492659	56.6887	94.1039	-0.731191	23.0838	44.8476	-0.958153	42.7611	48.4343	-0.179731	108.316	32.294	1.74591	cDNA|rubredoxin family protein, putative, expressed	K00366|1|3e-06|50.8|ota:Ot10g00930|ferredoxin-nitrite reductase [EC:1.7.7.1]	GO:0043231//intracellular membrane-bounded organelle	GO:0043169//cation binding	-	gi|115485721|ref|NP_001068004.1|/5.13232e-55/Os11g0528500 [Oryza sativa Japonica Group]
LOC_Os07g07040.1	133.522	66.2431	1.01123	19.6247	12.2591	0.678816	15.0707	11.8268	0.349688	12.7073	7.775	0.708745	11.376	15.4624	-0.442777	144.337	64.4233	1.16379	15.6988	11.4195	0.459157	17.1962	16.8252	0.0314627	13.7507	8.75759	0.650895	13.0532	13.6483	-0.0643111	cDNA|erythrocyte binding protein 3, putative, expressed	-	-	-	-	gi|218199142|gb|EEC81569.1|/1.93687e-36/hypothetical protein OsI_25014 [Oryza sativa Indica Group]
LOC_Os04g38750.1	132.452	121.592	0.123427	94.4539	115.265	-0.287266	143.315	133.734	0.0998187	128.656	130.323	-0.01857	153.696	28.1158	2.45063	91.7284	104.514	-0.18826	124.179	128.179	-0.0457425	102.056	119.47	-0.227286	120.209	105.819	0.183936	226.206	102.923	1.13608	cDNA|plastid-specific 30S ribosomal protein 3, chloroplast precursor, putative, expressed	-	GO:0030529//ribonucleoprotein complex;GO:0009536//plastid	GO:0003723//RNA binding;GO:0005198//structural molecule activity	GO:0010467//gene expression	gi|115458788|ref|NP_001052994.1|/2.26462e-69/Os04g0461100 [Oryza sativa Japonica Group]
LOC_Os04g55230.1	129.496	113.608	0.18885	7.28834	16.0519	-1.13908	7.99454	23.1728	-1.53534	39.0327	49.1633	-0.332897	110.119	61.4992	0.840421	119.634	102.856	0.218003	17.2684	22.0838	-0.354854	5.38408	29.5711	-2.45742	51.9069	61.9318	-0.254756	83.0922	84.3413	-0.0215263	cDNA|tetratricopeptide repeat domain containing protein, putative, expressed	K03255|1|9e-99|361|ppp:PHYPADRAFT_203627|protein TIF31	-	-	GO:0009725//response to hormone stimulus	gi|38344005|emb|CAE03171.2|/0/OSJNBa0070O11.2 [Oryza sativa Japonica Group]
LOC_Os04g51300.1	127.722	139.102	-0.123139	13.9458	25.1827	-0.8526	26.2361	63.0361	-1.26463	18.6501	22.6288	-0.278977	71.4688	10.3401	2.78906	193.042	146.744	0.395612	16.0587	25.0946	-0.644026	14.6117	49.8626	-1.77084	16.4875	27.0419	-0.713824	61.3682	26.3397	1.22025	cDNA|peroxidase precursor, putative, expressed	K00434|1|0.0|665|osa:4336886|L-ascorbate peroxidase [EC:1.11.1.11]	GO:0044436;GO:0009534//chloroplast thylakoid	GO:0016209//antioxidant activity;GO:0005506//iron ion binding	GO:0006950//response to stress;GO:0008152//metabolic process	gi|115460338|ref|NP_001053769.1|/0/Os04g0602100 [Oryza sativa Japonica Group]
LOC_Os04g43800.1	124.352	108.357	0.198636	1.97667	2.65423	-0.425222	5.13317	1.74912	1.55322	7.45202	2.83361	1.39499	15.9414	36.9072	-1.21112	35.7031	23.3448	0.612946	2.24734	1.6954	0.4066	6.48708	2.13467	1.60356	6.4399	12.5152	-0.958569	10.8771	15.6135	-0.5215	cDNA|phenylalanine ammonia-lyase, putative, expressed	K10775|1|0.0|1341|osa:4336415|phenylalanine ammonia-lyase [EC:4.3.1.24]	GO:0044424//intracellular part	GO:0016841//ammonia-lyase activity	GO:0006558//L-phenylalanine metabolic process	gi|115459452|ref|NP_001053326.1|/0/Os04g0518400 [Oryza sativa Japonica Group]
LOC_Os04g57720.1	123.686	141.282	-0.1919	12.9431	34.3856	-1.40962	11.2956	19.1393	-0.76078	42.0502	47.4177	-0.173314	48.0639	57.7389	-0.264591	74.2602	43.8042	0.761522	11.2829	26.1535	-1.21287	14.7193	18.5821	-0.336204	17.0344	23.1984	-0.445574	35.7217	56.7527	-0.667889	cDNA|OsRR6 type-A response regulator, expressed	K14492|1|7e-65|246|osa:4337372|two-component response regulator ARR-A family	-	GO:0004871//signal transducer activity	GO:0009725//response to hormone stimulus;GO:0006351//transcription, DNA-dependent;GO:0007165//signal transduction	gi|90265238|emb|CAH67773.1|/8.15242e-64/H0322F07.10 [Oryza sativa Indica Group]
LOC_Os01g72950.1	121.393	146.944	-0.275581	19.1372	29.1521	-0.60722	35.9191	62.912	-0.808583	22.0685	22.5778	-0.0329157	47.995	14.6769	1.70933	118.262	133.706	-0.177082	45.2809	56.0492	-0.30779	23.5771	88.5031	-1.90834	18.9437	20.7397	-0.130682	59.6075	24.7076	1.27054	cDNA|expressed protein	K01528|1|6e-35|145|smo:SELMODRAFT_437242|dynamin GTPase [EC:3.6.5.5]	GO:0043234//protein complex;GO:0009534//chloroplast thylakoid;GO:0016020//membrane	GO:0017111//nucleoside-triphosphatase activity;GO:0016651//oxidoreductase activity, acting on NADH or NADPH;GO:0032561//guanyl ribonucleotide binding	GO:0010257;GO:0009207	gi|115442365|ref|NP_001045462.1|/3.18235e-49/Os01g0959900 [Oryza sativa Japonica Group]
LOC_Os03g20100.1	121.217	100.466	0.270883	21.154	19.7593	0.0983998	34.1701	34.0411	0.00545758	30.425	38.7228	-0.347924	75.1789	13.9495	2.43011	115.636	95.9878	0.268671	33.7823	28.435	0.248598	29.5498	63.3848	-1.10099	24.669	31.6257	-0.358399	89.8805	35.4461	1.34238	cDNA|S1 RNA binding domain containing protein, expressed	K02945|1|0.0|681|osa:4332652|small subunit ribosomal protein S1	GO:0009532//plastid stroma;GO:0030529//ribonucleoprotein complex	GO:0003676//nucleic acid binding;GO:0005198//structural molecule activity	GO:0010467//gene expression	gi|108707824|gb|ABF95619.1|/0/30S ribosomal protein S1, chloroplast precursor, putative, expressed [Oryza sativa Japonica Group]
LOC_Os03g15870.1	120.497	105.298	0.194521	50.1656	58.0959	-0.211739	61.0518	71.1719	-0.221274	47.9783	55.0635	-0.198715	122.798	13.1839	3.21945	61.0424	76.337	-0.322571	57.0176	86.8159	-0.606552	20.7118	49.8606	-1.26745	60.4165	49.4148	0.289998	189.114	55.9195	1.75784	cDNA|ribosomal protein L4, putative, expressed	K02926|1|6e-115|412|osa:4332348|large subunit ribosomal protein L4	GO:0000315//organellar large ribosomal subunit;GO:0009532//plastid stroma;GO:0009534//chloroplast thylakoid	GO:0008187//poly-pyrimidine tract binding;GO:0005198//structural molecule activity	GO:0010467//gene expression	gi|115452095|ref|NP_001049648.1|/6.7904e-114/Os03g0265400 [Oryza sativa Japonica Group]
LOC_Os03g18910.1	118.849	102.779	0.209578	2.26017	2.10709	0.101177	2.06704	3.36519	-0.703118	7.95276	4.77166	0.736964	11.9246	43.7922	-1.87673	10.8808	7.71404	0.496228	3.03043	5.37949	-0.827945	3.56545	3.01036	0.244148	5.18649	7.00678	-0.433994	12.2875	26.7533	-1.12252	cDNA|COBRA-like protein 7 precursor, putative, expressed	-	GO:0031225//anchored to membrane;GO:0031410//cytoplasmic vesicle;GO:0043231//intracellular membrane-bounded organelle	-	-	gi|108707689|gb|ABF95484.1|/0/COBRA-like protein 7 precursor, putative, expressed [Oryza sativa Japonica Group]
LOC_Os01g01120.1	118.133	168.615	-0.513323	14.4999	11.1815	0.374938	32.5794	22.928	0.506851	41.1503	61.5079	-0.579868	72.0795	12.078	2.57721	134.51	196.07	-0.543654	13.1315	18.0331	-0.457613	15.5737	22.7925	-0.549448	26.9577	46.3785	-0.782758	116.445	47.3703	1.29759	cDNA|enolase-phosphatase E1, putative, expressed	K09880|1|1e-147|521|osa:4326460|enolase-phosphatase E1 [EC:3.1.3.77];K16054|2|5e-78|289|osa:4350524|methylthioribulose 1-phosphate dehydratase / enolase-phosphatase E1 [EC:4.2.1.109 3.1.3.77]	GO:0043231//intracellular membrane-bounded organelle	GO:0016787//hydrolase activity	GO:0009086//methionine biosynthetic process	gi|15128441|dbj|BAB62625.1|/3.18941e-147/P0402A09.8 [Oryza sativa Japonica Group]
LOC_Os07g02330.1	118.083	116.025	0.0253651	88.3662	83.2636	0.0858085	97.3681	94.1427	0.0486011	46.9105	122.686	-1.38699	26.4215	10.4106	1.34367	75.9597	72.2847	0.0715428	63.2508	59.3266	0.0924038	116.985	78.1833	0.581387	18.0687	18.9781	-0.0708433	22.2998	8.26672	1.43165	cDNA|protein phosphatase 2C, putative, expressed	K01090|1|2e-22|105|sbi:SORBI_01g038410|protein phosphatase [EC:3.1.3.16];K14497|2|2e-15|82.0|aly:ARALYDRAFT_495242|protein phosphatase 2C [EC:3.1.3.16]	GO:0043231//intracellular membrane-bounded organelle	GO:0004721//phosphoprotein phosphatase activity	-	gi|115470303|ref|NP_001058750.1|/0/Os07g0114000 [Oryza sativa Japonica Group]
LOC_Os03g29970.1	117.822	150.24	-0.350657	40.6939	70.3541	-0.789822	74.55	100.917	-0.436883	41.325	29.9989	0.462105	107.499	11.8317	3.18359	80.5098	135.257	-0.748467	35.4919	78.809	-1.15087	28.279	75.2046	-1.41109	46.8553	45.9441	0.0283331	88.9976	37.0864	1.26288	cDNA|histone-like transcription factor and archaeal histone, putative, expressed	K08065|1|9e-54|207|gmx:100813169|nuclear transcription Y subunit beta;K02326|4|2e-08|57.4|smo:SELMODRAFT_115079|DNA polymerase epsilon subunit 3 [EC:2.7.7.7]	GO:0043231//intracellular membrane-bounded organelle	GO:0003677//DNA binding	GO:0006351//transcription, DNA-dependent	gi|125586649|gb|EAZ27313.1|/1.70113e-67/hypothetical protein OsJ_11252 [Oryza sativa Japonica Group]
LOC_Os01g59090.1	117.269	149.917	-0.354345	65.6877	77.6433	-0.241238	14.0439	21.9567	-0.644718	33.2539	23.1705	0.521236	32.5782	6.53624	2.31737	69.4826	99.2546	-0.514483	77.9656	138.69	-0.830954	4.2567	20.8952	-2.29537	30.9369	31.2516	-0.0146001	43.2287	19.0215	1.18436	cDNA|thylakoid lumenal 20 kDa protein, putative, expressed	K02717|1|1e-07|55.8|ath:AT3G55330|photosystem II oxygen-evolving enhancer protein 2	GO:0009523//photosystem II;GO:0009532//plastid stroma;GO:0009534//chloroplast thylakoid	GO:0046872//metal ion binding	GO:0044237//cellular metabolic process	gi|115440559|ref|NP_001044559.1|/5.05321e-121/Os01g0805300 [Oryza sativa Japonica Group]
LOC_Os04g25440.1	116.971	122.132	-0.0622915	191.234	116.411	0.716111	272.189	234.829	0.213001	209.125	170.673	0.293129	76.817	24.2183	1.66533	87.0977	129.877	-0.576437	140.293	153.786	-0.132483	257.274	246.039	0.0644213	162.599	110.976	0.551068	154.592	37.3083	2.0509	cDNA|cytokinin-O-glucosyltransferase 2, putative, expressed	K13030|1|1e-99|362|sbi:SORBI_01g001220|cyanohydrin beta-glucosyltransferase [EC:2.4.1.85];K13692|2|2e-56|218|rcu:RCOM_1154190|UDP-glucose:(indol-3-yl)acetate beta-D-glucosyltransferase [EC:2.4.1.121];K13691|3|8e-52|203|vvi:100242294|pathogen-inducible salicylic acid glucosyltransferase [EC:2.4.1.-];K13493|5|2e-51|202|ath:AT5G05870|cytokinin-N-glucosyltransferase [EC:2.4.1.-]	GO:0043231//intracellular membrane-bounded organelle	GO:0016757//transferase activity, transferring glycosyl groups	-	gi|115457718|ref|NP_001052459.1|/0/Os04g0320700 [Oryza sativa Japonica Group]
LOC_Os02g35180.1	115.128	137.678	-0.25807	26.1358	29.4478	-0.172133	27.4903	40.962	-0.575363	86.9716	41.7464	1.05889	92.8163	13.3263	2.80011	91.1688	110.665	-0.279584	20.1424	32.4085	-0.686136	21.3535	32.1863	-0.591974	91.2993	51.0715	0.838085	112.688	42.7236	1.39922	cDNA|OsRR2 type-A response regulator, expressed	K14492|1|2e-110|398|osa:4329677|two-component response regulator ARR-A family	-	-	-	gi|297599428|ref|NP_001047142.2|/1.84822e-109/Os02g0557800 [Oryza sativa Japonica Group]
LOC_Os05g03620.1	114.156	127.626	-0.160919	12.5217	20.0456	-0.678857	9.90458	10.4205	-0.0732603	23.8715	47.5016	-0.992688	30.4631	129.012	-2.08236	29.2773	21.1603	0.468423	19.2793	19.9084	-0.0463279	14.3993	4.68679	1.61933	13.1289	17.9599	-0.452035	30.996	63.4186	-1.03282	cDNA|TKL_IRAK_CR4L.4 - The CR4L subfamily has homology with Crinkly4, expressed	K00924|1|2e-70|266|osa:4333525|[EC:2.7.1.-]	-	GO:0004672//protein kinase activity;GO:0000166//nucleotide binding	-	gi|222630061|gb|EEE62193.1|/0/hypothetical protein OsJ_16980 [Oryza sativa Japonica Group]
LOC_Os04g37430.1	113.39	101.121	0.165203	3.40763	8.65805	-1.34527	4.96542	9.08315	-0.871276	10.4228	9.89764	0.0745882	17.7649	30.1076	-0.7611	11.003	11.2228	-0.0285387	5.6488	11.7254	-1.05362	6.66822	3.61058	0.885073	10.0819	16.743	-0.731794	14.1493	23.1643	-0.711173	cDNA|lipoxygenase protein, putative, expressed	K00454|1|0.0|1025|sbi:SORBI_06g018040|lipoxygenase [EC:1.13.11.12]	GO:0009536//plastid	GO:0046914//transition metal ion binding;GO:0016702//oxidoreductase activity, acting on single donors with incorporation of molecular oxygen, incorporation of two atoms of oxygen	GO:0009642//response to light intensity;GO:0051707//response to other organism;GO:0006633//fatty acid biosynthetic process;GO:0009694//jasmonic acid metabolic process;GO:0009719;GO:0048229//gametophyte development;GO:0003006//developmental process involved in reproduction;GO:0009900;GO:0006950//response to stress	gi|125548478|gb|EAY94300.1|/0/hypothetical protein OsI_16069 [Oryza sativa Indica Group]
LOC_Os05g50340.1	113.201	99.637	0.184131	0.711718	0.01	6.15323	0.01	0.739315	-6.20812	39.5768	41.947	-0.0839116	37.7673	7.7327	2.28809	179.53	114.516	0.64868	0.753373	0.01	6.23529	0.01	0.01	0	24.4981	11.3472	1.11033	48.4988	7.36838	2.71853	cDNA|MYB family transcription factor, putative, expressed	-	GO:0043231//intracellular membrane-bounded organelle	GO:0003676//nucleic acid binding	-	gi|115465643|ref|NP_001056421.1|/1.15542e-47/Os05g0579600 [Oryza sativa Japonica Group]
LOC_Os12g13350.1	111.534	241.416	-1.11405	72.1448	7.64302	3.23868	3.33234	1.70323	0.968259	29.3621	54.088	-0.881357	2.25021	15.1424	-2.75046	112.727	247.033	-1.13187	6.94247	15.0302	-1.11435	5.77853	9.73895	-0.753064	0.01	0.01	0	11.9058	12.7314	-0.0967326	cDNA|retrotransposon protein, putative, Ty1-copia subclass, expressed	-	-	-	-	gi|77554106|gb|ABA96902.1|/1.7979e-24/retrotransposon protein, putative, Ty1-copia subclass, expressed [Oryza sativa Japonica Group]
LOC_Os02g50600.1	110.876	77.3938	0.518662	4.17847	11.8459	-1.50334	5.47516	8.10987	-0.566778	30.4693	31.4366	-0.045089	61.5695	246.227	-1.9997	21.3196	17.6926	0.269036	8.14768	21.857	-1.42364	6.75399	3.44373	0.971769	46.5757	53.276	-0.193908	138.559	215.159	-0.634901	cDNA|glycosyl transferase 8 domain containing protein, putative, expressed	K13648|1|5e-20|97.8|ath:AT4G38270|alpha-1,4-galacturonosyltransferase [EC:2.4.1.43]	GO:0031410//cytoplasmic vesicle;GO:0043231//intracellular membrane-bounded organelle	GO:0008194//UDP-glycosyltransferase activity	-	gi|115448575|ref|NP_001048067.1|/2.66512e-175/Os02g0739400 [Oryza sativa Japonica Group]
LOC_Os03g12500.1	109.197	46.0167	1.24671	19.3146	291.547	-3.91597	23.9234	219.8	-3.1997	71.1857	58.4943	0.283292	368.105	316.967	0.215784	37.9273	64.8439	-0.773734	96.529	464.163	-2.2656	41.7026	14.8396	1.49069	169.882	244.532	-0.525486	378.499	611.529	-0.692132	cDNA|cytochrome P450, putative, expressed	K01723|1|2e-173|607|zma:542150|hydroperoxide dehydratase [EC:4.2.1.92]	-	GO:0005506//iron ion binding	-	gi|115451671|ref|NP_001049436.1|/0/Os03g0225900 [Oryza sativa Japonica Group]
LOC_Os10g40520.1	108.277	122.825	-0.181883	7.21606	11.0738	-0.617867	22.5414	33.8702	-0.587439	170.028	135.653	0.325851	88.2721	3.77488	4.54745	45.7374	63.5916	-0.47546	4.24355	10.8312	-1.35185	6.99691	31.1715	-2.15544	113.459	142.036	-0.324076	59.1145	10.5144	2.49115	cDNA|LTPL145 - Protease inhibitor/seed storage/LTP family protein precursor, expressed	-	GO:0031410//cytoplasmic vesicle	GO:0005488//binding	GO:0010876	gi|115483326|ref|NP_001065333.1|/3.20634e-46/Os10g0552700 [Oryza sativa Japonica Group]
LOC_Os03g12290.1	106.833	116.023	-0.119055	75.1786	44.429	0.758822	84.4511	68.7661	0.296419	93.0938	71.594	0.378845	43.8736	10.7939	2.02314	137.49	151.093	-0.136106	33.2673	63.9689	-0.943267	36.6473	41.7803	-0.189119	90.5138	72.0044	0.330052	80.1406	20.5706	1.96195	cDNA|glutamine synthetase, catalytic domain containing protein, expressed	K01915|1|0.0|747|osa:4332108|glutamine synthetase [EC:6.3.1.2]	GO:0044424//intracellular part	GO:0016211//ammonia ligase activity;GO:0032559	GO:0006541//glutamine metabolic process;GO:0071941	gi|115451647|ref|NP_001049424.1|/0/Os03g0223400 [Oryza sativa Japonica Group]
LOC_Os06g28950.1	106.264	154.72	-0.542003	124.161	125.086	-0.0107117	81.8826	108.462	-0.405556	96.2698	79.6686	0.273071	81.1995	14.0571	2.53017	46.2544	71.4945	-0.628241	137.674	235.01	-0.771462	50.9681	103.689	-1.0246	49.9168	63.3312	-0.343392	93.8191	41.8294	1.16537	cDNA|expressed protein	-	-	-	-	gi|125555370|gb|EAZ00976.1|/4.07126e-57/hypothetical protein OsI_23009 [Oryza sativa Indica Group]
LOC_Os02g15900.1	105.018	98.2296	0.096402	22.3291	31.1506	-0.480334	51.9678	52.3756	-0.0112769	40.9022	40.5515	0.0124239	82.2109	10.9562	2.90758	74.1023	70.9421	0.0628771	33.1666	32.4923	0.0296303	16.6815	89.6494	-2.42605	35.4681	43.7029	-0.301205	127.334	43.2515	1.5578	cDNA|50S ribosomal protein L21, chloroplast precursor, putative, expressed	K02888|1|2e-76|284|osa:4328932|large subunit ribosomal protein L21	GO:0009526//plastid envelope;GO:0009532//plastid stroma;GO:0030529//ribonucleoprotein complex	GO:0003723//RNA binding;GO:0005198//structural molecule activity	GO:0006950//response to stress;GO:0010467//gene expression	gi|115445399|ref|NP_001046479.1|/2.12294e-75/Os02g0259600 [Oryza sativa Japonica Group]
LOC_Os06g22690.1	103.931	101.395	0.0356273	39.1297	43.5611	-0.154777	41.5906	47.4214	-0.189282	43.4501	56.5771	-0.380857	79.0074	16.1259	2.29261	73.6333	90.5692	-0.298662	72.6037	78.1177	-0.105606	37.5891	50.5146	-0.426388	66.2261	63.9399	0.0506835	134.401	57.9723	1.21311	cDNA|bundle sheath defective protein 2, putative, expressed	-	GO:0043231//intracellular membrane-bounded organelle	GO:0005515//protein binding	GO:0044267//cellular protein metabolic process	gi|115467898|ref|NP_001057548.1|/5.98776e-56/Os06g0332800 [Oryza sativa Japonica Group]
LOC_Os03g60100.1	103.767	104.004	-0.00329083	12.9666	14.0514	-0.115921	40.1369	50.1474	-0.321248	17.8614	13.512	0.402604	86.6932	13.8712	2.64382	67.6854	82.675	-0.288605	21.5384	35.8026	-0.733152	33.143	72.1695	-1.12268	12.3979	20.1431	-0.700196	144.627	37.5878	1.944	cDNA|50S ribosomal protein L17, putative, expressed	K02879|1|7e-107|385|osa:4334555|large subunit ribosomal protein L17	GO:0030529//ribonucleoprotein complex;GO:0009536//plastid	GO:0003723//RNA binding;GO:0005198//structural molecule activity	GO:0010467//gene expression	gi|115456167|ref|NP_001051684.1|/7.58436e-106/Os03g0815400 [Oryza sativa Japonica Group]
LOC_Os04g59330.1	102.953	84.7687	0.280382	15.3848	31.5981	-1.03834	8.49063	20.6655	-1.28328	19.8752	18.9002	0.0725675	15.7745	37.3213	-1.2424	115.191	211.587	-0.877231	2.6674	22.1396	-3.05312	8.01274	18.6197	-1.21646	32.083	24.3172	0.399833	9.9266	13.0443	-0.394048	cDNA|expressed protein	-	-	-	-	gi|115461492|ref|NP_001054346.1|/1.20252e-130/Os04g0689500 [Oryza sativa Japonica Group]
LOC_Os10g39150.1	102.721	118.582	-0.207155	5.83904	13.1397	-1.17013	13.7083	12.5492	0.127458	4.36467	9.03298	-1.04933	79.3963	3.50015	4.50358	51.7852	133.514	-1.36637	39.216	27.1995	0.52786	2.83836	42.8358	-3.91568	6.353	19.6176	-1.62664	108.863	32.9355	1.7248	cDNA|expressed protein	-	GO:0009526//plastid envelope;GO:0009534//chloroplast thylakoid;GO:0009522//photosystem I;GO:0000229	-	GO:0009725//response to hormone stimulus;GO:0009767//photosynthetic electron transport chain	gi|125532779|gb|EAY79344.1|/2.4594e-56/hypothetical protein OsI_34473 [Oryza sativa Indica Group]
LOC_Os02g17920.1	102.35	101.061	0.0182781	0.224623	1.86142	-3.05083	3.3097	3.03333	0.1258	5.71609	6.61937	-0.211667	26.9219	4.63694	2.53753	119.766	91.5597	0.387431	2.02104	3.0344	-0.586311	1.80943	6.06445	-1.74484	7.40961	6.76462	0.131388	37.3881	11.2787	1.72897	cDNA|glyoxalase family protein, putative, expressed	K01759|1|2e-153|541|bdi:100839008|lactoylglutathione lyase [EC:4.4.1.5]	GO:0009526//plastid envelope;GO:0009532//plastid stroma;GO:0044436	GO:0043169//cation binding;GO:0016846//carbon-sulfur lyase activity	GO:0006950//response to stress;GO:0044238//primary metabolic process	gi|125538981|gb|EAY85376.1|/0/hypothetical protein OsI_06754 [Oryza sativa Indica Group]
LOC_Os04g45600.1	102.305	124.757	-0.286248	20.1705	27.7496	-0.460217	56.2058	54.6733	0.0398819	55.8439	56.0024	-0.00408807	52.0469	13.8681	1.90804	99.9206	111.255	-0.155016	36.3635	43.7915	-0.268159	22.0556	36.7586	-0.736934	51.0774	48.9919	0.0601407	57.7397	24.9611	1.20988	cDNA|NDH-M H PLASTOQUINONE DEHY, putative, expressed	-	GO:0043234//protein complex;GO:0009534//chloroplast thylakoid	GO:0016651//oxidoreductase activity, acting on NADH or NADPH	GO:0010257;GO:0008152//metabolic process	gi|115459670|ref|NP_001053435.1|/3.56375e-93/Os04g0539000 [Oryza sativa Japonica Group]
LOC_Os12g38640.1	101.184	148.767	-0.556068	67.502	64.6092	0.06319	116.546	114.663	0.0235011	110.224	95.6564	0.204504	78.2774	18.7251	2.06363	81.3869	163.462	-1.00608	61.8967	81.7637	-0.401599	61.565	107.02	-0.797698	82.0009	55.2464	0.569758	111.62	44.1823	1.33706	cDNA|expressed protein	-	GO:0009579//thylakoid;GO:0009507//chloroplast	-	-	gi|115489236|ref|NP_001067105.1|/1.26164e-65/Os12g0575000 [Oryza sativa Japonica Group]
LOC_Os03g62630.1	100.59	84.8167	0.246069	39.044	53.2259	-0.447027	62.5074	78.0549	-0.320462	37.8404	33.0496	0.195294	113.905	10.0049	3.50906	55.0192	58.5476	-0.0896746	56.5351	65.7521	-0.217891	40.9833	69.8108	-0.768412	56.8777	43.392	0.390434	168.704	63.6838	1.40549	cDNA|ribosomal protein S6, putative, expressed	-	GO:0009534//chloroplast thylakoid;GO:0030529//ribonucleoprotein complex	GO:0003723//RNA binding;GO:0005198//structural molecule activity	GO:0010467//gene expression;GO:0022613//ribonucleoprotein complex biogenesis	gi|125588601|gb|EAZ29265.1|/2.89907e-61/hypothetical protein OsJ_13329 [Oryza sativa Japonica Group]
LOC_Os03g03020.1	98.932	81.7939	0.274445	30.0197	33.3854	-0.153309	56.5186	61.9847	-0.133186	57.9756	49.5744	0.225851	109.693	18.6091	2.55939	45.7279	59.9844	-0.391512	44.8382	48.6921	-0.118961	32.082	61.4573	-0.937822	50.3623	45.6758	0.140915	154.096	48.4302	1.66986	cDNA|L11 domain containing ribosomal protein, putative, expressed	K02867|1|2e-90|330|osa:4331442|large subunit ribosomal protein L11	GO:0009526//plastid envelope;GO:0009532//plastid stroma;GO:0015934//large ribosomal subunit	GO:0005198//structural molecule activity	GO:0010467//gene expression;GO:0022613//ribonucleoprotein complex biogenesis	gi|115450395|ref|NP_001048798.1|/2.51626e-89/Os03g0122200 [Oryza sativa Japonica Group]
LOC_Os02g43600.1	98.2207	94.6166	0.053934	5.09823	12.7136	-1.31831	20.7227	33.3446	-0.686244	16.3728	12.7898	0.35631	77.5678	6.1546	3.65572	81.4388	81.2021	0.00419832	8.39472	16.0335	-0.933533	7.79536	58.1162	-2.89825	15.8876	24.4185	-0.620066	99.3502	35.5788	1.48151	cDNA|50S ribosomal protein L19, chloroplast precursor, putative, expressed	-	GO:0009526//plastid envelope;GO:0009532//plastid stroma;GO:0030529//ribonucleoprotein complex	GO:0005198//structural molecule activity	GO:0010467//gene expression;GO:0022613//ribonucleoprotein complex biogenesis	gi|297721473|ref|NP_001173099.1|/2.50649e-78/Os02g0652600 [Oryza sativa Japonica Group]
LOC_Os06g02490.1	97.9181	32.6866	1.58288	25.0234	20.9652	0.255277	74.4143	22.5533	1.72224	69.0193	57.9438	0.252343	86.5266	29.9862	1.52885	75.3523	27.9901	1.42873	85.3066	19.1743	2.15348	65.2148	44.9068	0.538265	89.0182	21.5125	2.04893	64.54	19.8109	1.7039	cDNA|acyl CoA binding protein, putative, expressed	K08762|1|2e-29|126|osa:4333305|diazepam-binding inhibitor (GABA receptor modulator, acyl-CoA-binding protein)	-	GO:0005504//fatty acid binding	GO:0051234//establishment of localization	gi|115466024|ref|NP_001056611.1|/2.79682e-38/Os06g0115300 [Oryza sativa Japonica Group]
LOC_Os01g01302.1	97.0977	129.284	-0.41304	6.72897	6.27323	0.101177	27.5221	28.4838	-0.0495523	25.5267	32.2599	-0.337733	64.0268	16.9979	1.91332	112.493	119.917	-0.0921993	13.3552	12.6612	0.0769977	19.3104	35.7892	-0.890149	24.9311	21.1586	0.236704	81.5589	33.4391	1.28631	cDNA|shikimate kinase, putative, expressed	K00891|1|6e-47|186|vvi:100266919|shikimate kinase [EC:2.7.1.71]	GO:0009532//plastid stroma	GO:0016301//kinase activity;GO:0032559	GO:0006796//phosphate-containing compound metabolic process;GO:0009668	gi|115433984|ref|NP_001041750.1|/1.45145e-125/Os01g0102600 [Oryza sativa Japonica Group]
LOC_Os04g50970.1	96.1113	62.6839	0.616611	2212.68	2527.28	-0.191793	3116.04	2076.14	0.585811	330.838	230.541	0.521103	135.338	21.1878	2.67526	62.5777	67.7181	-0.113893	2779.95	2776.21	0.00194481	3491.91	2684.13	0.37956	196.919	180.105	0.128769	108.393	45.5496	1.25076	cDNA|seed specific protein Bn15D1B, putative, expressed	-	-	-	-	gi|125549574|gb|EAY95396.1|/6.03238e-47/hypothetical protein OsI_17234 [Oryza sativa Indica Group]
LOC_Os06g21380.1	94.69	68.567	0.465698	1.4653	3.13688	-1.09813	48.8391	23.2377	1.07157	207.249	171.606	0.272266	108.501	151.986	-0.486224	68.5128	58.0132	0.239992	6.41105	3.01631	1.08778	66.9853	22.0485	1.60316	294.778	250.319	0.235857	145.247	171.524	-0.239907	cDNA|OsCttP3 - Putative C-terminal processing peptidase homologue, expressed	K01802|1|2e-07|55.8|ota:Ot01g03920|peptidylprolyl isomerase [EC:5.2.1.8]	GO:0009534//chloroplast thylakoid	GO:0070011	GO:0019538//protein metabolic process;GO:0007165//signal transduction	gi|115467810|ref|NP_001057504.1|/0/Os06g0318600 [Oryza sativa Japonica Group]
LOC_Os03g57240.1	94.1373	136.345	-0.534428	153.029	170.37	-0.154869	58.6385	107.619	-0.876013	180.028	113.41	0.666677	69.28	11.6398	2.57338	35.5262	66.8374	-0.911771	75.0002	224.72	-1.58316	27.3363	62.9753	-1.20397	156.444	100.284	0.641557	109.342	38.1896	1.5176	cDNA|ZOS3-19 - C2H2 zinc finger protein, expressed	-	GO:0044464//cell part	GO:0046914//transition metal ion binding	-	gi|108711438|gb|ABF99233.1|/1.9189e-68/expressed protein [Oryza sativa Japonica Group]
LOC_Os03g49710.1	92.9949	88.9044	0.064897	10.7944	15.9735	-0.565399	55.2924	56.9801	-0.0433757	39.0338	33.7186	0.21118	98.5577	20.8231	2.24279	73.4381	77.3353	-0.0745995	16.3231	21.6816	-0.409561	31.7201	88.4998	-1.48028	40.8625	38.0493	0.102909	138.303	51.7717	1.4176	cDNA|ribosomal protein S13p/S18e, putative, expressed	K02952|1|6e-101|258|osa:4333848|small subunit ribosomal protein S13	GO:0030529//ribonucleoprotein complex;GO:0009536//plastid	GO:0003723//RNA binding;GO:0005198//structural molecule activity	GO:0010467//gene expression	gi|297601533|ref|NP_001051020.2|/6.38702e-100/Os03g0704000 [Oryza sativa Japonica Group]
LOC_Os03g55240.1	92.4087	64.865	0.510589	58.0225	45.9472	0.336635	49.6512	37.9874	0.386305	53.8946	116.721	-1.11486	82.2127	346.723	-2.07635	102.861	46.5304	1.14445	76.6113	57.6812	0.409456	114.542	14.0986	3.02226	110.955	117.258	-0.0797061	197.692	510.124	-1.36759	cDNA|cytochrome P450, putative, expressed	K00517|1|0.0|899|osa:4334183|[EC:1.14.-.-]	GO:0031410//cytoplasmic vesicle	GO:0016491//oxidoreductase activity;GO:0005506//iron ion binding	-	gi|108711202|gb|ABF98997.1|/0/Cytochrome P450 family protein, expressed [Oryza sativa Japonica Group]
LOC_Os08g39430.1	91.8714	82.5202	0.154868	91.0445	106.682	-0.228674	42.617	77.4796	-0.862387	10.5073	6.53785	0.684497	25.4993	1.44196	4.14436	45.6876	47.1091	-0.0442023	81.7626	149.576	-0.871368	24.3219	47.5844	-0.968232	17.0042	9.40437	0.854488	57.2281	9.89296	2.53225	cDNA|thylakoid lumenal 19 kDa protein, chloroplast precursor, putative, expressed	-	GO:0043231//intracellular membrane-bounded organelle;GO:0009523//photosystem II	GO:0046872//metal ion binding	GO:0044237//cellular metabolic process	gi|115477166|ref|NP_001062179.1|/4.20719e-86/Os08g0504500 [Oryza sativa Japonica Group]
LOC_Os02g48190.1	91.6472	75.8068	0.273763	7.97375	10.3667	-0.378631	9.67361	11.3256	-0.227466	25.8432	14.9589	0.78878	25.3102	173.532	-2.77741	163.63	185.504	-0.181016	12.4023	10.9129	0.184565	26.1351	9.40193	1.47496	21.3161	41.1512	-0.948988	26.0862	72.275	-1.47021	cDNA|expressed protein	-	-	-	-	gi|297599830|ref|NP_001047907.2|/0/Os02g0712500 [Oryza sativa Japonica Group]
LOC_Os03g55930.1	90.7669	86.8655	0.0633833	22.2056	22.8036	-0.0383353	43.7677	44.9402	-0.0381388	47.9918	49.1705	-0.0350076	110.688	26.4139	2.06714	70.0641	74.6686	-0.0918259	43.1605	37.8659	0.188811	32.1898	51.6823	-0.683068	54.5434	46.9672	0.215753	153.326	68.5717	1.16092	cDNA|ribosomal protein, putative, expressed	K02996|1|1e-82|305|osa:4334247|small subunit ribosomal protein S9	GO:0009526//plastid envelope;GO:0000314//organellar small ribosomal subunit;GO:0009532//plastid stroma	GO:0005198//structural molecule activity	GO:0010467//gene expression	gi|115455587|ref|NP_001051394.1|/1.0623e-81/Os03g0769100 [Oryza sativa Japonica Group]
LOC_Os05g33840.1	89.4001	77.133	0.212928	18.9595	18.8898	0.00531684	62.9458	107.719	-0.775097	44.8779	21.0067	1.09516	38.7975	7.1547	2.439	35.2909	52.0077	-0.559428	5.05559	8.30928	-0.716842	17.1963	82.1346	-2.25589	30.5823	33.6508	-0.137945	42.8445	16.557	1.37166	cDNA|transketolase, putative, expressed	K01662|1|0.0|1384|osa:4338768|1-deoxy-D-xylulose-5-phosphate synthase [EC:2.2.1.7]	GO:0009536//plastid	GO:0016903//oxidoreductase activity, acting on the aldehyde or oxo group of donors;GO:0016744	GO:0006772//thiamine metabolic process;GO:0006721//terpenoid metabolic process	gi|115463849|ref|NP_001055524.1|/0/Os05g0408900 [Oryza sativa Japonica Group]
LOC_Os02g45460.1	87.7829	99.958	-0.187383	69.8484	60.233	0.213674	54.2242	85.8159	-0.662308	15.3719	32.437	-1.07734	16.544	4.04485	2.03215	76.2849	114.962	-0.59169	72.2475	122.308	-0.759504	34.809	51.8832	-0.575806	7.79722	9.42153	-0.273002	26.7354	7.34149	1.86461	cDNA|expressed protein	-	GO:0009536//plastid	-	-	gi|115447897|ref|NP_001047728.1|/9.61638e-132/Os02g0677600 [Oryza sativa Japonica Group]
LOC_Os05g15160.1	86.1266	70.5008	0.28882	21.5245	20.2585	0.0874531	55.9749	71.2847	-0.348812	37.8469	31.0483	0.285661	33.2452	5.53218	2.58723	76.698	70.5299	0.120954	28.5416	32.494	-0.187108	40.434	86.6065	-1.09891	21.2443	17.2202	0.302972	38.0067	17.1325	1.14952	cDNA|phosphate/phosphate translocator, putative, expressed	K15283|1|0.0|692|osa:4338191|solute carrier family 35, member E1	GO:0031224//intrinsic to membrane;GO:0009941//chloroplast envelope	-	GO:0051234//establishment of localization	gi|115462803|ref|NP_001055001.1|/0/Os05g0241200 [Oryza sativa Japonica Group]
LOC_Os05g35290.1	85.6623	77.5293	0.143919	6.49209	39.2285	-2.59515	40.0536	67.358	-0.749915	85.3716	225.443	-1.40094	266.65	302.715	-0.183013	10.7799	20.5751	-0.932557	19.3072	39.8978	-1.04717	89.2618	49.1607	0.860538	119.491	164.296	-0.459388	175.351	302.535	-0.786859	cDNA|phenylalanine ammonia-lyase, putative, expressed	K10775|1|0.0|1315|osa:4338861|phenylalanine ammonia-lyase [EC:4.3.1.24]	GO:0044424//intracellular part	GO:0016841//ammonia-lyase activity	GO:0006558//L-phenylalanine metabolic process	gi|115464017|ref|NP_001055608.1|/0/Os05g0427400 [Oryza sativa Japonica Group]
LOC_Os02g04460.1	84.4975	58.5756	0.528609	19.1178	22.8344	-0.256295	41.2326	36.2732	0.184883	41.0012	32.9481	0.315472	109.409	16.1082	2.76386	44.3842	32.5298	0.448286	38.4084	38.9647	-0.0207469	28.0895	68.0473	-1.27651	44.3925	38.014	0.223785	154.508	48.8755	1.6605	cDNA|ribosomal protein L3, putative, expressed	K02906|1|6e-127|451|osa:4328236|large subunit ribosomal protein L3	GO:0030529//ribonucleoprotein complex;GO:0009536//plastid	GO:0003723//RNA binding;GO:0005198//structural molecule activity	GO:0010467//gene expression	gi|115444097|ref|NP_001045828.1|/6.86208e-126/Os02g0137200 [Oryza sativa Japonica Group]
LOC_Os07g06834.1	84.0997	0.01	13.0379	187.293	0.645084	8.18159	167.382	0.161725	10.0154	124.579	0.547815	7.82916	112.956	0.338306	8.38322	46.8187	0.455461	6.68361	65.4257	0.150226	8.76658	107.071	0.01	13.3863	54.6316	0.551602	6.62996	72.5245	0.322367	7.81362	cDNA|expressed protein	-	-	-	-	gi|297725401|ref|NP_001175064.1|/1.29283e-82/Os07g0162450 [Oryza sativa Japonica Group]
LOC_Os04g49370.1	83.9943	57.1785	0.554819	367.099	439.929	-0.261098	407.385	375.996	0.115674	24.5953	12.3699	0.991552	18.556	9.25503	1.00358	46.4123	58.9379	-0.34469	349.225	335.042	0.0598172	497.076	427.107	0.218867	16.2894	22.755	-0.482249	16.9171	5.87932	1.52476	cDNA|expressed protein	-	-	-	-	gi|115460124|ref|NP_001053662.1|/2.77433e-71/Os04g0583200 [Oryza sativa Japonica Group]
LOC_Os02g57020.1	83.6066	117.505	-0.491037	3.44655	6.24773	-0.858181	20.7948	34.9068	-0.747288	43.6499	37.1396	0.233018	60.3067	9.12751	2.72402	35.5852	53.5646	-0.59	2.50818	4.78059	-0.930549	9.32673	38.6162	-2.04976	38.1028	29.7645	0.356306	59.6772	26.3154	1.18127	cDNA|YCF37, putative, expressed	-	-	-	-	-
LOC_Os06g05420.1	82.5054	65.0831	0.342206	4.22964	15.6084	-1.88372	16.3863	27.4603	-0.74486	37.1236	57.9029	-0.641299	26.3627	373.379	-3.82407	251.302	124.252	1.01615	8.95437	38.7719	-2.11435	114.192	31.4031	1.86249	67.9919	52.6836	0.368008	93.3175	306.525	-1.71578	cDNA|expressed protein	-	-	-	-	gi|115466396|ref|NP_001056797.1|/3.06442e-28/Os06g0146800 [Oryza sativa Japonica Group]
LOC_Os07g42730.1	81.6424	85.3258	-0.0636635	83.386	86.5428	-0.0536087	100.765	65.8842	0.612994	60.6881	109.32	-0.849066	104.569	3.14818	5.05379	135.513	133.588	0.0206488	121.664	66.3256	0.875269	114.599	45.0257	1.34777	118.516	77.5662	0.611578	97.4665	36.1649	1.43032	cDNA|EF hand family protein, expressed	-	-	-	-	gi|115473389|ref|NP_001060293.1|/1.27601e-71/Os07g0619400 [Oryza sativa Japonica Group]
LOC_Os06g05440.1	80.8396	52.7867	0.614889	2533.08	2107.2	0.265561	2703.3	2125.13	0.347172	411.829	325.933	0.337473	554.425	96.7949	2.51799	208.579	252.346	-0.274807	2548.06	2174.54	0.228685	2824.34	1990.09	0.505079	457.153	494.884	-0.114411	570.369	283.469	1.00871	cDNA|expressed protein	-	GO:0044464//cell part	-	-	gi|115466402|ref|NP_001056800.1|/4.80945e-40/Os06g0147100 [Oryza sativa Japonica Group]
LOC_Os05g27100.1	80.5948	68.9476	0.225186	5.69673	6.53325	-0.197668	12.8182	12.0466	0.0895653	9.01251	14.8547	-0.720916	58.8212	6.6315	3.14893	42.4658	48.6079	-0.19489	17.229	14.1348	0.285584	4.71185	18.0168	-1.93498	15.9515	20.3637	-0.3523	71.1384	26.1188	1.44554	cDNA|expressed protein	-	GO:0009532//plastid stroma;GO:0009534//chloroplast thylakoid	GO:0043169//cation binding	GO:0006812//cation transport	gi|54291811|gb|AAV32180.1|/2.03995e-55/unknown protein [Oryza sativa Japonica Group]
LOC_Os08g23410.1	80.5898	55.906	0.527595	78.4897	82.9916	-0.0804625	78.254	102.301	-0.386584	60.5769	57.9715	0.0634243	120.453	5.63155	4.4188	67.3882	44.624	0.594676	94.2135	189.769	-1.01024	19.982	94.3596	-2.23947	62.8697	61.7828	0.0251591	151.374	44.1564	1.77742	cDNA|rubredoxin family protein, putative, expressed	-	GO:0009534//chloroplast thylakoid	GO:0043169//cation binding	-	gi|115475890|ref|NP_001061541.1|/2.19764e-80/Os08g0323400 [Oryza sativa Japonica Group]
LOC_Os02g46980.1	80.5073	117.959	-0.551097	24.1348	33.4633	-0.471466	223.493	208.466	0.100413	135.243	107.887	0.326024	153.967	45.506	1.75849	71.3445	100.734	-0.497676	9.44356	17.3981	-0.881526	107.515	206.585	-0.942201	94.4599	96.4059	-0.0294194	125.154	55.515	1.17275	cDNA|pentatricopeptide, putative, expressed	K15078|1|5e-83|307|vvi:100250139|structure-specific endonuclease subunit SLX1 [EC:3.6.1.-];K03798|5|7e-61|233|rcu:RCOM_0340700|cell division protease FtsH [EC:3.4.24.-]	-	-	-	gi|125583346|gb|EAZ24277.1|/0/hypothetical protein OsJ_08028 [Oryza sativa Japonica Group]
LOC_Os04g46970.1	80.1742	128.151	-0.676637	5.63635	15.0773	-1.41955	7.74155	11.7098	-0.597021	27.612	42.389	-0.618395	38.1941	94.4815	-1.30668	187.669	149.246	0.330499	13.4404	12.8494	0.0648685	12.7228	6.15377	1.04788	15.7529	24.7424	-0.651375	31.4127	91.6332	-1.54452	cDNA|glucosyltransferase, putative, expressed	K13495|1|7e-140|496|osa:4336681|cis-zeatin O-glucosyltransferase [EC:2.4.1.215]	-	GO:0016757//transferase activity, transferring glycosyl groups	-	gi|125549300|gb|EAY95122.1|/0/hypothetical protein OsI_16939 [Oryza sativa Indica Group]
LOC_Os09g34230.1	79.2725	127.337	-0.683764	0.112247	0.116272	-0.0508262	1.14062	0.466396	1.29019	3.49115	2.76471	0.336574	13.1451	67.9285	-2.36949	188.206	168.237	0.161817	0.118816	0.108309	0.133581	0.339072	0.01	5.08352	8.47856	6.86014	0.305583	25.9559	57.6394	-1.15099	cDNA|UDP-glucoronosyl/UDP-glucosyl transferase, putative, expressed	K13691|1|0.0|874|osa:4347592|pathogen-inducible salicylic acid glucosyltransferase [EC:2.4.1.-]	-	GO:0016740//transferase activity	-	gi|115480181|ref|NP_001063684.1|/0/Os09g0518000 [Oryza sativa Japonica Group]
LOC_Os02g53130.1	78.4442	74.24	0.0794691	0.01	0.01	0	0.01	0.0659585	-2.72156	16.7567	42.0593	-1.32769	6.68078	53.6036	-3.00424	39.3199	26.687	0.559124	0.0672127	0.0612688	0.133581	0.0639361	0.01	2.67663	18.092	6.63653	1.44685	5.60363	11.9642	-1.0943	cDNA|nitrate reductase, putative, expressed	K00360|1|0.0|971|ppp:PHYPADRAFT_184973|nitrate reductase (NADH) [EC:1.7.1.1];K00387|5|1e-105|382|olu:OSTLU_3554|sulfite oxidase [EC:1.8.3.1]	-	GO:0008940//nitrate reductase activity;GO:0005506//iron ion binding;GO:0050662//coenzyme binding	GO:0042126//nitrate metabolic process;GO:0006091//generation of precursor metabolites and energy	gi|115448947|ref|NP_001048253.1|/0/Os02g0770800 [Oryza sativa Japonica Group]
LOC_Os03g10640.1	78.387	53.0657	0.562834	5.1606	9.34191	-0.856179	9.57166	5.62093	0.76796	6.8944	4.40738	0.645503	11.4599	31.6273	-1.46457	48.8685	34.1029	0.519009	10.1828	10.2008	-0.00255547	8.42512	4.97792	0.759155	7.61696	13.8017	-0.857561	8.00372	16.4432	-1.03875	cDNA|calcium-transporting ATPase, plasma membrane-type, putative, expressed	K01537|1|0.0|1970|osa:4331984|Ca2+-transporting ATPase [EC:3.6.3.8]	GO:0031224//intrinsic to membrane;GO:0043231//intracellular membrane-bounded organelle;GO:0031090//organelle membrane	GO:0046914//transition metal ion binding;GO:0046873//metal ion transmembrane transporter activity;GO:0019829//cation-transporting ATPase activity;GO:0005515//protein binding;GO:0032559;GO:0016836//hydro-lyase activity	GO:0010035//response to inorganic substance;GO:0009206;GO:0006816//calcium ion transport	gi|115451413|ref|NP_001049307.1|/0/Os03g0203700 [Oryza sativa Japonica Group]
LOC_Os08g01170.1	77.7024	115.09	-0.56673	29.2632	38.1135	-0.381216	28.2058	78.6769	-1.47995	15.4126	12.6816	0.281373	44.6878	2.57157	4.11916	47.2526	71.76	-0.602788	38.7199	66.439	-0.778956	13.4329	32.9965	-1.29654	18.1045	16.1999	0.160367	49.7561	22.4993	1.14499	cDNA|acetyltransferase, GNAT family, putative, expressed	-	GO:0009536//plastid	GO:0016407//acetyltransferase activity	-	gi|115474337|ref|NP_001060765.1|/7.26816e-76/Os08g0102000 [Oryza sativa Japonica Group]
LOC_Os07g30960.1	76.0867	87.3575	-0.199287	1.08144	1.9915	-0.880901	8.18092	17.2251	-1.07418	19.1394	28.2221	-0.560282	23.9661	11.2275	1.09396	62.9979	71.4766	-0.182168	0.508771	2.66673	-2.38998	4.35572	8.1752	-0.908343	25.8502	18.6255	0.472897	27.1147	12.3157	1.13857	cDNA|monooxygenase, putative, expressed	K09838|1|1e-16|86.3|zma:100285076|zeaxanthin epoxidase [EC:1.14.13.90]	GO:0043231//intracellular membrane-bounded organelle	GO:0016709//oxidoreductase activity, acting on paired donors, with incorporation or reduction of molecular oxygen, NADH or NADPH as one donor, and incorporation of one atom of oxygen	GO:0008152//metabolic process	gi|297607244|ref|NP_001059681.2|/0/Os07g0491900 [Oryza sativa Japonica Group]
LOC_Os03g12020.1	75.1436	66.7162	0.171613	11.8404	18.6991	-0.659248	31.559	51.416	-0.704166	16.6479	13.489	0.303548	70.1477	9.70103	2.85419	53.7631	53.1883	0.0155055	15.8208	18.5422	-0.228989	26.5811	62.0477	-1.22298	15.5897	17.7086	-0.183857	83.6983	31.952	1.38929	cDNA|50S ribosomal protein L15, chloroplast precursor, putative, expressed	K02876|1|1e-106|384|osa:4332089|large subunit ribosomal protein L15	GO:0000315//organellar large ribosomal subunit;GO:0009532//plastid stroma	GO:0005198//structural molecule activity	GO:0010467//gene expression	gi|115451609|ref|NP_001049405.1|/1.03512e-105/Os03g0219900 [Oryza sativa Japonica Group]
LOC_Os08g16830.1	73.9574	69.6399	0.0867809	0.225405	0.93395	-2.05083	1.14525	2.34145	-1.03174	44.8256	42.0356	0.0927133	15.6732	7.10207	1.14199	30.9933	28.7944	0.106167	0.01	0.869988	-6.44292	0.907863	2.67765	-1.56042	28.233	21.7621	0.375565	22.9138	9.56779	1.25996	cDNA|retrotransposon protein, putative, SINE subclass, expressed	-	GO:0031410//cytoplasmic vesicle	-	-	gi|115475638|ref|NP_001061415.1|/4.03504e-36/Os08g0269700 [Oryza sativa Japonica Group]
LOC_Os12g10630.1	73.7918	100.496	-0.445605	27.6062	18.2827	0.594509	26.213	13.6331	0.943168	61.8478	45.9144	0.429778	90.2635	9.67008	3.22254	21.6378	36.9234	-0.770986	40.5593	39.447	0.0401169	13.8227	16.7799	-0.279694	71.3973	49.5723	0.526336	125.715	50.4454	1.31736	cDNA|ZF-HD protein dimerisation region containing protein, expressed	-	GO:0043229//intracellular organelle	-	-	gi|108862320|gb|ABA96146.2|/4.0717e-87/ZF-HD protein dimerisation region containing protein, expressed [Oryza sativa Japonica Group]
LOC_Os02g26430.1	73.1656	100.445	-0.457162	0.558331	1.1567	-1.05083	0.01	0.386653	-5.27297	1.75408	10.4777	-2.57854	2.72439	52.7757	-4.27587	9.57333	6.71499	0.511635	1.37902	1.61623	-0.228989	0.01	0.01	0	0.355895	0.824233	-1.2116	16.0086	44.8942	-1.48768	cDNA|WRKY42, expressed	K13425|1|1e-21|102|rcu:RCOM_1616660|WRKY transcription factor 22	GO:0043231//intracellular membrane-bounded organelle	-	-	gi|115446041|ref|NP_001046800.1|/1.90117e-89/Os02g0462800 [Oryza sativa Japonica Group]
LOC_Os02g52990.1	73.138	22.6665	1.69006	9.39075	9.95909	-0.0847736	22.7205	18.1162	0.326713	26.763	10.0309	1.41579	19.8428	3.15804	2.65151	76.9696	39.2461	0.971739	31.7145	12.2975	1.36678	27.6919	23.1803	0.256564	37.6257	8.71392	2.11033	15.9854	5.78702	1.46586	cDNA|OsSAUR12 - Auxin-responsive SAUR gene family member, expressed	K14488|1|3e-30|130|osa:4330855|SAUR family protein	GO:0043231//intracellular membrane-bounded organelle	GO:0005515//protein binding	GO:0009755//hormone-mediated signaling pathway	gi|115448923|ref|NP_001048241.1|/2.83479e-29/Os02g0769100 [Oryza sativa Japonica Group]
LOC_Os02g45660.1	71.0141	66.1591	0.102167	18.3201	67.1496	-1.87395	35.0847	64.9599	-0.888706	74.0475	58.574	0.338192	135.219	117.896	0.19778	75.4523	86.7481	-0.201268	41.5817	85.8374	-1.04566	30.3311	34.4327	-0.182981	100.552	123.107	-0.291968	160.772	158.117	0.0240223	cDNA|2-C-methyl-D-erythritol 2,4-cyclodiphosphate synthase, chloroplast precursor, putative, expressed	K01770|1|2e-106|384|osa:4330320|2-C-methyl-D-erythritol 2,4-cyclodiphosphate synthase [EC:4.6.1.12]	-	GO:0016849//phosphorus-oxygen lyase activity	GO:0006721//terpenoid metabolic process	gi|115447923|ref|NP_001047741.1|/2.03596e-105/Os02g0680600 [Oryza sativa Japonica Group]
LOC_Os05g23880.1	70.6129	37.6168	0.908553	14.9735	7.43867	1.00929	25.0489	8.78225	1.51208	39.8414	19.4439	1.03495	41.9837	17.3198	1.2774	45.2924	27.3654	0.726918	21.5105	7.61724	1.4977	11.3335	8.58021	0.401513	12.4176	15.0221	-0.274698	29.585	13.8147	1.09866	cDNA|lipoxygenase, putative, expressed	K00454|1|0.0|1630|osa:4338358|lipoxygenase [EC:1.13.11.12]	GO:0043231//intracellular membrane-bounded organelle	GO:0046914//transition metal ion binding;GO:0016702//oxidoreductase activity, acting on single donors with incorporation of molecular oxygen, incorporation of two atoms of oxygen	GO:0006633//fatty acid biosynthetic process	gi|115463087|ref|NP_001055143.1|/0/Os05g0304600 [Oryza sativa Japonica Group]
LOC_Os05g08900.1	69.9959	26.9023	1.37954	163.436	25.1097	2.70241	214.709	14.018	3.93703	83.9673	131.459	-0.646709	50.8721	31.36	0.697952	11.6187	6.57972	0.82035	127.106	14.8298	3.09946	177.275	19.971	3.15001	30.5845	19.7002	0.634593	26.6604	17.7225	0.589115	cDNA|expressed protein	-	GO:0043231//intracellular membrane-bounded organelle	-	-	gi|297723765|ref|NP_001174246.1|/1.79449e-71/Os05g0181800 [Oryza sativa Japonica Group]
LOC_Os02g02000.1	69.6613	91.6173	-0.395263	10.9616	11.7999	-0.106321	15.6162	18.7544	-0.264187	14.7879	15.4091	-0.059369	24.1873	5.6045	2.10959	18.4974	47.5775	-1.36296	19.2248	36.1899	-0.912623	4.22021	7.42761	-0.815585	10.9946	11.9937	-0.125486	26.6513	11.1259	1.26028	cDNA|cytochrome P450, putative, expressed	K10528|1|0.0|784|osa:4328040|hydroperoxide lyase [EC:4.1.2.-]	-	GO:0005506//iron ion binding;GO:0003824//catalytic activity	-	gi|115443737|ref|NP_001045648.1|/0/Os02g0110200 [Oryza sativa Japonica Group]
LOC_Os03g50810.1	68.4749	49.3056	0.473822	15.2179	13.343	0.189691	6.83427	7.45995	-0.126378	18.0494	11.0804	0.703949	15.3832	87.2525	-2.50385	77.0729	83.1474	-0.109448	6.21416	11.0543	-0.83097	11.4781	9.17122	0.3237	16.8393	17.4675	-0.0528387	6.81271	14.1028	-1.04968	cDNA|receptor protein kinase TMK1 precursor, putative, expressed	K00924|1|0.0|1462|osa:4333912|[EC:2.7.1.-]	GO:0005618//cell wall;GO:0016020//membrane	GO:0004672//protein kinase activity;GO:0000166//nucleotide binding	GO:0009987//cellular process;GO:0023052//signaling;GO:0048229//gametophyte development	gi|108710763|gb|ABF98558.1|/0/Protein kinase domain containing protein, expressed [Oryza sativa Japonica Group]
LOC_Os08g44290.1	68.4434	59.7272	0.196525	90.3466	86.8943	0.0562092	72.8095	83.2752	-0.193761	44.6515	55.7099	-0.319224	99.7643	14.5698	2.77554	44.0566	49.3485	-0.163649	90.4537	148.758	-0.717717	42.3814	77.1667	-0.864547	59.8979	58.8694	0.0249868	138.432	66.2754	1.06263	cDNA|RNA recognition motif containing protein, putative, expressed	K00573|1|4e-42|171|osa:4346293|protein-L-isoaspartate(D-aspartate) O-methyltransferase [EC:2.1.1.77];K11294|2|4e-37|154|smo:SELMODRAFT_15428|nucleolin	GO:0032991//macromolecular complex;GO:0043231//intracellular membrane-bounded organelle	GO:0005488//binding	-	gi|297608990|ref|NP_001062481.2|/6.33124e-96/Os08g0557100 [Oryza sativa Japonica Group]
LOC_Os09g36040.1	67.9314	54.3031	0.323044	16.6177	19.3653	-0.220751	14.4509	12.6146	0.196065	60.6908	63.251	-0.0596106	74.1182	7.11778	3.38033	96.2595	68.2472	0.49616	23.8483	22.2019	0.103208	6.75745	37.7901	-2.48346	111.527	71.897	0.633394	108.169	52.7706	1.03548	cDNA|rhodanese-like domain containing protein, putative, expressed	-	GO:0009534//chloroplast thylakoid	-	GO:0032502//developmental process	gi|115480305|ref|NP_001063746.1|/9.7752e-120/Os09g0530000 [Oryza sativa Japonica Group]
LOC_Os03g55720.2	67.8644	88.5562	-0.383938	12.2115	38.2293	-1.64644	29.2301	62.8614	-1.10472	11.5093	11.2195	0.0367988	43.6968	2.35869	4.21147	84.0217	79.9168	0.072263	21.5437	57.6063	-1.41896	17.4878	46.3033	-1.40477	11.4165	23.3152	-1.03015	58.2038	18.8233	1.62859	cDNA|cytochrome b6f complex subunit, putative, expressed	-	-	-	-	gi|115455555|ref|NP_001051378.1|/2.80493e-47/Os03g0765900 [Oryza sativa Japonica Group]
LOC_Os05g46840.1	67.5685	93.5949	-0.47008	1.87628	9.28589	-2.30717	2.11846	4.33118	-1.03174	10.2174	52.8159	-2.36995	7.248	31.7107	-2.12932	72.7979	88.8402	-0.287316	18.3162	9.25342	0.985059	4.4083	2.02626	1.1214	8.37193	7.75558	0.110326	7.68531	18.3459	-1.25528	cDNA|proline-rich protein, putative, expressed	-	-	-	-	gi|115465235|ref|NP_001056217.1|/7.27096e-34/Os05g0546400 [Oryza sativa Japonica Group]
LOC_Os10g26940.1	67.0703	20.877	1.68376	8460.02	5168.63	0.71088	19890	8999.1	1.14419	12218.9	7907.8	0.627764	818.097	275.329	1.57111	30.1616	35.1941	-0.222622	12113.5	5810.6	1.05986	17306	12081.4	0.518479	7463.66	7905.57	-0.0829869	2525.03	942.651	1.4215	cDNA|BURP domain containing protein, expressed	-	-	-	-	gi|115481958|ref|NP_001064572.1|/5.3255e-161/Os10g0409400 [Oryza sativa Japonica Group]
LOC_Os06g06360.1	66.2581	102.165	-0.624731	1.40288	5.50135	-1.97139	3.66574	8.11912	-1.14722	11.0499	124.641	-3.49567	11.3683	49.5368	-2.12349	22.0057	23.9405	-0.121573	5.30353	3.09409	0.777437	9.28277	7.89974	0.23275	7.76067	6.47926	0.260352	23.0597	49.2777	-1.09556	cDNA|WRKY113, expressed	K13425|1|3e-12|72.0|rcu:RCOM_1616660|WRKY transcription factor 22;K13426|5|2e-11|69.7|vvi:100251862|WRKY transcription factor 29	-	-	-	gi|115466528|ref|NP_001056863.1|/1.59298e-152/Os06g0158100 [Oryza sativa Japonica Group]
LOC_Os04g50110.1	65.3947	76.6318	-0.228769	9.93893	8.12025	0.291566	17.9233	20.2124	-0.173402	17.8113	14.1611	0.33086	34.0677	6.38784	2.415	64.8062	74.5328	-0.201744	15.1141	14.9932	0.0115907	7.47057	38.3983	-2.36175	11.9122	21.6985	-0.865151	41.1273	17.3911	1.24175	cDNA|RNA recognition motif containing protein, putative, expressed	K11294|1|2e-08|58.5|smo:SELMODRAFT_15428|nucleolin;K13201|4|2e-06|52.4|bdi:100828363|nucleolysin TIA-1/TIAR;K13126|5|2e-06|52.0|vvi:100255846|polyadenylate-binding protein	GO:0009536//plastid	GO:0005488//binding	-	gi|115460220|ref|NP_001053710.1|/3.00696e-83/Os04g0591000 [Oryza sativa Japonica Group]
LOC_Os03g12510.1	65.1106	20.3245	1.67968	6.29113	13.0334	-1.05083	9.09753	6.53507	0.477273	14.3673	73.2202	-2.34945	20.1454	132.498	-2.71745	25.3717	22.4157	0.178714	17.6728	10.0395	0.815841	34.8408	2.61308	3.73696	48.353	13.7166	1.81769	43.2482	100.954	-1.22299	cDNA|non-symbiotic hemoglobin 2, putative, expressed	-	-	GO:0005506//iron ion binding	GO:0015669//gas transport	gi|115451673|ref|NP_001049437.1|/2.52786e-90/Os03g0226200 [Oryza sativa Japonica Group]
LOC_Os05g40180.1	64.9181	92.2887	-0.507534	3.51319	6.52018	-0.892128	10.8588	20.8828	-0.943455	12.6469	16.0531	-0.344072	22.4106	3.49894	2.67919	49.6194	75.0844	-0.597608	6.04306	11.7706	-0.961838	6.73111	14.9126	-1.14761	10.7771	12.3608	-0.197796	34.8308	15.6096	1.15793	cDNA|serine/threonine-protein kinase stt7, chloroplast precursor, putative, expressed	K03671|1|4e-15|52.8|ppp:PHYPADRAFT_114968|thioredoxin 1	GO:0009536//plastid	GO:0004672//protein kinase activity;GO:0032559	GO:0006464//cellular protein modification process;GO:0042548//regulation of photosynthesis, light reaction	gi|218196978|gb|EEC79405.1|/0/hypothetical protein OsI_20353 [Oryza sativa Indica Group]
LOC_Os03g57149.1	64.3752	85.8803	-0.415821	68.84	73.2314	-0.0892151	209.702	311.748	-0.572039	77.5663	52.5274	0.56236	148.894	21.0094	2.82517	66.8732	101.826	-0.606605	29.8026	44.0345	-0.563195	59.1918	211.334	-1.83605	105.313	70.2924	0.583245	201.672	74.1526	1.44344	cDNA|mTERF domain containing protein, expressed	K15032|1|1e-28|125|ppp:PHYPADRAFT_22863|mTERF domain-containing protein, mitochondrial	GO:0043231//intracellular membrane-bounded organelle	-	-	gi|115455761|ref|NP_001051481.1|/5.04223e-143/Os03g0785200 [Oryza sativa Japonica Group]
LOC_Os09g28650.1	63.6396	55.8228	0.189072	1.63124	6.75894	-2.05083	2.39434	3.76554	-0.653229	24.5991	76.2116	-1.63141	61.8535	155.57	-1.33064	187.362	156.95	0.25552	3.06971	11.0181	-1.8437	3.46758	2.54458	0.4465	37.7793	14.2881	1.40278	59.5273	78.6238	-0.401416	cDNA|gibberellin receptor, putative, expressed	K13258|1|1e-52|205|gmx:547489|2-hydroxyisoflavanone dehydratase [EC:4.2.1.105];K14493|2|2e-30|131|aly:ARALYDRAFT_477795|gibberellin receptor GID1 [EC:3.-.-.-]	GO:0043231//intracellular membrane-bounded organelle	-	-	gi|115479595|ref|NP_001063391.1|/5.94401e-163/Os09g0460700 [Oryza sativa Japonica Group]
LOC_Os03g49830.1	61.097	50.6671	0.270052	19.2718	13.0014	0.567819	47.4019	29.5666	0.680977	11.8296	10.7802	0.134023	11.393	2.36229	2.26989	49.8594	67.5583	-0.438268	17.5751	18.2142	-0.0515302	34.0338	30.5246	0.156994	7.5596	6.21521	0.282507	8.61141	3.27417	1.39512	cDNA|expressed protein	-	-	-	-	gi|297601543|ref|NP_001051027.2|/2.26684e-146/Os03g0705800 [Oryza sativa Japonica Group]
LOC_Os12g39930.1	60.8614	151.59	-1.31657	160.935	24.3959	2.72176	51.8532	26.5033	0.968259	31.446	39.7083	-0.336565	72.7227	34.1176	1.09189	60.1848	160.764	-1.41747	36.3559	32.194	0.175401	56.3219	104.915	-0.897454	36.5925	48.6747	-0.411626	28.5018	42.6696	-0.582159	cDNA|expressed protein	-	-	-	-	gi|77556968|gb|ABA99764.1|/1.73728e-35/hypothetical protein LOC_Os12g39930 [Oryza sativa Japonica Group]
LOC_Os02g51020.1	60.6238	82.0939	-0.437389	35.8113	52.6945	-0.557238	56.545	54.7505	0.046526	25.79	17.6088	0.550519	33.4363	4.98825	2.74481	46.6882	74.6783	-0.67763	55.5972	64.3253	-0.210373	16.088	57.3165	-1.83297	13.8718	25.7011	-0.889674	69.5468	26.0477	1.41683	cDNA|expressed protein	-	GO:0009507//chloroplast	-	-	gi|115448639|ref|NP_001048099.1|/3.90819e-82/Os02g0744000 [Oryza sativa Japonica Group]
LOC_Os01g04350.1	60.2916	54.0487	0.157696	71.7129	143.913	-1.00489	100.07	137.951	-0.463148	131.135	128.863	0.0252162	341.888	117.427	1.54175	240.506	183.295	0.391905	31.1426	117.891	-1.9205	79.2041	87.5947	-0.145268	139.87	176.443	-0.335116	260.645	279.42	-0.10035	cDNA|hsp20/alpha crystallin family protein, putative, expressed	K13993|1|9e-48|188|sbi:SORBI_03g006910|HSP20 family protein	GO:0031410//cytoplasmic vesicle	-	-	gi|75306028|sp|Q943E9.1|HS17B_ORYSJ/4.35878e-66/RecName: Full=17.9 kDa heat shock protein 2; Short=OsHsp17.9B
LOC_Os06g47640.1	60.136	68.8166	-0.194526	218.65	157.387	0.474306	210.329	119.888	0.810962	109.254	98.1775	0.154225	71.2459	1.65355	5.42917	59.7184	76.6791	-0.360658	219.901	158.112	0.475911	200.753	159.153	0.335004	113.018	74.1423	0.60819	93.508	18.3825	2.34676	cDNA|OsCML29 - Calmodulin-related calcium sensor protein, expressed	K13448|1|6e-10|62.8|ath:AT3G10190|calcium-binding protein CML	-	-	-	gi|115469648|ref|NP_001058423.1|/4.23576e-60/Os06g0691600 [Oryza sativa Japonica Group]
LOC_Os02g21040.1	60.1005	56.6235	0.0859748	2.59662	12.9849	-2.32213	5.09525	11.6263	-1.19017	27.9331	51.1967	-0.874074	41.5335	94.4612	-1.18545	10.5402	8.12021	0.376308	10.3309	20.9946	-1.02305	8.20444	2.22401	1.88325	19.4338	20.6203	-0.0854929	52.4125	69.617	-0.409528	cDNA|aspartic proteinase nepenthesin precursor, putative, expressed	K00924|1|5e-19|94.7|ath:AT5G22850|[EC:2.7.1.-]	GO:0031410//cytoplasmic vesicle	GO:0016787//hydrolase activity	-	gi|115445765|ref|NP_001046662.1|/0/Os02g0314600 [Oryza sativa Japonica Group]
LOC_Os06g09610.1	59.6343	77.7262	-0.382259	3.73652	8.09287	-1.11496	2.07106	8.11566	-1.97034	3.68174	3.43629	0.0995346	18.0253	2.3989	2.90958	75.7723	62.6051	0.27539	13.6634	10.6524	0.359141	8.20886	11.3719	-0.470221	8.11963	4.96442	0.709789	19.732	7.56097	1.38389	cDNA|peroxiredoxin, putative, expressed	K03564|1|4e-88|323|osa:4340391|peroxiredoxin Q/BCP [EC:1.11.1.15]	GO:0009526//plastid envelope;GO:0009570//chloroplast stroma;GO:0009534//chloroplast thylakoid	GO:0016209//antioxidant activity;GO:0016705//oxidoreductase activity, acting on paired donors, with incorporation or reduction of molecular oxygen	GO:0008152//metabolic process;GO:0019725//cellular homeostasis	gi|115466906|ref|NP_001057052.1|/4.51171e-87/Os06g0196300 [Oryza sativa Japonica Group]
LOC_Os09g35910.1	59.1895	41.9632	0.496217	65.2628	30.2951	1.10718	82.5537	36.2877	1.18585	85.3739	53.8362	0.665218	44.8443	48.105	-0.101262	18.7515	22.9743	-0.293012	67.3625	28.4817	1.24191	66.1237	46.0603	0.521645	25.3744	29.7427	-0.22916	27.5285	32.101	-0.221691	cDNA|homeobox associated leucine zipper, putative, expressed	K09338|1|9e-33|139|ath:AT3G61890|homeobox-leucine zipper protein	GO:0043231//intracellular membrane-bounded organelle	GO:0003677//DNA binding;GO:0001071//nucleic acid binding transcription factor activity	GO:0006351//transcription, DNA-dependent	gi|75114385|sp|Q651Z5.1|HOX6_ORYSJ/2.90655e-121/RecName: Full=Homeobox-leucine zipper protein HOX6; AltName: Full=HD-ZIP protein HOX6; AltName: Full=Homeodomain transcription factor HOX6; AltName: Full=OsHox6
LOC_Os03g03360.1	58.8721	55.1634	0.0938714	19.7447	28.4559	-0.527264	46.0405	57.3693	-0.317377	26.5205	24.0813	0.139199	59.3428	7.46166	2.99151	33.5907	54.5068	-0.698375	44.2238	47.3998	-0.10006	34.7684	77.257	-1.15189	22.7091	29.4015	-0.372615	100.801	33.773	1.57756	cDNA|ribosomal protein L5, putative, expressed	K02931|1|2e-128|457|osa:4331459|large subunit ribosomal protein L5	GO:0043231//intracellular membrane-bounded organelle;GO:0030529//ribonucleoprotein complex;GO:0031410//cytoplasmic vesicle	GO:0004553//hydrolase activity, hydrolyzing O-glycosyl compounds;GO:0005198//structural molecule activity	GO:0045229//external encapsulating structure organization;GO:0010467//gene expression;GO:0044238//primary metabolic process	gi|115450425|ref|NP_001048813.1|/1.64623e-131/Os03g0124900 [Oryza sativa Japonica Group]
LOC_Os03g18779.1	58.8524	0.01	12.5229	108.162	0.468788	7.85004	64.5362	0.01	12.6559	36.1134	0.1327	8.08822	30.2259	0.01	11.5616	52.6767	0.01	12.363	76.9669	0.145561	9.04647	67.5945	0.01	12.7227	28.7031	0.01	11.487	27.1315	0.01	11.4058	cDNA|expressed protein	-	-	-	-	gi|222624760|gb|EEE58892.1|/4.44551e-118/hypothetical protein OsJ_10514 [Oryza sativa Japonica Group]
LOC_Os08g28710.1	58.6327	62.0102	-0.0808002	3.13999	11.729	-1.90125	3.09408	9.88408	-1.6756	14.0798	15.4848	-0.137226	40.6548	218.96	-2.42917	40.4737	24.867	0.702753	5.43889	17.3527	-1.67377	6.89833	2.1579	1.67662	37.8469	42.8986	-0.180756	75.5748	156.138	-1.04684	cDNA|receptor protein kinase CRINKLY4 precursor, putative, expressed	K00924|1|9e-50|196|osa:4333525|[EC:2.7.1.-];K04733|4|6e-44|177|smo:SELMODRAFT_230241|interleukin-1 receptor-associated kinase 4 [EC:2.7.11.1]	-	-	-	gi|125603218|gb|EAZ42543.1|/0/hypothetical protein OsJ_27109 [Oryza sativa Japonica Group]
LOC_Os02g13350.1	57.7069	70.8718	-0.296468	2.84259	3.11772	-0.133288	5.43727	3.1265	0.798334	20.0147	36.4782	-0.865977	25.2423	5.26849	2.26038	116.612	98.9753	0.236576	4.95592	3.71093	0.417374	3.199	11.0152	-1.7838	40.7686	16.5879	1.29732	54.7299	12.9834	2.07566	cDNA|hydrolase, NUDIX family, domain containing protein, expressed	-	GO:0043231//intracellular membrane-bounded organelle	-	-	gi|49388539|dbj|BAD25661.1|/2.93793e-150/mutT domain protein-like [Oryza sativa Japonica Group]
LOC_Os03g23980.1	57.4654	39.4851	0.541387	2.86436	3.46158	-0.273219	15.5236	23.8034	-0.616704	27.8964	31.9159	-0.194197	29.1182	12.6212	1.20607	59.8175	35.846	0.738755	5.39022	3.22451	0.741264	17.7859	26.2932	-0.56396	19.9319	19.3101	0.0457174	31.6423	11.0381	1.51936	cDNA|NAD dependent epimerase/dehydratase family protein, putative, expressed	-	GO:0009526//plastid envelope;GO:0009532//plastid stroma	GO:0033764//steroid dehydrogenase activity, acting on the CH-OH group of donors, NAD or NADP as acceptor	GO:0008202//steroid metabolic process	gi|115453075|ref|NP_001050138.1|/2.09242e-154/Os03g0355900 [Oryza sativa Japonica Group]
LOC_Os05g26840.1	56.9564	41.3273	0.462764	28.9771	32.2279	-0.153396	37.0912	18.3773	1.01316	71.2957	40.5159	0.815326	45.2091	80.5306	-0.832923	24.8426	23.5972	0.0741983	20.1258	25.0173	-0.313878	20.6804	8.23509	1.32841	99.7422	117.615	-0.237798	66.4444	87.8943	-0.403621	cDNA|permease domain containing protein, putative, expressed	K06901|1|0.0|908|zma:100280431|putative MFS transporter, AGZA family, xanthine/uracil permease	GO:0044464//cell part	GO:0015205//nucleobase transmembrane transporter activity	GO:0006863//purine nucleobase transport	gi|125551859|gb|EAY97568.1|/0/hypothetical protein OsI_19496 [Oryza sativa Indica Group]
LOC_Os07g33660.1	56.9019	58.069	-0.0292929	39.1452	37.381	0.0665307	18.4389	20.5433	-0.15592	28.4394	25.1087	0.179705	51.4833	5.09482	3.337	26.8237	28.6295	-0.0939937	34.5302	68.4616	-0.987434	8.41702	13.8712	-0.720716	43.6664	37.5622	0.217242	74.0208	35.2499	1.07031	cDNA|expressed protein	-	GO:0043231//intracellular membrane-bounded organelle	-	-	gi|353558690|sp|A2YLX7.1|LTD_ORYSI/7.96624e-76/RecName: Full=Protein LHCP TRANSLOCATION DEFECT; Flags: Precursor
LOC_Os01g55670.1	56.0415	73.1611	-0.38458	40.1551	49.3102	-0.296302	57.916	62.5682	-0.111468	39.067	36.4625	0.0995346	35.5533	9.14779	1.95849	52.5355	61.2625	-0.221712	49.361	54.9948	-0.155925	48.585	98.9699	-1.02648	28.4858	23.5203	0.276336	55.3482	23.133	1.25858	cDNA|expressed protein	-	-	GO:0005515//protein binding	-	gi|115440093|ref|NP_001044326.1|/8.87711e-40/Os01g0762300 [Oryza sativa Japonica Group]
LOC_Os05g31680.1	54.8379	53.1457	0.0452199	50.5245	59.5954	-0.238217	56.3953	61.1722	-0.117301	37.1793	38.6778	-0.0570086	27.301	10.1929	1.42139	58.7007	61.9448	-0.0776039	95.1182	68.0565	0.48299	63.849	110.835	-0.795679	22.9114	24.0279	-0.0686437	37.7536	18.3721	1.0391	cDNA|expressed protein	-	-	-	-	gi|222631415|gb|EEE63547.1|/1.39963e-155/hypothetical protein OsJ_18363 [Oryza sativa Japonica Group]
LOC_Os03g02750.1	54.4878	77.9156	-0.515979	13.1157	11.3588	0.207486	8.15691	25.6851	-1.65484	18.0357	12.231	0.560318	23.3438	16.3525	0.513527	29.9896	45.5682	-0.603565	5.76576	21.0235	-1.86642	8.87653	17.8793	-1.01022	19.8043	14.22	0.477897	3.12247	6.08442	-0.962432	cDNA|OsSub25 - Putative Subtilisin homologue, expressed	-	GO:0031410//cytoplasmic vesicle	GO:0004175//endopeptidase activity;GO:0005515//protein binding	GO:0019538//protein metabolic process;GO:0044092//negative regulation of molecular function	gi|115450355|ref|NP_001048778.1|/0/Os03g0119300 [Oryza sativa Japonica Group]
LOC_Os06g50130.1	54.0408	61.5289	-0.187215	55.8541	58.6157	-0.0696238	32.0074	37.4751	-0.227528	57.6477	57.6708	-0.000576921	66.1808	13.9276	2.24847	37.1363	46.6089	-0.327777	60.2861	96.3034	-0.67576	15.8581	33.6203	-1.08411	55.3304	38.2805	0.531464	114.561	47.3979	1.27322	cDNA|expressed protein	-	GO:0009534//chloroplast thylakoid	-	-	gi|115469966|ref|NP_001058582.1|/4.37026e-57/Os06g0715200 [Oryza sativa Japonica Group]
LOC_Os01g02080.1	53.7099	80.8745	-0.590498	51.4877	42.08	0.291093	89.2804	93.2292	-0.0624378	9.49765	8.72597	0.122255	41.9207	0.342144	6.93691	20.8713	63.106	-1.59626	37.1674	66.8495	-0.846879	54.0638	102.705	-0.925764	13.2483	15.6201	-0.237597	65.9598	14.9971	2.1369	cDNA|peptidyl-prolyl cis-trans isomerase, putative, expressed	K03768|1|3e-14|77.8|rcu:RCOM_1342590|peptidyl-prolyl cis-trans isomerase B (cyclophilin B) [EC:5.2.1.8]	GO:0009534//chloroplast thylakoid	GO:0016859//cis-trans isomerase activity	GO:0044267//cellular protein metabolic process	gi|297595923|ref|NP_001041801.2|/1.48867e-123/Os01g0111100 [Oryza sativa Japonica Group]
LOC_Os01g58470.1	53.683	53.9786	-0.00792228	16.738	16.9807	-0.020769	44.0121	46.6044	-0.0825653	25.8589	31.1174	-0.267063	41.521	5.06197	3.03607	30.8959	41.3943	-0.42202	26.1198	29.6375	-0.182281	19.2864	38.7608	-1.00701	23.7584	20.4808	0.214162	47.2271	23.0455	1.03513	cDNA|expressed protein	-	GO:0009534//chloroplast thylakoid	-	GO:0043623//cellular protein complex assembly;GO:0006972//hyperosmotic response;GO:0009657//plastid organization;GO:0009408//response to heat	gi|218189215|gb|EEC71642.1|/6.29282e-110/hypothetical protein OsI_04075 [Oryza sativa Indica Group]
LOC_Os12g10580.1	53.4632	62.9121	-0.234792	33.9628	77.5884	-1.19188	13.7781	46.0825	-1.74185	32.6303	31.2655	0.061638	66.0001	18.5931	1.8277	51.176	60.3331	-0.237483	12.9589	30.2309	-1.22208	12.5923	148.843	-3.56318	28.4455	21.4542	0.406943	33.3813	19.6251	0.766342	cDNA|ribulose bisphosphate carboxylase large chain precursor, putative, expressed	K01601|1|0.0|883|osa:4351758|ribulose-bisphosphate carboxylase large chain [EC:4.1.1.39]	GO:0043231//intracellular membrane-bounded organelle	-	-	gi|108862318|gb|ABA96140.2|/0/Ribulose bisphosphate carboxylase large chain precursor, putative [Oryza sativa Japonica Group]
LOC_Os05g38530.1	53.3799	24.0582	1.14976	0.72111	2.07491	-1.52476	6.26926	7.07456	-0.174345	54.5981	175.852	-1.68744	135.909	260.288	-0.937465	25.8384	11.6418	1.15021	2.37476	1.237	0.940936	27.1078	15.3154	0.823724	79.7501	34.9168	1.19157	163.706	151.303	0.113668	cDNA|DnaK family protein, putative, expressed	K03283|1|0.0|1214|osa:4339012|heat shock 70kDa protein 1/8	-	GO:0016628//oxidoreductase activity, acting on the CH-CH group of donors, NAD or NADP as acceptor;GO:0032559	GO:0008152//metabolic process;GO:0050896//response to stimulus	gi|115464309|ref|NP_001055754.1|/0/Os05g0460000 [Oryza sativa Japonica Group]
LOC_Os04g53680.1	53.0619	64.1115	-0.272907	130.646	132.685	-0.0223439	124.374	112.651	0.142823	66.6588	64.8072	0.0406409	76.9304	21.772	1.82108	40.4229	81.6126	-1.01362	196.105	156.014	0.329947	90.2061	101.626	-0.171979	60.8613	48.898	0.31575	75.9352	29.4922	1.36444	cDNA|cyclin, putative, expressed	-	-	-	-	gi|147637465|sp|Q0J9W0.2|CCP11_ORYSJ/4.02047e-78/RecName: Full=Cyclin-P1-1; Short=CycP1;1
LOC_Os07g03040.3	52.7922	0.0791195	9.38207	2.62234	0.424433	2.62725	1.83201	0.170251	3.42769	7.64636	0.01	9.57863	5.47321	0.01	9.09624	11.1868	0.0799121	7.12917	4.33722	0.395366	3.45551	2.39295	0.176997	3.75699	3.60428	0.217756	4.04893	2.65479	0.339362	2.9677	cDNA|expressed protein	-	GO:0043231//intracellular membrane-bounded organelle	-	-	gi|115470381|ref|NP_001058789.1|/0/Os07g0122000 [Oryza sativa Japonica Group]
LOC_Os03g10090.1	52.6556	58.6276	-0.154992	9.90059	31.9633	-1.69083	1.17375	2.99964	-1.35367	27.5273	35.9981	-0.387056	46.1212	71.4433	-0.631368	51.6622	54.7094	-0.0826804	2.44534	18.8677	-2.94781	3.73843	3.38579	0.142938	11.9118	25.2121	-1.08172	9.40097	10.9334	-0.217856	cDNA|transporter family protein, putative, expressed	K08150|1|1e-63|243|vvi:100268023|MFS transporter, SP family, solute carrier family 2 (myo-inositol transporter), member 13	GO:0031224//intrinsic to membrane	GO:0022857//transmembrane transporter activity	GO:0006810//transport	gi|115451337|ref|NP_001049269.1|/0/Os03g0197100 [Oryza sativa Japonica Group]
LOC_Os03g08320.1	52.6218	35.5096	0.567453	0.586121	3.64283	-2.63579	3.12689	3.19645	-0.031741	11.1865	15.3388	-0.455433	22.3884	154.904	-2.79055	51.3121	27.2919	0.910826	0.930637	53.5866	-5.84751	9.14778	4.58904	0.995228	17.653	27.645	-0.647103	37.6485	91.1729	-1.27601	cDNA|ZIM domain containing protein, putative, expressed	K13464|1|8e-84|309|osa:4331833|jasmonate ZIM domain-containing protein	-	-	-	gi|115451133|ref|NP_001049167.1|/8.2266e-83/Os03g0180900 [Oryza sativa Japonica Group]
LOC_Os12g17910.1	52.5233	25.1248	1.06385	20.9655	22.4793	-0.100579	25.7897	15.3787	0.745867	51.7399	51.4453	0.00823873	128.971	22.9785	2.48869	32.2915	18.3822	0.812844	45.8452	40.1051	0.192986	18.1478	54.7167	-1.59219	55.8299	66.6246	-0.255018	219.106	105.767	1.05074	cDNA|T-complex protein, putative, expressed	K04077|1|8e-147|519|smo:SELMODRAFT_165043|chaperonin GroEL	GO:0009536//plastid	GO:0005515//protein binding;GO:0032559	GO:0006457//protein folding	gi|115488160|ref|NP_001066567.1|/0/Os12g0277500 [Oryza sativa Japonica Group]
LOC_Os05g04000.1	51.9256	43.2198	0.264752	66.4331	42.6704	0.638667	14.7597	44.2746	-1.58482	57.4514	40.4255	0.507078	42.0453	87.1834	-1.05211	92.0972	46.4391	0.987817	27.4732	82.7128	-1.59009	10.5495	43.2003	-2.03387	149.806	99.9698	0.583527	92.0342	116.848	-0.344397	cDNA|expressed protein	-	-	-	-	gi|297723679|ref|NP_001174203.1|/1.88394e-32/Os05g0130600 [Oryza sativa Japonica Group]
LOC_Os01g13120.1	51.5854	53.796	-0.0605359	0.638617	0.165379	1.94917	2.43354	1.16091	1.06779	23.9253	32.5826	-0.445563	24.6858	3.46923	2.83099	37.2719	80.179	-1.10514	1.35199	1.23242	0.133581	0.16076	0.689663	-2.10099	29.0038	21.212	0.451363	47.7978	12.3967	1.94699	cDNA|aquaporin protein, putative, expressed	K09873|1|2e-93|341|osa:4324276|aquaporin TIP	GO:0044464//cell part	-	GO:0051234//establishment of localization	gi|115435484|ref|NP_001042500.1|/1.73753e-92/Os01g0232000 [Oryza sativa Japonica Group]
LOC_Os01g69070.1	51.3929	46.4364	0.146314	9.56465	9.0584	0.0784568	29.1579	19.0194	0.616415	29.4908	17.0678	0.788991	17.0016	0.445365	5.25454	58.2556	66.888	-0.199351	7.95492	8.70172	-0.129453	18.7114	12.6901	0.56021	36.5806	19.7273	0.890881	27.7802	4.52674	2.61751	cDNA|auxin efflux carrier component, putative, expressed	K13947|1|9e-158|555|osa:4324368|auxin efflux carrier family	GO:0043231//intracellular membrane-bounded organelle;GO:0016020//membrane	GO:0022891//substrate-specific transmembrane transporter activity	GO:0048878//chemical homeostasis;GO:0046907//intracellular transport;GO:0060918//auxin transport	gi|115441869|ref|NP_001045214.1|/9.45492e-157/Os01g0919800 [Oryza sativa Japonica Group]
LOC_Os02g57670.1	50.9601	42.7994	0.251779	12.3336	8.88756	0.472736	34.8746	35.4647	-0.0242074	22.9119	23.4285	-0.0321711	52.3324	8.15669	2.68165	35.5407	35.5586	-0.000724807	24.0296	18.9725	0.340906	29.6976	75.091	-1.33829	24.7817	26.5987	-0.102082	59.3049	23.8723	1.31281	cDNA|ribosomal L9, putative, expressed	K02939|1|3e-81|300|osa:4331189|large subunit ribosomal protein L9	GO:0000315//organellar large ribosomal subunit;GO:0009532//plastid stroma	GO:0003723//RNA binding;GO:0005198//structural molecule activity	GO:0010467//gene expression;GO:0022613//ribonucleoprotein complex biogenesis	gi|297600141|ref|NP_001048561.2|/2.89929e-80/Os02g0822600 [Oryza sativa Japonica Group]
LOC_Os08g37680.1	50.3906	3.47393	3.85851	63.3271	3.72715	4.08668	64.3511	2.99012	4.42769	51.5467	0.63303	6.34746	12.5095	2.34559	2.415	24.2033	2.80699	3.10811	10.6644	2.08314	2.35597	5.07226	0.01	8.98649	18.5777	0.01	10.8594	0.803896	0.01	6.32894	cDNA|expressed protein	-	-	-	-	gi|42408156|dbj|BAD09294.1|/1.85501e-37/hypothetical protein [Oryza sativa Japonica Group]
LOC_Os01g72460.1	49.6784	30.4921	0.704184	3.6617	12.3273	-1.75127	8.1395	19.2562	-1.24231	73.5526	194.674	-1.40421	165.832	616.898	-1.89531	115.458	72.9767	0.661855	4.36051	16.3412	-1.90595	22.5832	20.5134	0.138683	111.816	94.8678	0.237141	280.71	491.401	-0.80782	cDNA|NADPH quinone oxidoreductase, putative, expressed	-	GO:0009532//plastid stroma;GO:0016020//membrane;GO:0042579//microbody	GO:0016646//oxidoreductase activity, acting on the CH-NH group of donors, NAD or NADP as acceptor;GO:0046914//transition metal ion binding	GO:0006952//defense response;GO:0006970//response to osmotic stress;GO:0008152//metabolic process	gi|115442301|ref|NP_001045430.1|/2.58638e-104/Os01g0954000 [Oryza sativa Japonica Group]
LOC_Os03g04070.1	48.7404	31.0249	0.651692	6.27735	11.3019	-0.848333	14.5803	5.27871	1.46576	28.0324	61.3991	-1.13112	12.8539	11.2047	0.198104	3.10482	3.06069	0.0206488	25.9462	7.64351	1.76321	10.8357	4.03519	1.42508	8.43142	7.94307	0.0860789	15.3606	16.2473	-0.0809653	cDNA|no apical meristem protein, putative, expressed	-	-	-	-	gi|115450543|ref|NP_001048872.1|/5.98982e-171/Os03g0133000 [Oryza sativa Japonica Group]
LOC_Os05g40260.1	48.6572	55.1517	-0.180751	32.6041	31.9884	0.0275021	23.569	24.9194	-0.0803758	30.4794	29.0304	0.07027	29.2236	11.0879	1.39814	65.2913	55.8334	0.225763	33.5302	33.8901	-0.0154005	14.9469	23.9029	-0.677337	21.6698	22.3049	-0.0416766	43.6769	20.7194	1.07588	cDNA|acetyltransferase, GNAT family, putative, expressed	-	GO:0009536//plastid	GO:0016407//acetyltransferase activity	-	gi|189030947|sp|A2Y5T7.2|NSI_ORYSI/2.60802e-117/RecName: Full=Probable acetyltransferase NSI; AltName: Full=Nuclear shuttle protein-interacting protein homolog
LOC_Os10g42960.1	48.1113	23.0325	1.06271	91.7417	45.6882	1.00576	84.0274	41.6734	1.01173	308.488	312.147	-0.0170086	219.875	513.631	-1.22405	247.064	139.654	0.823028	105.555	49.8127	1.08341	80.096	38.0229	1.07486	304.152	291.544	0.0610806	141.816	227.84	-0.683998	cDNA|urea active transporter, putative, expressed	-	GO:0031224//intrinsic to membrane	GO:0015081//sodium ion transmembrane transporter activity	GO:0030001//metal ion transport;GO:0009267//cellular response to starvation	gi|115483686|ref|NP_001065513.1|/0/Os10g0580400 [Oryza sativa Japonica Group]
LOC_Os09g28640.1	47.8097	50.6681	-0.0837726	0.468567	0.485369	-0.0508262	1.90457	1.46021	0.383296	5.88831	9.61758	-0.70782	16.5763	3.56363	2.2177	23.1756	28.7863	-0.312775	0.33066	1.20567	-1.86642	0.471811	1.85541	-1.97546	10.4537	6.9172	0.595753	17.0989	7.27658	1.23258	cDNA|gibberellin receptor GID1L2, putative, expressed	K13258|1|8e-40|162|gmx:547489|2-hydroxyisoflavanone dehydratase [EC:4.2.1.105];K14493|2|4e-25|114|rcu:RCOM_1429770|gibberellin receptor GID1 [EC:3.-.-.-]	GO:0043231//intracellular membrane-bounded organelle	-	-	gi|115479593|ref|NP_001063390.1|/6.93947e-145/Os09g0460500 [Oryza sativa Japonica Group]
LOC_Os07g48490.2	45.7768	31.7483	0.527938	48.8873	20.0748	1.28407	75.7238	43.6396	0.79511	16.2622	18.9176	-0.218206	16.8158	6.6564	1.337	101.049	52.5497	0.943297	10.4556	58.7541	-2.49042	41.1684	21.4691	0.939276	23.1923	17.1657	0.434115	52.2377	12.4267	2.07165	cDNA|stress responsive protein, putative, expressed	-	-	-	-	gi|125601547|gb|EAZ41123.1|/0/hypothetical protein OsJ_25616 [Oryza sativa Japonica Group]
LOC_Os02g41670.1	45.5117	80.4589	-0.822013	1.87692	14.465	-2.94613	7.70538	23.0065	-1.5781	20.2373	57.457	-1.50547	61.6139	78.3886	-0.347389	6.08989	10.6889	-0.811624	8.82127	20.5014	-1.21666	23.6618	15.7291	0.589118	36.6099	45.153	-0.302588	60.9724	128.716	-1.07796	cDNA|phenylalanine ammonia-lyase, putative, expressed	K10775|1|0.0|1269|sbi:SORBI_04g026540|phenylalanine ammonia-lyase [EC:4.3.1.24]	GO:0044424//intracellular part	GO:0016841//ammonia-lyase activity	GO:0006558//L-phenylalanine metabolic process	gi|297599630|ref|NP_001047483.2|/0/Os02g0626600 [Oryza sativa Japonica Group]
LOC_Os03g24590.1	44.4676	49.1611	-0.144763	59.6476	81.3772	-0.448162	229.636	276.219	-0.266464	109.084	69.6755	0.646712	140.941	24.2364	2.53985	73.0755	98.3613	-0.428703	52.3588	85.7865	-0.712319	129.399	361.005	-1.4802	146.056	99.5087	0.553628	163.963	60.9161	1.42847	cDNA|mTERF domain containing protein, expressed	K15031|1|2e-14|78.2|aly:ARALYDRAFT_481036|transcription termination factor, mitochondrial	GO:0043231//intracellular membrane-bounded organelle	-	-	gi|115453109|ref|NP_001050155.1|/2.28496e-121/Os03g0360600 [Oryza sativa Japonica Group]
LOC_Os06g37450.1	44.2826	24.8439	0.83385	70.7632	86.4022	-0.288068	104.371	107.146	-0.0378542	81.5951	39.0369	1.06364	22.9441	8.41094	1.44778	32.8967	43.6997	-0.40968	61.1703	168.86	-1.46493	51.7107	115.277	-1.15657	42.3263	43.9425	-0.0540604	24.3605	10.3852	1.23001	cDNA|GATA zinc finger domain containing protein, expressed	-	-	GO:0046914//transition metal ion binding;GO:0003677//DNA binding;GO:0001071//nucleic acid binding transcription factor activity	GO:0006351//transcription, DNA-dependent	gi|222635778|gb|EEE65910.1|/2.45906e-152/hypothetical protein OsJ_21757 [Oryza sativa Japonica Group]
LOC_Os11g42970.1	43.9329	24.4192	0.847285	169.791	121.45	0.483395	228.322	102.24	1.15911	290.304	347.183	-0.258129	207.006	113.327	0.869184	42.6687	47.6069	-0.157993	202.143	88.7278	1.18792	196.829	62.8855	1.64614	229.081	217.426	0.0753362	143.241	58.0534	1.30299	cDNA|membrane associated DUF588 domain containing protein, putative, expressed	-	GO:0044464//cell part	-	-	gi|115486469|ref|NP_001068378.1|/1.81772e-70/Os11g0649700 [Oryza sativa Japonica Group]
LOC_Os12g29330.1	43.5387	10.0394	2.11663	144.387	110.019	0.392187	210.121	117.736	0.835663	142.805	92.1233	0.632409	84.3984	70.3676	0.262304	147.385	33.7514	2.12657	165.103	126.422	0.38512	211.35	111.011	0.92893	136.208	80.6554	0.75597	133.417	83.9692	0.668013	cDNA|no apical meristem protein, putative, expressed	-	-	-	-	gi|115488540|ref|NP_001066757.1|/1.20255e-102/Os12g0477400 [Oryza sativa Japonica Group]
LOC_Os11g11960.1	43.2406	18.6817	1.21076	59.5091	71.1731	-0.258221	101.725	57.3415	0.827029	140.872	260.584	-0.887368	87.7811	59.0231	0.57263	42.1821	16.4479	1.35872	133.558	47.0644	1.50476	90.8743	91.155	-0.00445027	81.6135	116.609	-0.514798	71.7796	56.4691	0.346114	cDNA|disease resistance protein RPM1, putative, expressed	K13457|1|0.0|1162|zma:606485|disease resistance protein RPM1	-	GO:0032559	GO:0012501//programmed cell death;GO:0006950//response to stress	gi|336088168|dbj|BAK39937.1|/0/NBS-LRR type protein [Oryza sativa Japonica Group]
LOC_Os07g44140.1	43.2108	25.8607	0.740634	0.510194	1.4093	-1.46586	0.0864074	1.23661	-3.8391	0.641143	4.7872	-2.90047	9.80245	86.7508	-3.14566	12.7014	4.22891	1.58663	0.810082	2.78967	-1.78396	0.256864	0.0918294	1.48397	3.08951	7.15514	-1.2116	23.9374	89.002	-1.89457	cDNA|cytochrome P450 72A1, putative, expressed	K15639|1|5e-108|390|ath:AT2G26710|cytochrome P450, family 734, subfamily A, polypeptide 1 (PHYB activation tagged suppressor 1) [EC:1.14.-.-];K10717|3|1e-102|372|vvi:100258332|cytokinin trans-hydroxylase	GO:0031410//cytoplasmic vesicle	GO:0016491//oxidoreductase activity;GO:0005506//iron ion binding	GO:0008152//metabolic process	gi|115473575|ref|NP_001060386.1|/0/Os07g0635500 [Oryza sativa Japonica Group]
LOC_Os01g12210.1	42.5076	53.5978	-0.334454	0.807477	1.15009	-0.510258	17.6415	4.71817	1.90267	22.9265	19.6223	0.224521	21.1473	2.52227	3.06768	54.0165	61.5168	-0.187579	1.17526	1.07133	0.133581	8.63884	8.82921	-0.0314467	28.1802	23.1553	0.283343	37.7727	10.5542	1.83952	cDNA|aluminum-activated malate transporter, putative, expressed	-	GO:0044464//cell part	-	-	gi|115435350|ref|NP_001042433.1|/0/Os01g0221600 [Oryza sativa Japonica Group]
LOC_Os01g71310.1	41.754	51.2187	-0.294756	0.650918	0.505694	0.364211	1.32289	1.09876	0.267819	6.67169	9.51931	-0.512804	9.37965	70.7212	-2.91454	9.81941	7.06155	0.475653	0.602887	2.51233	-2.05906	2.45784	1.58163	0.635978	14.5479	9.80134	0.569758	29.1766	61.4084	-1.07363	cDNA|cytokinin dehydrogenase precursor, putative, expressed	K00279|1|0.0|868|bdi:100826954|cytokinin dehydrogenase [EC:1.5.99.12]	GO:0031410//cytoplasmic vesicle	GO:0016645//oxidoreductase activity, acting on the CH-NH group of donors;GO:0050662//coenzyme binding	GO:0006725//cellular aromatic compound metabolic process;GO:0006091//generation of precursor metabolites and energy	gi|115442147|ref|NP_001045353.1|/0/Os01g0940000 [Oryza sativa Japonica Group]
LOC_Os07g09420.1	41.2914	33.9643	0.281821	27.0102	35.4247	-0.391251	15.0516	41.86	-1.47566	31.924	109.123	-1.77325	41.6516	368.01	-3.1433	98.0407	89.6379	0.129272	26.6311	37.7277	-0.50251	58.6714	21.4064	1.45461	39.6755	43.7967	-0.142575	116.921	289.67	-1.30888	cDNA|ATPase, putative, expressed	K08900|1|7e-133|472|sbi:SORBI_01g034560|mitochondrial chaperone BCS1	GO:0031410//cytoplasmic vesicle	GO:0000166//nucleotide binding	-	gi|115470999|ref|NP_001059098.1|/0/Os07g0192000 [Oryza sativa Japonica Group]
LOC_Os01g61510.1	40.9704	59.5783	-0.540203	3.27654	33.0353	-3.33376	4.66134	26.2077	-2.49117	12.4555	24.4032	-0.970287	69.6478	70.9609	-0.0269475	18.2587	19.7033	-0.109853	12.7171	37.7283	-1.56887	9.0179	3.1846	1.50168	28.1955	35.1165	-0.316684	58.5637	88.31	-0.59257	cDNA|ammonium transporter protein, putative, expressed	K03320|1|0.0|695|sbi:SORBI_03g038840|ammonium transporter, Amt family	GO:0016020//membrane	GO:0015101//organic cation transmembrane transporter activity	GO:0006810//transport	gi|75159238|sp|Q8S233.1|AMT23_ORYSJ/0/RecName: Full=Ammonium transporter 2 member 3; Short=OsAMT2;3
LOC_Os09g37080.1	40.6915	24.695	0.720512	2.61942	12.1302	-2.21129	3.44465	7.36266	-1.09587	6.97071	13.9608	-1.002	25.6571	70.814	-1.46468	2.28632	3.0051	-0.394389	3.91443	18.5847	-2.24724	4.65451	2.496	0.899012	15.1745	18.9706	-0.322114	64.3754	65.0849	-0.0158126	cDNA|expressed protein	-	-	-	-	gi|115480463|ref|NP_001063825.1|/2.92676e-74/Os09g0542900 [Oryza sativa Japonica Group]
LOC_Os07g06450.1	40.2463	37.6511	0.0961667	23.7553	23.1847	0.0350738	14.7906	10.8405	0.448252	21.7422	19.568	0.152002	35.8046	5.22162	2.77757	22.8199	29.9941	-0.394389	36.1922	46.9037	-0.374022	5.11579	8.15594	-0.672894	23.7637	23.7169	0.00284204	75.7764	25.4467	1.57427	cDNA|RNA recognition motif containing protein, putative, expressed	K11294|1|3e-24|111|smo:SELMODRAFT_15428|nucleolin;K13201|4|4e-13|74.3|smo:SELMODRAFT_44478|nucleolysin TIA-1/TIAR	GO:0009532//plastid stroma	-	-	gi|115470657|ref|NP_001058927.1|/4.11554e-128/Os07g0158300 [Oryza sativa Japonica Group]
LOC_Os11g33050.1	40.0875	40.5334	-0.0159572	11.7967	67.2086	-2.51026	20.9781	54.7832	-1.38485	88.6201	188.315	-1.08744	165.545	482.898	-1.54449	21.9661	19.4547	0.175159	27.3616	56.2447	-1.03957	31.0935	13.8638	1.16529	127.722	125.387	0.0266158	256.392	429.434	-0.744083	cDNA|expressed protein	-	-	-	-	gi|297611947|ref|NP_001068026.2|/8.83244e-64/Os11g0536000 [Oryza sativa Japonica Group]
LOC_Os08g29170.1	39.8668	48.1724	-0.273018	0.414063	0.214455	0.949174	2.31417	3.97859	-0.781763	6.04893	7.55792	-0.321309	19.5098	3.03664	2.68365	48.2299	42.6992	0.175718	0.438297	0.799073	-0.866419	1.04233	3.13012	-1.58641	9.99653	6.96835	0.52061	24.1683	6.85884	1.81708	cDNA|dehydrogenase, putative, expressed	K00344|1|2e-13|76.3|osa:4331066|NADPH2:quinone reductase [EC:1.6.5.5];K07119|2|4e-12|71.6|mtr:MTR_4g086400|	GO:0009526//plastid envelope;GO:0009532//plastid stroma;GO:0005576//extracellular region	GO:0046914//transition metal ion binding;GO:0016655//oxidoreductase activity, acting on NADH or NADPH, quinone or similar compound as acceptor	GO:0006950//response to stress;GO:0008152//metabolic process	gi|115476190|ref|NP_001061691.1|/1.33562e-156/Os08g0379400 [Oryza sativa Japonica Group]
LOC_Os03g45710.1	39.8477	33.3452	0.257018	182.433	178.659	0.0301582	125.957	148.568	-0.238192	59.3114	53.8663	0.138928	117.865	10.1293	3.54054	16.5584	17.5628	-0.0849613	198.718	244.729	-0.300463	89.1814	92.9019	-0.0589644	46.5962	36.597	0.348486	181.31	52.6474	1.78403	cDNA|2Fe-2S iron-sulfur cluster binding domain containing protein, expressed	K02639|1|4e-50|196|osa:4333624|ferredoxin	GO:0043231//intracellular membrane-bounded organelle	GO:0051536//iron-sulfur cluster binding;GO:0043169//cation binding	GO:0006091//generation of precursor metabolites and energy	gi|115454433|ref|NP_001050817.1|/4.56566e-49/Os03g0659200 [Oryza sativa Japonica Group]
LOC_Os01g52170.1	39.767	29.0158	0.454735	0.19021	1.08367	-2.51026	10.7273	10.8672	-0.0186849	17.3894	15.4772	0.168066	27.67	10.023	1.46501	38.1019	37.8387	0.0100016	2.11409	0.734146	1.5259	5.7458	14.4817	-1.33365	19.187	20.2173	-0.0754649	35.166	14.2769	1.3005	cDNA|expressed protein	K03593|1|2e-49|196|vvi:100242483|ATP-binding protein involved in chromosome partitioning	GO:0009536//plastid	GO:0032559	GO:0008152//metabolic process	gi|357130844|ref|XP_003567054.1|/0/PREDICTED: protein mrp homolog [Brachypodium distachyon]
LOC_Os05g11900.1	39.7625	9.92979	2.00157	45.3087	25.9141	0.806049	84.7386	18.191	2.2198	70.2116	62.8412	0.159999	95.877	105.098	-0.132483	60.768	22.227	1.451	69.7339	22.5301	1.63001	96.8426	18.3114	2.4029	64.5835	56.1356	0.202249	78.8715	100.147	-0.344541	cDNA|expressed protein	-	-	-	-	gi|115462623|ref|NP_001054911.1|/1.86521e-08/Os05g0209500 [Oryza sativa Japonica Group]
LOC_Os11g02424.2	39.2082	29.7477	0.398379	14.8816	10.6387	0.484211	14.0573	14.5877	-0.0534361	37.1389	39.0881	-0.073797	14.1907	4.32681	1.71357	32.7595	26.1622	0.32443	8.65281	10.3146	-0.253442	22.5825	26.9361	-0.254338	28.8586	25.9914	0.150968	11.7072	4.33995	1.43165	cDNA|LTPL9 - Protease inhibitor/seed storage/LTP family protein precursor, expressed	-	GO:0031410//cytoplasmic vesicle	GO:0005488//binding	GO:0010876;GO:0051234//establishment of localization;GO:0009725//response to hormone stimulus;GO:0000302//response to reactive oxygen species	gi|77553490|gb|ABA96286.1|/7.4494e-47/Nonspecific lipid-transfer protein 3 precursor, putative, expressed [Oryza sativa Japonica Group]
LOC_Os05g09440.1	38.6996	18.6339	1.05439	4.58702	14.6131	-1.67163	4.74914	13.6653	-1.52478	23.1661	19.3377	0.260597	41.0962	190.51	-2.21279	80.7338	14.8539	2.44233	11.5432	15.366	-0.412701	10.8062	6.16872	0.808815	39.5552	39.0195	0.0196714	95.1354	195.333	-1.03788	cDNA|NADP-dependent malic enzyme, chloroplast precursor, putative, expressed	K00029|1|0.0|1106|osa:4338007|malate dehydrogenase (oxaloacetate-decarboxylating)(NADP+) [EC:1.1.1.40]	GO:0043231//intracellular membrane-bounded organelle	GO:0043169//cation binding;GO:0016615//malate dehydrogenase activity;GO:0000166//nucleotide binding	GO:0043648//dicarboxylic acid metabolic process	gi|115462465|ref|NP_001054832.1|/0/Os05g0186300 [Oryza sativa Japonica Group]
LOC_Os12g36880.1	38.6362	8.94203	2.11128	10.247	1696.68	-7.37137	9.011	715.218	-6.31055	265.589	59.9774	2.14671	3950.71	2179.75	0.857947	5.65303	127.98	-4.50075	683.344	1388.82	-1.02317	13.6911	24.2603	-0.825353	1171.38	2492.13	-1.08918	2907.75	4504.4	-0.631435	cDNA|pathogenesis-related Bet v I family protein, putative, expressed	-	-	-	-	gi|115489022|ref|NP_001066998.1|/2.58727e-85/Os12g0555500 [Oryza sativa Japonica Group]
LOC_Os11g34940.1	38.5931	21.3235	0.855901	29.075	26.3528	0.141819	42.8972	29.0407	0.562808	59.8125	55.0873	0.118728	79.8032	13.3648	2.57801	18.2524	16.6299	0.134306	58.0021	43.9707	0.399563	32.9358	40.7584	-0.307438	64.1533	52.4967	0.289297	128.67	41.0997	1.64647	cDNA|plastid-specific 50S ribosomal protein 6, chloroplast precursor, putative, expressed	-	GO:0030529//ribonucleoprotein complex;GO:0009536//plastid	GO:0003723//RNA binding;GO:0005198//structural molecule activity	GO:0010467//gene expression	gi|115485865|ref|NP_001068076.1|/9.52968e-37/Os11g0550800 [Oryza sativa Japonica Group]
LOC_Os08g44340.1	38.5642	36.9017	0.0635762	40.4239	38.5646	0.0679306	37.272	36.4993	0.0302247	46.6121	72.0879	-0.629053	56.1316	186.45	-1.73191	108.305	45.2197	1.26007	39.292	38.7931	0.0184333	64.1057	33.6632	0.92928	71.0882	59.4154	0.258772	86.993	217.92	-1.32483	cDNA|monodehydroascorbate reductase, putative, expressed	K08232|1|0.0|863|osa:4346299|monodehydroascorbate reductase (NADH) [EC:1.6.5.4]	GO:0044424//intracellular part	GO:0003824//catalytic activity;GO:0050662//coenzyme binding	GO:0008152//metabolic process;GO:0019725//cellular homeostasis	gi|115477781|ref|NP_001062486.1|/0/Os08g0557600 [Oryza sativa Japonica Group]
LOC_Os03g06200.1	38.4456	33.9109	0.181066	72.275	63.6974	0.182261	65.3074	75.1883	-0.203263	168.436	209.61	-0.315503	306.013	887.792	-1.53663	75.0859	98.5877	-0.392866	62.8313	89.4147	-0.509029	112.764	58.6832	0.942289	291.833	325.95	-0.159504	312.34	672.218	-1.10581	cDNA|aminotransferase, putative, expressed	K00831|1|0.0|671|bdi:100842280|phosphoserine aminotransferase [EC:2.6.1.52]	GO:0009532//plastid stroma	GO:0008483//transaminase activity;GO:0048037//cofactor binding	GO:0006563//L-serine metabolic process;GO:0010038//response to metal ion	gi|125542475|gb|EAY88614.1|/0/hypothetical protein OsI_10089 [Oryza sativa Indica Group]
LOC_Os10g20470.1	38.3307	47.7389	-0.316666	17.8043	18.2423	-0.0350589	12.9792	17.59	-0.438558	26.7211	33.8772	-0.342333	9.73822	92.0947	-3.24139	58.9627	56.8981	0.0514212	20.4851	13.5383	0.597528	37.9987	10.8677	1.8059	24.4249	23.7409	0.0409784	19.673	39.7706	-1.01548	cDNA|MATE efflux family protein, putative, expressed	K03327|1|0.0|855|osa:4348369|multidrug resistance protein, MATE family	GO:0044464//cell part	GO:0015291//secondary active transmembrane transporter activity	GO:0015893//drug transport	gi|115481602|ref|NP_001064394.1|/0/Os10g0345100 [Oryza sativa Japonica Group]
LOC_Os03g20120.1	38.1132	17.4109	1.1303	0.813534	0.01	6.34613	6.88908	5.21132	0.402662	4.21715	2.38546	0.822001	9.92417	25.1909	-1.34389	31.3855	11.3709	1.46475	0.01	0.523329	-5.70964	5.59764	11.1285	-0.991363	4.66712	5.88478	-0.334458	17.7216	12.6337	0.48823	cDNA|glycosyl transferase 8 domain containing protein, putative, expressed	K00750|1|4e-16|84.3|rcu:RCOM_1590700|glycogenin glucosyltransferase [EC:2.4.1.186]	-	GO:0035250//UDP-galactosyltransferase activity	-	gi|115452677|ref|NP_001049939.1|/2.26591e-174/Os03g0316200 [Oryza sativa Japonica Group]
LOC_Os03g51530.1	37.8012	85.6088	-1.17933	8.92645	1.84931	2.2711	8.46607	1.54543	2.45369	37.5788	47.1137	-0.326229	23.9563	17.1339	0.483551	55.6299	129.409	-1.21801	23.9372	6.31641	1.92208	16.7781	5.46265	1.6189	2.27598	5.79816	-1.34911	82.4332	93.3393	-0.179259	cDNA|expressed protein	-	-	-	-	-
LOC_Os07g43370.1	37.2571	53.2986	-0.516584	9.1605	8.61499	0.0885768	10.5334	13.5223	-0.360364	10.3378	11.8752	-0.200026	34.9578	0.654785	5.73845	21.9388	33.4984	-0.610607	11.8656	27.4478	-1.2099	0.97094	13.1469	-3.7592	18.5547	18.6833	-0.00996777	45.3762	13.477	1.75144	cDNA|amine oxidase family protein, putative, expressed	K00231|1|2e-06|52.4|zma:541866|oxygen-dependent protoporphyrinogen oxidase [EC:1.3.3.4]	GO:0009536//plastid	-	GO:0008152//metabolic process	gi|22093783|dbj|BAC07074.1|/0/putative oxidoreductase, FAD-binding [Oryza sativa Japonica Group]
LOC_Os07g04930.1	37.1684	84.3466	-1.18225	0.906246	0.01	6.50183	0.36836	0.01	5.20304	9.39548	9.24744	0.0229133	0.829136	1.18155	-0.510995	25.2804	143.518	-2.50514	0.01	0.524671	-5.71334	0.365008	0.195737	0.899012	0.346599	0.481623	-0.474636	9.71874	10.3205	-0.086679	cDNA|retrotransposon protein, putative, unclassified, expressed	-	GO:0031410//cytoplasmic vesicle	-	-	gi|125557204|gb|EAZ02740.1|/5.10357e-13/hypothetical protein OsI_24858 [Oryza sativa Indica Group]
LOC_Os01g20830.1	36.4672	28.8984	0.33561	177.926	111.299	0.676835	115.163	68.0306	0.759422	210.131	128.048	0.714607	167.819	41.1366	2.02842	87.9401	79.83	0.13959	296.523	231.422	0.357621	48.1705	79.705	-0.726521	229.072	117.15	0.967441	224.768	90.9775	1.30485	cDNA|heavy metal-associated domain containing protein, expressed	-	-	-	-	gi|115436188|ref|NP_001042852.1|/8.02321e-93/Os01g0309800 [Oryza sativa Japonica Group]
LOC_Os12g35630.1	36.1847	25.4863	0.505659	12.0145	11.2855	0.0903015	8.57678	9.66222	-0.171919	11.973	10.8339	0.144234	30.2976	2.99437	3.33888	27.4332	16.7131	0.714941	18.2332	16.7454	0.122801	4.37945	12.8354	-1.5513	12.5992	15.1427	-0.265281	41.515	16.4064	1.33937	cDNA|elongation factor TS family protein, expressed	K02357|1|0.0|973|bdi:100836461|elongation factor Ts	GO:0009526//plastid envelope;GO:0009532//plastid stroma	-	GO:0010038//response to metal ion	gi|115488938|ref|NP_001066956.1|/0/Os12g0541500 [Oryza sativa Japonica Group]
LOC_Os08g44300.1	36.1482	45.7593	-0.340141	4.50362	10.9963	-1.28787	42.1687	69.951	-0.730172	41.1327	35.3721	0.217673	26.2922	13.1648	0.99795	23.8663	37.6434	-0.657423	0.681029	6.6219	-3.28146	39.1937	71.1014	-0.859257	29.2199	26.6888	0.130718	36.0555	20.0935	0.843492	cDNA|retrotransposon protein, putative, Ty3-gypsy subclass, expressed	K01517|1|1e-143|508|sbi:SORBI_07g024380|manganese-dependent ADP-ribose/CDP-alcohol diphosphatase [EC:3.6.1.13 3.6.1.16 3.6.1.53]	-	GO:0003824//catalytic activity	-	gi|115477773|ref|NP_001062482.1|/0/Os08g0557200 [Oryza sativa Japonica Group]
LOC_Os09g17146.1	35.9245	31.7221	0.179481	1.85567	11.4202	-2.62157	2.5512	7.03014	-1.46238	5.45264	7.58569	-0.476326	10.686	105.789	-3.30739	3.88725	4.68357	-0.268858	5.66172	11.586	-1.03307	4.83615	2.47552	0.966127	7.0971	8.79837	-0.310005	50.7267	132.673	-1.38706	cDNA|expressed protein	-	-	-	-	gi|222641382|gb|EEE69514.1|/0/hypothetical protein OsJ_28972 [Oryza sativa Japonica Group]
LOC_Os01g08140.1	35.6661	83.0586	-1.21958	2.94393	5.76015	-0.968364	13.9605	15.6302	-0.162986	14.4898	21.0051	-0.535701	2.39416	4.2647	-0.832923	36.2403	76.5542	-1.07889	1.03874	6.31254	-2.60338	10.2104	24.3742	-1.25532	17.2016	8.40218	1.03371	8.76977	8.12755	0.109718	cDNA|phototropic-responsive NPH3 family protein, putative, expressed	-	GO:0043231//intracellular membrane-bounded organelle	-	-	gi|125569235|gb|EAZ10750.1|/7.8761e-65/hypothetical protein OsJ_00587 [Oryza sativa Japonica Group]
LOC_Os10g28240.1	35.6266	16.9983	1.06756	1.66854	1.84757	-0.147042	3.91725	0.956271	2.03435	2.38601	1.72082	0.471503	3.94803	14.0027	-1.8265	11.4969	5.55454	1.0495	1.8271	2.05415	-0.168982	1.27456	0.24854	2.35844	2.53057	6.62511	-1.38848	4.24205	6.96931	-0.716252	cDNA|calcium-transporting ATPase, plasma membrane-type, putative, expressed	K01537|1|0.0|964|ath:AT3G22910|Ca2+-transporting ATPase [EC:3.6.3.8]	GO:0043231//intracellular membrane-bounded organelle;GO:0016020//membrane	GO:0042625//ATPase activity, coupled to transmembrane movement of ions;GO:0046873//metal ion transmembrane transporter activity;GO:0000166//nucleotide binding	GO:0009987//cellular process;GO:0006816//calcium ion transport;GO:0008152//metabolic process	gi|20042982|gb|AAM08790.1|AC016780_20/0/Putative calcium-transporting ATPase [Oryza sativa]
LOC_Os09g26810.1	35.3727	40.07	-0.179887	4.83887	10.9887	-1.18328	13.8057	12.5662	0.135716	1.05245	2.94687	-1.48543	27.0737	0.01	11.4027	18.5943	32.1231	-0.788745	14.7752	17.9581	-0.281456	1.68659	12.4612	-2.88526	6.05021	11.7041	-0.951958	42.2045	10.79	1.9677	cDNA|chlorophyll A-B binding protein, putative, expressed	K08908|1|1e-157|553|osa:4347166|light-harvesting complex I chlorophyll a/b binding protein 2	GO:0043234//protein complex;GO:0009536//plastid	GO:0046906//tetrapyrrole binding	GO:0009639//response to red or far red light;GO:0006091//generation of precursor metabolites and energy	gi|115479363|ref|NP_001063275.1|/1.37465e-156/Os09g0439500 [Oryza sativa Japonica Group]
LOC_Os03g41330.1	35.1737	54.5086	-0.631986	9.40956	6.15598	0.612139	9.05846	2.91518	1.63568	17.737	29.4787	-0.732911	31.7171	14.8866	1.09125	11.5942	21.5711	-0.895693	13.6298	7.48655	0.864395	9.97338	3.38723	1.55798	30.463	13.5984	1.16362	18.2567	11.2798	0.694681	cDNA|DUF260 domain containing protein, putative, expressed	-	-	-	-	gi|115454095|ref|NP_001050648.1|/1.07729e-107/Os03g0609500 [Oryza sativa Japonica Group]
LOC_Os08g25900.1	34.7311	36.9834	-0.0906504	47.7598	55.382	-0.213621	41.244	36.7431	0.16671	28.5751	21.6515	0.400289	27.1422	5.13589	2.40185	34.99	40.374	-0.206485	66.6014	73.137	-0.135049	35.4523	60.9071	-0.780728	20.4168	19.058	0.0993553	37.5106	15.188	1.30437	cDNA|PsbP, putative, expressed	K02717|1|2e-94|343|osa:4348816|photosystem II oxygen-evolving enhancer protein 2	GO:0043231//intracellular membrane-bounded organelle;GO:0009523//photosystem II	GO:0046872//metal ion binding	GO:0044237//cellular metabolic process	gi|38636895|dbj|BAD03159.1|/3.38022e-101/oxygen evolving complex protein-like [Oryza sativa Japonica Group]
LOC_Os10g40360.1	34.6576	19.4373	0.834346	5.61829	32.9786	-2.55333	19.5062	34.1414	-0.807588	29.7415	18.9451	0.650649	86.3561	61.1435	0.498098	54.3726	42.4599	0.356779	19.0307	52.7661	-1.47128	37.1489	7.28085	2.35114	36.9764	50.0956	-0.43808	51.0464	56.0331	-0.13447	cDNA|proline oxidase, mitochondrial precursor, putative, expressed	K00318|1|0.0|691|osa:4349318|proline dehydrogenase [EC:1.5.99.8]	GO:0031410//cytoplasmic vesicle	GO:0016491//oxidoreductase activity	GO:0009064//glutamine family amino acid metabolic process	gi|125532884|gb|EAY79449.1|/0/hypothetical protein OsI_34579 [Oryza sativa Indica Group]
LOC_Os04g53490.1	34.4914	41.0874	-0.252459	2.32973	3.53945	-0.603367	8.3648	10.8096	-0.36991	10.9788	8.33414	0.397616	24.1569	4.89367	2.30345	41.329	32.2602	0.357402	4.11013	3.89652	0.0769977	3.75337	18.4503	-2.29738	8.61317	9.49232	-0.140217	32.098	11.2558	1.51182	cDNA|OsCHL Chloroplastic lipocalin, expressed	K03098|1|4e-09|60.8|gmx:100500117|outer membrane lipoprotein Blc	GO:0043231//intracellular membrane-bounded organelle	-	-	gi|116309795|emb|CAH66835.1|/0/OSIGBa0148A10.12 [Oryza sativa Indica Group]
LOC_Os09g28160.1	34.4488	38.3235	-0.153775	2.17499	13.1424	-2.59515	1.47344	11.4849	-2.96248	19.1326	37.9464	-0.987928	87.8884	157.933	-0.845571	47.6921	27.9259	0.772151	9.401	20.9868	-1.1586	6.75265	1.95737	1.78654	36.7395	34.8374	0.0766957	109.943	171.133	-0.638363	cDNA|phosphate carrier protein, mitochondrial precursor, putative, expressed	K15102|1|1e-117|421|vvi:100253246|solute carrier family 25 (mitochondrial phosphate transporter), member 3	GO:0019866//organelle inner membrane;GO:0031224//intrinsic to membrane	GO:0005488//binding	GO:0051234//establishment of localization	gi|115479519|ref|NP_001063353.1|/3.40559e-142/Os09g0454600 [Oryza sativa Japonica Group]
LOC_Os04g33440.2	33.9142	11.9644	1.50315	45.5936	42.869	0.0888985	134.716	56.3481	1.25748	137.29	102.016	0.428427	111.666	50.5529	1.14332	45.5644	15.9603	1.51342	81.6743	42.1892	0.953009	151.383	85.0935	0.831083	93.4475	90.2955	0.0495013	93.2461	63.9054	0.545104	cDNA|DNA-binding protein S1FA, putative, expressed	-	GO:0043231//intracellular membrane-bounded organelle	GO:0003676//nucleic acid binding	-	gi|71159518|gb|AAZ29609.1|/7.60592e-29/DNA-binding protein S1FA [Triticum aestivum]
LOC_Os10g28350.1	33.8024	0.795726	5.40871	36.0576	17.288	1.06053	49.622	12.4139	1.99902	24.0803	4.89373	2.29884	60.1353	8.73066	2.78405	68.8914	0.803697	6.42153	25.518	16.104	0.664096	50.4153	9.56807	2.39756	40.5833	9.30763	2.1244	66.0592	19.6251	1.75106	cDNA|1,2-dihydroxy-3-keto-5-methylthiopentene dioxygenase protein, putative, expressed	K08967|1|1e-119|427|osa:4348646|1,2-dihydroxy-3-keto-5-methylthiopentene dioxygenase [EC:1.13.11.53 1.13.11.54]	-	GO:0043169//cation binding;GO:0016701//oxidoreductase activity, acting on single donors with incorporation of molecular oxygen	GO:0043102	gi|115482050|ref|NP_001064618.1|/1.27788e-118/Os10g0419400 [Oryza sativa Japonica Group]
LOC_Os05g33900.1	33.3538	28.8337	0.210096	0.119938	0.993907	-3.05083	0.365631	1.37047	-1.90621	5.65205	9.28444	-0.716041	14.2652	1.04248	3.77441	36.305	26.5494	0.451488	0.01	0.01	0	1.08691	1.16572	-0.100988	15.7108	2.7621	2.50792	18.0877	1.98673	3.18653	cDNA|auxin-induced protein 5NG4, putative, expressed	-	GO:0043231//intracellular membrane-bounded organelle	-	-	gi|297604498|ref|NP_001055529.2|/0/Os05g0409500 [Oryza sativa Japonica Group]
LOC_Os06g14190.1	33.2586	30.2024	0.139064	36.414	32.8563	0.148322	39.8876	37.9394	0.0722445	34.2687	34.8656	-0.0249128	49.8486	181.86	-1.86721	43.0958	34.9769	0.301144	29.299	39.2981	-0.423609	44.747	38.6172	0.212546	38.784	55.6581	-0.521127	110.203	280.173	-1.34615	cDNA|NF-X1-type zinc finger protein, putative, expressed	K12236|1|0.0|1297|pop:POPTR_569357|transcriptional repressor NF-X1 [EC:6.3.2.-]	GO:0043231//intracellular membrane-bounded organelle	GO:0046914//transition metal ion binding;GO:0001071//nucleic acid binding transcription factor activity	GO:0006952//defense response;GO:0009416//response to light stimulus;GO:0009636//response to toxin;GO:0009696//salicylic acid metabolic process;GO:0006970//response to osmotic stress;GO:0042743//hydrogen peroxide metabolic process;GO:0006351//transcription, DNA-dependent	gi|52077107|dbj|BAD46154.1|/0/putative TF-like protein [Oryza sativa Japonica Group]
LOC_Os06g34120.1	33.214	23.1522	0.520642	9.71495	10.4455	-0.104597	6.37309	14.1794	-1.15373	31.4097	13.522	1.2159	13.7263	122.921	-3.16271	27.614	24.8232	0.15371	6.24823	15.9004	-1.34755	8.42014	14.4756	-0.781709	90.0666	17.3189	2.37864	32.6951	12.8588	1.34632	cDNA|GDSL-like lipase/acylhydrolase, putative, expressed	K00514|1|6e-52|203|rcu:RCOM_1428040|zeta-carotene desaturase [EC:1.3.5.6];K01206|2|5e-38|157|ath:AT1G67830|alpha-L-fucosidase [EC:3.2.1.51]	GO:0031410//cytoplasmic vesicle;GO:0043231//intracellular membrane-bounded organelle	GO:0016787//hydrolase activity	GO:0044238//primary metabolic process	gi|115468374|ref|NP_001057786.1|/0/Os06g0531900 [Oryza sativa Japonica Group]
LOC_Os02g26210.1	33.1958	13.7754	1.26891	12.5044	2.1588	2.53414	85.6881	44.4632	0.946482	29.4634	25.5249	0.207019	26.401	10.6248	1.31316	42.8175	13.9133	1.62173	5.93934	2.32033	1.35597	101.374	22.3334	2.18241	42.459	27.2634	0.639106	56.9492	37.8414	0.589711	cDNA|flowering promoting factor-like 1, putative, expressed	K14416|1|1e-16|85.9|aly:ARALYDRAFT_325603|elongation factor 1 alpha-like protein	-	-	-	gi|125539361|gb|EAY85756.1|/4.76366e-42/hypothetical protein OsI_07114 [Oryza sativa Indica Group]
LOC_Os06g16300.1	33.1752	24.5367	0.435168	21.2684	13.8161	0.622363	17.5829	11.2337	0.646331	50.9628	43.9187	0.214611	47.4924	17.4287	1.44623	39.4034	27.2431	0.532427	23.8486	16.5221	0.52951	10.1633	13.236	-0.381096	50.8388	43.2645	0.232749	69.666	32.0955	1.11808	cDNA|BRASSINOSTEROID INSENSITIVE 1-associated receptor kinase 1 precursor, putative, expressed	K13418|1|3e-36|150|pop:POPTR_913861|somatic embryogenesis receptor kinase 1 [EC:2.7.10.1 2.7.11.1];K13416|5|2e-34|144|vvi:100253855|brassinosteroid insensitive 1-associated receptor kinase 1 [EC:2.7.10.1 2.7.11.1]	GO:0031410//cytoplasmic vesicle	GO:0004871//signal transducer activity;GO:0004672//protein kinase activity;GO:0032559	GO:0006464//cellular protein modification process	gi|55295983|dbj|BAD68023.1|/2.39313e-114/somatic embryogenesis receptor kinase 1-like [Oryza sativa Japonica Group]
LOC_Os01g11730.1	33.0052	34.333	-0.0569028	117.068	62.0254	0.916418	185.272	170.86	0.116828	30.4059	21.3916	0.507304	10.7331	3.05369	1.81344	18.495	31.8169	-0.782659	40.4874	123.22	-1.60569	147.41	278.718	-0.91897	10.3988	36.8012	-1.82333	15.6987	4.42798	1.82593	cDNA|GDSL-like lipase/acylhydrolase, putative, expressed	K00514|1|2e-45|182|rcu:RCOM_1428040|zeta-carotene desaturase [EC:1.3.5.6];K01206|2|7e-29|127|aly:ARALYDRAFT_475890|alpha-L-fucosidase [EC:3.2.1.51]	GO:0031410//cytoplasmic vesicle	-	-	gi|115435278|ref|NP_001042397.1|/0/Os01g0216000 [Oryza sativa Japonica Group]
LOC_Os03g58050.1	32.8717	16.4166	1.00169	312.178	245.398	0.347242	183.269	148.447	0.304008	162.419	114.282	0.507127	96.8365	140.735	-0.53936	27.2146	13.0413	1.06129	313.865	204.074	0.621055	190.258	156.393	0.282785	173.721	151.285	0.199497	124.213	111.358	0.157602	cDNA|ribosomal protein S13p/S18e, putative, expressed	K02964|1|1e-74|278|osa:4342526|small subunit ribosomal protein S18e	GO:0030529//ribonucleoprotein complex	GO:0003676//nucleic acid binding;GO:0005198//structural molecule activity	GO:0010467//gene expression	gi|115455881|ref|NP_001051541.1|/1.39716e-73/Os03g0794700 [Oryza sativa Japonica Group]
LOC_Os01g06740.1	32.7232	60.902	-0.896174	0.493771	2.04591	-2.05083	1.88158	7.30907	-1.95774	1.74517	100.227	-5.84376	9.71279	131.839	-3.76274	206.368	155.164	0.41142	1.30668	6.9085	-2.40247	4.84761	3.06613	0.660853	3.89495	1.74943	1.15472	47.5749	166.907	-1.81077	cDNA|ribosome inactivating protein, putative, expressed	-	-	-	-	gi|115434664|ref|NP_001042090.1|/2.86882e-117/Os01g0160800 [Oryza sativa Japonica Group]
LOC_Os05g49320.1	32.6114	25.9356	0.330441	0.01	1.89109	-7.56308	3.97532	3.52192	0.17471	0.737422	1.1471	-0.637431	32.69	1.70016	4.26511	10.0616	13.7335	-0.448836	2.76068	1.50993	0.870547	0.01	2.53486	-7.98576	6.4835	12.2433	-0.917154	59.143	8.91031	2.73066	cDNA|ribosomal protein L7/L12 C-terminal domain containing protein, expressed	K02935|1|1e-45|181|osa:4339648|large subunit ribosomal protein L7/L12	GO:0043231//intracellular membrane-bounded organelle;GO:0030529//ribonucleoprotein complex	GO:0005198//structural molecule activity	GO:0010467//gene expression	gi|115465515|ref|NP_001056357.1|/1.40232e-44/Os05g0568300 [Oryza sativa Japonica Group]
LOC_Os09g26370.1	32.4884	27.5281	0.239017	14.1617	6.25901	1.17799	11.7045	13.3378	-0.188467	4.80507	4.81694	-0.00355893	5.35546	0.410307	3.70624	8.40538	13.0734	-0.637245	5.99623	8.38114	-0.48309	10.0769	16.7212	-0.730619	4.51354	3.34499	0.432255	9.91393	3.1278	1.66431	cDNA|DUF581 domain containing protein, expressed	-	-	-	-	gi|115479307|ref|NP_001063247.1|/5.80527e-59/Os09g0433800 [Oryza sativa Japonica Group]
LOC_Os01g32830.1	31.9649	32.8528	-0.0395298	4.57511	5.62775	-0.298754	6.53778	7.79708	-0.254133	5.05316	3.71014	0.44571	12.1651	1.4757	3.04327	21.1437	23.4225	-0.147667	7.49132	8.34635	-0.155925	3.31113	7.17962	-1.11658	3.96434	3.48252	0.186948	9.58286	4.58857	1.06241	cDNA|expressed protein	-	GO:0009526//plastid envelope	-	-	gi|215701425|dbj|BAG92849.1|/6.4907e-110/unnamed protein product [Oryza sativa Japonica Group]
LOC_Os11g41150.1	31.814	30.7057	0.051157	1.49079	1.54424	-0.0508262	1.51489	2.32289	-0.616704	8.1962	9.39831	-0.197447	22.0503	4.04929	2.44506	18.6796	25.4406	-0.445669	1.57804	1.67823	-0.0888112	1.25092	4.02487	-1.68595	11.6408	9.46329	0.298772	30.5316	14.6623	1.05819	cDNA|nitrilase-associated protein, putative, expressed	-	-	-	-	gi|218186061|gb|EEC68488.1|/2.08034e-17/hypothetical protein OsI_36745 [Oryza sativa Indica Group]
LOC_Os12g17430.1	31.5535	4.31087	2.87175	1.29629	1.04438	0.311744	0.585444	0.149617	1.96826	2.03625	0.01	7.66977	5.40284	2.81679	0.939666	15.6726	3.51133	2.15815	4.11646	0.833873	2.30351	0.870175	1.3999	-0.68595	2.61658	1.53091	0.773291	6.43593	2.38585	1.43165	cDNA|NBS-LRR disease resistance protein, putative, expressed	K13457|1|4e-19|94.4|vvi:100252764|disease resistance protein RPM1	-	-	-	gi|297613005|ref|NP_001066554.2|/2.83714e-147/Os12g0273000 [Oryza sativa Japonica Group]
LOC_Os07g20164.1	31.4609	10.3738	1.60062	68.0494	59.7074	0.188673	35.5985	30.461	0.224855	33.3341	38.2006	-0.196598	30.3105	34.6569	-0.193325	50.7079	15.9348	1.67003	62.3173	62.4221	-0.00242547	34.2603	35.294	-0.0428847	36.1709	58.7876	-0.700682	28.0067	30.8224	-0.138209	cDNA|expressed protein	-	-	-	-	gi|222623997|gb|EEE58129.1|/4.74275e-68/hypothetical protein OsJ_09028 [Oryza sativa Japonica Group]
LOC_Os03g05530.1	31.4584	37.2476	-0.243703	0.701441	0.363296	0.949174	1.54436	1.45728	0.0837362	9.25549	12.135	-0.390791	17.1135	3.93754	2.11977	61.4078	50.275	0.288582	0.742494	0.676832	0.133581	0.824014	4.67131	-2.50309	13.6371	8.80174	0.631673	20.5037	5.44649	1.91249	cDNA|nodulin, putative, expressed	-	GO:0044464//cell part	-	-	gi|218192100|gb|EEC74527.1|/0/hypothetical protein OsI_10035 [Oryza sativa Indica Group]
LOC_Os02g51570.1	31.4023	29.6702	0.0818537	7.26969	7.70151	-0.0832477	10.0735	10.2976	-0.031741	13.3919	12.7898	0.0663677	35.2208	3.76969	3.22391	17.3244	26.2618	-0.600159	13.2916	18.9714	-0.513309	2.3291	13.7389	-2.56042	9.6364	17.5612	-0.865827	65.8907	23.9472	1.46022	cDNA|peptidyl-prolyl cis-trans isomerase, FKBP-type, putative, expressed	K01802|1|3e-27|120|osa:4341766|peptidylprolyl isomerase [EC:5.2.1.8];K09569|4|4e-14|77.4|rcu:RCOM_0242140|FK506-binding protein 2 [EC:5.2.1.8]	GO:0009534//chloroplast thylakoid	GO:0005527//macrolide binding;GO:0016853//isomerase activity	-	gi|115448713|ref|NP_001048136.1|/6.5415e-89/Os02g0751600 [Oryza sativa Japonica Group]
LOC_Os01g03130.1	31.3209	13.0996	1.25761	1.56553	14.0544	-3.1663	7.60068	5.42076	0.487633	11.804	8.87489	0.411479	22.1214	28.3486	-0.357838	8.7756	8.6509	0.0206488	8.10162	16.7845	-1.05084	2.62727	1.12711	1.22094	12.9728	14.4829	-0.15886	10.1045	11.5256	-0.189842	cDNA|expressed protein	-	-	-	-	gi|125524206|gb|EAY72320.1|/1.32597e-43/hypothetical protein OsI_00175 [Oryza sativa Indica Group]
LOC_Os02g51820.1	31.237	35.9064	-0.200983	21.902	11.3437	0.949174	20.4933	11.3756	0.849206	11.3432	6.39036	0.827861	15.872	4.47651	1.82604	16.5174	30.0279	-0.862312	22.61	23.3307	-0.0452669	12.992	10.3042	0.334399	5.59819	10.9483	-0.967676	16.3516	5.72489	1.51411	cDNA|expressed protein	K01892|1|8e-15|80.5|osa:4330767|histidyl-tRNA synthetase [EC:6.1.1.21]	-	-	-	gi|115448753|ref|NP_001048156.1|/4.65753e-151/Os02g0754600 [Oryza sativa Japonica Group]
LOC_Os01g63060.1	31.0087	27.1515	0.191638	13.3155	20.0825	-0.592837	7.25249	10.5121	-0.535507	12.4494	25.7689	-1.04956	21.1488	81.3625	-1.94379	63.1193	35.1104	0.846182	20.4092	17.4737	0.224036	9.97529	5.52184	0.853209	13.6481	18.8706	-0.467441	20.3486	43.0105	-1.07976	cDNA|phosphatidic acid phosphatase-related, putative, expressed	-	GO:0044464//cell part	GO:0016758//transferase activity, transferring hexosyl groups	GO:0006665//sphingolipid metabolic process	gi|115441065|ref|NP_001044812.1|/0/Os01g0850100 [Oryza sativa Japonica Group]
LOC_Os02g50174.1	30.9215	13.6194	1.18295	53.4813	48.0294	0.155116	58.7088	22.5533	1.38024	113.529	91.6095	0.309493	149.822	101.287	0.564808	77.7791	32.2963	1.26801	87.3841	50.1847	0.800123	62.374	27.9508	1.15805	140.154	91.0478	0.622315	125.654	109.214	0.202303	cDNA|caleosin related protein, putative, expressed	-	GO:0043231//intracellular membrane-bounded organelle	-	-	gi|115448521|ref|NP_001048040.1|/5.21919e-151/Os02g0734600 [Oryza sativa Japonica Group]
LOC_Os04g52130.1	30.7914	22.6481	0.443139	81.9306	85.5796	-0.0628655	48.9533	42.0783	0.21833	32.8937	28.889	0.187293	50.1474	10.3189	2.28088	21.1672	20.8664	0.0206488	100.776	105.555	-0.0668459	36.4097	71.797	-0.979601	22.2101	28.7847	-0.374085	70.0497	31.0383	1.17433	cDNA|coproporphyrinogen III oxidase, chloroplast precursor, putative, expressed	K00228|1|0.0|640|bdi:100832294|coproporphyrinogen III oxidase [EC:1.3.3.3]	GO:0009532//plastid stroma;GO:0005576//extracellular region	GO:0042802//identical protein binding;GO:0016634	GO:0006779//porphyrin-containing compound biosynthetic process	gi|75232919|sp|Q7XPL2.2|HEM6_ORYSJ/0/RecName: Full=Coproporphyrinogen-III oxidase, chloroplastic; Short=Coprogen oxidase; Short=Coproporphyrinogenase; Flags: Precursor
LOC_Os09g33470.1	30.6528	29.8503	0.0382757	25.1462	17.5076	0.522359	25.4132	16.8432	0.593411	23.1822	27.0761	-0.224005	19.8636	7.61403	1.38339	30.7198	31.3553	-0.0295369	35.3451	24.7944	0.511499	20.0625	21.814	-0.120751	19.1821	14.4837	0.405333	28.8584	12.2344	1.23804	cDNA|mitochondrial carrier protein, putative, expressed	K13354|1|9e-163|571|sbi:SORBI_09g003080|solute carrier family 25 (peroxisomal adenine nucleotide transporter), member 17	GO:0019866//organelle inner membrane;GO:0044439;GO:0031224//intrinsic to membrane	-	GO:0051234//establishment of localization	gi|115480061|ref|NP_001063624.1|/0/Os09g0508900 [Oryza sativa Japonica Group]
LOC_Os06g46930.1	30.6322	19.7794	0.631048	4.74426	7.14819	-0.591395	7.23147	13.2166	-0.86999	11.9916	12.3304	-0.0401902	34.5274	3.98307	3.11579	14.7192	13.2483	0.151893	13.2396	8.73947	0.599245	5.21139	22.1241	-2.08588	12.1652	14.3257	-0.235849	47.9393	14.2886	1.74634	cDNA|ribosomal protein L24, putative, expressed	K02895|1|7e-103|371|osa:4341869|large subunit ribosomal protein L24	GO:0009532//plastid stroma;GO:0030529//ribonucleoprotein complex	GO:0003723//RNA binding;GO:0005198//structural molecule activity	GO:0010467//gene expression	gi|115469576|ref|NP_001058387.1|/7.71153e-102/Os06g0683200 [Oryza sativa Japonica Group]
LOC_Os09g10690.1	30.6099	56.1871	-0.876239	1.3141	3.11136	-1.24347	19.0764	35.4914	-0.895679	8.66976	7.26609	0.254813	36.2404	1.22378	4.88818	17.6418	39.725	-1.17105	2.18587	5.07199	-1.21434	5.67085	17.6379	-1.63704	8.61575	9.64425	-0.162692	33.7636	9.13466	1.88605	cDNA|expressed protein	-	-	-	-	gi|49388831|dbj|BAD26021.1|/7.91722e-72/hypothetical protein [Oryza sativa Japonica Group]
LOC_Os10g35810.1	30.6029	37.541	-0.294798	66.44	108.737	-0.710719	58.8526	113.652	-0.94945	10.675	8.1145	0.395667	17.4134	1.14178	3.93084	19.9826	35.0705	-0.811509	53.6425	90.2485	-0.750526	36.5658	108.32	-1.56673	7.14527	12.4111	-0.796564	25.8271	9.18745	1.49115	cDNA|thylakoid lumenal protein, putative, expressed	-	GO:0009532//plastid stroma;GO:0044436;GO:0009534//chloroplast thylakoid	GO:0005488//binding	-	gi|115482792|ref|NP_001064989.1|/2.61966e-84/Os10g0502000 [Oryza sativa Japonica Group]
LOC_Os08g07060.1	30.3251	31.3918	-0.049873	17.4351	24.8939	-0.513798	20.59	28.5536	-0.471725	16.5806	19.0677	-0.201635	27.4482	5.80234	2.24201	25.7928	25.1199	0.0381363	24.1085	37.5874	-0.640706	13.6018	20.0161	-0.557366	20.7253	11.4084	0.861299	31.7594	14.7981	1.10177	cDNA|CRR6, putative, expressed	-	GO:0009532//plastid stroma;GO:0009534//chloroplast thylakoid	-	GO:0043623//cellular protein complex assembly	gi|115474965|ref|NP_001061079.1|/4.20023e-126/Os08g0167500 [Oryza sativa Japonica Group]
LOC_Os02g33590.1	30.2395	50.1286	-0.729201	0.461518	1.91227	-2.05083	2.57939	3.83531	-0.572309	5.3285	30.6516	-2.52416	3.58911	41.3681	-3.52682	3.19577	2.47528	0.368572	0.732794	7.45922	-3.34755	3.83389	3.36426	0.188519	3.19925	2.55493	0.324451	17.7869	41.2109	-1.21221	cDNA|U-box domain-containing protein, putative, expressed	-	-	-	-	gi|125539792|gb|EAY86187.1|/9.25365e-162/hypothetical protein OsI_07564 [Oryza sativa Indica Group]
LOC_Os05g34980.1	30.1293	11.974	1.33126	26.4774	19.8819	0.413306	48.7101	18.9155	1.36466	16.6057	15.4121	0.107617	9.00541	3.95684	1.18644	26.776	24.6678	0.118312	11.9818	11.967	0.00179135	35.8781	9.03524	1.98947	6.68195	8.80552	-0.398138	15.8336	4.78945	1.72505	cDNA|amino acid transporter, putative, expressed	K14209|1|4e-08|58.5|osa:4336684|solute carrier family 36 (proton-coupled amino acid transporter);K15015|3|2e-07|56.2|olu:OSTLU_45915|solute carrier family 32 (vesicular inhibitory amino acid transporter)	GO:0031224//intrinsic to membrane	-	-	gi|115463985|ref|NP_001055592.1|/0/Os05g0424000 [Oryza sativa Japonica Group]
LOC_Os01g34060.1	30.0801	47.8907	-0.670935	94.7079	100.101	-0.0798943	65.1607	143.632	-1.14031	65.4023	31.7646	1.04192	71.6005	18.5692	1.94706	31.6525	70.3	-1.15121	83.3837	208.562	-1.32264	46.1938	119.625	-1.37275	56.3966	41.7729	0.433041	69.336	31.1314	1.15523	cDNA|MYB family transcription factor, putative, expressed	-	-	-	-	gi|24850303|gb|AAN63152.1|/6.55677e-71/transcription factor MYBS1 [Oryza sativa Japonica Group]
LOC_Os02g42220.1	29.7107	17.2336	0.785756	70.0823	35.2367	0.991969	49.3602	36.8558	0.421457	70.603	46.7193	0.595709	51.7371	4.76889	3.43947	17.4401	12.9834	0.425744	32.0586	58.1647	-0.859432	26.5917	52.8525	-0.990995	45.2552	41.4699	0.12602	63.334	16.8893	1.90687	cDNA|transposon protein, putative, unclassified, expressed	-	GO:0044464//cell part	-	GO:0006810//transport	gi|74267416|dbj|BAE44205.1|/0/hypothetical protein [Oryza sativa Japonica Group]
LOC_Os01g72910.1	29.2996	14.5594	1.00893	23.1999	60.3799	-1.37995	56.8748	22.8945	1.31279	39.6318	44.3877	-0.1635	125.498	256.789	-1.03292	36.1456	19.23	0.910466	58.3245	73.5939	-0.335482	23.6525	4.69769	2.33197	65.9925	40.3279	0.710523	139.626	146.815	-0.0724283	cDNA|abscisic stress-ripening, putative, expressed	-	-	-	-	gi|218189775|gb|EEC72202.1|/1.05016e-21/hypothetical protein OsI_05284 [Oryza sativa Indica Group]
LOC_Os01g14890.1	29.2654	38.8024	-0.406949	9.75189	13.3157	-0.449376	15.0145	23.1763	-0.62629	13.0904	13.7774	-0.073797	17.8443	3.21069	2.47451	26.3091	31.6987	-0.268858	14.3891	22.9541	-0.673774	8.33162	18.9884	-1.18845	9.60673	9.55384	0.00796475	26.2443	8.71935	1.58971	cDNA|expressed protein	-	-	-	-	gi|56783687|dbj|BAD81099.1|/8.18636e-101/hypothetical protein [Oryza sativa Japonica Group]
LOC_Os02g52730.1	28.8076	0.423842	6.08678	20.8961	0.272842	6.25903	7.58359	0.182407	5.37765	64.5453	0.695103	6.53694	26.428	0.286176	6.52902	33.2642	0.941793	5.14242	24.7214	0.169437	7.18886	13.261	0.189634	6.12783	51.1244	0.233303	7.77566	27.1683	0.636285	5.41611	cDNA|ferredoxin--nitrite reductase, putative, expressed	K00366|1|0.0|879|osa:4326014|ferredoxin-nitrite reductase [EC:1.7.7.1]	GO:0009532//plastid stroma;GO:0005576//extracellular region	GO:0016662;GO:0051540;GO:0005506//iron ion binding	GO:0010035//response to inorganic substance;GO:0008152//metabolic process	gi|218191633|gb|EEC74060.1|/0/hypothetical protein OsI_09059 [Oryza sativa Indica Group]
LOC_Os10g34795.1	28.5283	31.1162	-0.12527	239.28	194.301	0.300405	117.805	96.0995	0.293798	62.7175	51.3978	0.287162	58.5485	18.6415	1.65111	63.0738	128.877	-1.03088	263.838	253.258	0.0590439	101.558	102.411	-0.0120731	79.8088	55.2445	0.530717	80.5526	27.125	1.57031	cDNA|expressed protein	-	-	-	-	gi|222613049|gb|EEE51181.1|/5.12882e-15/hypothetical protein OsJ_31976 [Oryza sativa Japonica Group]
LOC_Os12g25180.1	28.4975	34.3141	-0.267967	41.4873	29.3662	0.498512	27.6839	23.8465	0.215271	36.6253	37.5898	-0.0375021	27.8354	6.4608	2.10713	19.0151	25.0831	-0.399569	34.1077	26.6879	0.353911	27.989	28.0769	-0.00452478	36.2298	15.1889	1.25416	32.2874	10.8811	1.56915	cDNA|expressed protein	-	-	-	-	gi|77555219|gb|ABA98015.1|/1.08293e-88/expressed protein [Oryza sativa Japonica Group]
LOC_Os04g05650.1	28.2409	21.4849	0.394459	21.2567	57.1114	-1.42587	7.08762	18.2857	-1.36734	20.3474	24.8343	-0.287489	48.9238	101.762	-1.0566	28.584	19.7569	0.532855	79.8073	48.3929	0.721725	16.7217	13.2713	0.333415	21.9122	30.3014	-0.46765	33.0216	73.9295	-1.16274	cDNA|expressed protein	-	-	-	-	gi|115457018|ref|NP_001052109.1|/1.46992e-84/Os04g0142400 [Oryza sativa Japonica Group]
LOC_Os03g54130.1	28.1592	30.4648	-0.11354	0.523717	0.271248	0.949174	17.5621	3.67216	2.25777	213.36	167.002	0.35342	164.83	18.4928	3.15594	10.4909	12.1292	-0.209357	8.03834	0.505343	3.99156	35.2002	5.79719	2.60216	260.514	264.412	-0.0214304	84.539	60.8622	0.474072	cDNA|cysteine protease 1 precursor, putative, expressed	K01365|1|1e-88|325|bdi:100836000|cathepsin L [EC:3.4.22.15]	-	GO:0070011	GO:0008152//metabolic process	gi|108711126|gb|ABF98921.1|/3.54227e-154/Papain family cysteine protease containing protein, expressed [Oryza sativa Japonica Group]
LOC_Os02g50710.1	27.8658	20.1712	0.466194	0.348206	20.5595	-5.88372	1.06151	8.68099	-3.03174	38.7257	40.4323	-0.0622165	104.175	238.342	-1.19402	6.88899	11.8844	-0.786706	8.84605	35.6149	-2.00938	1.75309	1.8802	-0.100988	22.3066	28.3749	-0.347146	112.027	138.07	-0.301557	cDNA|expressed protein	-	-	-	-	gi|115448589|ref|NP_001048074.1|/5.05401e-20/Os02g0740600 [Oryza sativa Japonica Group]
LOC_Os04g26320.1	27.7105	26.5568	0.0613527	78.4219	64.4618	0.282813	65.4172	36.4758	0.842728	41.5528	25.0543	0.729889	22.3101	1.90756	3.5479	52.2962	52.3139	-0.000489923	71.2414	52.5177	0.439912	48.5182	30.9689	0.647707	50.1747	34.2126	0.552432	31.381	15.3493	1.03172	cDNA|mannose-binding lectin, putative, expressed	-	-	-	-	gi|38344657|emb|CAE02319.2|/3.16546e-147/OSJNBb0112E13.1 [Oryza sativa Japonica Group]
LOC_Os05g36320.1	27.5851	29.9903	-0.120609	238.357	329.315	-0.466343	199.051	366.79	-0.881812	33.4587	32.9011	0.0242464	11.3098	2.75501	2.03744	18.4991	30.9089	-0.740564	117.766	220.819	-0.906947	149.686	239.268	-0.676692	21.5174	34.5323	-0.682441	22.3071	8.53194	1.38656	cDNA|expressed protein	-	-	-	-	gi|52076701|dbj|BAD45614.1|/2.02544e-10/hypothetical protein [Oryza sativa Japonica Group]
LOC_Os09g21710.1	27.5167	30.1413	-0.131434	1.74651	2.93984	-0.751266	2.88397	2.72134	0.0837362	10.4938	10.1783	0.0440395	6.99083	25.8542	-1.88686	7.7745	5.74801	0.435686	4.39072	4.21309	0.0595806	3.29738	3.06493	0.105463	6.26215	4.44753	0.493655	9.26738	22.1499	-1.25706	cDNA|AN1-like zinc finger domain containing protein, expressed	-	-	-	GO:0010033//response to organic substance	gi|115478953|ref|NP_001063070.1|/4.17438e-68/Os09g0385700 [Oryza sativa Japonica Group]
LOC_Os07g43810.1	27.4747	15.9105	0.788123	296.157	233.456	0.343212	25.1984	18.7486	0.42655	31.5072	22.0896	0.512316	59.447	21.3149	1.47974	13.6622	12.3968	0.14023	324.621	203.989	0.670262	55.7855	15.2542	1.87068	40.2167	35.1707	0.193422	114.312	34.1219	1.7442	cDNA|RNA recognition motif containing protein, putative, expressed	K11294|1|4e-40|164|smo:SELMODRAFT_15428|nucleolin	GO:0032991//macromolecular complex;GO:0009536//plastid	GO:0003676//nucleic acid binding	-	gi|125559266|gb|EAZ04802.1|/3.23846e-102/hypothetical protein OsI_26976 [Oryza sativa Indica Group]
LOC_Os08g37940.1	27.4119	28.5987	-0.061146	3.26224	5.94742	-0.866402	2.25419	2.84654	-0.336596	1.22986	1.60702	-0.385892	10.7448	0.425325	4.65893	18.4587	24.9405	-0.43419	7.32072	6.54741	0.161062	0.394179	3.24116	-3.03959	0.873365	1.96487	-1.16978	7.28851	2.56681	1.50565	cDNA|HAD-superfamily hydrolase subfamily IA, variant 3, putative, expressed	K00861|1|2e-12|72.0|sbi:SORBI_01g048850|riboflavin kinase [EC:2.7.1.26]	GO:0009526//plastid envelope;GO:0009532//plastid stroma	GO:0003824//catalytic activity	-	gi|115476990|ref|NP_001062091.1|/3.0221e-145/Os08g0485900 [Oryza sativa Japonica Group]
LOC_Os05g08620.1	27.2168	19.7015	0.466194	9.46358	15.0107	-0.665536	7.51297	12.5954	-0.745437	8.08321	12.7473	-0.657194	10.0112	79.3644	-2.98687	77.5248	75.8463	0.0315784	4.69568	15.6949	-1.74089	17.5693	9.26191	0.923674	16.6832	17.0266	-0.0293983	18.5006	44.7015	-1.27275	cDNA|expressed protein	-	GO:0043231//intracellular membrane-bounded organelle	-	-	gi|297603944|ref|NP_001054803.2|/1.5387e-30/Os05g0179100 [Oryza sativa Japonica Group]
LOC_Os06g05470.1	27.1093	10.0454	1.43225	7.01703	35.3406	-2.3324	25.0797	27.1457	-0.114203	10.2624	8.30113	0.305985	21.6951	89.3835	-2.04264	11.7284	4.01123	1.5479	34.3211	31.7529	0.112208	41.6628	1.82915	4.50951	48.5843	44.7931	0.117213	81.6309	78.9096	0.048915	cDNA|expressed protein	-	GO:0044464//cell part	-	-	gi|218197571|gb|EEC79998.1|/3.0479e-57/hypothetical protein OsI_21649 [Oryza sativa Indica Group]
LOC_Os11g11330.1	26.8908	41.0496	-0.610258	12.7094	7.19823	0.820187	31.4976	33.433	-0.0860312	68.5108	67.4825	0.0218186	33.3783	10.1329	1.71986	18.8133	23.5391	-0.323306	7.25897	8.11689	-0.161162	14.1785	23.6985	-0.741092	31.9974	24.7824	0.368638	40.6525	15.1459	1.42441	cDNA|retrotransposon protein, putative, unclassified, expressed	-	GO:0009536//plastid	-	-	gi|115484755|ref|NP_001067521.1|/1.98856e-103/Os11g0220300 [Oryza sativa Japonica Group]
LOC_Os01g09540.1	26.8529	22.9005	0.229695	12.0727	46.4913	-1.94522	5.48447	2.6557	1.04626	0.669322	1.12446	-0.748462	1.9492	0.01	7.60674	2.38849	6.09412	-1.35132	15.7861	32.3435	-1.03482	0.143015	1.68723	-3.56042	1.49382	6.66761	-2.15816	0.475991	0.147045	1.69468	cDNA|HAD superfamily phosphatase, putative, expressed	K02866|1|8e-20|96.7|osa:4332737|large subunit ribosomal protein L10e	GO:0031410//cytoplasmic vesicle	-	-	gi|115435022|ref|NP_001042269.1|/4.62469e-137/Os01g0191200 [Oryza sativa Japonica Group]
LOC_Os04g48810.1	26.7108	20.8436	0.357818	18.18	3.53099	2.36421	4.6185	0.01	8.85128	1.07092	1.49928	-0.485428	2.59893	1.23452	1.07397	2.80998	2.21604	0.342577	32.4743	6.57833	2.30351	9.15295	0.613538	3.89901	1.62962	0.01	7.3484	1.26931	2.94089	-1.21221	cDNA|expressed protein	-	-	-	-	gi|218195413|gb|EEC77840.1|/1.97776e-23/hypothetical protein OsI_17070 [Oryza sativa Indica Group]
LOC_Os02g20490.1	26.6716	21.3335	0.322184	49.6427	37.5371	0.403264	32.333	30.6039	0.0792903	25.8237	23.1951	0.154878	35.3108	7.84233	2.17075	14.7176	16.8068	-0.191504	75.1579	57.9931	0.374045	23.8808	34.8391	-0.544858	31.9723	24.3993	0.38998	49.3674	20.2834	1.28325	cDNA|expressed protein	-	GO:0044444//cytoplasmic part;GO:0043231//intracellular membrane-bounded organelle	-	-	gi|115445727|ref|NP_001046643.1|/1.06914e-66/Os02g0307800 [Oryza sativa Japonica Group]
LOC_Os03g08080.1	26.5899	32.7831	-0.302075	6.00218	7.1056	-0.243471	9.93304	11.401	-0.198851	5.01052	6.33589	-0.338587	22.4366	0.93161	4.58998	12.5534	22.5761	-0.846713	11.6178	16.5474	-0.510275	3.45356	7.03755	-1.02699	11.6418	13.6708	-0.23178	31.0348	10.6526	1.54268	cDNA|YGGT family protein, putative, expressed	K02221|1|5e-81|299|osa:4331815|YggT family protein	-	-	-	gi|115451099|ref|NP_001049150.1|/5.25843e-80/Os03g0178200 [Oryza sativa Japonica Group]
LOC_Os04g48850.1	26.3303	61.6437	-1.22723	10.582	15.0144	-0.504737	30.1809	28.8201	0.066561	61.0142	93.0859	-0.609417	22.292	131.299	-2.55826	5.27788	5.72317	-0.116855	6.58899	57.0599	-3.11435	31.7866	18.5342	0.778231	24.2318	37.1767	-0.617498	83.6419	207.693	-1.31216	cDNA|aminotransferase, classes I and II, domain containing protein, expressed	K01762|1|0.0|919|osa:4336750|1-aminocyclopropane-1-carboxylate synthase [EC:4.4.1.14]	-	GO:0016740//transferase activity;GO:0048037//cofactor binding;GO:0016846//carbon-sulfur lyase activity	GO:0008652//cellular amino acid biosynthetic process	gi|115460074|ref|NP_001053637.1|/0/Os04g0578000 [Oryza sativa Japonica Group]
LOC_Os01g45250.1	26.3107	18.0497	0.543673	5.54403	24.4404	-2.14026	10.0882	13.9288	-0.465394	17.377	21.5491	-0.31045	79.6234	139.381	-0.80777	13.9019	7.79512	0.834637	7.91566	20.7761	-1.39214	7.6596	3.7594	1.02677	41.5441	63.7238	-0.61719	165.921	273.904	-0.723172	cDNA|DUF1645 domain containing protein, putative, expressed	-	-	-	-	gi|115438791|ref|NP_001043675.1|/1.18031e-96/Os01g0639600 [Oryza sativa Japonica Group]
LOC_Os05g36340.1	26.3083	20.795	0.339282	103.838	110.379	-0.0881394	137.771	118.227	0.220717	43.5914	40.8847	0.0924798	53.5167	16.2576	1.71887	33.6411	65.2207	-0.955104	103.195	135.854	-0.396675	117.113	116.545	0.00700963	58.5295	42.774	0.452432	58.2519	29.1055	1.00101	cDNA|expressed protein	-	GO:0043231//intracellular membrane-bounded organelle	-	-	gi|115464129|ref|NP_001055664.1|/8.60114e-31/Os05g0439200 [Oryza sativa Japonica Group]
LOC_Os07g32710.1	26.063	0.01	11.3478	1.52446	0.287113	2.40861	4.64733	0.143961	5.01265	11.7556	6.70506	0.810028	13.6939	0.451718	4.92196	21.5234	1.21629	4.14534	0.01	0.133725	-3.7412	3.20957	0.448994	2.83761	9.54062	0.122753	6.28025	7.12153	0.143479	5.63328	cDNA|retrotransposon protein, putative, unclassified, expressed	-	-	-	-	-
LOC_Os01g02870.1	25.4755	15.6015	0.707424	102.385	66.4192	0.624334	57.1436	56.2662	0.0223241	21.9313	7.96026	1.4621	7.33302	2.24727	1.70624	6.90549	8.32011	-0.268858	32.568	67.7332	-1.05641	32.8027	80.8327	-1.30113	12.9784	7.21377	0.847292	8.08709	1.60604	2.33211	cDNA|auxin-induced protein 5NG4, putative, expressed	-	GO:0031410//cytoplasmic vesicle	-	-	gi|115434196|ref|NP_001041856.1|/0/Os01g0117900 [Oryza sativa Japonica Group]
LOC_Os01g25010.1	25.4722	11.0899	1.19968	0.13839	0.286704	-1.05083	2.53129	1.15005	1.13818	12.5215	10.2259	0.29218	36.2117	5.86397	2.62651	11.4993	13.2252	-0.201744	0.292978	0.267069	0.133581	3.205	3.43739	-0.100988	16.143	11.1546	0.533269	36.4845	15.4736	1.23747	cDNA|flavonol synthase/flavanone 3-hydroxylase, putative, expressed	K06892|1|2e-51|201|pop:POPTR_550478|;K05278|2|5e-47|187|vvi:100232938|flavonol synthase [EC:1.14.11.23]	-	GO:0016491//oxidoreductase activity	-	gi|115436458|ref|NP_001042987.1|/0/Os01g0352100 [Oryza sativa Japonica Group]
LOC_Os08g34984.1	25.4223	27.321	-0.103912	513.144	286.59	0.840378	80.2218	55.0454	0.543374	37.8824	29.6491	0.35354	32.651	8.61644	1.92196	27.2793	42.3587	-0.634853	743.696	565.404	0.395432	64.0654	93.4308	-0.544354	35.1563	28.0979	0.32332	35.0343	12.8755	1.44414	cDNA|DUF581 domain containing protein, expressed	-	-	-	-	gi|218201238|gb|EEC83665.1|/2.06174e-46/hypothetical protein OsI_29437 [Oryza sativa Indica Group]
LOC_Os04g34460.1	25.4046	32.9665	-0.37591	9.11346	14.3492	-0.654898	5.80345	13.6322	-1.23204	8.01679	12.3993	-0.629163	17.7878	3.56459	2.31908	19.4727	25.8316	-0.407685	16.3353	21.574	-0.401296	3.30356	10.1044	-1.61289	9.87558	11.8393	-0.261642	26.4697	12.077	1.13209	cDNA|PAP fibrillin family domain containing protein, expressed	-	GO:0009536//plastid	-	-	gi|115458376|ref|NP_001052788.1|/2.17087e-120/Os04g0422000 [Oryza sativa Japonica Group]
LOC_Os07g41400.1	25.3518	25.692	-0.0192324	12.2493	17.5014	-0.514773	15.4519	14.0406	0.138184	58.919	50.9039	0.210956	41.7365	6.88379	2.60004	30.0839	29.2445	0.0408267	12.5191	10.1893	0.29708	8.93159	5.01768	0.831898	49.6752	46.7663	0.0870567	42.4667	11.807	1.84668	cDNA|EGG APPARATUS-1, putative, expressed	-	GO:0031410//cytoplasmic vesicle	-	-	gi|34394580|dbj|BAC83883.1|/2.50842e-35/hypothetical protein [Oryza sativa Japonica Group]
LOC_Os12g33300.1	25.3157	13.7523	0.880356	3.59557	26.931	-2.90498	8.7127	27.1505	-1.63979	24.3734	161.308	-2.72644	27.5823	101.72	-1.88279	71.6828	28.0499	1.35363	37.6209	10.942	1.78165	30.217	28.8236	0.0681066	24.4618	28.0504	-0.197496	19.3107	56.553	-1.55021	cDNA|integral membrane protein DUF6 containing protein, expressed	-	GO:0031410//cytoplasmic vesicle	-	-	gi|115488824|ref|NP_001066899.1|/0/Os12g0518200 [Oryza sativa Japonica Group]
LOC_Os08g13795.1	25.117	25.6014	-0.027555	107.475	96.5008	0.155382	97.5282	106.523	-0.127273	53.9648	47.2708	0.191068	65.267	13.7676	2.24508	46.1937	68.6491	-0.571545	113.02	113.214	-0.00248033	75.8477	80.8403	-0.0919707	59.682	37.2052	0.681793	72.8749	32.0685	1.18427	cDNA|expressed protein	-	-	-	-	-
LOC_Os02g31080.1	24.9581	22.4542	0.152518	5.81425	16.1623	-1.47497	5.68391	7.72164	-0.442025	9.84998	24.7313	-1.32815	15.1506	51.1764	-1.75611	17.109	13.2774	0.365784	10.751	12.3568	-0.200838	7.33667	5.24575	0.483975	7.38886	7.75753	-0.0702458	28.6936	60.728	-1.08163	cDNA|hydroxyproline-rich glycoprotein family protein, putative, expressed	-	GO:0043231//intracellular membrane-bounded organelle	-	-	gi|115446349|ref|NP_001046954.1|/0/Os02g0515200 [Oryza sativa Japonica Group]
LOC_Os10g37340.1	24.8561	20.563	0.273549	155.906	115.341	0.434773	71.6673	152.054	-1.0852	74.043	71.8185	0.0440071	61.5346	267.329	-2.11915	64.3141	68.1369	-0.0833021	80.9829	148.273	-0.872571	497.859	254.722	0.966815	86.9044	105.825	-0.284178	52.2803	153.962	-1.55824	cDNA|cystathionine gamma-synthase, putative, expressed	K01761|1|0.0|744|osa:4349123|methionine-gamma-lyase [EC:4.4.1.11]	GO:0044444//cytoplasmic part	GO:0016740//transferase activity;GO:0048037//cofactor binding;GO:0016846//carbon-sulfur lyase activity	GO:0009087//methionine catabolic process	gi|115482952|ref|NP_001065069.1|/0/Os10g0517500 [Oryza sativa Japonica Group]
LOC_Os07g41410.1	24.8354	8.59799	1.53032	2.6986	9.50424	-1.81636	13.437	8.97036	0.582969	69.1811	5.93466	3.54314	93.5744	22.8695	2.03269	14.9491	8.1578	0.873807	19.4245	7.55138	1.36306	2.44556	1.16572	1.06894	88.2441	108.519	-0.29837	210.42	63.6997	1.72391	cDNA|EGG APPARATUS-1, putative, expressed	-	GO:0031410//cytoplasmic vesicle	-	-	gi|222637420|gb|EEE67552.1|/9.78999e-24/hypothetical protein OsJ_25048 [Oryza sativa Japonica Group]
LOC_Os11g15624.2	24.4248	42.3531	-0.79412	3.9315	3.6438	0.109638	0.01	0.01	0	6.8258	13.2876	-0.961007	1.51452	6.51968	-2.10594	24.5627	47.4183	-0.948978	0.876127	1.19797	-0.451381	1.45848	0.670384	1.1214	0.01	0.01	0	2.31152	8.56898	-1.89028	cDNA|expressed protein	-	-	-	-	gi|149390977|gb|ABR25506.1|/4.04433e-40/unknown [Oryza sativa Indica Group]
LOC_Os11g18570.1	24.3622	8.45661	1.52649	11.643	5.53233	1.0735	28.0043	19.6396	0.511881	23.0544	20.6718	0.157379	14.4637	6.84721	1.07885	20.4988	7.4997	1.45064	4.74886	6.18414	-0.380992	21.2961	36.6828	-0.784514	26.1457	37.2773	-0.511725	13.0064	22.5597	-0.794523	cDNA|cytochrome P450, putative, expressed	K00030|1|4e-108|390|vvi:100242228|isocitrate dehydrogenase (NAD+) [EC:1.1.1.41];K12640|2|1e-69|262|vvi:100232983|cytochrome P450, family 85, subfamily A, polypeptide 2 (brassinosteroid-6-oxidase 2) [EC:1.14.-.-];K09588|3|2e-69|262|gmx:100775886|cytochrome P450, family 90, subfamily A, polypeptide 1 [EC:1.14.-.-]	GO:0031410//cytoplasmic vesicle	GO:0016491//oxidoreductase activity;GO:0005506//iron ion binding	-	gi|115485127|ref|NP_001067707.1|/0/Os11g0289700 [Oryza sativa Japonica Group]
LOC_Os04g39290.1	24.2955	46.3528	-0.931969	1.41206	2.34031	-0.728898	24.1062	6.74732	1.83701	71.3341	45.7107	0.642062	25.5798	23.9332	0.0959937	11.454	19.553	-0.771546	9.26714	3.27004	1.50282	20.19	7.92963	1.34832	54.005	32.0186	0.754183	28.7089	8.18662	1.81016	cDNA|heavy metal transport/detoxification protein, putative, expressed	-	-	-	-	gi|38606524|emb|CAE06001.3|/7.06729e-85/OSJNBa0016O02.11 [Oryza sativa Japonica Group]
LOC_Os08g02540.1	23.9565	14.9783	0.677539	5.27168	2.80837	0.908532	14.0811	32.3872	-1.20167	30.0952	18.6818	0.687904	23.4266	17.1828	0.447185	14.7505	9.84077	0.583916	7.334	8.72011	-0.249747	15.4696	36.9236	-1.25511	33.9871	27.7494	0.29253	22.3782	16.997	0.396816	cDNA|adenylate kinase, putative, expressed	K00939|1|6e-65|246|vvi:100259523|adenylate kinase [EC:2.7.4.3]	GO:0043231//intracellular membrane-bounded organelle	GO:0016301//kinase activity;GO:0032559	GO:0034641//cellular nitrogen compound metabolic process;GO:0006796//phosphate-containing compound metabolic process	gi|115474545|ref|NP_001060869.1|/1.38009e-135/Os08g0118900 [Oryza sativa Japonica Group]
LOC_Os03g52130.1	23.9217	26.7614	-0.161837	10.3264	14.919	-0.530819	11.5979	9.31537	0.316182	14.3428	12.6695	0.178969	47.4873	5.90497	3.00754	20.43	17.7547	0.202487	15.8208	15.7328	0.00805034	4.65169	23.184	-2.31731	15.5897	19.978	-0.357822	42.4997	20.2564	1.06908	cDNA|expressed protein	-	GO:0034357;GO:0043231//intracellular membrane-bounded organelle	-	-	gi|50540727|gb|AAT77883.1|/5.44882e-59/expressed protein [Oryza sativa Japonica Group]
LOC_Os03g18020.1	23.7886	22.9599	0.051157	22.4295	26.033	-0.214946	37.0717	29.4749	0.330829	48.3923	44.9284	0.107148	42.0311	11.7442	1.8395	14.7026	21.0817	-0.51992	32.0377	32.3335	-0.0132602	19.8638	30.3509	-0.611603	40.3077	34.7072	0.21582	59.1685	28.5369	1.052	cDNA|rhodanese-like family protein, putative, expressed	-	GO:0009536//plastid	-	-	gi|125543428|gb|EAY89567.1|/2.07362e-82/hypothetical protein OsI_11099 [Oryza sativa Indica Group]
LOC_Os04g54320.1	23.7774	25.4755	-0.099522	40.1246	46.5329	-0.213765	42.7678	69.0899	-0.691949	8.01564	5.94665	0.43074	12.3699	0.236928	5.70624	13.1587	15.9488	-0.277433	25.6223	62.7046	-1.29117	29.4235	77.7148	-1.40122	5.62961	7.33984	-0.382714	21.4372	4.51531	2.24722	cDNA|expressed protein	-	GO:0009532//plastid stroma	-	-	gi|90265183|emb|CAH67654.1|/5.3482e-39/H0410G08.9 [Oryza sativa Indica Group]
LOC_Os09g28354.1	23.7086	12.6874	0.902014	2.46394	49.8304	-4.33799	6.9152	24.2541	-1.81038	12.2748	11.1468	0.139063	141.161	118.809	0.2487	9.1691	7.32257	0.32443	20.12	47.8895	-1.25108	9.45142	5.32178	0.828623	39.9376	63.4982	-0.668969	91.3557	166.659	-0.867332	cDNA|CPuORF39 - conserved peptide uORF-containing transcript, expressed	-	-	-	-	gi|115479541|ref|NP_001063364.1|/2.04209e-121/Os09g0456800 [Oryza sativa Japonica Group]
LOC_Os10g01480.1	23.5253	17.2996	0.443474	24.7493	5.10416	2.27764	21.8494	5.93284	1.8808	14.0379	8.66905	0.695385	11.2705	15.9392	-0.500024	56.4977	43.1362	0.389293	20.1522	5.61907	1.84253	29.3185	8.94952	1.71193	11.0288	10.4153	0.0825815	10.1333	12.1738	-0.264677	cDNA|Inositol 1, 3, 4-trisphosphate 5/6-kinase, putative, expressed	K00913|1|9e-179|625|osa:4347947|inositol-1,3,4-trisphosphate 5/6-kinase / inositol-tetrakisphosphate 1-kinase [EC:2.7.1.159 2.7.1.134]	GO:0044464//cell part	GO:0046872//metal ion binding;GO:0051766//inositol trisphosphate kinase activity;GO:0051765//inositol tetrakisphosphate kinase activity;GO:0032559	GO:0043647//inositol phosphate metabolic process;GO:0006796//phosphate-containing compound metabolic process	gi|115480852|ref|NP_001064019.1|/9.57329e-178/Os10g0103800 [Oryza sativa Japonica Group]
LOC_Os06g37560.1	23.4806	16.493	0.509617	26.9526	20.6444	0.384675	64.8064	26.4861	1.2909	9.60057	10.6302	-0.146977	4.68873	0.756148	2.63246	10.2642	11.9692	-0.221712	53.2427	30.3415	0.81129	204.818	56.2325	1.86487	15.2445	10.4795	0.540712	2.47373	2.62008	-0.0829268	cDNA|beta-galactosidase precursor, putative, expressed	K12309|1|0.0|937|aly:ARALYDRAFT_485655|beta-galactosidase [EC:3.2.1.23];K01190|3|7e-66|251|cme:CMP078C|beta-galactosidase [EC:3.2.1.23]	GO:0005576//extracellular region;GO:0031410//cytoplasmic vesicle	GO:0030246//carbohydrate binding;GO:0043167//ion binding;GO:0015925	GO:0044238//primary metabolic process	gi|115468642|ref|NP_001057920.1|/0/Os06g0573600 [Oryza sativa Japonica Group]
LOC_Os11g10470.1	23.4672	15.988	0.553657	9.10777	16.8675	-0.889075	7.0114	11.1811	-0.673287	32.2552	41.0301	-0.347149	30.5537	119.045	-1.96209	6.00634	3.49877	0.779641	20.1581	12.7829	0.657143	10.0045	5.06692	0.981475	24.5416	21.5125	0.190054	79.2362	177.727	-1.16543	cDNA|expressed protein	-	-	-	-	gi|297728129|ref|NP_001176428.1|/4.35655e-21/Os11g0210201 [Oryza sativa Japonica Group]
LOC_Os03g60639.1	23.3728	26.5954	-0.186342	17.4623	28.5339	-0.708434	9.24723	21.7162	-1.23168	20.8625	15.361	0.441641	15.5265	3.20663	2.2756	25.0594	24.4634	0.034724	23.6912	23.9693	-0.0168356	7.67719	28.42	-1.88826	18.3426	8.93177	1.03818	26.9254	12.9861	1.052	cDNA|expressed protein	-	-	-	-	gi|297722649|ref|NP_001173688.1|/2.83234e-38/Os03g0821250 [Oryza sativa Japonica Group]
LOC_Os09g23084.1	23.3577	21.5567	0.115766	6.22098	7.3268	-0.236041	7.01435	2.03603	1.78455	32.4487	24.6632	0.395802	39.0619	68.701	-0.814569	45.6903	49.1961	-0.106655	6.76549	4.93375	0.455509	4.97692	1.84061	1.43507	42.9406	37.7412	0.186201	32.5578	40.6725	-0.321052	cDNA|endoglucanase, putative, expressed	K01179|1|3e-112|404|gmx:100799911|endoglucanase [EC:3.2.1.4]	GO:0031410//cytoplasmic vesicle	GO:0003824//catalytic activity	-	gi|229462902|sp|Q6H3Z9.2|GUN22_ORYSJ/0/RecName: Full=Endoglucanase 22; AltName: Full=Endo-1,4-beta glucanase 22; AltName: Full=OsGLU11; Flags: Precursor
LOC_Os07g44410.1	23.1049	10.5542	1.13038	131.443	125.837	0.0628781	66.2914	52.8392	0.327213	159.862	161.225	-0.0122464	192.688	887.8	-2.20397	18.9238	18.9987	-0.00570248	258.955	181.018	0.516571	102.438	41.3186	1.30989	168.75	123.765	0.447286	258.512	697.66	-1.43229	cDNA|WD40-like Beta Propeller Repeat family protein, expressed	-	-	-	-	gi|115473615|ref|NP_001060406.1|/0/Os07g0638100 [Oryza sativa Japonica Group]
LOC_Os09g34214.1	23.0727	20.5243	0.168852	487.555	250.262	0.962127	284.172	130.396	1.12386	123.821	120.989	0.0333757	53.5829	12.0102	2.15751	13.9841	18.1387	-0.37528	270.702	279.275	-0.0449791	228.073	71.6269	1.67093	116.771	87.9329	0.409211	48.4448	24.0992	1.00736	cDNA|UDP-glucoronosyl and UDP-glucosyl transferase domain containing protein, expressed	K13691|1|0.0|754|osa:4347591|pathogen-inducible salicylic acid glucosyltransferase [EC:2.4.1.-]	-	GO:0016740//transferase activity	-	gi|115480179|ref|NP_001063683.1|/0/Os09g0517900 [Oryza sativa Japonica Group]
LOC_Os07g06830.1	23.0719	19.8389	0.217807	28.6556	60.9591	-1.08902	46.7324	65.7772	-0.493165	93.2759	115.954	-0.313974	252.838	694.513	-1.45779	32.9096	29.9883	0.134107	30.9246	72.5651	-1.23052	51.9373	29.8895	0.797133	283.744	379.858	-0.420868	486.259	683.065	-0.4903	cDNA|gibberellin receptor GID1L2, putative, expressed	K14493|1|1e-39|162|ppp:PHYPADRAFT_118478|gibberellin receptor GID1 [EC:3.-.-.-];K13258|5|5e-35|147|gmx:547489|2-hydroxyisoflavanone dehydratase [EC:4.2.1.105]	-	GO:0003824//catalytic activity	-	gi|115470697|ref|NP_001058947.1|/0/Os07g0162400 [Oryza sativa Japonica Group]
LOC_Os07g28400.1	23.0073	6.70799	1.77814	5.51033	15.8829	-1.52726	21.4239	19.6607	0.12391	26.419	19.5997	0.43074	71.6766	32.2771	1.15099	49.532	7.94332	2.64055	25.8673	24.5045	0.0780861	9.89078	28.2016	-1.51162	49.7086	50.2931	-0.0168655	64.5	44.3984	0.538792	cDNA|CDGSH iron sulfur domain-containing protein 1, putative, expressed	-	GO:0009532//plastid stroma	GO:0051536//iron-sulfur cluster binding;GO:0016462//pyrophosphatase activity;GO:0032559	-	gi|115471983|ref|NP_001059590.1|/1.34351e-38/Os07g0467200 [Oryza sativa Japonica Group]
LOC_Os03g02960.1	22.938	21.6491	0.0834334	26.1771	37.3105	-0.511274	17.7336	24.8734	-0.488119	11.4753	15.6192	-0.444786	25.992	4.40946	2.55939	20.8764	22.5585	-0.111801	28.1388	53.5524	-0.928393	10.2164	29.3653	-1.52322	13.2906	21.4788	-0.692508	34.683	16.4917	1.07249	cDNA|nascent polypeptide-associated complex subunit alpha, putative, expressed	K11592|1|9e-84|309|osa:4331440|endoribonuclease Dicer [EC:3.1.26.-]	GO:0016604//nuclear body	GO:0016891//endoribonuclease activity, producing 5'-phosphomonoesters;GO:0032559;GO:0003723//RNA binding;GO:0042623//ATPase activity, coupled	GO:0006379//mRNA cleavage;GO:0030422//production of siRNA involved in RNA interference;GO:0009790//embryo development;GO:0035196//production of miRNAs involved in gene silencing by miRNA;GO:0045087//innate immune response;GO:0048316//seed development	gi|297600250|ref|NP_001048796.2|/1.00105e-82/Os03g0121800 [Oryza sativa Japonica Group]
LOC_Os01g39960.1	22.7562	17.1144	0.411053	21.5669	29.583	-0.455948	41.1294	37.5432	0.131617	34.342	17.3257	0.98706	28.8319	7.48971	1.94468	19.0937	15.2691	0.322476	23.4546	27.2719	-0.217545	24.3936	56.3659	-1.20832	36.9106	24.3365	0.600915	38.3939	17.3323	1.14741	cDNA|lycopene epsilon cyclase, chloroplast precursor, putative, expressed	K06444|1|0.0|961|osa:4324196|lycopene epsilon-cyclase [EC:5.5.1.18]	GO:0043231//intracellular membrane-bounded organelle	GO:0016491//oxidoreductase activity	GO:0016109	gi|115437908|ref|NP_001043410.1|/0/Os01g0581300 [Oryza sativa Japonica Group]
LOC_Os06g15330.1	22.323	31.1106	-0.478879	811.728	839.838	-0.0491157	298.507	318.437	-0.09324	138.07	61.5982	1.16444	29.7451	10.8687	1.45248	309.142	438.974	-0.505864	510.308	934.999	-0.873597	154.288	378.214	-1.29358	88.75	94.655	-0.0929315	87.5729	37.2439	1.23348	cDNA|CCT/B-box zinc finger protein, putative, expressed	K12135|1|7e-08|57.8|aly:ARALYDRAFT_488429|zinc finger protein CONSTANS;K12129|2|2e-07|56.2|vvi:100246836|pseudo-response regulator 7;K12130|3|4e-07|55.1|zma:100285170|pseudo-response regulator 5	-	-	-	gi|125596774|gb|EAZ36554.1|/0/hypothetical protein OsJ_20892 [Oryza sativa Japonica Group]
LOC_Os04g16874.1	22.2861	14.4573	0.624342	16.1916	20.5554	-0.344272	13.9792	17.0723	-0.288378	51.6334	20.5616	1.32835	29.405	13.7561	1.09599	16.9803	16.8577	0.0104531	15.2062	8.69279	0.806771	10.2971	40.625	-1.98013	70.5394	10.0284	2.81434	30.0554	21.9306	0.454677	cDNA|photosystem II 44 kDa reaction center protein, putative, expressed	K02705|1|0.0|870|osa:3131411|photosystem II CP43 chlorophyll apoprotein	GO:0009521;GO:0031224//intrinsic to membrane;GO:0009534//chloroplast thylakoid	GO:0046906//tetrapyrrole binding;GO:0009055//electron carrier activity	GO:0006464//cellular protein modification process;GO:0009767//photosynthetic electron transport chain	gi|11466771|ref|NP_039367.1|/0/photosystem II 44 kDa protein [Oryza sativa Japonica Group]
LOC_Os01g31370.1	22.1258	23.4721	-0.0852155	0.01	4.3453	-8.76331	0.290639	1.88166	-2.69471	16.2639	8.88976	0.87146	24.0744	107.727	-2.1618	4.33824	4.5555	-0.070499	2.22019	6.80751	-1.61644	1.24798	0.411835	1.59945	10.8476	12.8357	-0.242783	24.0695	43.1332	-0.841592	cDNA|glycosyltransferase, putative, expressed	-	-	GO:0016740//transferase activity	-	gi|115436744|ref|NP_001043125.1|/0/Os01g0498300 [Oryza sativa Japonica Group]
LOC_Os01g65520.1	22.1207	12.1143	0.868679	8.94471	7.8499	0.188361	6.81701	5.61364	0.280203	10.6551	22.8401	-1.10003	13.5826	54.193	-1.99635	80.187	45.2479	0.825519	7.36417	6.41324	0.199469	12.822	7.8485	0.708128	10.3341	13.3697	-0.371543	12.3514	36.9774	-1.58197	cDNA|Sad1 / UNC-like C-terminal domain containing protein, putative, expressed	-	GO:0043231//intracellular membrane-bounded organelle	-	-	gi|115441379|ref|NP_001044969.1|/0/Os01g0876400 [Oryza sativa Japonica Group]
LOC_Os03g51920.1	21.7319	9.44318	1.20247	0.658322	0.292255	1.17157	5.63844	11.43	-1.01946	34.6575	26.8869	0.366263	42.2476	149.489	-1.8231	8.65192	8.43726	0.0362457	0.298651	0.907466	-1.60338	10.2273	44.2817	-2.11428	93.3382	64.5583	0.531865	94.3429	97.7549	-0.0512537	cDNA|peptidase, M50 family, putative, expressed	-	GO:0043231//intracellular membrane-bounded organelle	GO:0008233//peptidase activity	GO:0009642//response to light intensity;GO:0000302//response to reactive oxygen species	gi|115455101|ref|NP_001051151.1|/0/Os03g0729000 [Oryza sativa Japonica Group]
LOC_Os07g09190.1	21.7314	12.3493	0.815344	1.1505	202.248	-7.45772	1.30664	172.026	-7.04061	26.8534	7.14392	1.91032	424.448	294.412	0.527754	10.7114	12.869	-0.264753	70.2046	279.232	-1.99183	2.38508	1.09629	1.1214	144.299	289.351	-1.00376	308.832	534.106	-0.790305	cDNA|transketolase, putative, expressed	K01662|1|0.0|1375|osa:4342614|1-deoxy-D-xylulose-5-phosphate synthase [EC:2.2.1.7]	GO:0043231//intracellular membrane-bounded organelle	GO:0016903//oxidoreductase activity, acting on the aldehyde or oxo group of donors;GO:0016744	GO:0006772//thiamine metabolic process;GO:0006721//terpenoid metabolic process	gi|115470975|ref|NP_001059086.1|/0/Os07g0190000 [Oryza sativa Japonica Group]
LOC_Os05g25650.1	21.596	29.0547	-0.428011	1.96262	5.42131	-1.46586	7.97741	5.43658	0.553221	18.4976	44.8876	-1.27898	35.9125	77.4754	-1.10925	43.3589	44.0187	-0.0217864	1.38499	3.78752	-1.45138	8.56356	4.94549	0.792097	40.6583	56.7872	-0.482016	66.5041	135.459	-1.02634	cDNA|expressed protein	-	-	-	-	gi|115463183|ref|NP_001055191.1|/1.69613e-22/Os05g0320800 [Oryza sativa Japonica Group]
LOC_Os01g48770.2	21.4187	9.89644	1.11389	91.3411	68.6618	0.411757	60.4128	45.4302	0.411202	101.117	70.7317	0.515593	55.8517	81.1744	-0.539423	17.8007	7.33009	1.28004	147.321	50.5521	1.54312	66.9732	71.0913	-0.0860887	120.657	95.4317	0.338372	73.0292	62.4931	0.224777	cDNA|60S ribosomal protein L37a, putative, expressed	K02921|1|8e-43|172|bdi:100831339|large subunit ribosomal protein L37Ae	GO:0030529//ribonucleoprotein complex	-	-	gi|115439177|ref|NP_001043868.1|/8.24145e-42/Os01g0679700 [Oryza sativa Japonica Group]
LOC_Os03g53640.1	21.2213	15.6965	0.435072	19.2316	24.8502	-0.369777	11.0809	27.5976	-1.31647	5.97964	5.92981	0.0120717	28.6603	0.861644	5.05582	8.82565	7.73353	0.190574	19.9375	37.1139	-0.896476	9.58258	19.6983	-1.03959	7.96188	11.766	-0.563445	34.1081	11.0842	1.62162	cDNA|expressed protein	-	GO:0009534//chloroplast thylakoid	-	GO:0019684//photosynthesis, light reaction	gi|115455321|ref|NP_001051261.1|/7.71368e-82/Os03g0747700 [Oryza sativa Japonica Group]
LOC_Os03g52410.1	20.9363	20.8101	0.00872168	0.312378	2.91221	-3.22075	0.634858	1.94694	-1.6167	10.599	22.2578	-1.07039	18.5769	73.309	-1.98048	4.0171	1.21847	1.72109	1.32264	1.80851	-0.451381	1.5727	0.337347	2.22094	8.96031	6.36382	0.493655	21.9843	48.5105	-1.14182	cDNA|expressed protein	-	-	-	-	gi|125587828|gb|EAZ28492.1|/1.1785e-21/hypothetical protein OsJ_12475 [Oryza sativa Japonica Group]
LOC_Os10g33460.1	20.8847	39.7736	-0.929366	15.6783	10.9375	0.519489	45.1944	28.0854	0.686321	22.6929	22.5874	0.00672475	16.6862	6.17056	1.43518	30.2271	47.7384	-0.65931	12.7856	10.4972	0.284523	32.1376	31.617	0.0235575	16.5968	21.4682	-0.371296	17.7823	7.03925	1.33695	cDNA|alcohol oxidase, putative, expressed	-	-	GO:0016614//oxidoreductase activity, acting on CH-OH group of donors	-	gi|110289242|gb|AAP54248.2|/0/GMC oxidoreductase family protein, expressed [Oryza sativa Japonica Group]
LOC_Os04g50860.1	20.7625	10.4721	0.987431	227.374	206.537	0.138666	108.041	94.0311	0.200375	85.4422	100.949	-0.240605	42.022	198.3	-2.23847	38.8115	27.8135	0.480696	210.348	165.775	0.343551	229.623	71.2931	1.68743	112.926	106.391	0.0859971	79.1319	194.502	-1.29746	cDNA|expressed protein	-	GO:0009536//plastid	-	GO:0009411//response to UV	gi|115460262|ref|NP_001053731.1|/0/Os04g0595100 [Oryza sativa Japonica Group]
LOC_Os03g56869.1	20.683	27.6193	-0.41723	7.78896	11.0022	-0.498285	3.8855	3.08928	0.330829	7.2076	7.2254	-0.00355893	11.5315	2.30798	2.32088	14.4292	19.61	-0.442598	17.539	14.6214	0.262479	1.71118	7.79981	-2.18845	4.73921	5.01749	-0.0823186	17.2439	6.74433	1.35434	cDNA|ribose-5-phosphate isomerase A, putative, expressed	K01807|1|1e-110|398|bdi:100828827|ribose 5-phosphate isomerase A [EC:5.3.1.6]	GO:0009536//plastid	GO:0016861//intramolecular oxidoreductase activity, interconverting aldoses and ketoses	GO:0006098//pentose-phosphate shunt	gi|115455713|ref|NP_001051457.1|/3.33448e-135/Os03g0781400 [Oryza sativa Japonica Group]
LOC_Os09g10760.1	20.529	18.216	0.172463	29.9558	29.6585	0.0143914	18.1632	21.4899	-0.242638	7.17531	7.86165	-0.131791	35.8865	5.75408	2.64078	9.16811	10.4903	-0.194364	37.1399	60.0455	-0.693087	14.3317	25.0223	-0.804006	10.1275	13.0468	-0.365407	76.3564	21.2466	1.84552	cDNA|RNA recognition motif containing protein, putative, expressed	K11294|1|4e-23|107|smo:SELMODRAFT_15428|nucleolin;K13126|3|2e-18|91.7|aly:ARALYDRAFT_339396|polyadenylate-binding protein	GO:0009526//plastid envelope;GO:0009532//plastid stroma;GO:0009534//chloroplast thylakoid;GO:0030529//ribonucleoprotein complex	GO:0003723//RNA binding	-	gi|115478330|ref|NP_001062760.1|/1.03953e-102/Os09g0279500 [Oryza sativa Japonica Group]
LOC_Os04g33310.1	20.431	16.6057	0.299084	185.968	124.991	0.57323	237.585	58.6237	2.01889	423.496	259.332	0.707546	156.13	148.911	0.0682987	12.4945	9.69633	0.365784	237.816	95.1674	1.3213	170.479	42.9528	1.98877	321.448	289.452	0.151265	263.284	114.351	1.20316	cDNA|expressed protein	-	-	-	-	gi|70664003|emb|CAE04884.3|/1.3268e-68/OSJNBa0042I15.6 [Oryza sativa Japonica Group]
LOC_Os06g02580.1	20.2609	16.0306	0.33787	10.9514	8.29461	0.40087	7.65831	4.7706	0.682857	18.2017	23.307	-0.356695	41.048	3.71029	3.46771	4.19352	6.43055	-0.616781	18.9466	22.3843	-0.240543	3.20145	7.75735	-1.27684	38.1688	21.3821	0.835988	51.3032	16.824	1.60852	cDNA|high-affinity nickel-transport family protein, putative, expressed	-	GO:0031224//intrinsic to membrane	GO:0022890//inorganic cation transmembrane transporter activity;GO:0043169//cation binding	GO:0000041//transition metal ion transport	gi|115466042|ref|NP_001056620.1|/6.07672e-134/Os06g0116400 [Oryza sativa Japonica Group]
LOC_Os12g21700.1	20.1535	103.566	-2.36144	41.5642	95.3218	-1.19746	34.7666	130.942	-1.91315	34.3843	65.6211	-0.932408	20.7574	55.4133	-1.4166	43.8988	101.24	-1.20553	67.7244	83.9774	-0.310326	83.1557	109.374	-0.395386	63.8636	72.7466	-0.187886	42.2749	75.9154	-0.84459	cDNA|zinc finger C-x8-C-x5-C-x3-H type family protein, expressed	K08852|1|9e-19|94.0|vcn:VOLCADRAFT_107956|serine/threonine-protein kinase/endoribonuclease IRE1 [EC:2.7.11.1 3.1.26.-]	-	GO:0046914//transition metal ion binding	-	gi|115488274|ref|NP_001066624.1|/0/Os12g0405100 [Oryza sativa Japonica Group]
LOC_Os03g24020.1	20.0622	16.1656	0.311547	3.67991	4.57423	-0.313861	11.2182	8.21858	0.448885	6.58978	8.41643	-0.352978	27.9444	2.3989	3.54212	9.64655	10.586	-0.134074	16.3602	10.1198	0.693009	6.85497	25.8314	-1.9139	7.03701	8.14867	-0.211602	38.4363	12.5723	1.61222	cDNA|ribosomal protein L6, putative, expressed	K02933|1|1e-116|417|osa:4332868|large subunit ribosomal protein L6	GO:0009526//plastid envelope;GO:0009532//plastid stroma;GO:0030529//ribonucleoprotein complex	GO:0003723//RNA binding;GO:0005198//structural molecule activity	GO:0003006//developmental process involved in reproduction;GO:0010467//gene expression	gi|125586288|gb|EAZ26952.1|/1.1984e-115/hypothetical protein OsJ_10878 [Oryza sativa Japonica Group]
LOC_Os03g03990.1	20.008	27.863	-0.477772	12.7152	17.9068	-0.493956	36.1491	63.2212	-0.806449	15.485	9.04861	0.7751	27.9721	4.19101	2.73862	5.79435	12.1206	-1.06474	14.8204	29.3631	-0.986419	11.5085	50.4518	-2.13221	15.7091	17.5896	-0.163125	38.4629	13.6077	1.49905	cDNA|signal recognition particle 43 kDa protein, chloroplast precursor, putative, expressed	K12271|1|0.0|693|osa:4331514|signal recognition particle 43 kDa protein	GO:0048500//signal recognition particle;GO:0044427//chromosomal part;GO:0009526//plastid envelope;GO:0009534//chloroplast thylakoid	GO:0005515//protein binding	GO:0009642//response to light intensity;GO:0006612//protein targeting to membrane;GO:0006325//chromatin organization	gi|75301812|sp|Q8LSQ2.1|SR43C_ORYSJ/0/RecName: Full=Probable signal recognition particle 43 kDa protein, chloroplastic; Flags: Precursor
LOC_Os12g22839.1	20.0047	20.8436	-0.059267	26.1338	32.9559	-0.334619	26.7873	22.1898	0.271651	42.1941	38.3816	0.136624	30.9792	8.64164	1.84192	25.4023	17.7283	0.5189	57.0105	37.2772	0.612934	21.9671	21.1057	0.0577101	33.4616	25.3621	0.399833	44.9335	18.8217	1.2554	cDNA|expressed protein	-	-	-	-	gi|125536406|gb|EAY82894.1|/6.78901e-20/hypothetical protein OsI_38106 [Oryza sativa Indica Group]
LOC_Os01g07870.1	19.7526	14.8126	0.415211	47.6958	45.3962	0.0712907	22.7358	38.9573	-0.776927	25.5728	27.8355	-0.122318	26.1565	64.554	-1.30334	26.8051	22.7878	0.234244	28.2699	43.7608	-0.630373	31.0041	41.268	-0.412562	21.4946	36.3326	-0.757289	27.3745	78.3155	-1.51647	cDNA|ABC transporter family protein, putative, expressed	K05666|1|0.0|658|olu:OSTLU_35503|ATP-binding cassette, subfamily C (CFTR/MRP), member 2;K05658|2|3e-61|236|ath:AT5G46540|ATP-binding cassette, subfamily B (MDR/TAP), member 1	GO:0031224//intrinsic to membrane	GO:0017111//nucleoside-triphosphatase activity;GO:0015405;GO:0032559	GO:0006810//transport;GO:0009207	gi|115434802|ref|NP_001042159.1|/0/Os01g0173900 [Oryza sativa Japonica Group]
LOC_Os02g07820.1	19.7362	21.3392	-0.112668	4.86996	4.5272	0.105293	3.42603	4.66966	-0.446779	6.59067	7.90881	-0.263036	9.59666	2.17072	2.14436	16.7992	24.3537	-0.535745	4.75845	4.21715	0.174223	2.01177	4.18042	-1.05518	13.2527	8.51651	0.637956	14.7863	3.87835	1.93075	cDNA|DUF581 domain containing protein, expressed	-	-	-	-	gi|125538286|gb|EAY84681.1|/3.9792e-87/hypothetical protein OsI_06053 [Oryza sativa Indica Group]
LOC_Os01g50100.1	19.6317	18.5339	0.0830214	1.42902	8.88157	-2.63579	1.50053	3.51315	-1.22729	6.77914	8.4642	-0.320272	22.88	102.213	-2.15942	27.1883	17.3725	0.646182	4.68923	8.08946	-0.786692	3.02172	2.36631	0.35273	21.6793	29.9139	-0.464498	52.6267	171.913	-1.70781	cDNA|ABC transporter, ATP-binding protein, putative, expressed	K05658|1|0.0|1026|bdi:100829297|ATP-binding cassette, subfamily B (MDR/TAP), member 1	-	-	-	gi|222619106|gb|EEE55238.1|/0/hypothetical protein OsJ_03116 [Oryza sativa Japonica Group]
LOC_Os10g36500.2	19.5762	19.6654	-0.00655855	26.5589	23.9947	0.146475	11.1606	6.43045	0.795422	32.3718	23.0116	0.492376	6.39449	1.30176	2.29636	19.7536	32.3251	-0.710534	100.827	57.4201	0.812258	4.82576	7.7635	-0.68595	21.0026	14.5038	0.534134	6.69224	0.413478	4.01661	cDNA|invertase/pectin methylesterase inhibitor family protein, putative, expressed	-	-	-	-	gi|115482864|ref|NP_001065025.1|/5.48597e-72/Os10g0508700 [Oryza sativa Japonica Group]
LOC_Os07g42714.1	19.5517	15.7431	0.312571	86.9652	57.2122	0.604116	52.889	25.5499	1.04965	29.4948	30.3779	-0.0425635	26.6725	6.20364	2.10417	32.9661	30.6238	0.10633	59.1616	64.207	-0.118071	36.6522	13.9333	1.39536	35.3286	29.9072	0.240347	24.0419	13.0164	0.885224	cDNA|expressed protein	-	-	GO:0046872//metal ion binding	-	gi|115473387|ref|NP_001060292.1|/4.84682e-52/Os07g0619200 [Oryza sativa Japonica Group]
LOC_Os06g35520.1	19.4905	30.4381	-0.643104	2325.5	1553.93	0.581622	1190.15	1112.47	0.0973701	526.935	1837.61	-1.80213	64.7437	317.242	-2.29277	160.749	123.632	0.378764	1380.69	1321.78	0.0629069	2343.78	646.733	1.8576	442.32	670.063	-0.599205	82.2258	278.342	-1.7592	cDNA|peroxidase precursor, putative, expressed	K00430|1|1e-144|511|bdi:100826951|peroxidase [EC:1.11.1.7]	GO:0031410//cytoplasmic vesicle	GO:0016209//antioxidant activity;GO:0005506//iron ion binding;GO:0003824//catalytic activity	GO:0006950//response to stress;GO:0008152//metabolic process	gi|115468446|ref|NP_001057822.1|/1.52423e-170/Os06g0547400 [Oryza sativa Japonica Group]
LOC_Os08g20680.1	19.4742	20.2556	-0.0567584	167.46	149.188	0.166689	150.193	120.354	0.31954	58.6076	50.5439	0.213551	43.4041	19.7139	1.13862	25.4276	47.5522	-0.903116	208.472	157.208	0.407177	161.007	108.589	0.568244	62.7088	44.8665	0.483029	60.8083	29.3517	1.05082	cDNA|expressed protein	-	-	-	-	gi|115475800|ref|NP_001061496.1|/6.04946e-32/Os08g0301600 [Oryza sativa Japonica Group]
LOC_Os07g09040.1	19.4575	23.2704	-0.258171	2.00853	2.19006	-0.124827	7.19725	4.39245	0.71242	16.9377	14.4137	0.232801	11.4127	4.13477	1.46476	24.3652	19.9986	0.284922	4.25217	3.46812	0.294046	3.29977	7.64887	-1.21288	10.6129	9.17617	0.209862	12.5177	6.01938	1.05628	cDNA|peptidyl-prolyl cis-trans isomerase, FKBP-type, putative, expressed	K01802|1|1e-15|83.2|osa:4328090|peptidylprolyl isomerase [EC:5.2.1.8];K14826|4|1e-12|73.6|cre:CHLREDRAFT_106360|FK506-binding nuclear protein [EC:5.2.1.8]	GO:0009534//chloroplast thylakoid;GO:0031410//cytoplasmic vesicle	GO:0016859//cis-trans isomerase activity;GO:0005527//macrolide binding	GO:0044267//cellular protein metabolic process	gi|297725449|ref|NP_001175088.1|/2.15368e-143/Os07g0188266 [Oryza sativa Japonica Group]
LOC_Os10g25030.1	19.3577	8.81001	1.13569	70.1679	73.0099	-0.0572813	291.445	93.4806	1.64049	262.457	186.003	0.496751	98.4554	121.876	-0.307866	11.9835	14.5747	-0.28242	223.157	72.1086	1.62981	359.764	63.034	2.51285	348.84	274.106	0.347832	113.711	128.675	-0.178369	cDNA|red chlorophyll catabolite reductase, putative, expressed	K13545|1|1e-127|454|osa:4348519|red chlorophyll catabolite reductase [EC:1.3.1.80]	GO:0009532//plastid stroma	GO:0003824//catalytic activity	GO:0006787	gi|363805166|gb|AEW31179.1|/5.10463e-132/red chlorophyll catabolite reductase 1 [Oryza sativa Japonica Group]
LOC_Os09g29490.1	19.3204	10.9398	0.820544	151.808	119.239	0.348391	29.4395	35.3107	-0.262354	16.2617	18.9154	-0.218081	11.8982	1.53885	2.95082	18.3414	12.9328	0.504073	138.477	202.64	-0.549275	25.8007	17.6597	0.546952	10.7108	9.23797	0.21342	7.33575	1.19974	2.61222	cDNA|peroxidase precursor, putative, expressed	K00430|1|3e-176|616|osa:4347336|peroxidase [EC:1.11.1.7]	GO:0031410//cytoplasmic vesicle	GO:0016209//antioxidant activity;GO:0005506//iron ion binding;GO:0003824//catalytic activity	GO:0006950//response to stress;GO:0008152//metabolic process	gi|115479691|ref|NP_001063439.1|/3.71983e-175/Os09g0471100 [Oryza sativa Japonica Group]
LOC_Os07g04240.1	19.2792	5.11108	1.91534	26.8826	21.7631	0.304785	28.9983	20.8793	0.473899	31.6515	28.741	0.139162	36.7036	43.4068	-0.241999	27.0835	11.6958	1.21143	33.4467	27.9348	0.259799	32.066	24.0291	0.416265	45.3964	45.864	-0.0147855	38.9936	49.2402	-0.336601	cDNA|succinate dehydrogenase flavoprotein subunit,mitochondrial precursor, putative, expressed	K00234|1|0.0|1183|osa:4342350|succinate dehydrogenase (ubiquinone) flavoprotein subunit [EC:1.3.5.1]	GO:0030312//external encapsulating structure;GO:0005746//mitochondrial respiratory chain	GO:0046914//transition metal ion binding;GO:0050662//coenzyme binding;GO:0000104//succinate dehydrogenase activity;GO:0032559	GO:0022904//respiratory electron transport chain;GO:0009060//aerobic respiration	gi|115470493|ref|NP_001058845.1|/0/Os07g0134800 [Oryza sativa Japonica Group]
LOC_Os06g29844.1	19.2491	9.5403	1.01268	1.56022	3.98654	-1.35339	9.82977	3.02533	1.70006	18.0382	21.5935	-0.259547	63.6648	38.9885	0.707449	15.0223	10.9545	0.455586	6.82633	3.91425	0.802375	5.96988	1.68493	1.82501	22.6752	17.9655	0.335886	39.0414	35.3209	0.144484	cDNA|MATE efflux family protein, putative, expressed	K03327|1|0.0|851|osa:4341093|multidrug resistance protein, MATE family	GO:0044464//cell part	GO:0005310//dicarboxylic acid transmembrane transporter activity;GO:0015291//secondary active transmembrane transporter activity	GO:0015893//drug transport;GO:0046942//carboxylic acid transport	gi|115468176|ref|NP_001057687.1|/0/Os06g0494400 [Oryza sativa Japonica Group]
LOC_Os09g38777.1	19.1127	12.645	0.595962	7.70417	5.42669	0.505567	10.4905	7.52272	0.479759	17.2816	11.9277	0.534921	16.3528	4.85486	1.75204	14.48	13.523	0.0986514	12.3957	7.43388	0.737653	9.77446	10.9824	-0.168102	10.7547	11.1913	-0.057401	28.7452	12.7617	1.17149	cDNA|MOSC domain-containing protein, mitochondrial precursor, putative, expressed	K15631|1|1e-27|122|sbi:SORBI_10g026910|molybdenum cofactor sulfurtransferase [EC:2.8.1.9]	-	GO:0046914//transition metal ion binding;GO:0003824//catalytic activity;GO:0048037//cofactor binding	-	gi|115480673|ref|NP_001063930.1|/2.48781e-174/Os09g0560800 [Oryza sativa Japonica Group]
LOC_Os12g43440.1	19.1008	9.71594	0.975208	36.3827	84.4623	-1.21506	15.7323	40.4738	-1.36326	31.3723	31.7776	-0.0185212	28.0933	79.8995	-1.50796	8.93374	15.8522	-0.827348	60.9091	128.723	-1.07954	31.1784	14.2116	1.13348	56.2512	84.3358	-0.584261	58.2264	55.2981	0.0744428	cDNA|thaumatin, putative, expressed	-	GO:0031410//cytoplasmic vesicle	-	-	gi|152940793|gb|ABS44861.1|/8.55317e-90/putative thaumatin-like protein mRNA [Oryza sativa Japonica Group]
LOC_Os01g24764.1	19.0076	20.8283	-0.131965	195.013	161.457	0.272424	130.659	121.693	0.10256	45.7816	40.9701	0.160197	53.33	4.8119	3.47027	9.61015	18.2506	-0.925311	184.952	212.158	-0.197988	89.3347	105.841	-0.244603	38.7946	33.9138	0.193984	50.4326	21.5948	1.22367	cDNA|expressed protein	-	-	-	-	-
LOC_Os06g20150.1	18.6207	7.72352	1.26958	511.362	211.146	1.2761	356.894	230.917	0.62812	277.952	191.894	0.534527	27.7277	5.85004	2.24481	10.6526	10.6512	0.000184742	257.455	279.22	-0.117081	234.68	187.236	0.325843	66.7797	90.6148	-0.440336	70.4602	15.2898	2.20424	cDNA|peroxidase precursor, putative, expressed	K00430|1|6e-133|472|sbi:SORBI_2674s002010|peroxidase [EC:1.11.1.7]	GO:0031410//cytoplasmic vesicle	GO:0016209//antioxidant activity;GO:0005506//iron ion binding;GO:0003824//catalytic activity	GO:0006950//response to stress;GO:0008152//metabolic process	gi|55701023|tpe|CAH69320.1|/3.26785e-166/TPA: class III peroxidase 78 precursor [Oryza sativa Japonica Group]
LOC_Os06g34450.1	18.4283	13.3777	0.46209	125.176	79.7562	0.650294	107.201	50.54	1.08481	48.0818	40.9982	0.229931	36.8787	15.5676	1.24424	23.5192	37.3109	-0.665759	175.337	117.29	0.580043	110.664	56.1134	0.979773	33.8735	34.5873	-0.0300887	33.7714	13.041	1.37275	cDNA|zinc finger, C3HC4 type domain containing protein, expressed	K05283|1|4e-09|60.8|aly:ARALYDRAFT_354960|phosphatidylinositol glycan, class W [EC:2.3.-.-];K13148|2|2e-07|55.1|vvi:100261060|integrator complex subunit 11 [EC:3.1.27.-];K11982|3|3e-07|54.7|bdi:100833984|E3 ubiquitin-protein ligase RNF115/126 [EC:6.3.2.19];K15277|4|5e-07|53.9|ota:Ot17g00560|solute carrier family 35 (adenosine 3'-phospho 5'-phosphosulfate transporter), member B3	GO:0044464//cell part	GO:0046872//metal ion binding	-	gi|115468384|ref|NP_001057791.1|/1.4621e-70/Os06g0535400 [Oryza sativa Japonica Group]
LOC_Os04g36770.1	18.3932	18.0174	0.0297833	2.19547	0.568549	1.94917	17.0112	8.26717	1.04102	92.5978	46.5921	0.990893	31.1343	11.9267	1.38431	5.70093	8.02846	-0.493924	6.1004	2.38325	1.35597	8.29002	15.1149	-0.866522	80.5559	41.8096	0.946157	79.4017	17.3313	2.19579	cDNA|PME/invertase inhibitor, putative, expressed	-	GO:0031410//cytoplasmic vesicle	-	-	gi|115458602|ref|NP_001052901.1|/7.16045e-64/Os04g0445300 [Oryza sativa Japonica Group]
LOC_Os07g01904.1	18.3865	4.32075	2.08929	66.0095	12.1963	2.43623	41.9027	9.85091	2.08872	48.8572	11.6695	2.06583	25.3952	6.30935	2.00899	28.3535	6.49409	2.12633	60.5677	9.45894	2.6788	37.8736	8.45764	2.16286	36.1163	6.79528	2.41004	31.7216	5.12958	2.62855	cDNA|expressed protein	-	GO:0043231//intracellular membrane-bounded organelle	-	-	gi|115470259|ref|NP_001058728.1|/9.78532e-48/Os07g0110000 [Oryza sativa Japonica Group]
LOC_Os03g64140.1	18.3186	12.4362	0.558761	13.5016	9.64535	0.485227	23.0243	16.4433	0.485658	19.5998	16.3819	0.258733	7.95123	3.03502	1.38947	16.1193	13.4688	0.259161	14.6204	11.83	0.305534	16.5641	23.1282	-0.481592	11.4256	9.20982	0.311024	19.2434	5.94473	1.69468	cDNA|expressed protein	-	GO:0043231//intracellular membrane-bounded organelle	GO:0004003//ATP-dependent DNA helicase activity;GO:0032559	GO:0006259//DNA metabolic process	gi|218194152|gb|EEC76579.1|/7.59639e-99/hypothetical protein OsI_14420 [Oryza sativa Indica Group]
LOC_Os06g44460.1	18.2624	15.288	0.256476	5.86809	7.52578	-0.358949	12.8725	9.86911	0.383296	21.7715	18.5175	0.233552	17.129	5.46479	1.6482	10.2275	9.26467	0.142639	9.268	8.71802	0.0882572	7.50314	20.0173	-1.41568	18.4352	16.418	0.167189	27.4696	12.1504	1.17683	cDNA|D-3-phosphoglycerate dehydrogenase, chloroplast precursor, putative, expressed	K00058|1|0.0|924|osa:4341713|D-3-phosphoglycerate dehydrogenase [EC:1.1.1.95]	GO:0043231//intracellular membrane-bounded organelle	GO:0031406//carboxylic acid binding;GO:0016616//oxidoreductase activity, acting on the CH-OH group of donors, NAD or NADP as acceptor;GO:0000166//nucleotide binding	GO:0006563//L-serine metabolic process	gi|125598081|gb|EAZ37861.1|/0/hypothetical protein OsJ_22207 [Oryza sativa Japonica Group]
LOC_Os09g38520.1	18.2548	14.7998	0.302696	13.4045	12.8541	0.0604908	9.44048	11.167	-0.242308	13.1966	21.0729	-0.675221	9.22833	24.9459	-1.43466	22.7125	16.9541	0.421854	14.0485	11.8457	0.246056	13.1632	9.38789	0.487641	7.16968	11.873	-0.727706	8.00601	18.618	-1.21754	cDNA|DOMON domain containing protein, expressed	-	GO:0031224//intrinsic to membrane	-	GO:0006461//protein complex assembly;GO:0009987//cellular process	gi|125606604|gb|EAZ45640.1|/0/hypothetical protein OsJ_30308 [Oryza sativa Japonica Group]
LOC_Os07g12390.1	18.2516	20.7063	-0.182042	180.215	194.303	-0.108592	208.175	182.547	0.189525	45.2537	32.6631	0.470372	51.2507	14.259	1.8457	17.7321	43.7002	-1.30128	244.298	235.048	0.055684	194.033	186.669	0.0558165	29.0755	42.2453	-0.538986	61.504	20.8779	1.5587	cDNA|expressed protein	-	-	-	-	gi|115471231|ref|NP_001059214.1|/2.26071e-06/Os07g0226200 [Oryza sativa Japonica Group]
LOC_Os02g35329.1	18.1709	33.1967	-0.869409	0.01	0.336004	-5.07041	0.494426	0.6739	-0.446779	5.65583	4.7081	0.264594	4.74836	13.9208	-1.55174	1.92524	3.16313	-0.716317	0.343357	0.312992	0.133581	0.489928	0.350301	0.483975	6.20291	3.73506	0.731815	9.2401	19.4776	-1.07584	cDNA|RING-H2 finger protein ATL3F, putative, expressed	K05283|1|9e-12|69.7|aly:ARALYDRAFT_354960|phosphatidylinositol glycan, class W [EC:2.3.-.-];K13148|2|8e-08|56.6|vvi:100261060|integrator complex subunit 11 [EC:3.1.27.-];K15692|3|1e-07|55.8|smo:SELMODRAFT_66937|E3 ubiquitin-protein ligase RNF13 [EC:6.3.2.19];K11982|4|2e-07|55.5|bdi:100838213|E3 ubiquitin-protein ligase RNF115/126 [EC:6.3.2.19]	-	-	-	gi|115446739|ref|NP_001047149.1|/1.30782e-76/Os02g0559800 [Oryza sativa Japonica Group]
LOC_Os03g60419.1	17.9778	14.405	0.319646	60.0191	33.0175	0.86219	50.3078	21.8388	1.20389	26.2066	18.1955	0.526349	30.0931	7.73675	1.95963	24.1512	27.1146	-0.166978	177.315	63.8029	1.47462	67.6049	100.338	-0.569663	23.9922	24.0279	-0.00214826	30.6827	11.585	1.40517	cDNA|expressed protein	-	-	-	-	-
LOC_Os03g51610.1	17.967	6.95047	1.37017	83.0425	101.537	-0.290084	30.961	52.8754	-0.772146	25.3581	14.6483	0.791712	20.5576	27.889	-0.440022	31.5783	15.3166	1.04384	83.5922	75.9192	0.138905	51.0345	50.3372	0.0198467	23.4307	17.7768	0.398407	22.8262	14.4544	0.659182	cDNA|Inositol 1, 3, 4-trisphosphate 5/6-kinase, putative, expressed	K00913|1|2e-163|575|osa:4333967|inositol-1,3,4-trisphosphate 5/6-kinase / inositol-tetrakisphosphate 1-kinase [EC:2.7.1.159 2.7.1.134]	GO:0043231//intracellular membrane-bounded organelle	GO:0046872//metal ion binding;GO:0051766//inositol trisphosphate kinase activity;GO:0051765//inositol tetrakisphosphate kinase activity;GO:0032559	GO:0043647//inositol phosphate metabolic process;GO:0006950//response to stress;GO:0006796//phosphate-containing compound metabolic process	gi|222625713|gb|EEE59845.1|/1.88303e-162/hypothetical protein OsJ_12420 [Oryza sativa Japonica Group]
LOC_Os09g31970.1	17.9505	17.762	0.0152374	21.1867	28.5069	-0.428153	10.7263	21.1466	-0.979274	19.8973	25.9329	-0.382207	12.8996	52.8371	-2.03422	19.4664	18.0869	0.10604	18.1169	36.2306	-0.999872	15.032	13.3536	0.170817	44.4077	50.4212	-0.18322	24.5099	52.6115	-1.10201	cDNA|3-hydroxy-3-methylglutaryl-coenzyme A reductase, putative, expressed	K00021|1|0.0|843|osa:4347443|hydroxymethylglutaryl-CoA reductase (NADPH) [EC:1.1.1.34]	GO:0031224//intrinsic to membrane;GO:0042579//microbody	GO:0016616//oxidoreductase activity, acting on the CH-OH group of donors, NAD or NADP as acceptor;GO:0048037//cofactor binding;GO:0000166//nucleotide binding	GO:0006720//isoprenoid metabolic process;GO:0006732//coenzyme metabolic process	gi|115479895|ref|NP_001063541.1|/0/Os09g0492700 [Oryza sativa Japonica Group]
LOC_Os01g52530.1	17.8206	14.4478	0.302696	2.13776	11.6872	-2.45076	5.31015	10.7332	-1.01525	26.4168	12.2234	1.11181	105.074	142.456	-0.439113	9.51616	13.7819	-0.534319	5.6572	16.8459	-1.57424	7.53398	7.952	-0.077904	53.4847	84.998	-0.668302	101.892	205.337	-1.01095	cDNA|phosphoribosyl transferase, putative, expressed	K00948|1|3e-16|85.1|zma:100272744|ribose-phosphate pyrophosphokinase [EC:2.7.6.1]	GO:0043231//intracellular membrane-bounded organelle	GO:0046872//metal ion binding;GO:0016778;GO:0032559	GO:0009117//nucleotide metabolic process;GO:0006796//phosphate-containing compound metabolic process	gi|115439657|ref|NP_001044108.1|/0/Os01g0723600 [Oryza sativa Japonica Group]
LOC_Os01g72800.1	17.7745	15.4816	0.199256	3.32259	2.54389	0.385273	4.40389	4.05167	0.120262	7.76075	7.24337	0.0995346	8.85529	2.98212	1.5702	13.5757	12.2558	0.147561	7.18701	3.4848	1.04431	2.32737	7.80037	-1.74484	4.41998	7.54936	-0.772317	15.9763	7.02927	1.18449	cDNA|signal recognition particle receptor, putative, expressed	K03110|1|5e-178|622|osa:4325387|fused signal recognition particle receptor	GO:0048500//signal recognition particle;GO:0031976	GO:0003676//nucleic acid binding;GO:0004871//signal transducer activity;GO:0032561//guanyl ribonucleotide binding;GO:0016462//pyrophosphatase activity	GO:0009767//photosynthetic electron transport chain;GO:0006259//DNA metabolic process;GO:0009668;GO:0006613//cotranslational protein targeting to membrane	gi|57900093|dbj|BAD88155.1|/0/putative chloroplast SRP receptor cpFtsY precursor [Oryza sativa Japonica Group]
LOC_Os05g09728.1	17.7737	14.941	0.250466	36.4908	40.372	-0.145823	11.8426	25.2043	-1.08969	12.4245	6.38632	0.960132	22.3738	2.07574	3.43011	13.6073	26.6415	-0.969297	50.7604	77.242	-0.605682	13.8509	29.0915	-1.07061	12.9697	9.98416	0.377431	24.5437	7.91178	1.63328	cDNA|expressed protein	-	-	-	-	-
LOC_Os07g29240.1	17.7481	15.8764	0.160781	13.8476	8.06858	0.779249	1.97881	8.76558	-2.14722	7.5453	4.1873	0.849556	15.2428	2.35081	2.6969	10.2737	8.22872	0.320209	13.0548	13.7793	-0.0779229	3.05014	3.03763	0.00592758	6.827	5.94109	0.200524	12.5687	4.70411	1.41784	cDNA|expressed protein	-	-	-	-	gi|125600200|gb|EAZ39776.1|/1.4379e-100/hypothetical protein OsJ_24212 [Oryza sativa Japonica Group]
LOC_Os03g17670.1	17.6694	21.9264	-0.311413	4.20561	3.48513	0.271102	0.854723	0.01	6.41738	3.96378	5.91924	-0.578537	20.0084	171.807	-3.10211	6.65638	7.38201	-0.149276	4.45175	4.86967	-0.129453	0.01	0.01	0	13.6719	11.9203	0.197789	22.5508	65.3107	-1.53414	cDNA|expressed protein	-	GO:0043231//intracellular membrane-bounded organelle	-	-	gi|108707556|gb|ABF95351.1|/1.29664e-22/hypothetical protein LOC_Os03g17670 [Oryza sativa Japonica Group]
LOC_Os06g12660.1	17.4927	22.9801	-0.393628	489.877	315.485	0.634847	184.36	323.185	-0.809831	62.263	51.2755	0.280107	44.6639	15.8327	1.4962	27.3889	55.4204	-1.01683	355.039	411.758	-0.21382	168.254	166.815	0.0123942	41.5676	30.1175	0.464859	53.7203	19.8642	1.43529	cDNA|NHL repeat-containing protein, putative, expressed	-	-	-	-	gi|51535190|dbj|BAD38163.1|/3.66751e-49/NHL repeat-containing protein-like [Oryza sativa Japonica Group]
LOC_Os10g18340.1	17.4317	9.04313	0.94682	87.5653	54.378	0.687336	108.017	66.2972	0.704239	97.7222	39.6637	1.30087	23.5162	6.86321	1.7767	15.2987	16.7806	-0.133385	43.3476	76.2961	-0.815656	73.257	85.1553	-0.217129	78.5179	53.6365	0.549806	25.5498	12.6287	1.01661	cDNA|expressed protein	-	-	-	-	gi|125531489|gb|EAY78054.1|/8.76488e-42/hypothetical protein OsI_33098 [Oryza sativa Indica Group]
LOC_Os02g50730.1	17.3489	12.1778	0.510589	2.50409	24.786	-3.30717	3.95824	14.7401	-1.89681	28.7583	37.5286	-0.384012	70.5127	196.794	-1.48073	4.67893	4.34112	0.108112	7.65743	34.1853	-2.15845	9.89895	2.80441	1.81958	25.1841	32.1198	-0.350951	96.7668	183.778	-0.925378	cDNA|metalloendoproteinase 1 precursor, putative, expressed	K07761|1|1e-77|289|ath:AT1G59970|gelatinase A [EC:3.4.24.24]	GO:0044421//extracellular region part;GO:0031410//cytoplasmic vesicle	GO:0004175//endopeptidase activity;GO:0046914//transition metal ion binding	GO:0019538//protein metabolic process	gi|115448591|ref|NP_001048075.1|/0/Os02g0740700 [Oryza sativa Japonica Group]
LOC_Os03g06680.1	17.2298	15.8515	0.120281	100.423	75.5401	0.410778	81.5762	56.7099	0.524546	41.296	23.746	0.798317	14.5605	4.37746	1.73389	28.397	34.5744	-0.283965	55.6558	73.8656	-0.408368	48.2772	48.5144	-0.00706976	28.507	18.6464	0.612421	15.0777	5.52686	1.44789	cDNA|plant-specific domain TIGR01615 family protein, expressed	-	GO:0043231//intracellular membrane-bounded organelle	-	-	gi|115450903|ref|NP_001049052.1|/1.76323e-127/Os03g0162500 [Oryza sativa Japonica Group]
LOC_Os03g20330.1	17.2138	18.7172	-0.120796	4.79213	23.9173	-2.31932	8.63251	16.9703	-0.975158	48.6558	31.616	0.621956	124.955	225.539	-0.851971	7.75707	7.43442	0.0612908	12.4509	40.5651	-1.70399	6.57997	5.88089	0.162047	34.3646	51.7072	-0.589441	132.616	181.086	-0.449426	cDNA|VQ domain containing protein, putative, expressed	-	-	-	-	gi|115452691|ref|NP_001049946.1|/5.33581e-47/Os03g0319000 [Oryza sativa Japonica Group]
LOC_Os05g50100.1	17.0753	10.1731	0.747151	7.16504	129.666	-4.17768	11.5638	97.414	-3.07452	135.061	205.769	-0.607418	582.08	849.22	-0.54492	4.58619	12.5355	-1.45066	50.1908	139.9	-1.4789	28.4342	16.3859	0.795177	438.45	545.045	-0.313963	830.07	1211.96	-0.546036	cDNA|expressed protein	-	-	-	-	gi|115465605|ref|NP_001056402.1|/1.42493e-74/Os05g0576600 [Oryza sativa Japonica Group]
LOC_Os07g04730.1	16.8486	20.8436	-0.306978	9.30551	8.67527	0.101177	14.184	12.5662	0.17471	9.29665	11.1326	-0.260008	8.34346	2.62868	1.66631	17.1215	25.0451	-0.548717	9.94863	10.5055	-0.078572	9.08884	18.4908	-1.02464	4.62663	6.18175	-0.418053	12.7861	5.87671	1.1215	cDNA|expressed protein	-	-	-	-	gi|27260940|dbj|BAC45058.1|/0/thaumatin-like protein [Oryza sativa Japonica Group]
LOC_Os12g12090.1	16.7333	6.83284	1.29217	201.055	518.494	-1.36674	545.905	256.635	1.08893	831.346	1231.52	-0.566915	1245.84	826.586	0.59188	16.2291	28.5462	-0.81472	908.833	373.102	1.28444	337.195	94.493	1.8353	1448.08	1342.61	0.109101	980.686	1344.15	-0.454836	cDNA|expressed protein	-	-	-	-	gi|115487860|ref|NP_001066417.1|/3.24936e-21/Os12g0222300 [Oryza sativa Japonica Group]
LOC_Os03g27230.1	16.7096	16.2161	0.0432518	6.33285	11.4086	-0.849192	20.3317	37.945	-0.900181	47.4035	107.137	-1.17639	54.0774	177.498	-1.71471	28.6897	31.2355	-0.122654	2.6231	16.2951	-2.63509	41.3099	23.788	0.796253	72.5733	104.219	-0.522111	59.1587	160.583	-1.44066	cDNA|phospho-2-dehydro-3-deoxyheptonate aldolase, chloroplast precursor, putative, expressed	K01626|1|0.0|925|osa:4333014|3-deoxy-7-phosphoheptulonate synthase [EC:2.5.1.54]	GO:0043231//intracellular membrane-bounded organelle	GO:0016765//transferase activity, transferring alkyl or aryl (other than methyl) groups	GO:0008652//cellular amino acid biosynthetic process;GO:0043650;GO:0019632//shikimate metabolic process	gi|37991916|gb|AAR06362.1|/0/putative phosphate synthase [Oryza sativa Japonica Group]
LOC_Os09g29660.1	16.7093	2.13	2.97172	79.8943	72.6387	0.137354	125.542	43.5422	1.52769	43.2196	11.3668	1.92686	84.9186	19.7748	2.10241	17.225	5.22468	1.72109	105.254	86.1385	0.289145	200.246	12.0827	4.05076	45.5026	28.9625	0.651764	50.7863	48.4539	0.0678266	cDNA|white-brown complex homolog protein 11, putative, expressed	K05681|1|2e-71|269|cme:CMS467C|ATP-binding cassette, subfamily G (WHITE), member 2;K12843|2|3e-68|258|vvi:100248403|U4/U6 small nuclear ribonucleoprotein PRP3;K02065|4|4e-16|85.5|gmx:100789283|putative ABC transport system ATP-binding protein;K05658|5|6e-16|84.7|sbi:SORBI_06g020350|ATP-binding cassette, subfamily B (MDR/TAP), member 1	GO:0044464//cell part	GO:0017111//nucleoside-triphosphatase activity;GO:0032559	GO:0009207	gi|115479705|ref|NP_001063446.1|/0/Os09g0472100 [Oryza sativa Japonica Group]
LOC_Os04g49950.1	16.6957	23.259	-0.47831	0.354273	2.28341	-2.68826	2.16001	5.96994	-1.46668	33.0192	125.176	-1.92258	72.3168	172.569	-1.25477	29.6715	21.6879	0.452189	0.708347	2.01308	-1.50688	5.39053	3.95344	0.447316	58.1871	54.4263	0.0963962	84.8683	172.508	-1.02336	cDNA|OsFBX150 - F-box domain containing protein, expressed	-	-	-	-	gi|38346710|emb|CAE04860.2|/0/OSJNBa0086O06.8 [Oryza sativa Japonica Group]
LOC_Os11g07980.1	16.5818	6.88784	1.26747	11.5404	3.26025	1.82364	3.41151	1.7437	0.968259	32.4328	45.7751	-0.49711	22.8448	38.2994	-0.74546	9.34032	2.45536	1.92754	15.9917	2.22711	2.84407	4.43686	0.906393	2.29133	37.7172	16.1692	1.22197	26.4869	25.6334	0.0472542	cDNA|ion channel nompc, putative, expressed	-	GO:0044464//cell part	-	-	gi|115484491|ref|NP_001065907.1|/3.4962e-105/Os11g0182500 [Oryza sativa Japonica Group]
LOC_Os09g15284.1	16.4529	18.6322	-0.179456	44.0791	51.1116	-0.213556	27.1871	32.348	-0.250751	18.602	15.4328	0.26946	17.0544	2.14439	2.99151	11.4975	12.831	-0.158321	52.9266	53.9594	-0.0278822	15.6781	25.3407	-0.692707	16.5648	12.4316	0.414107	28.1726	13.3953	1.07257	cDNA|expressed protein	-	-	-	-	-
LOC_Os01g73540.1	16.3414	13.3824	0.288196	8.66302	15.127	-0.804186	12.5759	11.57	0.120262	11.4308	14.3702	-0.33015	19.7015	0.268921	6.19498	10.2835	12.0683	-0.23089	18.0781	21.7336	-0.265689	3.73843	15.7707	-2.07674	9.93967	9.42713	0.0763791	29.0324	7.68752	1.91707	cDNA|YGGT family protein, putative, expressed	K02221|1|3e-92|336|osa:4324472|YggT family protein	GO:0009534//chloroplast thylakoid	-	GO:0017004//cytochrome complex assembly	gi|115442441|ref|NP_001045500.1|/2.86336e-91/Os01g0966200 [Oryza sativa Japonica Group]
LOC_Os12g02210.1	16.197	1.37129	3.56212	527.221	59.144	3.1561	147.503	24.1964	2.60789	22.4892	0.499761	5.49185	10.9155	0.61726	4.14436	8.99195	3.32406	1.43569	125.387	24.6687	2.34563	158.747	9.50984	4.06116	23.6295	2.51608	3.23134	14.9144	1.47045	3.34238	cDNA|RING finger protein, putative, expressed	K14297|1|5e-06|49.3|mtr:MTR_1g066430|nuclear pore complex protein Nup98-Nup96	-	GO:0046872//metal ion binding	-	gi|77553477|gb|ABA96273.1|/5.22982e-56/Zinc finger, C3HC4 type family protein, expressed [Oryza sativa Japonica Group]
LOC_Os04g52504.1	16.197	14.2328	0.186509	23.6832	38.8013	-0.712241	13.7521	18.8277	-0.453205	33.7098	72.0662	-1.09615	68.9841	191.148	-1.47035	25.3402	20.0312	0.339178	39.1388	31.0139	0.335687	33.0941	16.4419	1.0092	53.3763	59.7212	-0.162046	66.1414	133.354	-1.01164	cDNA|adhesive/proline-rich protein, putative, expressed	-	-	-	-	-
LOC_Os02g53410.1	16.0247	6.98483	1.198	1.55026	13.3821	-3.10972	3.67576	3.22074	0.190651	7.79262	21.5921	-1.47032	25.5303	61.7588	-1.27443	2.3003	2.77153	-0.268858	5.46997	24.1832	-2.1444	2.34149	0.837088	1.48397	6.1761	6.86569	-0.152708	53.3971	108.603	-1.02424	cDNA|expressed protein	-	-	-	-	gi|125541317|gb|EAY87712.1|/3.79505e-29/hypothetical protein OsI_09126 [Oryza sativa Indica Group]
LOC_Os05g50850.1	15.953	30.2295	-0.922126	22.678	13.9431	0.701736	77.1625	77.0552	0.00200775	46.8848	36.9379	0.344019	45.9141	13.3529	1.78179	7.23656	18.1196	-1.32418	24.9345	23.8588	0.0636187	25.3395	60.6738	-1.25969	42.3874	34.6014	0.292805	60.6372	27.4167	1.14515	cDNA|expressed protein	-	GO:0043231//intracellular membrane-bounded organelle	-	-	gi|222632724|gb|EEE64856.1|/1.15594e-60/hypothetical protein OsJ_19713 [Oryza sativa Japonica Group]
LOC_Os09g27950.1	15.9159	5.79868	1.45667	1.79126	5.34818	-1.57807	4.71117	7.44287	-0.659772	10.2289	17.9816	-0.813878	16.0993	36.7484	-1.19069	13.4459	5.03477	1.41717	5.91136	3.66018	0.691577	5.0927	3.75509	0.439581	9.87319	14.0928	-0.513368	9.53427	18.3267	-0.942749	cDNA|galactosyltransferase, putative, expressed	K14413|1|3e-09|62.0|pop:POPTR_567039|beta-1,3-galactosyltransferase [EC:2.4.1.-]	GO:0043231//intracellular membrane-bounded organelle;GO:0031224//intrinsic to membrane	GO:0035250//UDP-galactosyltransferase activity	GO:0006464//cellular protein modification process	gi|115479491|ref|NP_001063339.1|/0/Os09g0452900 [Oryza sativa Japonica Group]
LOC_Os06g11290.1	15.9097	12.4123	0.358135	0.132537	1.2356	-3.22075	0.13468	0.550704	-2.03174	1.87374	21.9186	-3.54816	11.2772	167.903	-3.89615	45.2319	23.1347	0.967286	0.982057	5.62703	-2.5185	0.266909	0.286262	-0.100988	4.56206	3.87401	0.235857	33.757	234.775	-2.79802	cDNA|12-oxophytodienoate reductase, putative, expressed	K05894|1|0.0|723|osa:4340490|12-oxophytodienoic acid reductase [EC:1.3.1.42]	-	GO:0003824//catalytic activity;GO:0000166//nucleotide binding	GO:0006950//response to stress;GO:0009694//jasmonic acid metabolic process	gi|115467092|ref|NP_001057145.1|/0/Os06g0216300 [Oryza sativa Japonica Group]
LOC_Os02g38240.1	15.7843	16.4293	-0.0577774	6.03317	6.24951	-0.0508262	18.8638	16.873	0.160904	21.4328	12.3834	0.791412	19.9563	3.02536	2.72167	18.0573	13.5768	0.411439	7.86003	7.01566	0.163955	10.4364	27.7323	-1.40994	12.4246	14.2503	-0.197796	39.0555	13.7735	1.50363	cDNA|rhodanese family protein, putative, expressed	-	GO:0009536//plastid	-	-	gi|115447077|ref|NP_001047318.1|/2.12828e-125/Os02g0596000 [Oryza sativa Japonica Group]
LOC_Os02g32520.1	15.7322	14.1077	0.157244	30.6325	26.6248	0.202293	99.2273	48.1571	1.04299	19.5792	24.7266	-0.336742	13.9593	70.8352	-2.34324	38.2548	27.6968	0.46592	53.421	28.2554	0.918878	172.954	51.3326	1.75244	12.1196	27.2886	-1.17096	18.0931	51.7625	-1.51647	cDNA|ERD1 protein, chloroplast precursor, putative, expressed	K03696|1|0.0|1623|osa:4329520|ATP-dependent Clp protease ATP-binding subunit ClpC	-	GO:0016462//pyrophosphatase activity;GO:0032559	GO:0043170	gi|115446435|ref|NP_001046997.1|/0/Os02g0526400 [Oryza sativa Japonica Group]
LOC_Os11g29720.1	15.6125	13.2153	0.240499	0.333847	0.01	5.06112	0.01	0.01	0	2.91052	1.61521	0.849556	9.69775	0.816119	3.5708	28.8965	20.5098	0.49458	0.01	0.0805337	-3.00959	0.01	0.450666	-5.49399	9.81554	2.14386	2.19486	7.08588	3.19708	1.14819	cDNA|cytochrome P450, putative, expressed	K00517|1|8e-96|350|ath:AT1G13710|[EC:1.14.-.-];K09754|5|1e-47|190|aly:ARALYDRAFT_903389|coumaroylquinate(coumaroylshikimate) 3'-monooxygenase [EC:1.14.13.36]	-	GO:0046872//metal ion binding;GO:0016491//oxidoreductase activity	-	gi|77551005|gb|ABA93802.1|/0/Cytochrome P450 family protein, expressed [Oryza sativa Japonica Group]
LOC_Os03g41390.1	15.5812	11.7827	0.403142	25.2107	20.4593	0.30128	60.5377	23.3526	1.37425	47.2194	25.9909	0.861375	19.5396	20.4124	-0.0630429	6.19497	6.5767	-0.0862664	16.6576	14.0999	0.240496	35.2483	15.7806	1.1594	27.7898	30.2953	-0.124537	17.4	21.2794	-0.290369	cDNA|ZOS3-15 - C2H2 zinc finger protein, expressed	-	-	-	-	gi|115454099|ref|NP_001050650.1|/9.16839e-86/Os03g0610400 [Oryza sativa Japonica Group]
LOC_Os05g47790.1	15.5368	38.9687	-1.32662	0.255455	0.01	4.675	0.01	0.212288	-4.40795	0.337072	0.359544	-0.0931105	0.420694	0.111019	1.92196	4.04319	20.7258	-2.35786	0.270406	0.197194	0.455509	0.0514448	0.331049	-2.68595	0.14655	0.271522	-0.889674	0.456591	0.476048	-0.0602067	cDNA|expressed protein	-	GO:0043231//intracellular membrane-bounded organelle	-	-	gi|222632474|gb|EEE64606.1|/0/hypothetical protein OsJ_19458 [Oryza sativa Japonica Group]
LOC_Os12g41680.1	15.478	4.28573	1.85261	106.788	94.0644	0.183034	240.744	91.5626	1.39467	90.2484	40.3867	1.16002	77.2798	33.6221	1.20068	7.15115	8.53364	-0.254986	204.463	73.9161	1.46788	210.841	93.8209	1.16818	53.5989	51.8996	0.04648	56.1048	42.8049	0.390347	cDNA|No apical meristem protein, putative, expressed	-	-	GO:0003676//nucleic acid binding	-	gi|115489522|ref|NP_001067248.1|/2.93621e-143/Os12g0610600 [Oryza sativa Japonica Group]
LOC_Os06g03930.1	15.4751	3.09993	2.31965	13.816	12.7996	0.110236	17.6975	6.67049	1.40768	22.0082	11.2975	0.962031	38.1882	56.7663	-0.571905	7.41093	1.99244	1.89512	23.3787	10.7964	1.11464	14.8913	8.40581	0.825012	73.2131	48.1742	0.603842	86.1903	85.2172	0.0163815	cDNA|cytochrome P450 86A1, putative, expressed	K15402|1|7e-90|330|aly:ARALYDRAFT_910327|cytochrome P450, family 86, subfamily B, polypeptide 1 (fatty acid omega-hydroxylase) [EC:1.14.-.-];K15398|4|2e-88|325|ppp:PHYPADRAFT_151187|cytochrome P450, family 86, subfamily A, polypeptide 2/4/7/8 (fatty acid omega-hydroxylase) [EC:1.14.-.-]	GO:0031410//cytoplasmic vesicle	GO:0003676//nucleic acid binding;GO:0004497//monooxygenase activity;GO:0005506//iron ion binding	GO:0006259//DNA metabolic process	gi|115466172|ref|NP_001056685.1|/0/Os06g0129900 [Oryza sativa Japonica Group]
LOC_Os04g45970.1	15.4418	9.81692	0.653502	33.8313	217.448	-2.68424	41.2353	92.6588	-1.16805	9.06049	5.61054	0.69145	24.2717	30.9323	-0.34984	28.2544	20.1911	0.484757	94.7142	202.824	-1.09857	93.7269	34.9384	1.42365	9.01487	15.7199	-0.802211	19.7226	28.1352	-0.512525	cDNA|glutamate dehydrogenase protein, putative, expressed	K00261|1|0.0|434|bdi:100828452|glutamate dehydrogenase (NAD(P)+) [EC:1.4.1.3]	GO:0031090//organelle membrane;GO:0043231//intracellular membrane-bounded organelle	GO:0046914//transition metal ion binding;GO:0016639//oxidoreductase activity, acting on the CH-NH2 group of donors, NAD or NADP as acceptor;GO:0032559	GO:0006970//response to osmotic stress;GO:0019752//carboxylic acid metabolic process;GO:0010038//response to metal ion	gi|32488960|emb|CAE04341.1|/0/OSJNBb0038F03.5 [Oryza sativa Japonica Group]
LOC_Os02g40500.1	15.3951	12.3823	0.314191	29.1769	21.588	0.434601	11.0775	9.65868	0.197741	16.6204	14.6662	0.180455	5.57354	35.8805	-2.68653	19.6643	14.0697	0.482992	30.8846	30.0096	0.041463	16.4651	9.69512	0.764083	13.1822	11.0757	0.251189	11.1033	24.8957	-1.1649	cDNA|OsGrx_C2.1 - glutaredoxin subgroup I, expressed	K03676|1|2e-47|183|osa:4329999|glutaredoxin 3	GO:0043231//intracellular membrane-bounded organelle	GO:0015036//disulfide oxidoreductase activity	GO:0006091//generation of precursor metabolites and energy;GO:0019725//cellular homeostasis	gi|75126090|sp|Q6K953.1|GRXC4_ORYSJ/9.94425e-63/RecName: Full=Glutaredoxin-C4, chloroplastic; AltName: Full=Glutaredoxin-C2 homolog 2; Flags: Precursor
LOC_Os06g02019.1	15.1517	9.20046	0.719706	68.4109	56.2132	0.283317	107.436	88.2564	0.2837	23.7299	15.0888	0.653226	17.9878	1.08984	4.04482	27.1882	20.835	0.383971	31.9602	69.7857	-1.12665	55.7541	72.146	-0.371842	10.1664	14.66	-0.528075	43.5897	7.16563	2.60482	cDNA|cytochrome P450, putative, expressed	K04123|1|0.0|899|osa:4339885|ent-kaurenoic acid hydroxylase [EC:1.14.13.79]	GO:0031224//intrinsic to membrane;GO:0031410//cytoplasmic vesicle	GO:0016491//oxidoreductase activity;GO:0005506//iron ion binding	GO:0016101//diterpenoid metabolic process	gi|115465960|ref|NP_001056579.1|/0/Os06g0110000 [Oryza sativa Japonica Group]
LOC_Os01g18050.1	15.1461	13.5881	0.156606	1.66752	1.58913	0.069468	1.55892	4.91938	-1.65793	5.53214	6.51284	-0.23545	3.72254	1.73926	1.09781	8.64352	12.5534	-0.538385	0.141209	2.38134	-4.07587	2.48501	6.699	-1.43069	3.25253	4.49008	-0.465176	2.53339	2.62409	-0.0507464	cDNA|tubulin/FtsZ domain containing protein, putative, expressed	K07375|1|0.0|852|zma:542418|tubulin beta	GO:0032991//macromolecular complex;GO:0015630//microtubule cytoskeleton	GO:0017111//nucleoside-triphosphatase activity;GO:0032561//guanyl ribonucleotide binding	GO:0043623//cellular protein complex assembly;GO:0009207;GO:0007017//microtubule-based process	gi|115436006|ref|NP_001042761.1|/0/Os01g0282800 [Oryza sativa Japonica Group]
LOC_Os03g13010.1	15.1442	18.0688	-0.254733	38.6468	26.3994	0.549841	36.4114	26.9479	0.434214	41.9456	54.4074	-0.375284	25.0572	9.00948	1.47571	9.18119	9.1249	0.00887168	24.4808	41.1081	-0.747774	15.1674	27.9335	-0.881022	24.0768	26.819	-0.155611	22.0111	10.7903	1.02849	cDNA|U-box domain containing protein, expressed	-	GO:0043234//protein complex	GO:0019787//small conjugating protein ligase activity	GO:0032446//protein modification by small protein conjugation	gi|297600601|ref|NP_001049469.2|/0/Os03g0232600 [Oryza sativa Japonica Group]
LOC_Os02g51790.1	15.1219	9.90015	0.611115	4.12278	4.92763	-0.257277	7.51951	7.7966	-0.0522051	7.37288	7.34632	0.00520718	20.3107	2.98622	2.76585	3.97373	6.80366	-0.775818	10.2947	5.10018	1.01329	6.4931	17.0102	-1.38942	6.87315	8.05255	-0.228475	30.2314	9.63102	1.65029	cDNA|ribosomal protein L29, putative, expressed	K02904|1|1e-57|222|osa:4330763|large subunit ribosomal protein L29	GO:0009526//plastid envelope;GO:0043232;GO:0009532//plastid stroma;GO:0030529//ribonucleoprotein complex	GO:0005198//structural molecule activity	GO:0010467//gene expression;GO:0022613//ribonucleoprotein complex biogenesis	gi|115448747|ref|NP_001048153.1|/1.53001e-56/Os02g0754300 [Oryza sativa Japonica Group]
LOC_Os02g24100.1	15.0002	16.0177	-0.0946939	89.971	89.5618	0.00657607	117.038	139.195	-0.250132	61.3429	73.5313	-0.261463	55.4609	11.7857	2.23443	13.8866	19.6005	-0.497199	99.9648	76.9632	0.37725	64.8935	72.6997	-0.163875	46.368	37.585	0.302972	58.8071	26.4246	1.15411	cDNA|expressed protein	-	-	-	-	gi|125581929|gb|EAZ22860.1|/2.64806e-63/hypothetical protein OsJ_06544 [Oryza sativa Japonica Group]
LOC_Os01g53090.1	14.8383	19.4488	-0.390353	101.453	135.252	-0.414842	445.312	646.018	-0.536757	139.977	67.1752	1.05919	67.8563	6.56587	3.36942	15.5791	25.5367	-0.712958	51.5631	232.365	-2.17198	395.714	595.079	-0.588622	124.844	81.9137	0.607945	112.924	48.9147	1.20702	cDNA|pathogen-related protein, putative, expressed	-	-	-	-	gi|125527602|gb|EAY75716.1|/3.86212e-138/hypothetical protein OsI_03627 [Oryza sativa Indica Group]
LOC_Os08g09610.1	14.8382	8.97044	0.726062	6.1941	2.70156	1.1971	6.29426	4.57172	0.461299	11.3686	8.60326	0.402097	17.7468	3.71909	2.25454	6.77225	5.24544	0.368572	7.59187	7.39234	0.038424	3.11849	11.9702	-1.94052	14.8061	10.2509	0.530435	15.1135	7.2565	1.05849	cDNA|expressed protein	-	-	-	-	gi|115475175|ref|NP_001061184.1|/3.84595e-129/Os08g0195400 [Oryza sativa Japonica Group]
LOC_Os03g02470.3	14.8326	0.01	10.5346	5.17571	0.01	9.01561	12.651	0.01	10.305	13.1841	0.01	10.3646	18.6853	0.01	10.8677	12.5921	0.136409	6.52844	10.365	0.01	10.0175	8.87372	0.01	9.7934	10.2987	0.01	10.0082	12.3449	0.01	10.2697	cDNA|expressed protein	-	-	-	-	gi|222624077|gb|EEE58209.1|/2.34162e-158/hypothetical protein OsJ_09168 [Oryza sativa Japonica Group]
LOC_Os03g63970.1	14.7817	8.39815	0.815669	10.6896	6.1878	0.788709	11.2884	20.5752	-0.866063	15.9026	13.4596	0.240627	7.86239	0.455454	4.10959	9.64125	11.1394	-0.208377	3.88267	12.8426	-1.72582	10.9747	15.3921	-0.488011	16.4334	7.33328	1.1641	8.31212	2.38698	1.80003	cDNA|gibberellin 20 oxidase 1, putative, expressed	K05282|1|0.0|719|osa:4334841|gibberellin 20-oxidase [EC:1.14.11.12]	-	GO:0003824//catalytic activity;GO:0046914//transition metal ion binding	GO:0008152//metabolic process	gi|115456701|ref|NP_001051951.1|/0/Os03g0856700 [Oryza sativa Japonica Group]
LOC_Os08g27840.1	14.6865	8.48382	0.791702	23.3596	12.8335	0.864092	14.9745	19.4463	-0.37699	17.541	19.9725	-0.187277	15.5296	31.2503	-1.00885	68.5668	47.3679	0.5336	10.4569	17.4317	-0.73726	20.169	15.0889	0.418649	16.386	25.1382	-0.617421	12.011	24.7491	-1.04302	cDNA|phosphoenolpyruvate carboxylase, putative, expressed	K01595|1|0.0|1907|osa:4345387|phosphoenolpyruvate carboxylase [EC:4.1.1.31]	GO:0044424//intracellular part	GO:0046872//metal ion binding;GO:0004611//phosphoenolpyruvate carboxykinase activity;GO:0016628//oxidoreductase activity, acting on the CH-CH group of donors, NAD or NADP as acceptor	GO:0071704;GO:0009060//aerobic respiration;GO:0043648//dicarboxylic acid metabolic process	gi|115476100|ref|NP_001061646.1|/0/Os08g0366000 [Oryza sativa Japonica Group]
LOC_Os03g02640.1	14.6717	15.0018	-0.0320986	5.08256	6.61862	-0.380975	9.59167	8.74911	0.132646	11.6336	8.43094	0.464531	12.6217	5.0488	1.32189	19.1054	16.4265	0.21795	6.76346	5.18449	0.383559	5.4102	16.1528	-1.57803	10.2747	10.1614	0.0159991	17.1954	7.9681	1.10972	cDNA|methylthioribose kinase, putative, expressed	-	GO:0009536//plastid	GO:0016772//transferase activity, transferring phosphorus-containing groups	GO:0006796//phosphate-containing compound metabolic process	gi|115450335|ref|NP_001048768.1|/1.21355e-166/Os03g0117800 [Oryza sativa Japonica Group]
LOC_Os07g37730.1	14.6306	15.3366	-0.0679903	5.03667	6.12026	-0.281124	3.64173	6.03688	-0.729178	2.5561	2.13009	0.263033	7.97558	57.3535	-2.84622	2.49116	2.36131	0.0772324	4.92133	7.19648	-0.548243	1.658	3.24264	-0.967721	7.96452	11.3246	-0.507803	36.8966	83.0299	-1.17014	cDNA|NADH-ubiquinone oxidoreductase, mitochondrial precursor, putative, expressed	K03885|1|0.0|810|sbi:SORBI_02g036490|NADH dehydrogenase [EC:1.6.99.3]	GO:0043231//intracellular membrane-bounded organelle	GO:0050662//coenzyme binding;GO:0050136//NADH dehydrogenase (quinone) activity	GO:0008152//metabolic process	gi|115472809|ref|NP_001060003.1|/0/Os07g0564500 [Oryza sativa Japonica Group]
LOC_Os10g40830.1	14.5989	17.1751	-0.234464	28.4972	27.9984	0.0254771	108.9	76.9657	0.500713	65.0302	71.7856	-0.142584	54.1201	14.6365	1.8866	4.52745	4.96837	-0.134074	46.8929	36.8299	0.348494	105.213	78.9894	0.413586	35.2564	46.6582	-0.404247	59.424	28.5196	1.05909	cDNA|metalloendoproteinase 1 precursor, putative, expressed	K07761|1|1e-53|209|ath:AT1G59970|gelatinase A [EC:3.4.24.24]	GO:0031224//intrinsic to membrane;GO:0031410//cytoplasmic vesicle	GO:0046872//metal ion binding;GO:0070011	GO:0008152//metabolic process	gi|297610914|ref|NP_001065361.2|/3.69643e-164/Os10g0557900 [Oryza sativa Japonica Group]
LOC_Os10g42770.1	14.5242	22.2087	-0.612661	7.17814	8.11149	-0.176357	10.1124	7.287	0.472732	88.7187	64.7222	0.454978	18.9558	7.97618	1.24887	19.0428	12.7269	0.581364	8.80706	3.77798	1.22104	1.64269	2.81888	-0.77906	46.4833	59.2451	-0.349985	24.9673	9.12046	1.45286	cDNA|a_IG002N01.7, putative, expressed	-	-	-	GO:0008152//metabolic process	gi|12039382|gb|AAG46168.1|AC018727_20/0/hypothetical protein [Oryza sativa Japonica Group]
LOC_Os11g02220.1	14.4265	0.01	10.4945	0.262212	0.01	4.71266	0.01	0.01	0	0.247134	0.01	4.62722	0.239901	0.01	4.58437	10.1159	0.511394	4.30605	0.277558	0.01	4.79472	0.01	0.01	0	0.250711	0.01	4.64796	0.292917	0.01	4.87242	cDNA|retrotransposon protein, putative, SINE subclass	-	GO:0043231//intracellular membrane-bounded organelle	-	-	gi|218185110|gb|EEC67537.1|/8.54247e-143/hypothetical protein OsI_34850 [Oryza sativa Indica Group]
LOC_Os01g70730.1	14.3735	3.51995	2.02978	16.2988	5.10941	1.67354	49.2513	17.3764	1.50304	33.7551	16.224	1.05697	30.6088	0.932021	5.03744	12.9408	7.31954	0.822103	7.49132	3.93175	0.930048	18.787	13.896	0.435065	31.1679	20.7052	0.59007	27.7903	6.88285	2.0135	cDNA|flowering promoting factor-like 1, putative, expressed	K14416|1|3e-27|120|aly:ARALYDRAFT_325603|elongation factor 1 alpha-like protein	-	-	-	gi|115442049|ref|NP_001045304.1|/1.17508e-49/Os01g0933500 [Oryza sativa Japonica Group]
LOC_Os12g42210.1	14.3183	14.7016	-0.0381104	1.67499	2.20825	-0.39875	3.55889	2.84717	0.321896	9.04151	10.5819	-0.226966	16.2999	4.30147	1.92196	15.6654	13.9579	0.1665	4.51315	6.02412	-0.416616	2.9132	9.70217	-1.7357	7.57085	5.79961	0.384501	18.7114	5.04469	1.89108	cDNA|OsDegp15 - Putative Deg protease homologue, expressed	K01362|1|8e-80|295|ath:AT4G18370|[EC:3.4.21.-]	GO:0044436;GO:0009534//chloroplast thylakoid	GO:0004175//endopeptidase activity;GO:0016491//oxidoreductase activity	GO:0009765//photosynthesis, light harvesting;GO:0019538//protein metabolic process	gi|77557065|gb|ABA99861.1|/3.71733e-125/Protease Do-like 5, chloroplast precursor, putative, expressed [Oryza sativa Japonica Group]
LOC_Os11g02379.1	14.3146	7.98535	0.842061	62.6221	135.175	-1.11008	49.8939	74.8691	-0.585509	5.69177	5.42781	0.0685077	3.60338	2.42483	0.571467	18.571	17.1549	0.114431	49.0553	101.342	-1.04675	60.8084	119.943	-0.980011	4.26785	4.18621	0.0278643	3.66642	2.03875	0.846684	cDNA|LTPL6 - Protease inhibitor/seed storage/LTP family protein precursor, expressed	-	GO:0043231//intracellular membrane-bounded organelle	-	-	gi|297727907|ref|NP_001176317.1|/5.42774e-54/Os11g0115532 [Oryza sativa Japonica Group]
LOC_Os01g28500.1	14.2094	8.81636	0.688587	41.092	105.625	-1.36203	21.3937	43.2123	-1.01425	37.5338	67.3855	-0.844249	32.7221	98.9372	-1.59625	11.2913	10.8835	0.0530703	87.2624	229.091	-1.39249	40.8657	22.7362	0.845901	88.523	151.879	-0.7788	71.1227	100.841	-0.503701	cDNA|SCP-like extracellular protein, expressed	K13449|1|4e-49|192|rcu:RCOM_1381930|pathogenesis-related protein 1	GO:0031410//cytoplasmic vesicle	-	GO:0006950//response to stress	gi|115436666|ref|NP_001043091.1|/1.9449e-97/Os01g0382400 [Oryza sativa Japonica Group]
LOC_Os01g37750.1	14.1858	13.1581	0.10849	1.10502	13.7357	-3.63579	1.87148	7.46113	-1.99522	7.29034	22.6811	-1.63743	29.8244	18.2089	0.71185	14.5746	14.0083	0.0571747	9.55248	20.6142	-1.10969	1.11267	0.795564	0.483975	9.33288	9.13516	0.030892	14.6073	20.5924	-0.495422	cDNA|glutathione S-transferase, putative, expressed	K00799|1|8e-46|182|bdi:100843078|glutathione S-transferase [EC:2.5.1.18]	-	-	-	gi|115437592|ref|NP_001043332.1|/3.38509e-102/Os01g0558100 [Oryza sativa Japonica Group]
LOC_Os01g37460.1	14.0454	29.3051	-1.06105	0.412963	0.01	5.36794	0.839281	0.01	6.39108	8.75738	11.0797	-0.33935	9.44563	7.85186	0.266613	7.76165	26.377	-1.76485	0.01	0.398475	-5.31642	0.415822	0.445973	-0.100988	14.0172	8.59585	0.705485	10.8411	7.48192	0.535024	cDNA|zinc finger family protein, putative, expressed	-	GO:0044464//cell part	GO:0046914//transition metal ion binding	-	gi|115437532|ref|NP_001043318.1|/5.39053e-85/Os01g0555100 [Oryza sativa Japonica Group]
LOC_Os01g09700.1	13.9413	15.6163	-0.163694	20.6506	24.447	-0.243471	91.7945	70.5887	0.378971	42.1862	27.2037	0.632967	15.9152	3.31575	2.263	15.5976	27.0815	-0.795984	16.3675	24.7359	-0.595771	21.4082	27.6844	-0.370908	20.134	17.0298	0.241571	37.5011	5.58184	2.74812	cDNA|aminotransferase, classes I and II, domain containing protein, expressed	K01762|1|0.0|781|osa:4327307|1-aminocyclopropane-1-carboxylate synthase [EC:4.4.1.14]	-	GO:0016769//transferase activity, transferring nitrogenous groups;GO:0048037//cofactor binding;GO:0016846//carbon-sulfur lyase activity	GO:0008652//cellular amino acid biosynthetic process	gi|115435042|ref|NP_001042279.1|/0/Os01g0192900 [Oryza sativa Japonica Group]
LOC_Os03g56670.1	13.6635	8.40704	0.70066	0.853687	2.12232	-1.31386	6.41943	6.73959	-0.0702152	10.7816	7.96016	0.437703	10.4661	1.11302	3.23317	19.2541	12.3206	0.644085	1.62657	1.97697	-0.281456	3.09455	19.176	-2.6315	9.63168	9.5275	0.0156896	12.016	4.77262	1.33211	cDNA|photosystem I reaction center subunit III, chloroplast precursor, putative, expressed	K02694|1|1e-76|285|zma:100282027|photosystem I subunit III	GO:0009526//plastid envelope;GO:0009570//chloroplast stroma;GO:0009534//chloroplast thylakoid;GO:0009522//photosystem I	-	GO:0044237//cellular metabolic process	gi|20303589|gb|AAM19016.1|AC084748_6/2.21804e-78/photosystem-1 F subunit precursor [Oryza sativa Japonica Group]
LOC_Os03g12790.1	13.5762	10.2836	0.400741	13.314	7.20715	0.885448	16.4098	6.15671	1.41432	13.5199	13.3742	0.0156333	10.688	2.42647	2.13906	25.5761	20.4381	0.323531	6.81932	8.45412	-0.310025	8.99515	9.09078	-0.0152577	20.0396	7.60831	1.39721	13.6257	2.57893	2.40148	cDNA|MATE efflux family protein, putative, expressed	K03327|1|0.0|731|osa:9270049|multidrug resistance protein, MATE family	GO:0044464//cell part	-	GO:0050896//response to stimulus	gi|297721923|ref|NP_001173325.1|/0/Os03g0227966 [Oryza sativa Japonica Group]
LOC_Os01g03390.1	13.465	7.72218	0.802129	337.487	1443.62	-2.09679	209.533	942.09	-2.16869	159.041	161.137	-0.0188905	1614.18	1188.62	0.441514	10.6136	24.7302	-1.22036	482.583	1580.42	-1.71146	485.968	120.926	2.00674	822.194	759.417	0.114588	1357.23	2219.59	-0.709632	cDNA|BBTI7 - Bowman-Birk type bran trypsin inhibitor precursor, expressed	-	GO:0031410//cytoplasmic vesicle	GO:0004866//endopeptidase inhibitor activity	-	gi|215693785|dbj|BAG88984.1|/7.18396e-83/unnamed protein product [Oryza sativa Japonica Group]
LOC_Os02g42810.1	13.4408	16.4708	-0.293289	8.75629	11.7288	-0.421664	8.43765	11.1345	-0.400128	37.9913	24.4359	0.636669	19.4756	4.2647	2.19115	8.81117	8.2443	0.095937	15.0218	10.7799	0.478717	4.10443	16.956	-2.04654	22.3741	15.6454	0.516086	29.8509	14.8484	1.00747	cDNA|oxidoreductase, short chain dehydrogenase/reductase family domain containing protein, expressed	K15095|1|1e-67|255|vvi:100248214|(+)-neomenthol dehydrogenase [EC:1.1.1.208]	-	-	-	gi|49388250|dbj|BAD25370.1|/2.65973e-163/short-chain dehydrogenase/reductase protein-like [Oryza sativa Japonica Group]
LOC_Os02g32970.1	13.4001	10.9993	0.284829	39.6861	33.3282	0.251888	32.822	42.0052	-0.355904	22.4188	29.8446	-0.412759	43.4108	119.153	-1.45669	13.1273	10.1328	0.37353	16.1674	31.0457	-0.941306	36.4312	20.0096	0.864485	52.0703	44.3556	0.231342	64.3324	178.475	-1.4721	cDNA|hydrolase, alpha/beta fold family protein, putative, expressed	-	-	GO:0003824//catalytic activity	-	gi|115446489|ref|NP_001047024.1|/0/Os02g0532300 [Oryza sativa Japonica Group]
LOC_Os04g36054.1	13.3959	11.0314	0.280182	11.3643	10.8173	0.0711643	21.3483	17.1651	0.314649	10.4214	14.3738	-0.463895	4.83337	1.80202	1.42342	21.5719	14.9756	0.52654	9.88364	11.0842	-0.165386	13.7316	15.457	-0.170758	8.04662	5.71309	0.494113	3.63697	0.953953	1.93075	cDNA|auxin response factor 9, putative, expressed	K14486|1|0.0|989|osa:4329672|auxin response factor	GO:0043231//intracellular membrane-bounded organelle	GO:0003676//nucleic acid binding;GO:0005515//protein binding	GO:0006351//transcription, DNA-dependent;GO:0009755//hormone-mediated signaling pathway	gi|115458558|ref|NP_001052879.1|/0/Os04g0442000 [Oryza sativa Japonica Group]
LOC_Os08g02390.1	13.234	11.5418	0.197378	3.9848	6.60431	-0.728898	7.61257	8.27863	-0.121008	8.11225	7.01059	0.210566	12.3955	2.77083	2.16143	8.98734	8.70419	0.0461839	7.59244	13.6882	-0.850299	4.0124	10.5001	-1.38787	11.7349	8.18851	0.519132	16.5593	7.42581	1.15702	cDNA|RNA recognition motif containing protein, putative, expressed	K11294|1|5e-15|80.5|smo:SELMODRAFT_15428|nucleolin	GO:0009526//plastid envelope;GO:0009532//plastid stroma	GO:0003676//nucleic acid binding	-	gi|115474525|ref|NP_001060859.1|/1.27965e-111/Os08g0117100 [Oryza sativa Japonica Group]
LOC_Os06g14620.1	13.0675	9.88525	0.402629	10.2387	5.60766	0.868555	2.98972	11.3692	-1.92704	11.3137	14.1828	-0.326072	4.73757	2.55727	0.889543	5.35514	9.52522	-0.830829	4.60922	9.19811	-0.996815	3.08101	9.78614	-1.66733	14.2905	7.92223	0.851084	6.57334	5.84829	0.168612	cDNA|ribonucleoside-diphosphate reductase small chain, putative, expressed	K10808|1|0.0|660|sbi:SORBI_06g021460|ribonucleoside-diphosphate reductase subunit M2 [EC:1.17.4.1]	GO:0044424//intracellular part	GO:0046872//metal ion binding;GO:0016728	GO:0006259//DNA metabolic process;GO:0032501//multicellular organismal process;GO:0007049//cell cycle;GO:0008219//cell death;GO:0009132//nucleoside diphosphate metabolic process	gi|186920364|gb|ACC95435.1|/0/ribonucleotide diphosphate reductase small subunit 1 [Oryza sativa Japonica Group]
LOC_Os02g49340.1	13.0522	20.2655	-0.634734	0.283648	3.23201	-3.51026	0.864705	1.76788	-1.03174	3.20805	9.23208	-1.52496	5.44978	30.8179	-2.4995	29.4618	20.7451	0.506076	0.900748	3.01067	-1.74089	0.856837	4.2885	-2.32338	10.5771	14.8232	-0.486914	23.4479	66.9544	-1.51372	cDNA|nitrate-induced NOI protein, putative, expressed	K13456|1|3e-08|57.0|aly:ARALYDRAFT_480014|RPM1-interacting protein 4	-	-	-	gi|297721553|ref|NP_001173139.1|/2.88304e-38/Os02g0725400 [Oryza sativa Japonica Group]
LOC_Os07g18720.1	12.7538	13.0216	-0.0299798	13.2764	13.8616	-0.062231	16.5962	10.1792	0.705225	15.7902	17.8889	-0.18004	13.1108	4.35028	1.59157	13.6543	12.0218	0.183707	27.9953	18.3009	0.613272	16.1269	27.0822	-0.747878	12.3919	12.0395	0.0416137	14.5957	7.19976	1.01952	cDNA|tetratricopeptide repeat containing protein, putative, expressed	-	GO:0009534//chloroplast thylakoid	-	-	gi|222636850|gb|EEE66982.1|/1.78562e-113/hypothetical protein OsJ_23874 [Oryza sativa Japonica Group]
LOC_Os01g62670.1	12.6814	8.36168	0.600844	3.76549	11.3115	-1.58688	7.78029	6.51915	0.25514	10.1737	20.2054	-0.989901	11.1391	29.8653	-1.42283	9.93297	4.28392	1.21329	14.7477	9.08345	0.699178	6.95119	3.25318	1.09541	5.28049	7.00407	-0.407522	10.0954	21.1812	-1.06908	cDNA|avr9/Cf-9 rapidly elicited protein, putative, expressed	-	-	-	-	gi|125528361|gb|EAY76475.1|/0/hypothetical protein OsI_04412 [Oryza sativa Indica Group]
LOC_Os03g20700.1	12.6482	12.473	0.0201301	0.687176	0.605044	0.183639	3.66601	3.96171	-0.111911	3.0764	3.14332	-0.0310495	5.81553	0.821267	2.82399	7.37543	5.89691	0.322768	0.181849	0.298381	-0.714416	1.34927	5.23184	-1.95514	3.97507	3.86502	0.040505	6.94719	3.13029	1.15013	cDNA|magnesium-chelatase, putative, expressed	K03403|1|0.0|2408|sbi:SORBI_06g032740|magnesium chelatase subunit H [EC:6.6.1.1]	-	GO:0051003	GO:0006779//porphyrin-containing compound biosynthetic process	gi|108707891|gb|ABF95686.1|/0/magnesium-chelatase subunit H family protein, expressed [Oryza sativa Japonica Group]
LOC_Os11g41034.1	12.621	4.2493	1.57053	66.429	76.9565	-0.21223	84.5579	42.7927	0.982574	41.9238	87.5497	-1.06233	71.461	5.9295	3.59118	8.82357	5.77971	0.610365	138.025	39.92	1.78974	59.8574	45.122	0.407697	29.345	30.7191	-0.0660207	55.9838	23.7549	1.23679	cDNA|expressed protein	-	-	-	-	gi|115486333|ref|NP_001068310.1|/1.88947e-66/Os11g0626700 [Oryza sativa Japonica Group]
LOC_Os01g46440.1	12.621	15.4297	-0.28988	0.01	0.01	0	0.854723	0.01	6.41738	0.792755	7.39906	-3.22239	0.01	15.5357	-10.6014	5.82433	1.64045	1.828	0.01	2.43484	-7.92768	0.846945	0.908355	-0.100988	0.01	0.745021	-6.21921	23.4905	60.0858	-1.35495	cDNA|VQ domain containing protein, putative, expressed	-	-	-	-	gi|55296491|dbj|BAD68687.1|/5.25208e-32/hypothetical protein [Oryza sativa Japonica Group]
LOC_Os05g08910.1	12.6058	2.5465	2.3075	438.711	31.2676	3.81053	410.963	13.6991	4.90686	48.889	7.73385	2.66025	49.0668	39.1639	0.325225	4.05858	2.57201	0.658079	108.885	13.5734	3.00395	304.828	15.1913	4.32667	33.905	14.0172	1.2743	47.7972	16.3838	1.54466	cDNA|expressed protein	-	-	-	-	gi|297723767|ref|NP_001174247.1|/2.58899e-65/Os05g0181700 [Oryza sativa Japonica Group]
LOC_Os05g35500.1	12.5239	15.5411	-0.311413	22.7631	18.695	0.284041	25.7747	9.28939	1.4723	18.6958	15.7331	0.248912	2.5289	16.6056	-2.71509	3.53846	3.17107	0.158152	14.6293	14.4338	0.0194102	16.8631	7.0236	1.26358	9.79411	7.05682	0.472897	13.0776	10.0999	0.372753	cDNA|MYB family transcription factor, putative, expressed	K09422|1|2e-106|384|osa:9266213|myb proto-oncogene protein, plant	-	-	-	gi|222631676|gb|EEE63808.1|/2.27883e-105/hypothetical protein OsJ_18632 [Oryza sativa Japonica Group]
LOC_Os06g45370.1	12.5144	12.7075	-0.022092	2.08503	3.64466	-0.805714	4.76719	8.25742	-0.792553	1.96514	1.7195	0.192644	8.46508	1.41585	2.57986	8.37907	12.1994	-0.541946	4.69001	4.14951	0.17665	2.75556	5.34778	-0.956598	0.747594	3.23192	-2.11207	9.02563	3.10302	1.54035	cDNA|fructose-1,6-bisphosphatase, putative, expressed	K03841|1|4e-180|629|osa:4341770|fructose-1,6-bisphosphatase I [EC:3.1.3.11]	GO:0009536//plastid	GO:0019203//carbohydrate phosphatase activity	GO:0005975//carbohydrate metabolic process	gi|115469396|ref|NP_001058297.1|/4.18941e-179/Os06g0664200 [Oryza sativa Japonica Group]
LOC_Os03g12560.1	12.3612	7.22113	0.775523	13.983	10.6107	0.398159	18.8354	12.1606	0.631224	23.7528	20.0239	0.246376	20.0824	8.83275	1.185	9.32868	10.7816	-0.208833	20.8252	15.6889	0.408588	14.8984	15.9787	-0.100988	27.0504	16.7059	0.695289	24.8838	10.7733	1.20775	cDNA|expressed protein	-	-	-	-	gi|115451681|ref|NP_001049441.1|/8.16168e-79/Os03g0226700 [Oryza sativa Japonica Group]
LOC_Os01g04510.1	12.3406	23.8213	-0.948843	21.9315	17.7483	0.305318	37.956	30.2572	0.327052	25.515	40.9962	-0.684148	37.3091	12.2864	1.60246	11.8644	28.404	-1.25946	29.0188	20.8314	0.478229	26.914	25.5349	0.0758901	28.5055	25.7998	0.143879	37.5151	12.7719	1.5545	cDNA|expressed protein	-	-	-	-	gi|222617696|gb|EEE53828.1|/2.10264e-16/hypothetical protein OsJ_00293 [Oryza sativa Japonica Group]
LOC_Os03g52890.1	12.2704	0.01	10.261	0.490654	0.01	5.61663	1.99435	0.01	7.63978	0.462441	0.01	5.5312	2.69344	0.01	8.0733	19.4144	0.478464	5.34258	1.55811	0.01	7.28365	0.01	0.01	0	0.01	0.01	0	0.01	0.01	0	cDNA|expressed protein	-	-	-	-	gi|31126778|gb|AAP44697.1|/6.96203e-53/hypothetical protein [Oryza sativa Japonica Group]
LOC_Os07g43040.1	12.1808	6.81535	0.837753	19.0593	23.7644	-0.318307	31.0239	23.2814	0.414202	41.4155	35.5497	0.220333	42.1409	10.3538	2.02506	7.15742	7.2278	-0.0141166	42.5912	23.1586	0.879008	24.8776	26.6814	-0.100988	32.9033	32.044	0.0381767	43.7652	19.3666	1.17621	cDNA|heavy metal-associated domain containing protein, expressed	-	GO:0043231//intracellular membrane-bounded organelle	GO:0043169//cation binding;GO:0016820//hydrolase activity, acting on acid anhydrides, catalyzing transmembrane movement of substances;GO:0015075//ion transmembrane transporter activity	GO:0006812//cation transport	gi|222637484|gb|EEE67616.1|/5.96075e-50/hypothetical protein OsJ_25177 [Oryza sativa Japonica Group]
LOC_Os03g58940.1	12.128	4.25655	1.51059	13.0687	4.24062	1.62377	14.0801	6.37884	1.14229	24.9313	11.0806	1.16992	11.5246	10.7775	0.0966875	9.65687	3.68502	1.38988	8.66684	3.49441	1.31046	15.2203	5.95142	1.35469	29.2065	15.4806	0.915823	18.117	11.8999	0.606394	cDNA|LTPL83 - Protease inhibitor/seed storage/LTP family protein precursor, putative, expressed	-	GO:0031410//cytoplasmic vesicle	GO:0005488//binding	GO:0051234//establishment of localization;GO:0010876	gi|108711624|gb|ABF99419.1|/7.50013e-59/Protease inhibitor/seed storage/LTP family protein [Oryza sativa Japonica Group]
LOC_Os01g55110.1	12.12	3.28108	1.88515	36.4957	30.4578	0.260916	34.2331	30.3901	0.171792	11.4193	7.27864	0.649732	5.67772	0.321069	4.14436	20.4627	14.2644	0.520575	30.9679	42.2014	-0.446516	31.6899	25.2115	0.329941	9.32418	7.59072	0.29674	10.0686	1.83565	2.45549	cDNA|RING-H2 finger protein, putative, expressed	K05283|1|2e-12|72.0|aly:ARALYDRAFT_354960|phosphatidylinositol glycan, class W [EC:2.3.-.-];K15692|2|6e-11|67.0|smo:SELMODRAFT_66937|E3 ubiquitin-protein ligase RNF13 [EC:6.3.2.19];K11982|3|4e-10|64.3|bdi:100833984|E3 ubiquitin-protein ligase RNF115/126 [EC:6.3.2.19]	-	-	-	gi|115440011|ref|NP_001044285.1|/2.67886e-110/Os01g0755700 [Oryza sativa Japonica Group]
LOC_Os01g10810.1	12.1049	20.9416	-0.790778	0.913274	0.709517	0.364211	2.78413	8.06383	-1.53424	4.51898	2.20928	1.03242	6.89342	1.24032	2.47451	11.0669	14.472	-0.387009	0.725044	1.76247	-1.28146	0.919598	6.16422	-2.74484	2.83796	4.85358	-0.774196	9.18198	2.60015	1.82021	cDNA|rho termination factor, N-terminal domain containing protein, expressed	-	GO:0043231//intracellular membrane-bounded organelle	-	-	gi|218187710|gb|EEC70137.1|/3.88281e-84/hypothetical protein OsI_00824 [Oryza sativa Indica Group]
LOC_Os07g05830.1	12.0707	0.01	10.2373	0.24626	0.25509	-0.0508262	0.01	0.01	0	8.58768	0.216626	5.30899	14.6449	7.49161	0.967052	0.487206	0.240141	1.02065	0.01	0.23762	-4.57059	1.23983	0.01	6.95399	17.6594	4.58061	1.94683	90.7821	7.13865	3.66869	cDNA|zinc-finger protein, putative, expressed	-	-	-	-	gi|297606754|ref|NP_001058910.2|/2.75001e-49/Os07g0153000 [Oryza sativa Japonica Group]
LOC_Os01g18320.1	12.0693	6.52333	0.887658	0.482611	0.699883	-0.536253	2.15782	3.20847	-0.572309	4.63957	3.99064	0.217371	6.97644	0.629219	3.47086	5.82433	4.98857	0.223466	0.408685	0.372543	0.133581	0.291571	3.43984	-3.56042	2.21493	3.50526	-0.662263	9.0573	3.49751	1.37275	cDNA|protoporphyrinogen oxidase, chloroplast precursor, putative, expressed	K00231|1|0.0|864|osa:4327918|oxygen-dependent protoporphyrinogen oxidase [EC:1.3.3.4]	GO:0009526//plastid envelope	GO:0016641//oxidoreductase activity, acting on the CH-NH2 group of donors, oxygen as acceptor;GO:0016634	GO:0006778//porphyrin-containing compound metabolic process;GO:0008614//pyridoxine metabolic process;GO:0006081//cellular aldehyde metabolic process	gi|115436038|ref|NP_001042777.1|/0/Os01g0286600 [Oryza sativa Japonica Group]
LOC_Os12g42280.1	12.0483	8.84939	0.445177	0.303001	0.156933	0.949174	0.076975	0.01	2.94439	1.42789	2.59876	-0.86394	3.88107	23.8674	-2.62051	14.6869	8.49483	0.789869	0.0801835	0.438555	-2.45138	0.01	0.16361	-4.03219	0.869133	0.939337	-0.112066	25.8939	52.3086	-1.01444	cDNA|9-cis-epoxycarotenoid dioxygenase 1, chloroplast precursor, putative, expressed	K09840|1|0.0|1097|osa:9270250|9-cis-epoxycarotenoid dioxygenase [EC:1.13.11.51]	GO:0009532//plastid stroma	GO:0043169//cation binding;GO:0010436//carotenoid dioxygenase activity	GO:0050896//response to stimulus;GO:0009687//abscisic acid metabolic process	gi|297729399|ref|NP_001177063.1|/0/Os12g0617400 [Oryza sativa Japonica Group]
LOC_Os07g23340.1	12.0363	3.44206	1.80604	5.90473	31.2747	-2.40505	4.75488	11.573	-1.28328	10.3954	7.05625	0.558966	37.8162	11.2572	1.74816	24.1356	2.82469	3.095	20.9916	24.5103	-0.223575	6.0578	5.29388	0.194468	32.1701	21.2164	0.600538	28.9983	20.3002	0.514473	cDNA|male sterility protein, putative, expressed	K13356|1|7e-130|462|sbi:SORBI_02g027540|fatty acyl-CoA reductase [EC:1.2.1.-]	-	-	-	gi|222636898|gb|EEE67030.1|/0/hypothetical protein OsJ_23966 [Oryza sativa Japonica Group]
LOC_Os01g45110.1	11.9965	2.33518	2.36101	0.01	0.521956	-5.70586	0.01	0.104685	-3.38799	0.37993	3.54602	-3.22239	8.20604	109.822	-3.74233	9.2712	0.294821	4.97485	0.320027	0.194484	0.718544	0.01	0.01	0	3.66158	2.6779	0.451363	83.1957	230.788	-1.47199	cDNA|anthocyanin 3-O-beta-glucosyltransferase, putative, expressed	K13496|1|3e-85|314|ath:AT2G36790|UDP-glucosyl transferase 73C [EC:2.4.1.-]	-	GO:0016757//transferase activity, transferring glycosyl groups	-	gi|115438783|ref|NP_001043671.1|/0/Os01g0638000 [Oryza sativa Japonica Group]
LOC_Os04g37490.1	11.9172	12.1867	-0.0322591	0.141824	24.2401	-7.41715	1.00882	16.5002	-4.03174	12.5649	22.2069	-0.82161	73.053	183.059	-1.32529	16.695	14.9364	0.160579	10.809	33.5279	-1.63313	0.714031	0.765803	-0.100988	32.0025	39.9473	-0.319913	62.5806	174.14	-1.47646	cDNA|oxidoreductase, aldo/keto reductase family protein, putative, expressed	K08243|1|2e-89|328|gmx:547911|6'-deoxychalcone synthase [EC:2.3.1.170];K00002|3|5e-64|243|osa:4338987|alcohol dehydrogenase (NADP+) [EC:1.1.1.2];K00011|4|5e-64|243|ath:AT2G37790|aldehyde reductase [EC:1.1.1.21];K00085|5|3e-45|181|ath:AT2G21260|aldose-6-phosphate reductase (NADPH2) [EC:1.1.1.200]	GO:0043231//intracellular membrane-bounded organelle	GO:0003824//catalytic activity	GO:0008152//metabolic process	gi|115458636|ref|NP_001052918.1|/0/Os04g0447700 [Oryza sativa Japonica Group]
LOC_Os08g42100.1	11.8457	13.3537	-0.172883	51.4405	52.9906	-0.0428335	23.7776	44.48	-0.903553	16.518	9.75009	0.760551	13.8677	4.83756	1.51938	19.5858	29.7464	-0.602909	32.5904	47.0763	-0.530551	15.2624	21.4843	-0.493305	9.60135	9.48186	0.018068	15.5566	5.39426	1.52803	cDNA|ACT domain containing protein, expressed	-	-	-	-	gi|115477501|ref|NP_001062346.1|/0/Os08g0533600 [Oryza sativa Japonica Group]
LOC_Os09g35940.1	11.7182	7.93869	0.561772	31.4258	18.0848	0.797171	64.3257	68.7987	-0.0969871	23.5676	4.45873	2.4021	8.75952	0.122378	6.16143	11.5879	9.33628	0.311698	20.7459	29.8885	-0.526763	28.6945	50.7241	-0.821898	25.5242	9.97681	1.35521	19.7549	4.78112	2.04679	cDNA|cytochrome P450, putative, expressed	K00517|1|1e-146|518|ath:AT1G01190|[EC:1.14.-.-];K05280|5|3e-63|241|pop:POPTR_823742|flavonoid 3'-monooxygenase [EC:1.14.13.21]	-	GO:0016491//oxidoreductase activity;GO:0005506//iron ion binding	GO:0048608//reproductive structure development	gi|115480289|ref|NP_001063738.1|/0/Os09g0528700 [Oryza sativa Japonica Group]
LOC_Os05g02140.1	11.7156	11.4928	0.027698	3.74391	13.8221	-1.88437	6.43829	7.37927	-0.1968	10.6763	14.778	-0.469033	20.2886	61.0154	-1.5885	5.41283	8.14428	-0.589405	9.24705	19.1743	-1.05211	7.44299	2.69545	1.46536	8.5362	14.9652	-0.809946	30.0269	39.5556	-0.397623	cDNA|clathrin assembly protein, putative, expressed	-	GO:0043231//intracellular membrane-bounded organelle;GO:0044444//cytoplasmic part;GO:0016020//membrane	GO:0005488//binding	-	gi|297723627|ref|NP_001174177.1|/0/Os05g0112101 [Oryza sativa Japonica Group]
LOC_Os08g34280.1	11.7008	8.28167	0.498616	1.94949	16.1552	-3.05083	3.96203	10.8004	-1.44678	23.1511	17.149	0.432958	273.725	247.393	0.145924	6.0425	13.6876	-1.17965	5.09018	20.065	-1.97889	11.5162	6.87737	0.743734	48.9607	67.919	-0.472193	245.508	304.09	-0.308728	cDNA|cinnamoyl-CoA reductase, putative, expressed	K09753|1|3e-177|619|osa:4345689|cinnamoyl-CoA reductase [EC:1.2.1.44]	-	GO:0048037//cofactor binding;GO:0003824//catalytic activity	GO:0008152//metabolic process	gi|115476626|ref|NP_001061909.1|/3.31947e-176/Os08g0441500 [Oryza sativa Japonica Group]
LOC_Os03g37411.1	11.6708	6.06534	0.944242	3.14109	1.04584	1.5866	14.7055	4.7778	1.62193	9.833	7.00646	0.488946	12.3164	2.07203	2.57147	13.5385	7.43884	0.863923	4.39366	1.19071	1.8836	6.89048	3.87677	0.82975	7.72284	8.74411	-0.17918	17.7952	7.31691	1.28219	cDNA|MATE efflux family protein, putative, expressed	K03327|1|0.0|790|osa:4333287|multidrug resistance protein, MATE family	GO:0044464//cell part	GO:0022857//transmembrane transporter activity	GO:0006810//transport	gi|218193177|gb|EEC75604.1|/0/hypothetical protein OsI_12313 [Oryza sativa Indica Group]
LOC_Os09g38239.1	11.6463	12.3646	-0.0863466	2.32848	15.4099	-2.72639	1.84033	8.06257	-2.13128	0.975374	1.70691	-0.807356	9.46827	7.73013	0.292608	2.30336	7.94721	-1.78671	4.92953	10.485	-1.08881	3.77742	1.81611	1.05655	2.84479	4.46864	-0.651514	6.93641	7.63378	-0.138209	cDNA|sulfotransferase domain containing protein, expressed	K11821|1|8e-48|189|aly:ARALYDRAFT_895283|desulfoglucosinolate sulfotransferase A/B/C [EC:2.8.2.-]	-	-	-	gi|297727221|ref|NP_001175974.1|/0/Os09g0555150 [Oryza sativa Japonica Group]
LOC_Os02g09150.1	11.4891	9.81753	0.226837	9.2175	13.1096	-0.508175	10.4073	21.6575	-1.05728	13.0312	11.2616	0.210566	12.2482	2.62289	2.22335	7.38129	8.6318	-0.225789	6.96927	10.5882	-0.603384	6.33487	16.3535	-1.36821	13.3597	11.145	0.261491	15.6905	9.92152	0.661258	cDNA|inorganic H+ pyrophosphatase, putative, expressed	K01507|1|0.0|1320|sbi:SORBI_04g005710|inorganic pyrophosphatase [EC:3.6.1.1]	GO:0016021//integral to membrane;GO:0031410//cytoplasmic vesicle	GO:0046872//metal ion binding;GO:0015405;GO:0016462//pyrophosphatase activity	GO:0006818//hydrogen transport	gi|49387533|dbj|BAD25066.1|/0/putative inorganic diphosphatase [Oryza sativa Japonica Group]
LOC_Os06g19970.1	11.4605	18.2361	-0.670127	0.46446	0.801858	-0.787792	3.93309	9.32774	-1.24587	11.9652	9.12472	0.390997	9.77363	2.85956	1.7731	10.7205	9.36035	0.195736	0.983286	2.09144	-1.08881	2.49427	4.68147	-0.908343	8.14163	5.62239	0.534134	15.0466	5.28938	1.50827	cDNA|expressed protein	-	GO:0043231//intracellular membrane-bounded organelle	-	-	gi|54291504|dbj|BAD62410.1|/4.46873e-99/hypothetical protein [Oryza sativa Japonica Group]
LOC_Os02g46473.1	11.4332	5.84198	0.968695	216.485	161.222	0.425222	222.719	226.626	-0.0250876	42.7718	30.162	0.503925	25.2195	5.84368	2.10959	24.2748	22.2908	0.123011	157.989	152.451	0.0514801	201.737	133.231	0.598545	28.9272	20.8426	0.472897	27.4131	11.1367	1.29954	cDNA|expressed protein	-	GO:0043231//intracellular membrane-bounded organelle;GO:0031410//cytoplasmic vesicle	-	-	gi|297605062|ref|NP_001056610.2|/2.59212e-26/Os06g0115200 [Oryza sativa Japonica Group]
LOC_Os05g35470.1	11.3873	9.48501	0.263702	166.542	199.005	-0.256917	51.6579	59.9344	-0.214394	59.9644	48.1479	0.316633	11.6989	2.71079	2.10959	11.4149	10.9486	0.0601772	145.587	183.269	-0.332082	35.9571	78.139	-1.11976	42.7914	27.9006	0.617022	33.6204	3.55173	3.24274	cDNA|dienelactone hydrolase family protein, expressed	K01061|1|1e-66|252|pop:POPTR_1108355|carboxymethylenebutenolidase [EC:3.1.1.45]	GO:0009532//plastid stroma	-	-	gi|125552434|gb|EAY98143.1|/1.83467e-129/hypothetical protein OsI_20059 [Oryza sativa Indica Group]
LOC_Os05g49060.1	11.2951	5.66317	0.996015	28.4483	26.7342	0.089655	1.93716	2.74188	-0.501226	1.24388	0.773969	0.684497	6.43985	1.27458	2.337	2.466	2.85995	-0.213816	32.7521	31.9781	0.0345014	1.47656	2.69216	-0.866522	0.841255	4.80581	-2.51416	17.6918	2.7327	2.69468	cDNA|uncharacterized protein ycf23, putative, expressed	-	GO:0043231//intracellular membrane-bounded organelle	-	-	gi|115465477|ref|NP_001056338.1|/1.63708e-115/Os05g0565400 [Oryza sativa Japonica Group]
LOC_Os03g04580.1	11.2925	16.1563	-0.516732	7.30448	6.74097	0.115824	8.77215	9.38117	-0.0968361	12.2668	11.0986	0.144389	19.1983	2.02012	3.24847	7.22567	10.1017	-0.483394	11.9494	10.8927	0.133581	1.73847	4.87643	-1.48801	11.8095	10.3519	0.190054	25.073	10.8622	1.20682	cDNA|expressed protein	-	GO:0043231//intracellular membrane-bounded organelle	-	-	gi|297721787|ref|NP_001173257.1|/7.88539e-90/Os03g0139000 [Oryza sativa Japonica Group]
LOC_Os01g48960.1	11.2858	7.51858	0.585979	20.9131	16.9313	0.30471	8.75216	8.23225	0.0883528	18.6991	15.1529	0.303371	14.023	37.5507	-1.42105	20.5241	13.3094	0.624873	27.0888	16.7542	0.693172	19.0906	8.55843	1.15745	15.6546	19.4743	-0.314979	13.6176	29.457	-1.11314	cDNA|glutamate synthase, chloroplast precursor, putative, expressed	K00264|1|0.0|3999|osa:4324398|glutamate synthase (NADPH/NADH) [EC:1.4.1.13 1.4.1.14]	GO:0009532//plastid stroma	GO:0045181//glutamate synthase activity, NADH or NADPH as acceptor;GO:0046914//transition metal ion binding;GO:0051540;GO:0000166//nucleotide binding;GO:0050662//coenzyme binding	GO:0010038//response to metal ion;GO:0040007//growth;GO:0006536//glutamate metabolic process	gi|115439209|ref|NP_001043884.1|/0/Os01g0681900 [Oryza sativa Japonica Group]
LOC_Os07g38150.1	11.208	6.85992	0.708269	6.28534	4.81227	0.385273	6.94237	4.54195	0.612115	9.78735	13.4619	-0.459893	17.5016	1.48455	3.55939	12.4351	5.06324	1.29628	11.2815	8.17434	0.464787	4.12752	7.37799	-0.837953	8.36128	9.68213	-0.211602	23.201	8.20471	1.49966	cDNA|expressed protein	-	-	-	-	gi|115472871|ref|NP_001060034.1|/5.54308e-56/Os07g0568900 [Oryza sativa Japonica Group]
LOC_Os03g63950.1	11.1602	8.31848	0.423966	108.693	90.7357	0.260511	128.522	119.103	0.1098	46.9528	34.3974	0.448913	9.70188	3.36036	1.52965	7.75805	12.0641	-0.636959	74.598	103.707	-0.475302	118.232	136.706	-0.209453	17.004	22.4053	-0.39796	24.1854	10.2923	1.23258	cDNA|plastid-specific 30S ribosomal protein 1, chloroplast precursor, putative, expressed	-	GO:0030529//ribonucleoprotein complex;GO:0009536//plastid	GO:0003723//RNA binding	GO:0010467//gene expression	gi|218194143|gb|EEC76570.1|/1.58109e-119/hypothetical protein OsI_14401 [Oryza sativa Indica Group]
LOC_Os06g09980.1	10.778	1.73376	2.63612	8.79913	11.3468	-0.366854	7.48159	3.91728	0.933494	14.7246	2.36948	2.63559	36.802	29.4607	0.32099	10.6582	1.92624	2.46811	23.1902	9.18352	1.3364	6.87106	0.775712	3.14694	20.6037	7.63475	1.43225	29.4886	18.963	0.636965	cDNA|expressed protein	-	GO:0044444//cytoplasmic part;GO:0043231//intracellular membrane-bounded organelle	-	-	gi|115466948|ref|NP_001057073.1|/3.57175e-22/Os06g0200800 [Oryza sativa Japonica Group]
LOC_Os12g19470.1	10.625	13.4373	-0.33879	4.21195	8.53627	-1.01912	2.32612	4.47038	-0.942474	11.7367	8.45731	0.472752	14.2414	0.99483	3.8395	6.43092	8.57176	-0.414567	3.87692	9.18858	-1.24493	0.184396	5.14192	-4.80143	9.71784	5.02837	0.950546	7.5692	7.96286	-0.0731458	cDNA|ribulose bisphosphate carboxylase small chain, chloroplast precursor, putative, expressed	K01602|1|5e-83|271|osa:4352021|ribulose-bisphosphate carboxylase small chain [EC:4.1.1.39]	GO:0009570//chloroplast stroma	GO:0016831//carboxy-lyase activity	GO:0071704	gi|115488240|ref|NP_001066607.1|/5.59359e-82/Os12g0292400 [Oryza sativa Japonica Group]
LOC_Os01g63870.1	10.6141	9.03264	0.232764	3.30867	3.78187	-0.192845	2.43468	2.48884	-0.031741	2.25817	2.40871	-0.0931105	4.6973	0.495838	3.24389	1.58006	4.11653	-1.38145	3.38155	5.39439	-0.673774	0.574411	4.80527	-3.06446	0.981793	2.62748	-1.42019	4.58829	1.06307	2.10972	cDNA|nucleobase-ascorbate transporter, putative, expressed	K14611|1|0.0|815|sbi:SORBI_03g040390|solute carrier family 23 (nucleobase transporter), member 1/2	GO:0016020//membrane	GO:0005215//transporter activity	GO:0006810//transport	gi|222619567|gb|EEE55699.1|/0/hypothetical protein OsJ_04128 [Oryza sativa Japonica Group]
LOC_Os05g28280.1	10.5211	4.06183	1.37309	34.2099	22.2482	0.620724	28.3505	14.2606	0.991343	47.6859	32.528	0.551881	24.4113	29.4702	-0.271709	9.85656	4.31844	1.19057	46.0562	28.2025	0.707573	28.5384	34.075	-0.255806	47.6352	48.2468	-0.0184068	28.1982	26.4771	0.0908592	cDNA|peptidase, M24 family protein, putative, expressed	K01265|1|8e-92|336|olu:OSTLU_28526|methionyl aminopeptidase [EC:3.4.11.18]	-	GO:0008238//exopeptidase activity;GO:0008237//metallopeptidase activity	GO:0019538//protein metabolic process	gi|125551937|gb|EAY97646.1|/0/hypothetical protein OsI_19569 [Oryza sativa Indica Group]
LOC_Os03g22210.1	10.2512	5.14494	0.994573	181.387	88.5317	1.0348	496.726	60.4647	3.03829	710.678	384.746	0.885288	16.314	40.9735	-1.32858	8.51532	7.19512	0.243041	214.349	85.2373	1.3304	1097.3	230.636	2.25027	3193.68	767.37	2.05723	78.0745	52.8355	0.563344	cDNA|POEI46 - Pollen Ole e I allergen and extensin family protein precursor, expressed	-	GO:0031410//cytoplasmic vesicle	-	-	gi|115452943|ref|NP_001050072.1|/1.22836e-60/Os03g0341600 [Oryza sativa Japonica Group]
LOC_Os08g25700.1	10.2355	5.90589	0.793359	7.67409	2.64976	1.53414	4.29465	2.42616	0.823869	9.53893	9.39218	0.0223667	14.6528	2.65842	2.46253	5.39092	5.0974	0.0807698	10.4778	8.58534	0.287387	1.45585	5.76522	-1.98551	7.55019	9.55563	-0.339839	22.4879	10.7084	1.07041	cDNA|expressed protein	-	GO:0009536//plastid	-	-	gi|29647433|dbj|BAC75435.1|/1.07534e-152/unknown protein [Oryza sativa Japonica Group]
LOC_Os09g28500.1	10.1674	10.2697	-0.0144314	65.9482	65.8645	0.00183271	57.4068	44.6881	0.361331	15.5947	12.8916	0.274621	10.5968	1.02726	3.36675	23.1485	30.4261	-0.394389	47.7897	42.195	0.179629	79.4954	55.1378	0.527829	17.6285	14.237	0.308266	15.5791	5.13904	1.60004	cDNA|EF hand family protein, putative, expressed	K02183|1|1e-07|55.1|cme:CMK219C|calmodulin;K13448|2|1e-06|52.0|zma:100286243|calcium-binding protein CML	-	GO:0046872//metal ion binding	-	gi|297727017|ref|NP_001175872.1|/1.11144e-56/Os09g0458800 [Oryza sativa Japonica Group]
LOC_Os06g51350.1	10.1515	14.5772	-0.522028	9.52932	7.94809	0.261764	8.55158	10.9273	-0.353669	9.21464	7.1851	0.358921	8.83172	3.36151	1.39359	5.99869	6.51686	-0.119529	7.20503	12.8969	-0.839947	5.73226	6.68249	-0.221282	6.27146	6.24821	0.00535691	10.7835	4.61251	1.2252	cDNA|IPP transferase, putative, expressed	K00791|1|0.0|826|osa:4342142|tRNA dimethylallyltransferase [EC:2.5.1.75]	GO:0043231//intracellular membrane-bounded organelle	GO:0016765//transferase activity, transferring alkyl or aryl (other than methyl) groups;GO:0032559	GO:0006399//tRNA metabolic process;GO:0009690//cytokinin metabolic process	gi|54291352|dbj|BAD62118.1|/0/putative tRNA isopentenyltransferase [Oryza sativa Japonica Group]
LOC_Os10g22070.1	10.1475	10.7985	-0.0897056	30.9526	21.8241	0.504142	17.7089	16.2115	0.127458	50.991	55.1423	-0.112915	37.5999	134.801	-1.84203	7.71899	12.6822	-0.716317	30.0109	31.1216	-0.0524308	22.2621	4.77525	2.22094	49.4908	54.3716	-0.135692	69.445	172.343	-1.31134	cDNA|glutathione S-transferase, putative, expressed	K00799|1|1e-38|157|bdi:100843078|glutathione S-transferase [EC:2.5.1.18]	-	-	-	gi|297727503|ref|NP_001176115.1|/6.52516e-90/Os10g0365300 [Oryza sativa Japonica Group]
LOC_Os09g29310.1	10.1397	10.4939	-0.049537	3.17522	12.2708	-1.9503	8.6869	10.6562	-0.294775	24.977	34.1621	-0.451797	66.8162	195.181	-1.54654	8.69806	8.33627	0.0612908	6.3343	18.8543	-1.57364	13.4037	4.87977	1.45774	35.147	41.9703	-0.255967	131.923	161.204	-0.289191	cDNA|zinc finger, C3HC4 type domain containing protein, expressed	K05283|1|2e-14|79.3|aly:ARALYDRAFT_354960|phosphatidylinositol glycan, class W [EC:2.3.-.-];K15692|2|3e-09|62.0|sbi:SORBI_06g034040|E3 ubiquitin-protein ligase RNF13 [EC:6.3.2.19];K13148|3|6e-09|60.8|vvi:100261060|integrator complex subunit 11 [EC:3.1.27.-];K11982|5|3e-08|58.5|ppp:PHYPADRAFT_169900|E3 ubiquitin-protein ligase RNF115/126 [EC:6.3.2.19]	GO:0031410//cytoplasmic vesicle	-	-	gi|125564055|gb|EAZ09435.1|/3.42367e-126/hypothetical protein OsI_31707 [Oryza sativa Indica Group]
LOC_Os03g61829.1	10.1341	9.6351	0.072852	2.41929	5.32533	-1.13829	15.6724	4.71205	1.73379	7.41057	10.1088	-0.447953	17.7075	5.09275	1.79784	16.6027	11.6484	0.511284	4.96171	2.48031	1.00031	4.11082	11.4304	-1.47538	11.7105	15.1341	-0.370002	19.4249	7.20095	1.43165	cDNA|haloacid dehalogenase-like hydrolase family protein, putative, expressed	K07025|1|7e-119|425|bdi:100821281|putative hydrolase of the HAD superfamily	-	GO:0003824//catalytic activity	-	gi|40714684|gb|AAR88590.1|/5.38408e-148/expressed protein [Oryza sativa Japonica Group]
LOC_Os06g05480.1	9.98371	11.276	-0.175614	18.0496	67.5287	-1.90353	19.6362	38.6019	-0.975158	16.4113	13.8229	0.247633	65.6668	21.9178	1.58306	10.2928	13.2527	-0.364641	31.244	70.895	-1.18211	15.1812	7.79696	0.961297	21.7248	16.3636	0.40885	41.0382	35.175	0.222418	cDNA|expressed protein	-	GO:0044464//cell part	-	-	gi|125554069|gb|EAY99674.1|/1.3608e-61/hypothetical protein OsI_21655 [Oryza sativa Indica Group]
LOC_Os03g06230.1	9.86672	8.08941	0.286535	4.77263	10.9861	-1.20283	5.81977	9.36452	-0.686244	10.1959	10.1693	0.00377558	10.8678	3.34169	1.70141	2.83269	3.20612	-0.17866	14.2577	22.1049	-0.632622	2.66982	4.23783	-0.666585	10.5463	8.17287	0.367823	14.6913	4.83128	1.60448	cDNA|galactose mutarotase-like, putative, expressed	-	GO:0043234//protein complex;GO:0009534//chloroplast thylakoid	-	GO:0009767//photosynthetic electron transport chain	gi|222624218|gb|EEE58350.1|/1.42864e-163/hypothetical protein OsJ_09474 [Oryza sativa Japonica Group]
LOC_Os09g27670.1	9.82207	1.64075	2.58167	4.72058	5.08544	-0.10741	24.3683	38.0521	-0.642969	30.6101	26.244	0.222019	24.5315	239.004	-3.28433	32.1272	10.1272	1.66555	5.59648	2.73298	1.03405	67.8766	55.6692	0.286036	24.7342	35.2897	-0.512741	30.1637	35.1878	-0.222264	cDNA|expressed protein	-	-	-	-	gi|51535885|dbj|BAD37968.1|/0/hypothetical protein [Oryza sativa Japonica Group]
LOC_Os05g35540.1	9.62449	8.22053	0.22748	2.21375	3.79248	-0.776651	4.23953	4.42228	-0.0608874	5.53713	5.24289	0.078776	10.9838	0.647555	4.08424	8.50679	7.8047	0.124271	4.41624	4.6008	-0.0590639	1.62894	6.52846	-2.00281	3.74485	3.99706	-0.094032	13.8868	6.34676	1.12962	cDNA|GTPase of unknown function domain containing protein, putative, expressed	K14538|1|1e-18|94.0|ota:Ot06g02000|nuclear GTP-binding protein	GO:0043231//intracellular membrane-bounded organelle	GO:0032561//guanyl ribonucleotide binding	-	gi|115464049|ref|NP_001055624.1|/0/Os05g0430400 [Oryza sativa Japonica Group]
LOC_Os06g29790.1	9.59902	8.49789	0.175784	0.595603	0.479858	0.311744	4.37114	0.618698	2.8207	3.18101	4.19145	-0.397965	4.96487	0.503311	3.30224	7.92117	6.77606	0.225267	0.980719	0.702421	0.481505	0.333182	3.14459	-3.23849	5.88463	3.34118	0.816595	6.87528	1.09622	2.64888	cDNA|phosphate transporter 1, putative, expressed	-	GO:0016020//membrane	-	GO:0009267//cellular response to starvation;GO:0015698//inorganic anion transport	gi|125555424|gb|EAZ01030.1|/0/hypothetical protein OsI_23064 [Oryza sativa Indica Group]
LOC_Os01g03360.1	9.43674	5.43283	0.796584	157.061	252.526	-0.685104	45.7444	152.492	-1.73707	72.845	68.2799	0.0933692	115.836	324.027	-1.48403	7.0398	17.5915	-1.32127	56.5857	452.417	-2.99914	239.139	81.68	1.5498	284.204	399.319	-0.490613	75.8017	499.979	-2.72157	cDNA|BBTI5 - Bowman-Birk type bran trypsin inhibitor precursor, expressed	-	GO:0031410//cytoplasmic vesicle	GO:0004866//endopeptidase inhibitor activity	-	gi|297719583|ref|NP_001172153.1|/8.92642e-155/Os01g0124400 [Oryza sativa Japonica Group]
LOC_Os04g44200.1	9.40469	14.7922	-0.653387	26.8119	30.2981	-0.176357	15.9227	14.83	0.10256	16.081	12.5585	0.356692	21.0262	3.40488	2.62651	1.72225	4.75377	-1.46478	35.0156	48.3826	-0.466488	8.76543	17.6739	-1.01172	10.6539	15.7296	-0.562099	32.2855	14.4198	1.16283	cDNA|oxygen-evolving enhancer protein 3, chloroplast precursor, putative, expressed	K08901|1|4e-15|79.0|aly:ARALYDRAFT_490167|photosystem II oxygen-evolving enhancer protein 3	GO:0009523//photosystem II;GO:0043231//intracellular membrane-bounded organelle	GO:0046872//metal ion binding;GO:0009055//electron carrier activity	GO:0044237//cellular metabolic process	gi|297603065|ref|NP_001053343.2|/1.01883e-68/Os04g0523000 [Oryza sativa Japonica Group]
LOC_Os11g41910.1	9.36351	2.46472	1.92563	35.8815	34.9645	0.0373496	21.3294	16.0582	0.409528	19.382	17.0918	0.181412	20.1123	2.9277	2.78024	4.91029	3.73411	0.395044	39.4828	33.1173	0.253637	16.4227	38.2902	-1.22128	15.8656	13.9439	0.186275	29.9436	13.2147	1.18011	cDNA|GTP-binding protein, putative, expressed	K03977|1|7e-168|588|sbi:SORBI_05g025430|GTP-binding protein	GO:0009536//plastid	GO:0032561//guanyl ribonucleotide binding	GO:0003006//developmental process involved in reproduction	gi|222616294|gb|EEE52426.1|/0/hypothetical protein OsJ_34551 [Oryza sativa Japonica Group]
LOC_Os01g50930.1	9.3428	9.01732	0.051157	2.5017	2.93693	-0.231398	4.40641	2.07897	1.08374	14.4615	11.8836	0.283247	17.2426	4.5301	1.92836	15.5082	6.83074	1.18292	3.88391	3.37951	0.200695	2.51903	7.56469	-1.58641	11.4815	11.818	-0.0416766	18.8174	9.32401	1.01304	cDNA|expressed protein	-	GO:0000229	-	-	gi|115439459|ref|NP_001044009.1|/4.0639e-67/Os01g0705300 [Oryza sativa Japonica Group]
LOC_Os03g06670.1	9.27645	4.05029	1.19555	1.32477	1.60098	-0.273219	1.34619	6.65132	-2.30476	1.45669	0.776901	0.906889	0.404015	0.01	5.33634	6.11555	7.32049	-0.259459	0.233717	3.83487	-4.03634	0.66697	8.58396	-3.68595	1.68888	2.73795	-0.697028	0.01	0.457175	-5.51467	cDNA|Core histone H2A/H2B/H3/H4 domain containing protein, putative, expressed	K11251|1|6e-52|202|zma:100273753|histone H2A	GO:0043231//intracellular membrane-bounded organelle;GO:0000785//chromatin	GO:0003676//nucleic acid binding	GO:0006952//defense response;GO:0009266//response to temperature stimulus;GO:0009791//post-embryonic development;GO:0034728//nucleosome organization	gi|226532207|ref|NP_001141633.1|/6.01051e-51/uncharacterized protein LOC100273753 [Zea mays]
LOC_Os12g36910.1	9.19288	7.44666	0.303923	8.04109	27.3681	-1.76703	23.2627	11.2508	1.04799	26.6028	9.81625	1.43834	27.2506	45.0198	-0.724275	12.5809	8.08135	0.638562	42.298	11.9552	1.82295	9.74917	3.89887	1.32222	20.6332	38.4463	-0.897878	17.2322	24.8048	-0.525517	cDNA|calmodulin binding protein, putative, expressed	K02183|1|4e-55|214|aly:ARALYDRAFT_495855|calmodulin	-	GO:0005515//protein binding	-	gi|115489028|ref|NP_001067001.1|/0/Os12g0556200 [Oryza sativa Japonica Group]
LOC_Os07g05360.1	9.06308	0.0950798	6.57472	17.4308	20.3	-0.219845	206.347	79.5875	1.37446	157.695	34.7381	2.18255	194.796	1.39095	7.12975	0.389666	0.288097	0.435686	110.601	8.36212	3.72536	158.261	74.1265	1.09424	149.431	127.963	0.22376	228.163	58.726	1.95799	cDNA|photosystem II 10 kDa polypeptide, chloroplast precursor, putative, expressed	K03541|1|2e-61|235|osa:4342395|photosystem II 10kDa protein	GO:0009523//photosystem II;GO:0009534//chloroplast thylakoid	-	GO:0044237//cellular metabolic process	gi|115470575|ref|NP_001058886.1|/1.90956e-60/Os07g0147500 [Oryza sativa Japonica Group]
LOC_Os07g42040.1	9.05333	0.819181	3.46619	1.97976	2.63668	-0.413396	13.5076	5.58199	1.27492	6.13087	6.71731	-0.131791	48.9053	15.0568	1.69957	0.279771	0.551591	-0.979351	2.69438	0.5458	2.30351	8.8282	6.71945	0.393777	7.5717	15.7821	-1.0596	42.3362	14.3474	1.5611	cDNA|DC1 domain-containing protein, putative, expressed	-	-	-	-	gi|24059843|dbj|BAC21311.1|/5.53519e-122/hypothetical protein [Oryza sativa Japonica Group]
LOC_Os09g30458.1	9.05196	6.91939	0.387585	0.579133	0.524912	0.141819	5.07579	3.53433	0.522195	7.50518	4.01186	0.903614	8.21277	0.314609	4.70624	8.30683	12.9185	-0.63707	0.383142	0.558815	-0.544491	2.62414	1.87627	0.483975	15.989	6.60443	1.27557	11.4025	5.39616	1.07934	cDNA|subtilisin-like protease, putative, expressed	-	GO:0005576//extracellular region	GO:0008233//peptidase activity	GO:0008152//metabolic process	gi|125564148|gb|EAZ09528.1|/0/hypothetical protein OsI_31804 [Oryza sativa Indica Group]
LOC_Os12g38270.1	9.02705	4.08402	1.14427	29.0462	3.50536	3.05071	16.334	3.2223	2.34172	179.671	74.172	1.27641	118.683	106.93	0.150446	15.6217	4.67492	1.74054	11.9402	9.79589	0.285584	53.0994	4.2636	3.63855	143.175	85.1757	0.749267	113.094	139.262	-0.300287	cDNA|metallothionein, putative, expressed	-	GO:0043231//intracellular membrane-bounded organelle	-	-	gi|108862861|gb|ABA99658.2|/1.26497e-33/Metallothionein-like protein 1, putative, expressed [Oryza sativa Japonica Group]
LOC_Os01g48620.1	9.02255	1.13007	2.99712	8.6753	11.3399	-0.386429	31.6241	14.4473	1.13023	36.7291	31.3734	0.227385	38.5518	14.7368	1.38738	3.8822	0.671409	2.53161	51.4541	8.83599	2.54182	13.6577	13.3839	0.0292111	24.2919	35.1274	-0.532122	12.3832	12.9733	-0.0671595	cDNA|expressed protein	-	GO:0031410//cytoplasmic vesicle	-	-	gi|115439151|ref|NP_001043855.1|/0/Os01g0678000 [Oryza sativa Japonica Group]
LOC_Os11g37960.1	8.96657	1.01814	3.13862	98.8632	113.059	-0.193566	137.432	46.5558	1.56168	145.11	68.1817	1.08969	141.827	165.846	-0.225708	4.69424	0.771255	2.60561	153.765	113.456	0.43859	125.828	25.9085	2.27996	117.466	88.2683	0.41227	158.445	132.649	0.256368	cDNA|WIP4 - Wound-induced protein precursor, expressed	-	GO:0031410//cytoplasmic vesicle	GO:0030246//carbohydrate binding	GO:0006952//defense response;GO:0033554//cellular response to stress;GO:0001906//cell killing	gi|125535004|gb|EAY81552.1|/2.18323e-74/hypothetical protein OsI_36718 [Oryza sativa Indica Group]
LOC_Os04g49210.1	8.94217	3.27369	1.44971	0.102749	5.21525	-5.66554	1.25293	2.98854	-1.25413	25.9534	4.15771	2.64206	194.688	316.264	-0.699964	184.682	51.501	1.84237	2.61031	12.4922	-2.25874	0.931147	0.110962	3.06894	77.6118	87.7336	-0.176854	199.605	315.086	-0.658595	cDNA|naringenin,2-oxoglutarate 3-dioxygenase, putative, expressed	K06892|1|7e-119|426|pop:POPTR_550478|;K00475|3|5e-49|194|zma:542712|naringenin 3-dioxygenase [EC:1.14.11.9]	-	GO:0016706//oxidoreductase activity, acting on paired donors, with incorporation or reduction of molecular oxygen, 2-oxoglutarate as one donor, and incorporation of one atom each of oxygen into both donors	GO:0008152//metabolic process	gi|115460104|ref|NP_001053652.1|/0/Os04g0581100 [Oryza sativa Japonica Group]
LOC_Os01g59840.1	8.93192	8.49933	0.0716211	24.9005	30.483	-0.291834	23.0028	19.9873	0.202724	11.1417	7.52261	0.566661	8.62945	0.409908	4.3959	9.95226	12.0183	-0.272133	16.9063	25.8471	-0.612444	16.9685	50.9296	-1.58565	4.80976	8.13158	-0.75757	15.594	3.90596	1.99724	cDNA|Os1bglu3 - beta-glucosidase homologue, similar to G. max isohydroxyurate hydrolase, expressed	K01188|1|1e-173|607|osa:4338560|beta-glucosidase [EC:3.2.1.21];K05350|3|2e-125|447|smo:SELMODRAFT_185578|beta-glucosidase [EC:3.2.1.21]	GO:0031410//cytoplasmic vesicle	GO:0016798//hydrolase activity, acting on glycosyl bonds;GO:0043167//ion binding	GO:0044238//primary metabolic process	gi|281312228|sp|Q8RZL1.2|BGL03_ORYSJ/0/RecName: Full=Beta-glucosidase 3; Short=Os1bglu3; Flags: Precursor
LOC_Os04g01850.1	8.92007	0.453122	4.29908	45.9935	5.8338	2.97892	56.2754	5.85023	3.26594	29.1941	2.06423	3.822	9.87593	0.01	9.94777	9.28517	0.457661	4.34258	63.0922	2.71714	4.5373	51.0377	0.506836	6.6539	23.7831	0.4157	5.83825	12.0584	0.485886	4.63328	cDNA|hypothetical protein	-	GO:0043231//intracellular membrane-bounded organelle	-	-	gi|38344612|emb|CAD39954.2|/9.76792e-71/OSJNBa0072D08.17 [Oryza sativa Japonica Group]
LOC_Os11g44680.1	8.78817	2.38814	1.87968	9.4676	12.4577	-0.395962	11.0075	6.82227	0.690157	8.60164	6.07742	0.501152	10.3788	6.76493	0.617497	6.91863	2.66159	1.3782	14.2651	6.4195	1.15196	6.95663	8.93482	-0.36105	4.56695	6.79938	-0.574172	7.43198	4.1503	0.840532	cDNA|calmodulin binding protein, putative, expressed	K02183|1|1e-36|153|vvi:100264980|calmodulin	-	-	-	gi|115486567|ref|NP_001068427.1|/0/Os11g0669100 [Oryza sativa Japonica Group]
LOC_Os02g38740.1	8.6659	12.546	-0.533806	0.618787	1.49561	-1.27322	1.46718	2.1426	-0.546314	4.86004	3.44739	0.495463	5.28394	0.224101	4.55939	7.54937	8.24664	-0.12745	1.74667	2.58734	-0.566858	1.24614	3.34124	-1.42292	3.15545	2.55775	0.302972	9.44705	2.56251	1.88231	cDNA|expressed protein	-	-	-	-	gi|125582764|gb|EAZ23695.1|/6.37153e-102/hypothetical protein OsJ_07397 [Oryza sativa Japonica Group]
LOC_Os06g22380.1	8.61891	4.15932	1.05116	2.33655	1.81525	0.364211	1.33556	3.10979	-1.21937	5.57431	9.12077	-0.710363	2.07094	6.26724	-1.59755	11.7012	5.83866	1.00295	6.10597	1.19775	2.3499	2.72035	2.75988	-0.0208173	3.77	3.68647	0.032324	3.91525	2.34343	0.740484	cDNA|expressed protein	K07466|1|3e-11|69.3|rcu:RCOM_1469680|replication factor A1	-	-	-	gi|57899172|dbj|BAD87224.1|/2.578e-134/DNA binding protein-like [Oryza sativa Japonica Group]
LOC_Os01g08600.1	8.57487	0.919571	3.22108	16.1916	3.20645	2.3362	15.4856	2.2261	2.79833	17.0559	3.14188	2.44057	12.8532	4.91538	1.38675	7.53737	0.464391	4.02065	26.9691	4.13564	2.70512	17.7423	3.08574	2.5235	21.4008	3.1636	2.75802	13.0337	3.20471	2.02399	cDNA|expressed protein	-	-	-	-	gi|218187630|gb|EEC70057.1|/5.1755e-14/hypothetical protein OsI_00657 [Oryza sativa Indica Group]
LOC_Os01g12760.1	8.51391	8.21731	0.051157	70.3284	61.7139	0.188512	96.3876	97.7174	-0.0197684	33.7755	24.0369	0.490725	11.373	2.67681	2.08702	9.63784	7.8628	0.293667	75.1558	80.9362	-0.106902	66.8687	94.6956	-0.501968	18.0959	28.6668	-0.66372	17.5143	7.88396	1.15154	cDNA|cytochrome P450, putative, expressed	K00517|1|1e-72|272|ath:AT5G24960|[EC:1.14.-.-];K11868|4|7e-72|270|ath:AT2G30770|cytochrome P450, family 71, subfamily A, polypeptide 13 (indoleacetaldoxime dehydratase) [EC:4.99.1.6]	GO:0031410//cytoplasmic vesicle	GO:0046872//metal ion binding	-	gi|215768925|dbj|BAH01154.1|/0/unnamed protein product [Oryza sativa Japonica Group]
LOC_Os10g25830.1	8.3526	7.54976	0.145794	50.2315	49.0123	0.0354475	70.707	63.331	0.158943	21.4855	19.0039	0.177071	48.3826	8.63995	2.48539	11.7996	14.4753	-0.294853	59.3443	65.734	-0.147529	63.2575	77.8633	-0.299707	19.6422	25.9441	-0.401452	43.2327	19.4845	1.1498	cDNA|mitochondrial carrier protein, putative, expressed	K15121|1|3e-65|247|smo:SELMODRAFT_413389|solute carrier family 25, member 44	GO:0019866//organelle inner membrane	-	GO:0006810//transport	gi|115481884|ref|NP_001064535.1|/9.57683e-120/Os10g0397800 [Oryza sativa Japonica Group]
LOC_Os01g64270.1	8.3253	9.5805	-0.2026	4.32131	4.47627	-0.0508262	4.22855	4.48887	-0.0861888	2.41353	1.68947	0.514572	4.10006	0.521671	2.97443	3.48308	5.46253	-0.649203	2.71065	5.71404	-1.07587	0.322314	2.0741	-2.68595	1.37726	1.1341	0.280251	6.61525	1.49128	2.14925	cDNA|expressed protein	-	GO:0009534//chloroplast thylakoid;GO:0009532//plastid stroma	-	-	gi|115441201|ref|NP_001044880.1|/5.36945e-102/Os01g0862200 [Oryza sativa Japonica Group]
LOC_Os12g43810.1	8.2708	5.32177	0.636119	129.257	61.0936	1.08115	100.821	48.669	1.05072	55.0678	27.8803	0.981965	36.3098	9.28254	1.96777	7.63359	8.86888	-0.21639	72.6412	92.2786	-0.345209	88.8031	54.1689	0.713146	63.7703	50.7756	0.32875	51.723	18.8317	1.45764	cDNA|expressed protein	-	-	-	-	gi|115489736|ref|NP_001067355.1|/3.80768e-25/Os12g0634600 [Oryza sativa Japonica Group]
LOC_Os01g47350.1	8.23793	5.5905	0.559304	2.18747	2.53249	-0.211291	9.67591	6.41588	0.59275	4.24465	3.7353	0.184423	5.53314	1.53784	1.8472	5.47333	5.52103	-0.012518	3.94997	1.86241	1.08467	4.79394	6.11425	-0.350966	1.59941	3.07728	-0.944121	7.0434	1.5986	2.13947	cDNA|enoyl-CoA hydratase/isomerase family protein, putative, expressed	K01661|1|1e-160|327|osa:4327859|naphthoate synthase [EC:4.1.3.36]	GO:0042579//microbody	GO:0016833//oxo-acid-lyase activity	GO:0042362//fat-soluble vitamin biosynthetic process;GO:0009233	gi|115439009|ref|NP_001043784.1|/1.38668e-159/Os01g0662700 [Oryza sativa Japonica Group]
LOC_Os12g38860.1	8.22335	4.70831	0.804517	0.417997	0.216493	0.949174	0.495549	0.0723675	2.77561	0.919244	1.10309	-0.263036	3.76057	0.832603	2.17525	7.85627	3.66851	1.09865	0.516205	0.403333	0.355974	0.350743	0.0752349	2.22094	2.39798	0.431947	2.4729	4.43598	0.432751	3.35765	cDNA|transposon protein, putative, unclassified, expressed	K08819|1|3e-119|427|vvi:100240938|cyclin-dependent kinase 12/13 [EC:2.7.11.22 2.7.11.23]	-	GO:0004672//protein kinase activity	-	gi|222617354|gb|EEE53486.1|/0/hypothetical protein OsJ_36639 [Oryza sativa Japonica Group]
LOC_Os01g66200.1	8.18907	6.9945	0.22748	22.3857	30.5426	-0.448248	7.58256	20.6198	-1.44327	2.73119	2.54912	0.0995346	1.92216	4.40781	-1.19733	5.73312	6.71134	-0.227279	9.81576	16.3575	-0.736783	12.3281	28.791	-1.22367	1.24683	3.40093	-1.44767	1.21394	4.27515	-1.81628	cDNA|expressed protein	-	-	-	-	gi|115441487|ref|NP_001045023.1|/0/Os01g0885300 [Oryza sativa Japonica Group]
LOC_Os11g34350.1	8.17736	1.82696	2.16219	53.5893	53.8644	-0.00738698	71.6079	67.5398	0.084382	42.0185	32.2261	0.382795	29.9163	35.1153	-0.231165	7.03821	3.39528	1.05168	98.7091	60.2544	0.712117	74.4622	107.245	-0.526325	51.5284	49.8801	0.0469011	27.8185	27.2702	0.0287185	cDNA|ATP-binding cassette sub-family E member 1, putative, expressed	K06174|1|0.0|1208|osa:4350692|ATP-binding cassette, sub-family E, member 1	-	GO:0019829//cation-transporting ATPase activity;GO:0051540;GO:0032559	GO:0009207	gi|115485837|ref|NP_001068062.1|/0/Os11g0546000 [Oryza sativa Japonica Group]
LOC_Os05g51240.1	8.1592	6.60933	0.303923	1.60217	2.26311	-0.498285	0.148007	1.05909	-2.8391	0.686381	0.256249	1.42146	13.7256	6.48817	1.08099	12.9672	6.39147	1.02065	3.2377	3.93516	-0.281456	0.43998	2.98858	-2.76395	0.278526	0.387031	-0.474636	17.8978	6.03169	1.56915	cDNA|hydrolase, alpha/beta fold family domain containing protein, expressed	-	-	-	-	gi|115465775|ref|NP_001056487.1|/1.69844e-136/Os05g0590300 [Oryza sativa Japonica Group]
LOC_Os10g33810.1	8.14613	9.65549	-0.245236	2.28587	3.69975	-0.694682	1.45177	1.18725	0.290187	15.7543	15.081	0.0630087	12.2868	81.1815	-2.72404	14.1326	8.77699	0.687225	1.51228	9.64983	-2.67377	3.02098	1.69716	0.831898	12.9771	11.6421	0.15662	18.8324	41.1188	-1.12658	cDNA|myb-related protein Myb4, putative, expressed	K09422|1|3e-124|443|osa:4348906|myb proto-oncogene protein, plant	-	-	-	gi|115482536|ref|NP_001064861.1|/2.89244e-123/Os10g0478300 [Oryza sativa Japonica Group]
LOC_Os02g05930.1	8.08638	9.39364	-0.21619	3.38837	4.31213	-0.347808	2.31184	3.06722	-0.40789	2.55483	2.38451	0.0995346	4.07437	10.9391	-1.42484	11.492	8.30767	0.468108	3.33049	5.2312	-0.651406	2.97317	3.92059	-0.399069	3.28604	4.50187	-0.454172	8.59772	17.3394	-1.01203	cDNA|phytosulfokine receptor precursor, putative, expressed	K13415|1|6e-129|461|vvi:100252647|protein brassinosteroid insensitive 1 [EC:2.7.10.1 2.7.11.1]	-	GO:0004672//protein kinase activity;GO:0000166//nucleotide binding	-	gi|115444293|ref|NP_001045926.1|/0/Os02g0153400 [Oryza sativa Japonica Group]
LOC_Os05g30700.1	8.07512	2.70618	1.57723	7.8482	2.32275	1.75653	4.55721	0.698787	2.70522	4.22681	2.66289	0.666575	7.89846	1.46176	2.43386	1.55271	2.73329	-0.815852	2.8483	3.3537	-0.235653	2.48366	1.93727	0.358444	1.9296	2.87992	-0.57773	7.51478	1.27682	2.55718	cDNA|expressed protein	-	GO:0044424//intracellular part	-	-	gi|297724053|ref|NP_001174390.1|/0/Os05g0369900 [Oryza sativa Japonica Group]
LOC_Os08g39990.1	8.00185	12.0883	-0.595206	15.5347	11.6485	0.41535	10.0134	9.39318	0.0922477	9.3967	9.99402	-0.0889105	10.2884	3.65273	1.49397	5.6193	11.5311	-1.03707	17.0574	25.0573	-0.554833	6.30358	9.51497	-0.594028	6.98327	7.70137	-0.141212	13.7276	5.64103	1.28305	cDNA|expressed protein	-	-	-	-	gi|115477226|ref|NP_001062209.1|/7.76126e-169/Os08g0510800 [Oryza sativa Japonica Group]
LOC_Os03g55970.1	7.93321	6.24198	0.3459	40.0839	45.9859	-0.198168	24.7896	28.0274	-0.177102	9.50568	12.0568	-0.342984	16.8776	4.02725	2.06724	4.00778	5.80015	-0.533287	45.9885	42.3374	0.119339	17.3598	38.2609	-1.14013	9.47842	13.9726	-0.559883	23.6889	11.4233	1.05223	cDNA|uncharacterized protein ycf44, putative, expressed	K07399|1|0.0|964|osa:4334251|cytochrome c biogenesis protein	GO:0009536//plastid	-	GO:0043623//cellular protein complex assembly	gi|125588051|gb|EAZ28715.1|/0/hypothetical protein OsJ_12732 [Oryza sativa Japonica Group]
LOC_Os03g36540.1	7.93147	6.83202	0.215276	0.937819	0.883134	0.0866773	1.64606	1.15131	0.515747	1.76779	1.34995	0.389041	5.07013	0.277889	4.18944	7.25294	5.98594	0.276989	0.812214	1.56304	-0.944421	0.600926	1.93349	-1.68595	2.03792	2.4165	-0.245817	5.04772	1.67704	1.58971	cDNA|magnesium-chelatase subunit chlI, chloroplast precursor, putative, expressed	K03405|1|0.0|654|osa:4333259|magnesium chelatase subunit I [EC:6.6.1.1]	GO:0009532//plastid stroma	GO:0051003;GO:0016462//pyrophosphatase activity;GO:0032559	GO:0006779//porphyrin-containing compound biosynthetic process	gi|115453785|ref|NP_001050493.1|/0/Os03g0563300 [Oryza sativa Japonica Group]
LOC_Os08g04630.1	7.88957	3.98527	0.985269	2.21129	4.50482	-1.02658	1.57294	3.29242	-1.06569	10.2123	12.2548	-0.263036	13.1504	78.7231	-2.58168	18.5203	9.3442	0.986966	2.57479	4.19631	-0.704668	7.19936	3.26367	1.14137	18.6764	22.7203	-0.282768	26.8433	67.5356	-1.33109	cDNA|external NADH-ubiquinone oxidoreductase 1, mitochondrial precursor, putative, expressed	K03885|1|0.0|620|bdi:100834628|NADH dehydrogenase [EC:1.6.99.3]	GO:0043231//intracellular membrane-bounded organelle	GO:0046872//metal ion binding;GO:0050662//coenzyme binding;GO:0050136//NADH dehydrogenase (quinone) activity	GO:0008152//metabolic process	gi|125560105|gb|EAZ05553.1|/0/hypothetical protein OsI_27768 [Oryza sativa Indica Group]
LOC_Os12g37260.1	7.85186	10.085	-0.361103	24.0308	27.8946	-0.215102	22.0265	26.0915	-0.244341	23.5026	17.1024	0.458616	30.6037	425.945	-3.79889	7.16729	11.658	-0.701817	21.219	23.3042	-0.135236	10.8826	22.3654	-1.03924	10.9688	38.292	-1.80363	40.6045	210.533	-2.37434	cDNA|lipoxygenase 2.1, chloroplast precursor, putative, expressed	K00454|1|0.0|1759|osa:4352505|lipoxygenase [EC:1.13.11.12]	GO:0043231//intracellular membrane-bounded organelle	GO:0046914//transition metal ion binding;GO:0016702//oxidoreductase activity, acting on single donors with incorporation of molecular oxygen, incorporation of two atoms of oxygen	GO:0008610//lipid biosynthetic process;GO:0006091//generation of precursor metabolites and energy	gi|115489048|ref|NP_001067011.1|/0/Os12g0559200 [Oryza sativa Japonica Group]
LOC_Os10g33040.1	7.8496	3.51089	1.16078	1.41629	17.7238	-3.6455	5.0566	16.5411	-1.70981	6.38562	9.59647	-0.587678	13.0628	111.582	-3.09456	6.172	3.99398	0.62791	3.80872	15.9929	-2.07005	19.7726	5.99396	1.72192	9.36937	20.3767	-1.12089	27.4094	59.8398	-1.12643	cDNA|receptor-like protein kinase precursor, putative, expressed	K13420|1|1e-153|543|pop:POPTR_1075175|LRR receptor-like serine/threonine-protein kinase FLS2 [EC:2.7.11.1]	GO:0031410//cytoplasmic vesicle	GO:0004672//protein kinase activity	-	gi|115482440|ref|NP_001064813.1|/0/Os10g0468500 [Oryza sativa Japonica Group]
LOC_Os09g19229.1	7.84488	1.69708	2.2087	16.4958	3.01129	2.45365	24.3881	12.5004	0.964201	2.86732	1.36782	1.06783	5.01013	1.76286	1.50693	5.81825	2.17556	1.4192	6.58375	7.82808	-0.249747	17.495	18.3255	-0.0669066	1.61602	4.01207	-1.31191	4.6824	2.86967	0.706363	cDNA|protein kinase domain containing protein, expressed	K04733|1|1e-55|216|aly:ARALYDRAFT_916421|interleukin-1 receptor-associated kinase 4 [EC:2.7.11.1];K00924|3|3e-52|205|aly:ARALYDRAFT_486409|[EC:2.7.1.-]	GO:0031410//cytoplasmic vesicle	-	-	gi|115478751|ref|NP_001062969.1|/0/Os09g0356800 [Oryza sativa Japonica Group]
LOC_Os03g29810.1	7.83963	3.85464	1.02419	11.3859	7.8117	0.543535	9.61661	5.52967	0.798334	15.1909	13.3977	0.181218	13.1228	6.10495	1.10402	3.51056	5.04681	-0.523672	14.087	10.1303	0.475687	4.91344	10.22	-1.05659	13.5728	10.347	0.391508	20.648	10.1038	1.03111	cDNA|OsClp6 - Putative Clp protease homologue, expressed	K01358|1|2e-141|500|osa:4333096|ATP-dependent Clp protease, protease subunit [EC:3.4.21.92]	GO:0009526//plastid envelope;GO:0009368//endopeptidase Clp complex;GO:0031976;GO:0009532//plastid stroma	GO:0004175//endopeptidase activity	GO:0019538//protein metabolic process;GO:0044237//cellular metabolic process;GO:0009657//plastid organization	gi|115453497|ref|NP_001050349.1|/2.47619e-140/Os03g0411500 [Oryza sativa Japonica Group]
LOC_Os11g12000.1	7.8315	2.22003	1.81871	39.1445	38.3931	0.0279612	27.427	22.3501	0.295317	21.6202	34.6267	-0.679507	26.948	24.0309	0.16529	20.8504	8.75552	1.25181	37.0312	24.0362	0.623531	35.3913	27.1969	0.379952	17.1173	25.7495	-0.589095	19.3873	27.3764	-0.497822	cDNA|NBS-LRR disease resistance protein, putative, expressed	K13457|1|0.0|974|zma:606485|disease resistance protein RPM1	GO:0031410//cytoplasmic vesicle	GO:0032559	GO:0012501//programmed cell death;GO:0006950//response to stress	gi|115484803|ref|NP_001067545.1|/0/Os11g0227200 [Oryza sativa Japonica Group]
LOC_Os01g07500.1	7.78594	8.79769	-0.176254	16.6108	9.34064	0.830529	10.3206	7.98655	0.369876	14.4927	9.76914	0.56902	8.94478	1.23753	2.85358	13.6148	10.737	0.342577	12.9612	16.3944	-0.339007	4.58766	5.94536	-0.374006	18.3327	9.66853	0.923048	14.7387	6.48576	1.18427	cDNA|alliin lyase precursor, putative, expressed	K14548|1|1e-71|269|rcu:RCOM_0962120|U3 small nucleolar RNA-associated protein 4	-	GO:0016829//lyase activity	-	gi|283131650|dbj|BAI63217.1|/0/fish bone [Oryza sativa Japonica Group]
LOC_Os04g37670.1	7.78065	5.22726	0.573835	9.07441	17.3778	-0.937368	6.27658	8.00044	-0.350103	5.3903	15.9649	-1.56646	11.372	23.1153	-1.02335	22.1018	19.3338	0.193038	10.1705	12.8765	-0.34035	8.8301	5.59986	0.65704	6.56199	10.4016	-0.664607	14.8222	29.9209	-1.01339	cDNA|steroid nuclear receptor, ligand-binding, putative, expressed	-	GO:0044464//cell part	-	-	gi|115458664|ref|NP_001052932.1|/0/Os04g0449500 [Oryza sativa Japonica Group]
LOC_Os07g26540.1	7.77455	0.01	9.60261	12.3645	0.12198	6.66342	20.3424	0.01	10.9903	31.409	0.207174	7.24419	2.69344	0.01	8.0733	9.78488	0.114831	6.41297	8.97472	0.113626	6.30351	9.13007	0.254339	5.1658	4.84146	0.01	8.9193	17.3641	0.01	10.7619	cDNA|hexokinase, putative, expressed	K00844|1|0.0|694|osa:4343113|hexokinase [EC:2.7.1.1]	GO:0009536//plastid;GO:0016020//membrane	GO:0016772//transferase activity, transferring phosphorus-containing groups	GO:0008152//metabolic process	gi|115471879|ref|NP_001059538.1|/0/Os07g0446800 [Oryza sativa Japonica Group]
LOC_Os05g39580.1	7.76928	4.57543	0.763875	201.408	214.902	-0.0935621	518.483	448.244	0.210012	241.191	173.813	0.472639	102.613	20.7384	2.30684	15.496	15.4042	0.00857601	182.958	218.348	-0.255121	369.948	379.713	-0.0375855	152.549	172.916	-0.180802	94.2617	38.705	1.28415	cDNA|bet v I allergen family protein, putative, expressed	K14496|1|1e-57|222|osa:4339083|abscisic acid receptor PYR/PYL family	-	-	-	gi|115464439|ref|NP_001055819.1|/1.5177e-56/Os05g0473000 [Oryza sativa Japonica Group]
LOC_Os08g20000.1	7.75948	0.436262	4.15269	7.60628	1.44319	2.39793	3.71158	1.13433	1.71019	3.15858	0.761845	2.05171	3.13503	1.0637	1.55939	3.57587	0.624228	2.51815	3.70686	1.63502	1.18089	1.63037	2.39922	-0.557366	1.69216	1.66763	0.0210591	1.7667	0.974597	0.858179	cDNA|NB-ARC domain containing protein, expressed	K03013|1|1e-88|327|vvi:100258335|DNA-directed RNA polymerases I, II, and III subunit RPABC1;K13457|4|2e-45|184|rcu:RCOM_0742270|disease resistance protein RPM1	-	-	-	gi|115475762|ref|NP_001061477.1|/0/Os08g0296700 [Oryza sativa Japonica Group]
LOC_Os02g25060.1	7.74872	5.16391	0.585493	2.48983	1.24179	1.00362	1.96785	2.49058	-0.339863	3.9111	4.78603	-0.291255	2.61546	0.400765	2.70624	8.02746	5.48541	0.549343	1.65942	1.69063	-0.0268835	2.32136	4.18266	-0.849449	3.52686	2.94048	0.26233	3.60551	0.572825	2.65404	cDNA|NTMC2Type1.2 protein, putative, expressed	-	GO:0031410//cytoplasmic vesicle	-	-	gi|115445951|ref|NP_001046755.1|/0/Os02g0448400 [Oryza sativa Japonica Group]
LOC_Os09g16760.1	7.64309	7.59812	0.00851261	42.7871	39.9683	0.0983172	50.4666	38.176	0.402662	28.8048	28.0271	0.0394872	13.6313	5.22984	1.38209	15.0407	18.9248	-0.331411	59.6065	36.9362	0.690435	67.0099	63.1223	0.0862254	19.3594	20.0998	-0.0541441	15.8756	6.72369	1.23949	cDNA|ankyrin repeat family protein, putative, expressed	K06694|1|2e-08|59.7|vvi:100257739|26S proteasome non-ATPase regulatory subunit 10	GO:0044464//cell part	-	-	gi|115478637|ref|NP_001062912.1|/0/Os09g0337300 [Oryza sativa Japonica Group]
LOC_Os08g42700.1	7.59759	1.81002	2.06954	60.2798	30.2746	0.993568	235.688	47.7369	2.30371	55.2279	27.7393	0.993465	39.8018	11.8034	1.75363	3.75656	5.57821	-0.570388	230.502	21.2437	3.43967	212.343	91.7293	1.21095	38.1482	44.1107	-0.209514	52.5177	19.8071	1.40678	cDNA|resistance protein, putative, expressed	K13457|1|2e-82|306|rcu:RCOM_0742270|disease resistance protein RPM1	-	GO:0032559	GO:0012501//programmed cell death;GO:0006950//response to stress	gi|115477567|ref|NP_001062379.1|/0/Os08g0539700 [Oryza sativa Japonica Group]
LOC_Os06g35730.1	7.58492	3.43157	1.14427	93.3583	96.2151	-0.0434843	95.1087	36.1823	1.3943	39.7518	37.7271	0.0754221	14.9584	24.1996	-0.694025	7.5006	4.85232	0.628331	175.573	62.8752	1.4815	134.327	43.2455	1.63512	39.421	36.3089	0.118642	19.5876	14.4735	0.436529	cDNA|ribosomal protein L5, putative, expressed	K02868|1|5e-89|325|osa:4341262|large subunit ribosomal protein L11e	GO:0030529//ribonucleoprotein complex	GO:0005198//structural molecule activity	GO:0010467//gene expression	gi|115462599|ref|NP_001054899.1|/5.42911e-88/Os05g0207300 [Oryza sativa Japonica Group]
LOC_Os08g34010.1	7.51683	8.80959	-0.228951	86.4148	70.61	0.291406	88.1757	68.9503	0.354825	61.8853	46.2707	0.419498	35.1932	11.08	1.66734	9.91102	15.1787	-0.61494	81.0562	119.291	-0.557494	66.2957	85.9801	-0.375087	53.3724	43.1042	0.308266	46.5682	22.783	1.03139	cDNA|ZF-HD protein dimerisation region containing protein, expressed	-	-	-	-	gi|297608638|ref|NP_001061894.2|/8.15164e-83/Os08g0438400 [Oryza sativa Japonica Group]
LOC_Os01g06510.1	7.49289	12.2854	-0.713355	5.05376	10.3765	-1.03789	2.65945	2.99984	-0.17376	4.76316	9.05001	-0.926001	3.88065	32.0625	-3.04652	8.03449	4.57618	0.812062	8.40642	4.78938	0.811653	4.81614	5.06789	-0.0735069	5.69498	3.91681	0.540011	10.7871	21.9563	-1.02533	cDNA|arginyl-tRNA synthetase, putative, expressed	K01887|1|0.0|931|zma:100273441|arginyl-tRNA synthetase [EC:6.1.1.19]	GO:0009536//plastid	GO:0004812//aminoacyl-tRNA ligase activity;GO:0032559	GO:0006418//tRNA aminoacylation for protein translation;GO:0003006//developmental process involved in reproduction	gi|222617773|gb|EEE53905.1|/0/hypothetical protein OsJ_00455 [Oryza sativa Japonica Group]
LOC_Os11g04830.1	7.44288	3.59179	1.05116	1.89274	1.48736	0.347723	2.18863	0.0677974	5.01265	2.33752	0.918606	1.34746	3.64252	23.7553	-2.70524	0.129125	0.12729	0.0206488	1.93442	0.944655	1.03405	1.97156	0.211451	3.22094	1.74732	2.83268	-0.697028	4.01003	6.48675	-0.693885	cDNA|embryogenesis transmembrane protein, putative, expressed	K11267|1|3e-34|145|sbi:SORBI_10g010540|sister chromatid cohesion protein PDS5	GO:0044464//cell part	-	-	gi|115484131|ref|NP_001065727.1|/0/Os11g0144900 [Oryza sativa Japonica Group]
LOC_Os04g43420.1	7.38869	7.62651	-0.0457046	23.6975	22.9533	0.0460353	4.16982	6.50043	-0.64055	4.25426	6.94863	-0.70782	8.72878	2.34063	1.89888	7.50951	6.90261	0.121578	19.3291	24.5489	-0.344882	2.78902	5.76091	-1.04654	6.57184	3.81637	0.784098	9.62637	3.61105	1.41457	cDNA|PTAC5, putative, expressed	-	GO:0009526//plastid envelope;GO:0009534//chloroplast thylakoid;GO:0000229	GO:0005515//protein binding	GO:0044267//cellular protein metabolic process	gi|222629200|gb|EEE61332.1|/3.04665e-116/hypothetical protein OsJ_15450 [Oryza sativa Japonica Group]
LOC_Os01g18400.1	7.36226	5.86226	0.328691	16.1916	11.245	0.525962	17.7622	8.79197	1.01455	22.7174	26.706	-0.233365	14.8139	6.99678	1.08219	0.910052	1.25597	-0.464778	9.93296	11.3626	-0.193993	14.0805	5.16627	1.4465	24.4536	22.1644	0.141805	34.9421	22.0968	0.661128	cDNA|CHIT10 - Chitinase family protein precursor, expressed	K01183|1|7e-85|312|osa:4338719|chitinase [EC:3.2.1.14]	GO:0044464//cell part	GO:0004553//hydrolase activity, hydrolyzing O-glycosyl compounds	GO:0006026	gi|115436044|ref|NP_001042780.1|/2.48149e-137/Os01g0287600 [Oryza sativa Japonica Group]
LOC_Os08g04350.1	7.29124	2.2117	1.72101	2.29077	23.7291	-3.37275	5.92534	35.6939	-2.59071	15.8984	40.8518	-1.36152	53.3491	152.953	-1.51956	2.26606	4.06156	-0.841848	9.91981	46.8204	-2.23875	17.824	7.64654	1.22094	40.2218	33.0181	0.284722	150.982	189.514	-0.327926	cDNA|plastocyanin-like domain containing protein, putative, expressed	-	GO:0031410//cytoplasmic vesicle	-	-	gi|297726019|ref|NP_001175373.1|/5.49025e-82/Os08g0137900 [Oryza sativa Japonica Group]
LOC_Os05g11510.1	7.27211	7.20107	0.0141627	8.02499	12.3224	-0.618715	10.0735	11.2783	-0.162986	12.2796	7.3915	0.732326	13.3886	2.35926	2.5046	4.1093	5.70808	-0.474116	4.39724	5.64816	-0.361183	11.5029	8.66645	0.408485	6.95084	5.10112	0.446376	11.6014	4.0075	1.53353	cDNA|B-box zinc finger family protein, putative, expressed	K12135|1|2e-11|69.3|ath:AT5G15840|zinc finger protein CONSTANS	GO:0005622//intracellular	GO:0005488//binding	-	gi|115462583|ref|NP_001054891.1|/2.01639e-145/Os05g0204600 [Oryza sativa Japonica Group]
LOC_Os12g38150.1	7.27046	5.92561	0.295083	117.742	93.0208	0.340008	56.1303	63.2511	-0.172309	29.6838	15.6284	0.925505	15.9591	1.7548	3.185	9.90572	13.8599	-0.484586	51.2895	98.8062	-0.945939	53.1802	45.5242	0.224253	34.5919	22.7464	0.604798	20.7489	7.69178	1.43165	cDNA|osmotin, putative, expressed	-	GO:0031410//cytoplasmic vesicle	-	-	gi|115489172|ref|NP_001067073.1|/8.18365e-95/Os12g0569300 [Oryza sativa Japonica Group]
LOC_Os05g30220.1	7.23968	4.58194	0.659966	4.8644	4.2195	0.205188	3.29537	4.47787	-0.442373	1.75187	1.42635	0.296571	4.12485	0.859364	2.263	2.26904	3.47088	-0.613223	4.98164	6.5636	-0.397866	3.42467	9.60956	-1.4885	1.81504	2.06674	-0.187354	3.7994	1.71964	1.14367	cDNA|disease resistance RPP13-like protein 1, putative, expressed	K03013|1|2e-82|306|vvi:100258335|DNA-directed RNA polymerases I, II, and III subunit RPABC1;K13457|2|7e-44|178|sbi:SORBI_10g028730|disease resistance protein RPM1	GO:0031410//cytoplasmic vesicle	-	-	gi|115463451|ref|NP_001055325.1|/0/Os05g0365300 [Oryza sativa Japonica Group]
LOC_Os03g61260.1	7.19866	6.21651	0.211622	7.19626	3.92332	0.875173	10.1992	11.4097	-0.161802	6.06852	4.83102	0.329016	11.7818	1.44027	3.03215	2.24799	3.87807	-0.786706	12.228	9.68477	0.336398	8.5809	13.2933	-0.631502	4.16459	4.36121	-0.0665513	16.0779	3.33301	2.27018	cDNA|ribosomal L18p/L5e family protein, putative, expressed	K02881|1|2e-70|264|osa:4334651|large subunit ribosomal protein L18	GO:0043231//intracellular membrane-bounded organelle;GO:0030529//ribonucleoprotein complex	GO:0005198//structural molecule activity	GO:0010467//gene expression	gi|115456349|ref|NP_001051775.1|/2.11704e-69/Os03g0828100 [Oryza sativa Japonica Group]
LOC_Os01g42380.1	7.19573	4.92258	0.547724	3.91286	35.7006	-3.18965	2.69092	13.9181	-2.37079	17.4335	11.1604	0.64347	73.4065	386.177	-2.39528	8.24956	9.2115	-0.159119	8.91128	52.7056	-2.56425	5.57165	2.21952	1.32786	57.479	95.9923	-0.739882	187.823	507.843	-1.43501	cDNA|pleiotropic drug resistance protein, putative, expressed	K12843|1|7e-52|205|vvi:100248403|U4/U6 small nuclear ribonucleoprotein PRP3;K05681|3|4e-49|196|olu:OSTLU_38326|ATP-binding cassette, subfamily G (WHITE), member 2	GO:0044464//cell part	GO:0017111//nucleoside-triphosphatase activity;GO:0032559	GO:0009207	gi|115438436|ref|NP_001043539.1|/0/Os01g0609300 [Oryza sativa Japonica Group]
LOC_Os07g48980.1	7.15449	0.805612	3.15069	0.01	0.01	0	2.78598	1.11442	1.3219	2.3593	0.314573	2.90689	1.30871	0.129511	3.337	8.25411	0.929922	3.14993	0.01	0.11502	-3.52381	0.01	0.01	0	8.20611	2.11166	1.95832	4.52746	0.370227	3.61222	cDNA|nicotianamine synthase, putative, expressed	K05953|1|2e-151|534|osa:4344361|nicotianamine synthase [EC:2.5.1.43]	-	GO:0016765//transferase activity, transferring alkyl or aryl (other than methyl) groups	GO:0000041//transition metal ion transport	gi|115474217|ref|NP_001060707.1|/2.04918e-150/Os07g0689600 [Oryza sativa Japonica Group]
LOC_Os05g47700.1	7.14775	9.02142	-0.335866	0.274822	0.569353	-1.05083	0.01	4.85313	-8.92277	23.5707	3.62627	2.70044	29.9211	1.49295	4.32493	2.71857	9.11179	-1.74489	0.290906	0.01	4.86248	0.276725	12.4652	-5.49331	42.3057	31.8884	0.40782	87.1891	40.6866	1.09959	cDNA|LTPL152 - Protease inhibitor/seed storage/LTP family protein precursor, expressed	-	GO:0031410//cytoplasmic vesicle	-	GO:0010876	gi|115465283|ref|NP_001056241.1|/4.68453e-31/Os05g0550300 [Oryza sativa Japonica Group]
LOC_Os01g41430.1	7.12535	5.82645	0.290345	6.03475	21.6228	-1.84119	8.64558	17.6758	-1.03174	34.9656	70.7518	-1.01683	31.0458	94.4803	-1.60562	3.81666	3.473	0.136126	18.3261	16.3236	0.16694	33.4707	6.41029	2.38444	40.0121	69.3132	-0.792694	42.8799	100.783	-1.23288	cDNA|UDP-glucoronosyl and UDP-glucosyl transferase, putative, expressed	K13496|1|1e-85|315|ath:AT2G36790|UDP-glucosyl transferase 73C [EC:2.4.1.-]	-	GO:0016757//transferase activity, transferring glycosyl groups	-	gi|115438196|ref|NP_001043481.1|/0/Os01g0597800 [Oryza sativa Japonica Group]
LOC_Os09g16950.1	7.10004	1.54186	2.20316	17.5668	8.17931	1.1028	35.6115	18.893	0.914488	26.7582	22.1647	0.271716	21.1047	7.32594	1.52648	2.1941	1.29775	0.757614	12.5844	11.3859	0.144388	21.4405	18.3961	0.22094	8.5678	13.6737	-0.674406	21.4078	9.18525	1.22075	cDNA|cysteine-rich receptor-like protein kinase 25 precursor, putative, expressed	K04733|1|2e-48|192|smo:SELMODRAFT_159261|interleukin-1 receptor-associated kinase 4 [EC:2.7.11.1];K13416|5|1e-45|183|ath:AT4G33430|brassinosteroid insensitive 1-associated receptor kinase 1 [EC:2.7.10.1 2.7.11.1]	GO:0031410//cytoplasmic vesicle	GO:0004672//protein kinase activity;GO:0000166//nucleotide binding	-	gi|115478645|ref|NP_001062916.1|/0/Os09g0339000 [Oryza sativa Japonica Group]
LOC_Os01g52750.1	7.08881	6.91167	0.0365102	48.4482	39.6241	0.290067	66.1321	36.3555	0.863177	22.0133	16.9837	0.374229	3.37406	0.314258	3.42446	6.15164	6.20525	-0.012518	31.6888	43.0505	-0.442059	57.5939	43.9651	0.389555	8.84982	9.73546	-0.137601	7.18929	2.91966	1.30005	cDNA|OsSub3 - Putative Subtilisin homologue, expressed	-	GO:0031410//cytoplasmic vesicle	GO:0004175//endopeptidase activity;GO:0005515//protein binding	GO:0019538//protein metabolic process;GO:0044092//negative regulation of molecular function	gi|12328490|dbj|BAB21149.1|/0/subtilisin-like proteinase-like [Oryza sativa Japonica Group]
LOC_Os02g13020.1	7.06963	8.01001	-0.180169	63.708	44.0303	0.532977	73.585	45.963	0.678938	22.7822	14.5961	0.642328	15.6495	3.33847	2.22885	4.35674	7.59085	-0.801014	49.5475	58.1126	-0.230041	34.5498	39.4883	-0.192751	10.8705	15.6949	-0.529886	20.8242	9.22543	1.17457	cDNA|expressed protein	K14652|1|2e-16|85.9|osa:4339017|3,4-dihydroxy 2-butanone 4-phosphate synthase / GTP cyclohydrolase II [EC:4.1.99.12 3.5.4.25]	GO:0009536//plastid	GO:0046872//metal ion binding;GO:0003824//catalytic activity	-	gi|47496915|dbj|BAD19964.1|/8.30068e-76/hypothetical protein [Oryza sativa Japonica Group]
LOC_Os01g23239.1	7.05611	0.619117	3.51059	7.69501	5.97821	0.364211	29.3229	4.66281	2.65276	16.9226	10.1536	0.736964	12.3205	2.78684	2.14436	5.07467	3.75191	0.435686	13.5756	1.85626	2.87055	18.725	2.07753	3.17203	11.0363	7.95181	0.472897	18.6249	5.97496	1.64023	cDNA|retrotransposon protein, putative, Ty3-gypsy subclass, expressed	-	-	-	-	gi|53791904|dbj|BAD54026.1|/5.80373e-15/hypothetical protein [Oryza sativa Japonica Group]
LOC_Os07g07310.1	7.04173	5.01091	0.490857	7.45698	7.84796	-0.0737266	5.45584	5.08146	0.10256	4.32936	3.98827	0.118394	6.54959	0.907412	2.85158	8.02567	5.11928	0.64868	11.6191	11.6277	-0.00106831	3.36386	8.89056	-1.40216	4.27795	5.07264	-0.245817	6.86409	2.84102	1.27266	cDNA|polynucleotide phosphorylase, putative, expressed	K00962|1|0.0|1532|osa:4342497|polyribonucleotide nucleotidyltransferase [EC:2.7.7.8]	GO:0009532//plastid stroma	GO:0016779//nucleotidyltransferase activity;GO:0003676//nucleic acid binding;GO:0008408//3'-5' exonuclease activity	GO:0016117//carotenoid biosynthetic process;GO:0006401//RNA catabolic process;GO:0010467//gene expression;GO:0010322//regulation of isopentenyl diphosphate biosynthetic process, mevalonate-independent pathway;GO:0006779//porphyrin-containing compound biosynthetic process;GO:0009267//cellular response to starvation	gi|115470767|ref|NP_001058982.1|/0/Os07g0168000 [Oryza sativa Japonica Group]
LOC_Os01g68720.1	7.0158	0.376188	4.22108	24.8069	38.7464	-0.643322	49.8881	22.5308	1.1468	12.3635	3.199	1.95039	102.073	30.339	1.75036	2.3126	0.886565	1.38322	48.3931	41.4817	0.222325	29.0328	5.75069	2.33588	16.2679	25.1938	-0.631038	35.1113	39.8011	-0.180872	cDNA|keratin, type I cytoskeletal 9, putative, expressed	-	-	-	-	gi|297720697|ref|NP_001172710.1|/4.37984e-35/Os01g0915900 [Oryza sativa Japonica Group]
LOC_Os08g01514.1	6.99298	3.37468	1.05116	19.9439	16.3995	0.2823	11.0734	13.4555	-0.281101	13.9525	26.4064	-0.920365	9.40565	2.68067	1.81093	13.0169	12.4309	0.0664525	25.2464	31.7431	-0.330366	18.4258	15.0989	0.287283	13.9579	16.2084	-0.21566	13.5514	4.47015	1.60004	cDNA|expressed protein	-	-	-	-	gi|115474387|ref|NP_001060790.1|/6.71698e-35/Os08g0106100 [Oryza sativa Japonica Group]
LOC_Os09g24530.1	6.97013	5.07305	0.458332	1.94185	5.20618	-1.4228	2.55362	1.54252	0.727251	3.12209	2.21058	0.498084	10.2417	1.24105	3.04482	6.77965	4.45553	0.605611	6.1665	5.07007	0.282445	0.575086	3.94742	-2.77906	3.82257	2.52939	0.595753	10.7186	3.42948	1.64405	cDNA|ribulose-1,5 bisphosphate carboxylase/oxygenase large subunit N-methyltransferase, chloroplast precursor, putative, expressed	K00592|1|2e-146|517|aly:ARALYDRAFT_471564|[ribulose-bisphosphate carboxylase]-lysine N-methyltransferase [EC:2.1.1.127];K05302|3|7e-13|73.9|smo:SELMODRAFT_107696|SET domain-containing protein 6	GO:0009532//plastid stroma	GO:0008757//S-adenosylmethionine-dependent methyltransferase activity	GO:0032259//methylation	gi|218202140|gb|EEC84567.1|/0/hypothetical protein OsI_31339 [Oryza sativa Indica Group]
LOC_Os02g11020.1	6.93846	6.94787	-0.00195439	1.82074	2.33508	-0.358949	0.792935	1.08077	-0.446779	2.12463	4.80493	-1.17731	5.63206	27.5065	-2.28804	2.8303	8.20114	-1.53487	1.00954	3.09543	-1.61644	1.39684	0.842691	0.729087	3.23307	2.68786	0.266446	20.6301	49.0101	-1.24833	cDNA|cytochrome P450 72A1, putative, expressed	K15639|1|5e-174|609|ath:AT2G26710|cytochrome P450, family 734, subfamily A, polypeptide 1 (PHYB activation tagged suppressor 1) [EC:1.14.-.-];K10717|3|9e-94|343|vvi:100258332|cytokinin trans-hydroxylase	-	GO:0016491//oxidoreductase activity;GO:0005506//iron ion binding	GO:0008152//metabolic process	gi|125581227|gb|EAZ22158.1|/0/hypothetical protein OsJ_05819 [Oryza sativa Japonica Group]
LOC_Os03g21664.1	6.92729	7.84314	-0.179141	27.9663	40.6947	-0.541152	14.7506	19.3671	-0.39284	13.9322	11.3633	0.294038	13.1589	5.7876	1.185	16.2035	15.8434	0.032426	43.5588	26.4711	0.718544	15.555	25.5996	-0.71874	11.4599	9.4366	0.280251	19.9348	7.85877	1.34292	cDNA|expressed protein	-	-	-	-	-
LOC_Os02g49640.1	6.9261	0.01	9.4359	22.0696	0.224127	6.6216	32.1006	0.01	11.6484	45.2718	0.380664	6.89395	37.2162	0.01	11.8617	0.01	0.210993	-4.39912	0.229032	0.01	4.51748	15.2507	0.233664	6.0283	33.5144	0.574944	5.86521	23.2038	0.448011	5.69468	cDNA|expressed protein	K15131|1|9e-40|162|bdi:100831854|mediator of RNA polymerase II transcription subunit 11	GO:0043234//protein complex	-	GO:0006355//regulation of transcription, DNA-dependent	gi|46390841|dbj|BAD16345.1|/1.05088e-50/hypothetical protein [Oryza sativa Japonica Group]
LOC_Os07g36570.1	6.90297	6.31488	0.128463	1.26012	9.26148	-2.87768	2.13417	4.61261	-1.11191	2.60155	9.5541	-1.87675	12.5721	31.8806	-1.34245	10.091	7.72398	0.385646	2.92182	12.4486	-2.09105	4.35034	1.36085	1.67662	6.31114	6.75006	-0.0969985	18.0988	37.7092	-1.05902	cDNA|KI domain interacting kinase 1, putative, expressed	K13430|1|1e-64|247|zma:100283091|serine/threonine-protein kinase PBS1 [EC:2.7.11.1]	GO:0031410//cytoplasmic vesicle	GO:0004672//protein kinase activity;GO:0000166//nucleotide binding	GO:0009987//cellular process	gi|115472685|ref|NP_001059941.1|/0/Os07g0550900 [Oryza sativa Japonica Group]
LOC_Os03g44380.1	6.8402	5.40794	0.338959	0.654695	0.452114	0.534136	1.1088	0.01	6.79286	1.16554	1.72774	-0.56789	0.532435	2.05491	-1.9484	6.76416	4.11432	0.717257	0.616011	0.140384	2.13358	1.09871	0.01	6.77967	0.834641	0.128866	2.69529	1.05641	1.73216	-0.713404	cDNA|9-cis-epoxycarotenoid dioxygenase 1, chloroplast precursor, putative, expressed	K09840|1|0.0|1178|osa:4333566|9-cis-epoxycarotenoid dioxygenase [EC:1.13.11.51]	GO:0009532//plastid stroma	GO:0043169//cation binding;GO:0010436//carotenoid dioxygenase activity	GO:0050896//response to stimulus;GO:0009687//abscisic acid metabolic process	gi|115454329|ref|NP_001050765.1|/0/Os03g0645900 [Oryza sativa Japonica Group]
LOC_Os02g19530.1	6.81978	10.7875	-0.661561	1.32563	0.784664	0.756529	0.673531	0.885232	-0.394311	8.74581	13.5768	-0.634484	6.67058	54.9361	-3.04187	8.52362	5.72478	0.574247	0.701606	0.182731	1.94094	1.33481	1.12482	0.246936	3.44032	4.02573	-0.226709	7.08697	15.4887	-1.12797	cDNA|lectin-like receptor kinase, putative, expressed	K04733|1|2e-60|232|smo:SELMODRAFT_159261|interleukin-1 receptor-associated kinase 4 [EC:2.7.11.1];K05658|3|2e-58|225|vvi:100262734|ATP-binding cassette, subfamily B (MDR/TAP), member 1;K13417|4|2e-58|225|ath:AT2G13790|somatic embryogenesis receptor kinase 4 [EC:2.7.10.1 2.7.11.1];K13416|5|1e-57|223|ath:AT4G33430|brassinosteroid insensitive 1-associated receptor kinase 1 [EC:2.7.10.1 2.7.11.1]	GO:0031410//cytoplasmic vesicle	GO:0004672//protein kinase activity;GO:0000166//nucleotide binding	-	gi|47847898|dbj|BAD21690.1|/0/putative receptor-type protein kinase LRK1 [Oryza sativa Japonica Group]
LOC_Os06g43430.1	6.78271	5.58055	0.281455	27.0107	24.2947	0.152887	27.1086	18.8208	0.526421	17.286	13.4935	0.357332	24.9158	3.50228	2.8307	4.17832	5.85324	-0.486311	37.5337	36.8959	0.0247291	18.4676	33.2511	-0.848408	20.2994	19.5926	0.0511307	26.5727	12.1983	1.12326	cDNA|cytochrome P450, putative, expressed	K16083|1|1e-94|345|osa:4329725|cytochrome P450, family 71, subfamily Z, polypeptide 6 (ent-isokaurene C2-hydroxylase) [EC:1.14.13.143];K16085|2|5e-84|310|osa:4335091|cytochrome P450, family 99, subfamily A, polypeptide 3 (9beta-pimara-7,15-diene oxidase) [EC:1.14.13.144];K13267|3|2e-79|295|gmx:100814284|cytochrome P450, family 71, subfamily D, polypeptide 9 (flavonoid 6-hydroxylase) [EC:1.14.13.-…	GO:0031410//cytoplasmic vesicle	GO:0046872//metal ion binding;GO:0016491//oxidoreductase activity	GO:0006091//generation of precursor metabolites and energy	gi|51535455|dbj|BAD37352.1|/0/putative cytochrome P450 [Oryza sativa Japonica Group]
LOC_Os01g38610.1	6.74651	9.3021	-0.463416	159.935	192.866	-0.270111	292.653	420.597	-0.523246	57.1324	49.7923	0.198388	11.239	1.91912	2.55	11.278	31.6308	-1.48782	61.8712	269.215	-2.12142	216.907	409.515	-0.916844	37.2322	44.3051	-0.250921	19.4629	7.48104	1.37942	cDNA|helix-loop-helix DNA-binding domain containing protein, expressed	K10863|1|9e-10|64.3|ath:AT5G01310|aprataxin [EC:3.-.-.-]	GO:0043231//intracellular membrane-bounded organelle	-	-	gi|297597040|ref|NP_001043364.2|/7.40606e-118/Os01g0566800 [Oryza sativa Japonica Group]
LOC_Os03g45400.1	6.72661	2.73359	1.29908	18.0496	13.0756	0.465095	7.55239	3.92147	0.945539	14.8992	14.6323	0.0260724	34.3229	3.4607	3.31003	2.45068	1.84065	0.412966	27.3478	30.5072	-0.157721	4.15759	9.93731	-1.25711	17.0324	15.047	0.178806	49.1562	14.9005	1.72201	cDNA|antitermination NusB domain-containing protein, putative, expressed	-	GO:0009536//plastid	GO:0003676//nucleic acid binding	GO:0006351//transcription, DNA-dependent	gi|115454421|ref|NP_001050811.1|/6.25891e-139/Os03g0656900 [Oryza sativa Japonica Group]
LOC_Os05g11064.1	6.72506	12.2502	-0.865185	2.36719	5.98306	-1.33771	1.63572	2.1639	-0.40371	2.67729	3.24844	-0.278977	5.28449	0.205753	4.68278	3.18465	5.2631	-0.724778	5.51262	6.3956	-0.214342	0.476716	4.19251	-3.13661	3.16871	4.19347	-0.404247	6.13499	2.15665	1.50827	cDNA|expressed protein	-	GO:0043231//intracellular membrane-bounded organelle	-	-	gi|19571132|dbj|BAB86556.1|/1.00644e-17/reverse transcriptase-like protein [Oryza sativa Japonica Group]
LOC_Os04g44320.1	6.66044	2.84895	1.22519	39.6467	119.835	-1.59578	54.5884	89.1272	-0.707271	21.9638	59.635	-1.44103	106.12	44.3908	1.25737	7.85877	10.8459	-0.464778	82.1722	95.7124	-0.220056	45.4828	38.8937	0.225782	26.0435	70.3009	-1.43262	46.825	73.4755	-0.649984	cDNA|transposon protein, putative, unclassified, expressed	-	GO:0044464//cell part	-	GO:0006810//transport	gi|223635848|sp|Q5JQD7.2|YSL12_ORYSJ/0/RecName: Full=Probable metal-nicotianamine transporter YSL12; AltName: Full=Protein YELLOW STRIPE LIKE 12; Short=OsYSL12
LOC_Os06g33200.1	6.63546	5.07007	0.388192	14.3721	15.1737	-0.078307	26.1195	9.76148	1.41995	27.8727	23.8264	0.226292	24.5283	39.6381	-0.692442	23.7861	19.6749	0.273768	10.8248	10.6676	0.0211065	37.8487	13.73	1.46291	52.0599	31.5802	0.721151	35.8151	30.9032	0.212812	cDNA|expressed protein	-	-	-	-	gi|115468306|ref|NP_001057752.1|/6.92315e-35/Os06g0523300 [Oryza sativa Japonica Group]
LOC_Os08g07010.1	6.632	6.59109	0.00892872	4.72619	10.8793	-1.20283	4.4024	6.06863	-0.46308	4.02136	2.94487	0.449477	4.68439	0.713185	2.71551	5.77907	11.6499	-1.01141	1.18122	8.42404	-2.83424	1.85069	4.39509	-1.24783	5.27205	6.39561	-0.278716	5.71961	1.97079	1.53714	cDNA|ABC-2 type transporter domain containing protein, expressed	K05681|1|2e-41|169|cme:CMS467C|ATP-binding cassette, subfamily G (WHITE), member 2;K12843|3|1e-33|144|vvi:100248403|U4/U6 small nuclear ribonucleoprotein PRP3	-	GO:0017111//nucleoside-triphosphatase activity;GO:0000166//nucleotide binding	-	gi|37806086|dbj|BAC99536.1|/0/putative ABC transporter AbcG1 [Oryza sativa Japonica Group]
LOC_Os09g29239.2	6.5608	2.48766	1.39908	7.14421	4.61008	0.631984	9.16392	4.62306	0.987118	16.7783	7.10871	1.23894	12.7512	8.78005	0.538333	4.05491	2.62679	0.62637	5.4548	5.19843	0.0694509	8.72675	3.03552	1.5235	30.235	14.5232	1.05786	26.2974	19.7641	0.412042	cDNA|purine permease, putative, expressed	-	GO:0031224//intrinsic to membrane	-	-	gi|47497670|dbj|BAD19737.1|/2.90803e-168/putative purine permease [Oryza sativa Japonica Group]
LOC_Os03g07890.1	6.54465	6.67419	-0.0282775	7.90034	8.05576	-0.0281062	22.7045	10.3866	1.12825	26.7593	30.2962	-0.179097	34.7854	10.7295	1.6969	6.83822	9.63007	-0.493924	13.5894	10.3628	0.391077	19.1418	18.7967	0.0262476	23.1336	24.6013	-0.0887449	31.165	15.4638	1.01103	cDNA|mitochondrial carrier protein, putative, expressed	K15121|1|2e-79|294|smo:SELMODRAFT_413389|solute carrier family 25, member 44	GO:0019866//organelle inner membrane	-	GO:0006810//transport;GO:0009987//cellular process	gi|108706463|gb|ABF94258.1|/0/mitochondrial carrier, putative, expressed [Oryza sativa Japonica Group]
LOC_Os06g33330.1	6.54156	6.88764	-0.0743739	1.38714	0.615807	1.17157	1.81231	0.411694	2.13818	1.68092	1.65601	0.0215321	6.43622	1.29181	2.31682	3.92051	3.09184	0.342577	1.88785	0.478028	1.98158	1.19721	0.749011	0.67662	1.89472	0.70209	1.43225	7.19448	2.97478	1.27411	cDNA|powdery mildew resistant protein 5, putative, expressed	-	-	-	-	gi|115468318|ref|NP_001057758.1|/0/Os06g0524400 [Oryza sativa Japonica Group]
LOC_Os02g28820.1	6.48349	5.0333	0.365266	3.80426	1.60546	1.24463	7.73155	3.80541	1.02271	8.10059	8.42816	-0.0571909	11.8597	1.83701	2.69064	4.73887	3.98454	0.250131	2.83375	4.35057	-0.618491	3.2631	6.84725	-1.06928	9.43031	7.23843	0.381628	14.0084	5.54312	1.33752	cDNA|expressed protein	-	GO:0009536//plastid	-	-	gi|115446175|ref|NP_001046867.1|/5.35585e-133/Os02g0489500 [Oryza sativa Japonica Group]
LOC_Os09g11520.1	6.47225	7.38255	-0.189851	29.9977	32.292	-0.106321	19.5249	24.4399	-0.323922	13.6744	9.48587	0.527628	12.0185	4.04738	1.5702	2.90923	5.92696	-1.02666	38.1871	40.6748	-0.0910497	17.1756	40.6533	-1.24301	11.6228	9.20413	0.336602	20.5882	9.9462	1.0496	cDNA|DUF565 domain containing protein, putative, expressed	-	GO:0009536//plastid	-	GO:0009416//response to light stimulus	gi|115478380|ref|NP_001062785.1|/4.17114e-83/Os09g0287500 [Oryza sativa Japonica Group]
LOC_Os05g04210.1	6.45796	12.2649	-0.925384	0.416504	0.862878	-1.05083	1.90457	0.865308	1.13818	3.53299	19.052	-2.43098	3.62012	16.7434	-2.20949	0.618016	1.62462	-1.39439	1.54308	1.40662	0.133581	4.40357	3.37347	0.384439	2.1903	1.84459	0.24783	14.6562	54.5474	-1.896	cDNA|MYB family transcription factor, putative, expressed	K09422|1|2e-74|277|sbi:SORBI_09g002680|myb proto-oncogene protein, plant	GO:0043231//intracellular membrane-bounded organelle	GO:0003676//nucleic acid binding	-	gi|222630093|gb|EEE62225.1|/1.4755e-143/hypothetical protein OsJ_17012 [Oryza sativa Japonica Group]
LOC_Os05g50980.1	6.45762	2.55436	1.33804	6.13799	6.57733	-0.0997358	6.23724	6.26606	-0.00665006	10.9716	8.28525	0.405161	9.10135	2.87449	1.66277	3.664	2.78635	0.395044	12.6584	7.25014	0.804013	7.77889	9.3715	-0.268715	7.99368	8.90495	-0.155748	16.669	7.99807	1.05945	cDNA|SET domain containing protein, expressed	-	GO:0000229	-	-	gi|218197347|gb|EEC79774.1|/0/hypothetical protein OsI_21183 [Oryza sativa Indica Group]
LOC_Os02g01210.1	6.4541	4.90171	0.396932	2.85578	2.41037	0.24463	1.0748	1.64806	-0.616704	3.58876	1.58171	1.182	3.29018	0.114917	4.8395	4.39441	8.25135	-0.908962	2.2392	2.75559	-0.299378	1.17152	2.17026	-0.889484	4.95541	4.59058	0.110326	6.73487	2.08056	1.69468	cDNA|amino acid transporter, putative, expressed	K14209|1|2e-11|69.3|pop:POPTR_679959|solute carrier family 36 (proton-coupled amino acid transporter);K15015|3|6e-11|67.8|sbi:SORBI_03g026920|solute carrier family 32 (vesicular inhibitory amino acid transporter)	GO:0016020//membrane;GO:0043231//intracellular membrane-bounded organelle	-	GO:0006865//amino acid transport	gi|115443631|ref|NP_001045595.1|/0/Os02g0102200 [Oryza sativa Japonica Group]
LOC_Os07g44440.1	6.44947	1.13178	2.51059	3.80979	3.64283	0.064651	0.297799	1.52212	-2.35367	0.01	3.35134	-8.38859	4.55812	52.5369	-3.52682	2.02929	1.14312	0.828004	1.24085	7.63503	-2.62131	2.65581	1.58243	0.747009	7.00517	2.59578	1.43225	29.7914	71.3	-1.259	cDNA|peroxiredoxin, putative, expressed	K11188|1|5e-120|427|osa:4344046|peroxiredoxin 6, 1-Cys peroxiredoxin [EC:1.11.1.7 1.11.1.15 3.1.1.-]	GO:0043231//intracellular membrane-bounded organelle	GO:0046872//metal ion binding;GO:0016209//antioxidant activity;GO:0016705//oxidoreductase activity, acting on paired donors, with incorporation or reduction of molecular oxygen	GO:0006950//response to stress;GO:0008152//metabolic process;GO:0019725//cellular homeostasis	gi|115473619|ref|NP_001060408.1|/5.31144e-119/Os07g0638400 [Oryza sativa Japonica Group]
LOC_Os02g28220.1	6.41112	2.88762	1.15069	0.01	0.110647	-3.46789	0.108544	0.01	3.4402	0.302023	0.751702	-1.3155	1.17273	15.5513	-3.72909	7.29082	1.35411	2.42873	0.01	0.103069	-3.36554	0.430224	0.01	5.42702	0.306394	0.37845	-0.304711	3.10244	20.3479	-2.7134	cDNA|transferase family protein, putative, expressed	K14329|1|2e-31|97.8|ath:AT5G61160|agmatine coumaroyltransferase [EC:2.3.1.64 2.3.1.-];K15400|3|1e-17|68.2|osa:4350569|omega-hydroxypalmitate O-feruloyl transferase [EC:2.3.1.188]	GO:0043231//intracellular membrane-bounded organelle	-	-	gi|115446151|ref|NP_001046855.1|/0/Os02g0483500 [Oryza sativa Japonica Group]
LOC_Os02g12750.1	6.40257	4.41394	0.536584	9.14349	5.68281	0.686139	4.80052	3.79921	0.337493	15.2246	6.30051	1.27287	11.5723	0.827854	3.80515	4.22093	3.41792	0.304442	6.45242	10.7343	-0.734315	1.84136	1.15201	0.67662	16.1735	7.15396	1.17682	6.469	4.7331	0.450755	cDNA|tetraspanin family protein, putative, expressed	-	GO:0031410//cytoplasmic vesicle	-	-	gi|297598841|ref|NP_001046313.2|/2.42071e-108/Os02g0219700 [Oryza sativa Japonica Group]
LOC_Os02g43330.1	6.4012	0.982895	2.70323	0.145433	0.301297	-1.05083	0.738926	0.906436	-0.294775	2.05606	2.30279	-0.1635	1.33059	12.6409	-3.24796	2.4457	2.1273	0.201221	0.01	0.01	0	1.31796	1.41353	-0.100988	0.973383	1.15936	-0.252244	1.62464	6.32379	-1.96067	cDNA|homeobox associated leucine zipper, putative, expressed	K09338|1|6e-25|113|aly:ARALYDRAFT_490793|homeobox-leucine zipper protein	GO:0043231//intracellular membrane-bounded organelle	GO:0003676//nucleic acid binding;GO:0001071//nucleic acid binding transcription factor activity	GO:0006351//transcription, DNA-dependent	gi|115447605|ref|NP_001047582.1|/3.22817e-119/Os02g0649300 [Oryza sativa Japonica Group]
LOC_Os07g23570.1	6.38527	4.38867	0.540962	0.193429	2.50456	-3.69468	0.01	0.602786	-5.91358	2.55229	7.23148	-1.5025	30.4389	227.39	-2.90118	14.255	3.3009	2.11053	0.204749	3.54621	-4.11435	0.097384	0.01	3.28368	8.59994	15.3339	-0.83433	78.0047	255.426	-1.71127	cDNA|cytochrome P450 72A1, putative, expressed	K15639|1|5e-111|400|aly:ARALYDRAFT_901457|cytochrome P450, family 734, subfamily A, polypeptide 1 (PHYB activation tagged suppressor 1) [EC:1.14.-.-];K10717|3|1e-103|375|vvi:100258332|cytokinin trans-hydroxylase	GO:0031410//cytoplasmic vesicle	GO:0016491//oxidoreductase activity;GO:0005506//iron ion binding	GO:0008152//metabolic process	gi|115471745|ref|NP_001059471.1|/0/Os07g0418500 [Oryza sativa Japonica Group]
LOC_Os03g62270.1	6.37726	6.24696	0.0297833	38.9169	21.9796	0.824231	28.4269	18.8786	0.590502	15.1559	13.3085	0.187531	7.39969	0.206761	5.16143	4.98862	7.9797	-0.677695	21.6549	29.6556	-0.453616	15.5213	15.7218	-0.0185255	12.6459	9.86077	0.358903	10.2042	2.56125	1.99424	cDNA|MATE efflux family protein, putative, expressed	K03327|1|6e-166|582|sbi:SORBI_01g001900|multidrug resistance protein, MATE family	-	-	-	gi|108711998|gb|ABF99793.1|/0/MATE efflux family protein, expressed [Oryza sativa Japonica Group]
LOC_Os07g35960.1	6.30334	1.37982	2.19164	7.40558	4.3066	0.782064	9.96776	4.85857	1.03674	11.2043	12.286	-0.132958	13.8481	7.55199	0.874758	4.75527	1.83707	1.37212	19.3225	3.00875	2.68305	7.78391	6.87507	0.17912	6.64599	6.38686	0.0573776	11.3932	8.60852	0.404339	cDNA|expressed protein	-	GO:0044464//cell part	-	-	gi|115472619|ref|NP_001059908.1|/0/Os07g0543500 [Oryza sativa Japonica Group]
LOC_Os08g19980.1	6.30121	0.939897	2.74505	13.8581	3.44045	2.01006	5.5863	3.03374	0.880796	3.18434	1.51121	1.07529	1.93851	0.933257	1.0546	11.4993	3.68557	1.64159	7.81949	3.70213	1.07872	3.34435	4.45263	-0.412932	3.44944	1.92744	0.839679	1.53529	1.18572	0.372753	cDNA|NBS-LRR disease resistance protein, putative, expressed	K03013|1|4e-105|381|vvi:100258335|DNA-directed RNA polymerases I, II, and III subunit RPABC1;K13457|2|1e-39|164|vvi:100252764|disease resistance protein RPM1	-	-	-	gi|115475760|ref|NP_001061476.1|/0/Os08g0296600 [Oryza sativa Japonica Group]
LOC_Os01g50400.1	6.26062	2.33461	1.42313	1.84911	3.38882	-0.873948	12.864	5.46693	1.23454	5.63054	3.00295	0.906889	14.5753	268.437	-4.20299	1.82916	0.554822	1.72109	4.81806	3.15673	0.610019	28.072	2.15053	3.70637	14.1441	14.3627	-0.0221238	46.2387	48.5957	-0.0717286	cDNA|STE_MEKK_ste11_MAP3K.5 - STE kinases include homologs to sterile 7, sterile 11 and sterile 20 from yeast, expressed	K11228|1|2e-42|171|ota:Ot13g01170|mitogen-activated protein kinase kinase kinase [EC:2.7.11.1];K13414|2|4e-37|154|ath:AT4G08500|mitogen-activated protein kinase kinase kinase 1, plant [EC:2.7.11.25]	GO:0043231//intracellular membrane-bounded organelle	-	-	gi|125571704|gb|EAZ13219.1|/0/hypothetical protein OsJ_03139 [Oryza sativa Japonica Group]
LOC_Os06g48950.1	6.24704	4.32756	0.52962	6.74859	5.52987	0.287342	4.40122	4.91765	-0.160065	3.4176	3.49988	-0.0343212	4.10089	17.1815	-2.06685	32.1833	30.7928	0.0637176	5.11778	6.46324	-0.336739	8.01239	5.43883	0.558937	4.18938	6.7805	-0.694658	3.76943	8.81169	-1.22507	cDNA|auxin response factor 19, putative, expressed	K14486|1|7e-164|577|pop:POPTR_589324|auxin response factor	GO:0043231//intracellular membrane-bounded organelle	GO:0003676//nucleic acid binding;GO:0005515//protein binding	GO:0006351//transcription, DNA-dependent;GO:0009755//hormone-mediated signaling pathway	gi|222636179|gb|EEE66311.1|/0/hypothetical protein OsJ_22545 [Oryza sativa Japonica Group]
LOC_Os04g32620.1	6.24704	1.65323	1.91789	29.3614	12.7813	1.19989	18.4749	7.27185	1.34517	4.65174	4.51883	0.0418191	16.634	39.4518	-1.24596	9.11694	3.8798	1.23257	26.5485	18.6608	0.508621	26.0149	4.24229	2.61643	12.3274	11.5536	0.0935182	27.68	43.4328	-0.64994	cDNA|ethylene-responsive transcription factor ERF114, putative, expressed	K09286|1|1e-13|78.2|ath:AT1G43160|EREBP-like factor	-	-	GO:0006351//transcription, DNA-dependent	gi|125548125|gb|EAY93947.1|/5.48819e-57/hypothetical protein OsI_15721 [Oryza sativa Indica Group]
LOC_Os07g36210.1	6.22416	4.36897	0.510589	24.3227	27.8316	-0.194417	35.0623	19.6839	0.832907	26.9225	16.4201	0.713352	30.2747	3.99467	2.92196	10.9111	10.4802	0.0581235	33.53	31.6564	0.0829551	32.465	29.0158	0.162047	16.7659	18.7882	-0.164296	24.9594	10.541	1.24357	cDNA|expressed protein	-	-	-	-	gi|222637228|gb|EEE67360.1|/6.89402e-24/hypothetical protein OsJ_24642 [Oryza sativa Japonica Group]
LOC_Os07g41460.1	6.21858	9.32216	-0.584079	18.1205	11.2347	0.689654	7.52668	5.08361	0.566161	9.22489	20.2449	-1.13396	11.9802	154.052	-3.68469	1.57007	1.03184	0.605611	42.2822	12.7626	1.72813	8.79001	2.99961	1.55109	6.95558	8.43512	-0.278239	82.5949	254.014	-1.62078	cDNA|sulfotransferase domain containing protein, expressed	K11821|1|2e-53|208|ath:AT1G74100|desulfoglucosinolate sulfotransferase A/B/C [EC:2.8.2.-];K01014|3|3e-10|65.1|olu:OSTLU_32551|aryl sulfotransferase [EC:2.8.2.1]	-	GO:0016740//transferase activity	-	gi|125559112|gb|EAZ04648.1|/0/hypothetical protein OsI_26799 [Oryza sativa Indica Group]
LOC_Os01g58640.1	6.21218	1.94862	1.67265	0.465759	0.40205	0.212208	11.5167	4.59628	1.32519	16.3885	14.6813	0.158697	4.04822	11.7232	-1.53401	6.83422	2.64942	1.3671	3.77981	0.0749031	5.65714	25.6378	5.78437	2.14804	34.2905	22.6212	0.600132	15.3488	16.4751	-0.102156	cDNA|nucleotide pyrophosphatase/phosphodiesterase, putative, expressed	-	GO:0043234//protein complex;GO:0043231//intracellular membrane-bounded organelle	GO:0043169//cation binding;GO:0004721//phosphoprotein phosphatase activity	GO:0006464//cellular protein modification process	gi|115440509|ref|NP_001044534.1|/0/Os01g0800500 [Oryza sativa Japonica Group]
LOC_Os11g11320.1	6.1378	6.8016	-0.148152	2.04525	2.11859	-0.0508262	6.4659	3.54093	0.868723	19.2765	12.3941	0.637191	11.8511	2.22214	2.415	3.82158	6.42652	-0.749869	2.40551	1.53494	0.648154	4.57648	6.87163	-0.586414	9.12589	4.22702	1.11033	12.4392	3.52907	1.81754	cDNA|retrotransposon protein, putative, unclassified, expressed	-	GO:0043231//intracellular membrane-bounded organelle	-	-	gi|77549298|gb|ABA92095.1|/2.6972e-117/retrotransposon protein, putative, Ty3-gypsy subclass, expressed [Oryza sativa Japonica Group]
LOC_Os02g03400.1	6.1378	0.269271	4.51059	5.11313	0.385199	3.73053	2.4562	0.289712	3.08374	4.46864	0.572453	2.9646	0.595391	0.404025	0.559394	8.82846	0.362625	4.60561	6.39646	0.179409	5.15595	4.96132	0.803177	2.62693	1.15555	0.164689	2.81077	0.83082	0.01	6.37646	cDNA|microtubule associated protein, putative, expressed	-	-	-	-	gi|115443941|ref|NP_001045750.1|/0/Os02g0126300 [Oryza sativa Japonica Group]
LOC_Os04g52100.1	6.09078	2.61271	1.22108	22.4608	15.6976	0.516858	3.71233	3.09215	0.263715	3.44319	2.38048	0.532494	6.56103	2.35212	1.47996	2.67692	1.58333	0.757614	39.1004	26.3729	0.568127	3.54231	5.99097	-0.7581	3.75177	2.87632	0.383345	9.22017	3.50204	1.3966	cDNA|peptidase, M24 family protein, putative, expressed	K01265|1|0.0|694|osa:4336948|methionyl aminopeptidase [EC:3.4.11.18]	GO:0009536//plastid	GO:0043169//cation binding;GO:0008238//exopeptidase activity;GO:0008237//metallopeptidase activity	GO:0006464//cellular protein modification process	gi|115460460|ref|NP_001053830.1|/0/Os04g0610500 [Oryza sativa Japonica Group]
LOC_Os04g31760.1	6.08178	4.40243	0.466194	129.702	99.1899	0.386931	221.896	99.4692	1.15756	22.9207	18.7185	0.29218	17.1509	0.550464	4.96149	18.2931	24.2089	-0.404236	203.257	133.707	0.604238	141.568	133.23	0.0875784	15.0172	20.1943	-0.42733	23.205	6.55661	1.82341	cDNA|expressed protein	-	-	-	-	gi|125590167|gb|EAZ30517.1|/1.17847e-09/hypothetical protein OsJ_14565 [Oryza sativa Japonica Group]
LOC_Os12g36400.1	6.01125	5.37206	0.162188	66.1017	99.1346	-0.5847	11.9867	31.6737	-1.40185	24.9623	26.6264	-0.0931105	10.7923	9.43071	0.194558	13.43	16.7117	-0.3154	50.4164	59.7023	-0.243893	22.8588	48.3114	-1.07961	15.3218	13.011	0.235857	20.3875	9.90807	1.04101	cDNA|transposon protein, putative, Pong sub-class, expressed	-	-	-	-	gi|77556103|gb|ABA98899.1|/1.38146e-132/transposon protein, putative, Pong sub-class, expressed [Oryza sativa Japonica Group]
LOC_Os04g48020.1	6.00629	5.33328	0.171451	14.1701	14.1807	-0.00107321	7.07761	3.74227	0.919349	2.71634	2.95779	-0.122858	21.3144	2.34849	3.18203	1.42549	3.27887	-1.20174	29.7447	23.8698	0.317445	5.80404	6.48424	-0.159881	3.67421	3.61644	0.0228636	25.4882	6.71352	1.92469	cDNA|3-hexulose-6-phosphate isomerase, putative, expressed	-	-	-	-	gi|115459980|ref|NP_001053590.1|/1.31911e-78/Os04g0568600 [Oryza sativa Japonica Group]
LOC_Os02g19470.1	5.99264	0.836222	2.84123	16.7449	0.97194	4.10672	12.175	1.42453	3.09537	6.80262	0.761894	3.15843	3.89608	0.0784186	5.63468	1.49935	0.422299	1.828	3.43803	1.04466	1.71854	6.25016	0.545621	3.51792	0.966151	0.958952	0.0107908	3.22514	0.224172	3.84668	cDNA|expressed protein	-	-	-	-	gi|115445661|ref|NP_001046610.1|/0/Os02g0297200 [Oryza sativa Japonica Group]
LOC_Os08g27740.1	5.98162	0.01	9.22439	0.388288	0.01	5.27905	0.01	0.01	0	0.585536	0.01	5.87169	0.284199	0.168747	0.752039	3.07279	0.01	8.2634	0.01	0.01	0	0.0781952	0.0838649	-0.100988	0.01	0.0687849	-2.78209	0.260254	0.01	4.70185	cDNA|transposon protein, putative, unclassified, expressed	-	-	-	-	gi|218201047|gb|EEC83474.1|/0/hypothetical protein OsI_28985 [Oryza sativa Indica Group]
LOC_Os06g01966.1	5.93477	3.25455	0.866732	28.7201	36.8732	-0.360511	5.20663	13.5863	-1.38373	0.381249	0.474443	-0.315503	0.37009	0.01	5.20981	3.06778	6.17985	-1.01038	6.99366	31.3555	-2.1646	0.950389	11.2123	-3.56042	1.1603	1.07488	0.110326	0.150626	0.279191	-0.890282	cDNA|auxin-induced protein 5NG4, putative, expressed	-	GO:0031410//cytoplasmic vesicle	-	-	gi|115465950|ref|NP_001056574.1|/1.06404e-163/Os06g0109200 [Oryza sativa Japonica Group]
LOC_Os10g35370.1	5.83642	4.78281	0.287224	1.10084	1.02629	0.101177	4.58645	2.51577	0.866379	2.80137	1.64624	0.766959	5.1366	0.23921	4.42446	2.83132	2.68373	0.0772324	0.699164	1.27467	-0.866419	1.21931	4.51759	-1.88948	3.78922	3.99779	-0.0773005	8.11638	2.62131	1.63055	cDNA|oxidoreductase, short chain dehydrogenase/reductase family domain containing family, expressed	K00218|1|0.0|679|sbi:SORBI_01g018230|protochlorophyllide reductase [EC:1.3.1.33]	GO:0009526//plastid envelope;GO:0009534//chloroplast thylakoid	GO:0016628//oxidoreductase activity, acting on the CH-CH group of donors, NAD or NADP as acceptor	GO:0009725//response to hormone stimulus;GO:0006779//porphyrin-containing compound biosynthetic process	gi|75248671|sp|Q8W3D9.1|PORB_ORYSJ/0/RecName: Full=Protochlorophyllide reductase B, chloroplastic; Short=PCR B; AltName: Full=NADPH-protochlorophyllide oxidoreductase B; Short=POR B; Flags: Precursor
LOC_Os12g24870.1	5.81833	0.01	9.18446	0.3144	0.01	4.97453	0.01	0.01	0	0.296321	0.01	4.88909	0.01	0.01	0	3.26558	0.01	8.3512	0.01	0.01	0	0.01	0.01	0	0.01	0.01	0	1.22926	0.01	6.94164	cDNA|SWIM zinc finger family protein, putative, expressed	-	-	-	-	gi|77555187|gb|ABA97983.1|/0/SWIM zinc finger family protein [Oryza sativa Japonica Group]
LOC_Os03g51440.1	5.80453	2.94263	0.980074	1.58253	2.91426	-0.880901	0.714718	1.40035	-0.97034	2.09919	2.93886	-0.485428	9.49162	26.1729	-1.46335	2.49313	1.60036	0.639559	1.6131	4.01546	-1.31573	1.35741	1.20265	0.174647	4.8756	4.30899	0.178231	14.7975	30.2797	-1.033	cDNA|LRR receptor-like protein kinase, putative, expressed	K13415|1|9e-40|164|pop:POPTR_650846|protein brassinosteroid insensitive 1 [EC:2.7.10.1 2.7.11.1]	-	GO:0016301//kinase activity	GO:0008152//metabolic process	gi|108710823|gb|ABF98618.1|/0/Leucine Rich Repeat family protein, expressed [Oryza sativa Japonica Group]
LOC_Os05g03750.1	5.78199	2.43255	1.2491	253.434	232.431	0.124805	95.0307	84.9823	0.161231	51.6833	57.3638	-0.150444	21.153	6.602	1.67989	2.93216	2.60144	0.172652	296.505	226.38	0.389306	87.4505	100.033	-0.193943	37.4105	29.0115	0.366818	30.9601	12.275	1.33468	cDNA|expressed protein	-	GO:0043231//intracellular membrane-bounded organelle	-	-	gi|115461873|ref|NP_001054536.1|/2.01554e-33/Os05g0128100 [Oryza sativa Japonica Group]
LOC_Os01g63190.1	5.68592	5.5793	0.0273102	9.75758	23.4533	-1.26519	6.93113	22.4368	-1.69471	0.535719	0.333336	0.684497	1.38677	0.102927	3.75204	0.655983	4.61901	-2.81585	4.6128	23.0354	-2.32014	6.29572	18.5174	-1.55644	0.362315	0.251731	0.525364	0.01	0.196155	-4.29392	cDNA|laccase precursor protein, putative, expressed	K00423|1|6e-63|240|rcu:RCOM_0657480|L-ascorbate oxidase [EC:1.10.3.3]	GO:0005576//extracellular region;GO:0031410//cytoplasmic vesicle	GO:0046914//transition metal ion binding;GO:0016682//oxidoreductase activity, acting on diphenols and related substances as donors, oxygen as acceptor	GO:0009808//lignin metabolic process	gi|115441071|ref|NP_001044815.1|/0/Os01g0850700 [Oryza sativa Japonica Group]
LOC_Os10g37570.1	5.67804	5.33971	0.0886317	0.291085	6.78426	-4.54268	1.77475	2.57016	-0.534241	10.1508	10.4983	-0.0485641	32.3575	67.5213	-1.06124	1.72767	0.567705	1.60561	2.61903	8.28574	-1.6616	1.31895	0.78588	0.747009	15.8641	16.3721	-0.0454682	50.5641	59.0663	-0.224221	cDNA|OsFBDUF49 - F-box and DUF domain containing protein, expressed	-	-	-	-	gi|297610799|ref|NP_001065084.2|/0/Os10g0520100 [Oryza sativa Japonica Group]
LOC_Os02g16709.1	5.66501	4.16583	0.443474	15.7758	18.7159	-0.246551	17.4011	11.3452	0.617094	27.4499	22.5361	0.284566	22.8222	8.49685	1.42544	3.46792	3.02418	0.197527	26.5474	17.0439	0.639317	12.3551	15.2895	-0.307438	24.3663	26.2748	-0.108791	34.9452	15.6347	1.16034	cDNA|peptidase, putative, expressed	K03100|1|3e-122|437|osa:4328965|signal peptidase I [EC:3.4.21.89]	GO:0031967;GO:0031224//intrinsic to membrane;GO:0009534//chloroplast thylakoid	GO:0070011	GO:0009668;GO:0019538//protein metabolic process	gi|115445459|ref|NP_001046509.1|/2.92316e-121/Os02g0267000 [Oryza sativa Japonica Group]
LOC_Os02g01440.1	5.64343	4.339	0.379211	18.0721	16.7392	0.110537	15.6437	17.1836	-0.135452	15.7712	11.2712	0.484656	11.1979	4.36335	1.35972	5.10776	6.06085	-0.246831	32.9964	19.6524	0.7476	20.2192	29.2234	-0.5314	8.41117	12.4501	-0.565784	17.4111	8.01856	1.1186	cDNA|nitric oxide synthase 1, putative, expressed	K13427|1|0.0|864|osa:4328006|nitric-oxide synthase, plant [EC:1.14.13.39]	GO:0009536//plastid	GO:0017111//nucleoside-triphosphatase activity;GO:0016709//oxidoreductase activity, acting on paired donors, with incorporation or reduction of molecular oxygen, NADH or NADPH as one donor, and incorporation of one atom of oxygen	GO:0048827//phyllome development;GO:0010565//regulation of cellular ketone metabolic process;GO:0009668;GO:0060255;GO:0009207;GO:0042221//response to chemical stimulus;GO:0006950//response to stress	gi|115443669|ref|NP_001045614.1|/0/Os02g0104700 [Oryza sativa Japonica Group]
LOC_Os04g30490.1	5.63503	3.19417	0.818984	7.6897	8.15068	-0.0839931	6.63285	1.76476	1.91016	8.76445	8.96671	-0.0329157	18.8974	67.1293	-1.82875	4.24562	5.58039	-0.394389	12.2096	8.19642	0.574953	7.02267	2.99343	1.23022	7.95088	7.76152	0.0347754	23.3733	55.5426	-1.24874	cDNA|MATE efflux family protein, putative, expressed	K03327|1|0.0|655|zma:100191687|multidrug resistance protein, MATE family	GO:0044464//cell part	GO:0015291//secondary active transmembrane transporter activity	GO:0015893//drug transport	gi|215769464|dbj|BAH01693.1|/0/unnamed protein product [Oryza sativa Japonica Group]
LOC_Os08g37840.1	5.61659	2.28249	1.29908	6.20575	8.41798	-0.439869	6.45624	16.8834	-1.38684	0.417779	0.129976	1.6845	1.48702	0.321069	2.21147	3.80021	4.17846	-0.136892	2.81527	11.6909	-2.05405	2.08291	24.5733	-3.56042	0.706377	0.654372	0.110326	0.01	0.152971	-3.93519	cDNA|phosphate-induced protein 1 conserved region domain containing protein, expressed	-	GO:0031410//cytoplasmic vesicle	-	-	gi|125561958|gb|EAZ07406.1|/2.64797e-150/hypothetical protein OsI_29657 [Oryza sativa Indica Group]
LOC_Os07g32590.1	5.59845	1.99691	1.48726	8.63822	6.04933	0.513958	6.79978	3.28595	1.04918	21.0991	19.4785	0.115302	21.5947	6.87373	1.65151	2.16634	1.30506	0.731142	7.98471	8.80475	-0.141041	2.45015	7.75202	-1.6617	16.8677	14.3327	0.234953	27.4543	12.7219	1.10972	cDNA|peptidase, M24 family protein, putative, expressed	K01265|1|0.0|719|osa:4343349|methionyl aminopeptidase [EC:3.4.11.18]	GO:0009536//plastid	GO:0043169//cation binding;GO:0008238//exopeptidase activity;GO:0008237//metallopeptidase activity	GO:0006464//cellular protein modification process	gi|115472305|ref|NP_001059751.1|/0/Os07g0510100 [Oryza sativa Japonica Group]
LOC_Os05g30500.1	5.52579	19.9418	-1.85155	0.01	4.7269	-8.88475	0.976222	2.99381	-1.6167	2.71634	10.5635	-1.95936	21.7539	142.214	-2.70872	3.08855	13.8181	-2.16155	2.03383	5.5619	-1.45138	0.967339	0.01	6.59595	9.18552	20.635	-1.16766	58.2203	164.606	-1.49942	cDNA|expressed protein	-	-	-	-	gi|297604391|ref|NP_001055341.2|/8.69018e-22/Os05g0368000 [Oryza sativa Japonica Group]
LOC_Os04g58734.1	5.49371	2.92542	0.909138	114.383	84.9398	0.429355	147.022	62.3597	1.23735	79.7832	37.6486	1.08349	9.5294	29.6285	-1.63653	8.99195	9.97219	-0.149276	122.681	63.4078	0.952177	215.476	76.8968	1.48653	84.1972	84.5403	-0.00586655	24.3284	20.9784	0.213741	cDNA|expressed protein	-	-	-	-	gi|222629804|gb|EEE61936.1|/8.71552e-23/hypothetical protein OsJ_16680 [Oryza sativa Japonica Group]
LOC_Os06g50370.1	5.45894	4.04347	0.433028	66.1201	19.5876	1.75514	24.5028	11.7329	1.06238	11.4828	9.26598	0.309458	5.80558	8.68679	-0.581384	9.66664	7.92043	0.287435	30.3603	15.4296	0.97648	22.8742	8.36031	1.45209	9.22212	10.1169	-0.133599	6.09616	6.43807	-0.0787268	cDNA|zinc finger, C3HC4 type, domain containing protein, expressed	K05283|1|2e-11|68.9|aly:ARALYDRAFT_354960|phosphatidylinositol glycan, class W [EC:2.3.-.-];K11982|2|7e-10|63.9|aly:ARALYDRAFT_483145|E3 ubiquitin-protein ligase RNF115/126 [EC:6.3.2.19]	GO:0043231//intracellular membrane-bounded organelle	GO:0046914//transition metal ion binding	-	gi|115469992|ref|NP_001058595.1|/1.91205e-126/Os06g0717600 [Oryza sativa Japonica Group]
LOC_Os09g21460.1	5.43494	2.4979	1.12155	3.62209	2.41198	0.586604	3.41775	2.41877	0.498774	12.6799	8.87591	0.514572	22.9605	3.93534	2.5446	1.27965	0.01	6.9996	5.75111	3.74466	0.619008	2.60512	4.47041	-0.77906	15.8319	11.2289	0.495617	44.7976	13.1248	1.77113	cDNA|expressed protein	-	GO:0043231//intracellular membrane-bounded organelle	-	-	gi|115478941|ref|NP_001063064.1|/5.56245e-65/Os09g0382400 [Oryza sativa Japonica Group]
LOC_Os02g01060.1	5.38174	5.19425	0.051157	26.8998	15.2182	0.821794	29.2271	18.7002	0.644257	20.0874	16.3819	0.294182	18.5529	4.0467	2.19682	4.09378	6.45697	-0.657423	7.00901	24.5584	-1.80893	8.95922	13.1842	-0.557366	25.5221	18.8778	0.435053	25.1956	12.2108	1.04501	cDNA|harpin-induced protein 1 domain containing protein, expressed	-	-	-	-	gi|115443605|ref|NP_001045582.1|/1.27925e-78/Os02g0100600 [Oryza sativa Japonica Group]
LOC_Os08g09110.1	5.27343	3.09019	0.771049	3.20066	2.79536	0.195334	1.78564	1.62979	0.131758	6.09239	6.67994	-0.132828	5.56956	0.818228	2.76699	3.84903	5.69149	-0.564314	2.19223	2.78559	-0.345587	1.26385	1.42327	-0.171377	5.58051	5.33643	0.0645228	5.11782	2.20909	1.21208	cDNA|NB-ARC domain containing protein, expressed	K13457|1|3e-58|225|pop:POPTR_755797|disease resistance protein RPM1	-	-	-	gi|115475139|ref|NP_001061166.1|/0/Os08g0190300 [Oryza sativa Japonica Group]
LOC_Os01g03320.1	5.26951	5.28154	-0.00329083	18.8423	16.9995	0.148483	19.9706	24.2031	-0.277318	42.965	52.7547	-0.296138	71.7369	327.551	-2.19093	28.2592	20.3499	0.4737	31.5262	36.1671	-0.198128	24.073	54.0438	-1.16671	20.3406	54.5551	-1.42336	38.0237	153.123	-2.00972	cDNA|BBTI2 - Bowman-Birk type bran trypsin inhibitor precursor, expressed	-	GO:0031410//cytoplasmic vesicle	GO:0004866//endopeptidase inhibitor activity	-	gi|115434256|ref|NP_001041886.1|/4.67482e-108/Os01g0124000 [Oryza sativa Japonica Group]
LOC_Os01g66600.1	5.22552	3.81335	0.454513	9.93792	13.1978	-0.40928	3.62514	9.13212	-1.33291	5.16357	4.93141	0.0663677	3.84676	1.79957	1.09599	2.39466	3.23034	-0.431863	9.44062	10.8187	-0.196567	3.07899	8.80598	-1.51603	6.45652	3.94983	0.708964	5.55083	3.82528	0.537139	cDNA|rhodanese-like, putative, expressed	-	GO:0009534//chloroplast thylakoid	-	-	gi|115441535|ref|NP_001045047.1|/1.31111e-143/Os01g0889800 [Oryza sativa Japonica Group]
LOC_Os06g04140.1	5.16238	4.48428	0.20316	3.61247	1.871	0.949174	8.65279	4.02058	1.10576	15.0781	7.71742	0.966268	19.3584	8.69082	1.1554	4.84974	10.0649	-1.05335	6.55524	5.47757	0.259112	4.41694	12.261	-1.47296	21.9577	15.7701	0.477535	20.1775	8.01422	1.33211	cDNA|expressed protein	-	-	-	-	gi|125553923|gb|EAY99528.1|/1.58427e-35/hypothetical protein OsI_21497 [Oryza sativa Indica Group]
LOC_Os10g32300.1	5.14753	5.13952	0.00224735	8.69466	11.7635	-0.436116	8.65494	6.45128	0.423938	11.7067	4.99487	1.22882	12.5005	1.5423	3.01883	3.68608	2.76853	0.412966	19.3462	9.41693	1.03872	7.14683	16.4798	-1.20532	5.08978	9.5873	-0.91352	15.6594	7.16449	1.1281	cDNA|tetratricopeptide repeat domain containing protein, expressed	K02717|1|8e-99|358|osa:4348816|photosystem II oxygen-evolving enhancer protein 2;K09553|3|2e-08|58.2|gmx:100780296|stress-induced-phosphoprotein 1;K09667|5|8e-07|53.1|ppp:PHYPADRAFT_196321|polypeptide N-acetylglucosaminyltransferase [EC:2.4.1.-]	GO:0009534//chloroplast thylakoid	-	GO:0043623//cellular protein complex assembly	gi|222612959|gb|EEE51091.1|/1.16197e-169/hypothetical protein OsJ_31796 [Oryza sativa Japonica Group]
LOC_Os01g61340.1	5.11483	0.01	8.99854	25.5657	4.70798	2.44103	10.9689	1.18031	3.21619	19.2765	3.99809	2.26946	12.4749	0.01	10.2848	1.12399	0.554011	1.02065	25.8592	3.83736	2.75249	49.7692	4.29477	3.5346	2.71604	1.00643	1.43225	32.3674	2.94089	3.46022	cDNA|expressed protein	-	-	-	-	gi|56202099|dbj|BAD73628.1|/5.87912e-52/hypothetical protein [Oryza sativa Japonica Group]
LOC_Os08g29110.1	5.10316	3.42635	0.574719	12.8646	9.42	0.449603	14.1995	10.8289	0.39095	11.7067	14.4383	-0.302564	14.2051	1.68689	3.07397	3.51056	3.67696	-0.066814	13.8523	12.8413	0.109334	6.25347	7.90456	-0.338027	10.8158	11.5912	-0.0998912	30.4765	7.3482	2.05223	cDNA|thioredoxin, putative, expressed	K03671|1|1e-11|68.6|osa:4330107|thioredoxin 1	GO:0043232;GO:0043231//intracellular membrane-bounded organelle	GO:0015036//disulfide oxidoreductase activity;GO:0016668//oxidoreductase activity, acting on a sulfur group of donors, NAD or NADP as acceptor	GO:0018904;GO:0019725//cellular homeostasis;GO:0006996//organelle organization	gi|115476182|ref|NP_001061687.1|/3.554e-96/Os08g0378900 [Oryza sativa Japonica Group]
LOC_Os03g25960.1	5.08033	2.21441	1.198	28.6698	23.0794	0.312922	27.3021	10.7213	1.34853	34.1239	25.3639	0.428006	29.5279	7.11983	2.05216	2.10678	0.958541	1.13613	41.2729	30.3513	0.443436	13.3619	20.3461	-0.606628	41.98	30.1828	0.475976	38.6155	16.4521	1.2309	cDNA|RNA recognition motif containing protein, putative, expressed	K11294|1|2e-32|138|smo:SELMODRAFT_15428|nucleolin	GO:0032991//macromolecular complex;GO:0009532//plastid stroma;GO:0009526//plastid envelope;GO:0009534//chloroplast thylakoid	GO:0008187//poly-pyrimidine tract binding	GO:0006952//defense response;GO:0006396//RNA processing;GO:0009725//response to hormone stimulus	gi|115453241|ref|NP_001050221.1|/2.84034e-100/Os03g0376600 [Oryza sativa Japonica Group]
LOC_Os02g10550.1	5.07375	2.00902	1.33656	6.11249	2.15546	1.50376	15.0658	2.97211	2.34172	6.49645	1.25843	2.36802	3.56961	2.82601	0.337002	1.8011	0.253643	2.828	7.43388	2.38431	1.64054	22.6549	3.65166	2.6332	3.23307	3.11024	0.0558787	3.19621	0.673216	2.24722	cDNA|expressed protein	-	-	-	-	gi|49388360|dbj|BAD25470.1|/0/hypothetical protein [Oryza sativa Japonica Group]
LOC_Os05g49900.1	4.93136	5.49812	-0.156951	2.03989	13.2945	-2.70427	0.690957	15.0095	-4.44113	2.88388	5.68232	-0.978468	25.0398	53.376	-1.09197	4.45615	3.39822	0.391017	5.0383	30.0169	-2.57476	1.28376	1.28505	-0.00145195	17.8788	20.1762	-0.174403	50.7973	106.21	-1.0641	cDNA|3-ketoacyl-CoA synthase, putative, expressed	K15397|1|0.0|896|osa:4339684|3-ketoacyl-CoA synthase [EC:2.3.1.-]	GO:0044464//cell part	GO:0016747//transferase activity, transferring acyl groups other than amino-acyl groups	GO:0009314//response to radiation;GO:0006950//response to stress;GO:0006631//fatty acid metabolic process	gi|115465583|ref|NP_001056391.1|/0/Os05g0574600 [Oryza sativa Japonica Group]
LOC_Os01g10040.2	4.90963	7.10789	-0.533806	4.04188	11.0652	-1.45292	6.45424	5.54816	0.218237	5.7142	4.06343	0.491852	3.69797	5.33246	-0.528069	2.28473	5.91219	-1.37167	3.66723	9.05376	-1.30382	4.06987	4.67675	-0.200523	8.41932	14.4482	-0.779115	5.64399	10.7602	-0.930924	cDNA|cytochrome P450, putative, expressed	K09589|1|7e-128|455|osa:4327329|cytochrome P450, family 90, subfamily D, polypeptide 2 (steroid 3-oxidase) [EC:1.14.-.-];K12638|4|4e-84|310|aly:ARALYDRAFT_686531|cytochrome P450, family 90, subfamily D, polypeptide 1 (3-epi-6-deoxocathasterone 23-monooxygenase) [EC:1.14.13.112]	-	GO:0016491//oxidoreductase activity;GO:0005506//iron ion binding	GO:0006091//generation of precursor metabolites and energy	gi|222617917|gb|EEE54049.1|/7.24264e-127/hypothetical protein OsJ_00739 [Oryza sativa Japonica Group]
LOC_Os10g36860.1	4.85442	2.34265	1.05116	20.3445	12.7604	0.672964	19.3458	12.2147	0.663404	25.3316	22.6577	0.160935	34.4946	3.4474	3.32279	1.47706	2.54813	-0.786706	34.3772	23.773	0.532131	9.20901	25.1957	-1.45206	24.806	20.0039	0.310404	43.1602	20.6761	1.06174	cDNA|CRS1/YhbY domain containing protein, expressed	K07574|1|6e-36|149|mtr:MTR_4g071330|RNA-binding protein	GO:0009536//plastid	GO:0003676//nucleic acid binding	-	gi|115482902|ref|NP_001065044.1|/6.73168e-87/Os10g0512500 [Oryza sativa Japonica Group]
LOC_Os01g47080.1	4.84611	1.67046	1.53658	2.68178	4.30133	-0.681592	2.54933	10.514	-2.04412	7.66424	4.33764	0.821233	16.7003	8.64713	0.949577	2.824	2.95258	-0.0642401	4.39546	7.59613	-0.789251	2.09059	7.75418	-1.89106	11.1665	22.6044	-1.01743	8.79417	14.5091	-0.722337	cDNA|pyruvate kinase, putative, expressed	K00873|1|0.0|991|bdi:100841333|pyruvate kinase [EC:2.7.1.40]	GO:0009532//plastid stroma	GO:0031420;GO:0016301//kinase activity	GO:0006007//glucose catabolic process;GO:0006631//fatty acid metabolic process;GO:0010038//response to metal ion;GO:0006796//phosphate-containing compound metabolic process;GO:0009791//post-embryonic development	gi|222618986|gb|EEE55118.1|/0/hypothetical protein OsJ_02894 [Oryza sativa Japonica Group]
LOC_Os06g28124.1	4.8278	3.02012	0.676761	35.3921	24.8111	0.512441	22.5232	20.9817	0.102276	56.9427	35.7717	0.670691	13.5737	52.5329	-1.95241	4.24367	15.4262	-1.86199	28.476	26.9926	0.0771821	20.2484	20.1723	0.00543444	66.5687	52.2474	0.349484	20.8665	42.193	-1.01581	cDNA|glycosyltransferase, putative, expressed	-	GO:0043231//intracellular membrane-bounded organelle	-	-	gi|115468072|ref|NP_001057635.1|/0/Os06g0475400 [Oryza sativa Japonica Group]
LOC_Os07g07930.1	4.78925	1.926	1.31419	1.19691	35.3352	-4.88372	2.63525	23.4159	-3.15148	42.6794	36.8509	0.211838	324.506	652.165	-1.00699	0.394667	10.1155	-4.67979	10.7692	58.5161	-2.44192	4.01734	3.23147	0.31405	152.97	151.78	0.0112706	441.235	556.796	-0.335602	cDNA|LTPL78 - Protease inhibitor/seed storage/LTP family protein precursor, expressed	-	GO:0031224//intrinsic to membrane	GO:0005488//binding	GO:0051234//establishment of localization;GO:0010876	gi|115470833|ref|NP_001059015.1|/1.18649e-58/Os07g0175600 [Oryza sativa Japonica Group]
LOC_Os11g35310.1	4.77384	0.658219	2.85851	47.7226	8.47437	2.49349	47.8015	2.83274	4.07678	8.99569	6.59684	0.447458	20.5835	3.70356	2.47451	1.34879	0.01	7.07552	24.5362	4.60483	2.41369	33.6371	7.36246	2.19179	4.56295	2.41544	0.917681	4.56951	2.11744	1.10972	cDNA|phytosulfokines precursor, putative, expressed	-	GO:0031410//cytoplasmic vesicle	-	-	gi|115485893|ref|NP_001068090.1|/1.40031e-29/Os11g0557000 [Oryza sativa Japonica Group]
LOC_Os04g49360.1	4.75247	1.99942	1.2491	1.21818	9.33774	-2.93835	8.16997	17.4627	-1.09587	4.13326	5.89373	-0.5119	6.7986	21.3088	-1.64814	5.66366	2.73219	1.05168	4.3842	9.40351	-1.10088	19.9938	2.76265	2.85542	9.55092	11.4374	-0.260042	9.52578	17.2781	-0.859031	cDNA|OsFBX149 - F-box domain containing protein, expressed	-	-	-	-	gi|38346805|emb|CAD41372.2|/3.47282e-94/OSJNBa0088A01.12 [Oryza sativa Japonica Group]
LOC_Os05g32380.1	4.73351	3.82271	0.308315	9.07759	5.30175	0.775842	9.32251	7.02202	0.408832	8.28256	6.3712	0.378511	8.92368	4.40672	1.01793	6.01828	4.99105	0.270008	5.1111	6.2432	-0.288652	6.515	5.42304	0.264662	4.43206	7.95492	-0.84387	11.7588	3.69921	1.66845	cDNA|phospholipase, putative, expressed	K01058|1|1e-61|236|aly:ARALYDRAFT_322142|phospholipase A1 [EC:3.1.1.32]	GO:0009536//plastid	GO:0004091//carboxylesterase activity	GO:0044238//primary metabolic process	gi|218196726|gb|EEC79153.1|/0/hypothetical protein OsI_19824 [Oryza sativa Indica Group]
LOC_Os01g01520.1	4.67809	6.02016	-0.363881	7.01481	9.11177	-0.377327	8.71229	13.417	-0.622935	9.86469	4.50558	1.13056	5.60296	0.967807	2.5334	2.86377	6.29762	-1.13689	2.00367	11.2812	-2.4932	5.49374	10.3412	-0.912543	10.5398	9.76383	0.110326	9.45326	3.68884	1.35765	cDNA|transferase family protein, putative, expressed	K15400|1|7e-45|180|zma:100284056|omega-hydroxypalmitate O-feruloyl transferase [EC:2.3.1.188]	GO:0031410//cytoplasmic vesicle	GO:0016746//transferase activity, transferring acyl groups	-	gi|115434020|ref|NP_001041768.1|/0/Os01g0104900 [Oryza sativa Japonica Group]
LOC_Os06g09240.1	4.67408	0.250625	4.22108	0.129792	0.01	3.69813	0.131891	0.01	3.72127	1.34562	0.01	7.07213	0.474995	0.01	5.56984	3.08141	0.253135	3.60561	0.01	0.01	0	1.04553	0.140167	2.89901	0.1241	0.114963	0.110326	0.144991	0.01	3.85789	cDNA|anthocyanidin 3-O-glucosyltransferase, putative, expressed	K10757|1|5e-69|260|aly:ARALYDRAFT_326139|flavonol 3-O-glucosyltransferase [EC:2.4.1.91];K12930|3|4e-66|250|pop:POPTR_287596|anthocyanidin 3-O-glucosyltransferase [EC:2.4.1.115]	-	GO:0016758//transferase activity, transferring hexosyl groups	-	gi|115466870|ref|NP_001057034.1|/0/Os06g0192100 [Oryza sativa Japonica Group]
LOC_Os04g53190.1	4.60942	4.30054	0.100067	2.76473	1.9888	0.475243	2.80944	2.07417	0.437744	2.24384	1.89158	0.246376	2.8808	6.00767	-1.06033	19.7521	14.1542	0.480774	1.95103	2.81594	-0.529384	3.32518	3.06866	0.115824	1.76231	3.12909	-0.828273	1.45845	4.13445	-1.50326	cDNA|CPuORF12 - conserved peptide uORF-containing transcript, expressed	K13367|1|0.0|673|aly:ARALYDRAFT_486367|non-specific polyamine oxidase [EC:1.5.3.17];K11450|3|6e-51|201|smo:SELMODRAFT_449015|lysine-specific histone demethylase 1 [EC:1.-.-.-]	-	GO:0003824//catalytic activity	GO:0008152//metabolic process	gi|115460646|ref|NP_001053923.1|/0/Os04g0623300 [Oryza sativa Japonica Group]
LOC_Os01g65904.1	4.5973	4.8069	-0.0643203	30.6385	26.0509	0.234013	76.797	38.5896	0.992837	8.90365	5.39032	0.724025	22.7756	1.94181	3.55201	2.52566	4.10812	-0.701817	33.9181	30.9186	0.133581	42.034	45.6332	-0.118528	10.4973	7.23679	0.536591	28.0941	9.25163	1.60249	cDNA|expressed protein	-	GO:0043231//intracellular membrane-bounded organelle	GO:0046872//metal ion binding;GO:0003824//catalytic activity	-	gi|297720633|ref|NP_001172678.1|/2.84792e-106/Os01g0881800 [Oryza sativa Japonica Group]
LOC_Os11g45840.1	4.55843	7.3015	-0.679656	26.9537	38.3651	-0.509314	7.38926	15.913	-1.1067	5.57421	14.1579	-1.34477	2.39506	8.74328	-1.86811	6.04231	8.5092	-0.493924	19.1918	25.4467	-0.406987	10.9342	29.4223	-1.42806	4.91327	9.36072	-0.929937	3.14097	6.92606	-1.14083	cDNA|expressed protein	K13457|1|5e-45|181|vvi:100252764|disease resistance protein RPM1	-	GO:0005488//binding	-	gi|77552512|gb|ABA95309.1|/0/NBS-LRR disease resistance protein, putative [Oryza sativa Japonica Group]
LOC_Os11g05552.1	4.52699	3.22324	0.490041	2.44821	2.15176	0.186213	3.46784	3.15966	0.134269	4.26526	3.19778	0.415562	7.39846	2.09571	1.81978	2.78874	4.05132	-0.538779	3.92651	2.93501	0.419885	4.10861	6.48959	-0.659478	2.97924	2.89133	0.0432123	10.1937	4.37799	1.21934	cDNA|signal recognition particle 54 kDa protein, chloroplast precursor, putative, expressed	K03106|1|4e-109|231|bdi:100842981|signal recognition particle subunit SRP54	GO:0043231//intracellular membrane-bounded organelle;GO:0030529//ribonucleoprotein complex	GO:0032561//guanyl ribonucleotide binding;GO:0003723//RNA binding;GO:0016462//pyrophosphatase activity	GO:0006613//cotranslational protein targeting to membrane	gi|222615533|gb|EEE51665.1|/1.28189e-127/hypothetical protein OsJ_33001 [Oryza sativa Japonica Group]
LOC_Os12g14440.1	4.49025	0.154779	4.85851	0.01	1.49455	-7.22357	0.32581	0.832644	-1.35367	2.41751	0.282043	3.09953	26.1077	694.967	-4.7344	0.158583	0.468989	-1.56431	0.848477	0.773442	0.133581	0.01	0.01	0	3.52547	87.0439	-4.62585	50.8603	628.034	-3.62623	cDNA|Jacalin-like lectin domain containing protein, putative, expressed	-	-	-	-	gi|115488016|ref|NP_001066495.1|/0/Os12g0247700 [Oryza sativa Japonica Group]
LOC_Os01g42030.1	4.47484	2.15947	1.05116	1.55595	2.51835	-0.694682	1.18583	2.3234	-0.97034	4.03282	3.50733	0.201414	5.07142	30.8519	-2.6049	9.90836	8.15543	0.280885	4.63222	3.00272	0.625434	1.17504	1.5753	-0.422916	3.34734	5.16817	-0.626639	5.649	12.8869	-1.18984	cDNA|mitochondrial chaperone BCS1, putative, expressed	K08900|1|4e-168|590|sbi:SORBI_09g030330|mitochondrial chaperone BCS1	-	GO:0032559;GO:0016462//pyrophosphatase activity	-	gi|125571104|gb|EAZ12619.1|/0/hypothetical protein OsJ_02530 [Oryza sativa Japonica Group]
LOC_Os04g58920.1	4.46156	3.64364	0.292165	0.686165	5.80462	-3.08057	1.27831	7.72169	-2.59468	1.50899	16.1965	-3.42403	14.439	12.0524	0.260651	0.565635	1.56127	-1.46478	2.05792	6.62092	-1.68585	3.10912	3.21105	-0.0465398	6.01397	6.88805	-0.195777	9.19819	20.0091	-1.12124	cDNA|U-box domain-containing protein, putative, expressed	K09561|1|1e-06|53.1|cre:CHLREDRAFT_120414|STIP1 homology and U-box containing protein 1 [EC:6.3.2.19];K10597|2|1e-06|53.1|cre:CHLREDRAFT_148383|ubiquitin conjugation factor E4 B [EC:6.3.2.19]	-	-	-	gi|115461448|ref|NP_001054324.1|/8.14379e-174/Os04g0686000 [Oryza sativa Japonica Group]
LOC_Os06g11210.1	4.45205	3.43756	0.373085	2.1617	2.1075	0.0366366	2.71352	2.5097	0.112649	8.50915	5.03358	0.757429	4.18822	12.9867	-1.63262	2.0126	2.85199	-0.502913	1.21141	5.27601	-2.12276	3.07295	0.961263	1.67662	5.47118	12.7273	-1.218	8.94913	29.6206	-1.72678	cDNA|12-oxophytodienoate reductase, putative, expressed	K05894|1|0.0|769|osa:4340485|12-oxophytodienoic acid reductase [EC:1.3.1.42]	-	GO:0003824//catalytic activity;GO:0000166//nucleotide binding	GO:0006950//response to stress;GO:0009694//jasmonic acid metabolic process	gi|115467082|ref|NP_001057140.1|/0/Os06g0215600 [Oryza sativa Japonica Group]
LOC_Os01g43120.1	4.44491	2.34003	0.925626	36.2745	25.9428	0.483621	19.3747	8.89576	1.12298	18.1984	14.64	0.313901	21.8051	5.2666	2.04972	1.67828	1.02417	0.712527	43.9562	38.432	0.193762	9.11109	17.0132	-0.900963	17.9984	14.8128	0.281026	29.0606	12.2952	1.24096	cDNA|DEAD/DEAH box helicase, putative, expressed	K13179|1|2e-69|262|gmx:100797375|ATP-dependent RNA helicase DDX18/HAS1 [EC:3.6.4.13]	-	GO:0032559;GO:0042623//ATPase activity, coupled	-	gi|115438621|ref|NP_001043590.1|/0/Os01g0618400 [Oryza sativa Japonica Group]
LOC_Os01g16920.1	4.4265	0.38839	3.51059	0.402276	0.01	5.33011	0.613171	0.01	5.93822	6.25587	0.530802	3.55897	0.920118	0.01	6.52375	31.8349	0.392281	6.34258	2.76783	0.01	8.11261	0.20253	0.01	4.34007	1.53853	0.178157	3.11033	2.4716	0.01	7.9493	cDNA|embryonic protein DC-8, putative, expressed	-	-	-	-	gi|115435938|ref|NP_001042727.1|/1.35579e-38/Os01g0276300 [Oryza sativa Japonica Group]
LOC_Os07g18990.1	4.39109	3.12282	0.49173	32.3447	19.3847	0.738607	20.1902	12.9596	0.639636	43.9852	42.2723	0.0573063	16.91	5.52231	1.61454	18.2833	17.3476	0.0757904	28.3684	38.3436	-0.434703	19.7738	15.7185	0.331123	38.2157	30.4909	0.325786	21.9375	9.08913	1.27118	cDNA|LTPL40 - Protease inhibitor/seed storage/LTP family protein precursor, expressed	-	GO:0031410//cytoplasmic vesicle	-	-	gi|115471587|ref|NP_001059392.1|/3.3849e-32/Os07g0290200 [Oryza sativa Japonica Group]
LOC_Os03g56860.1	4.34893	4.19742	0.051157	5.68517	11.0852	-0.963363	13.2533	13.8956	-0.0682669	8.82537	35.0073	-1.98793	9.179	50.1415	-2.44959	2.97733	1.95668	0.605611	14.8678	16.7798	-0.174541	15.8267	11.9181	0.409207	6.39508	8.29397	-0.3751	24.2829	79.6318	-1.7134	cDNA|expressed protein	-	GO:0043231//intracellular membrane-bounded organelle	-	-	gi|115455711|ref|NP_001051456.1|/1.1454e-49/Os03g0781300 [Oryza sativa Japonica Group]
LOC_Os03g29410.1	4.34448	1.49754	1.53658	20.7845	47.6655	-1.19744	19.2292	28.1428	-0.549464	14.8138	18.8292	-0.346025	46.8305	62.0164	-0.4052	2.76183	3.3276	-0.268858	14.4484	40.6096	-1.49091	14.3688	9.93873	0.531803	20.9605	26.9278	-0.361425	50.2488	75.2599	-0.582791	cDNA|tyrosine protein kinase domain containing protein, putative, expressed	K05658|1|3e-103|374|vvi:100262734|ATP-binding cassette, subfamily B (MDR/TAP), member 1;K00924|2|2e-97|355|osa:4337593|[EC:2.7.1.-];K04733|4|6e-90|330|pop:POPTR_878434|interleukin-1 receptor-associated kinase 4 [EC:2.7.11.1]	GO:0043231//intracellular membrane-bounded organelle	GO:0004672//protein kinase activity	-	gi|115453471|ref|NP_001050336.1|/0/Os03g0407900 [Oryza sativa Japonica Group]
LOC_Os04g39300.1	4.33726	1.30818	1.72923	78.8578	82.2469	-0.0607078	186.977	42.506	2.13712	193.598	158.284	0.290549	42.8921	42.3972	0.0167426	1.87646	1.58554	0.243041	206.244	42.6215	2.2747	90.8641	44.1902	1.03999	124.111	150.737	-0.280412	59.3335	33.1053	0.841785	cDNA|heavy metal transport/detoxification protein, putative, expressed	-	GO:0043231//intracellular membrane-bounded organelle	-	-	gi|38606525|emb|CAE06002.3|/2.44382e-91/OSJNBa0016O02.12 [Oryza sativa Japonica Group]
LOC_Os06g36450.1	4.33295	0.682775	2.66587	17.2376	0.549407	4.97154	12.5759	0.367303	5.09754	8.58145	0.699847	3.61611	5.41873	0.288129	4.23317	0.524667	0.01	5.71333	9.45075	0.597078	3.98444	11.4823	0.286392	5.32528	2.28207	0.313194	2.86521	0.888747	0.366073	1.27964	cDNA|ferroportin1 domain containing protein, expressed	K14685|1|0.0|782|osa:4341302|solute carrier family 40 (iron-regulated transporter), member 1	GO:0000325//plant-type vacuole;GO:0016020//membrane	GO:0022890//inorganic cation transmembrane transporter activity	GO:0055080//cation homeostasis;GO:0006826//iron ion transport	gi|115468536|ref|NP_001057867.1|/0/Os06g0560000 [Oryza sativa Japonica Group]
LOC_Os08g41960.1	4.29351	10.3598	-1.27077	0.01	0.170999	-4.09592	0.167749	3.42962	-4.35367	0.311175	1.59737	-2.3599	1.8124	0.358713	2.337	5.22557	5.31229	-0.0237453	0.01	0.318577	-4.99357	0.166223	2.85241	-4.10099	0.631358	0.877315	-0.474636	0.553233	1.19635	-1.11267	cDNA|OsMADS37 - MADS-box family gene with MIKC* type-box, expressed	K09264|1|8e-21|99.8|mtr:MTR_7g075850|MADS-box transcription factor, plant	GO:0043231//intracellular membrane-bounded organelle	GO:0003677//DNA binding;GO:0001071//nucleic acid binding transcription factor activity	GO:0006351//transcription, DNA-dependent	gi|95982280|gb|ABF57951.1|/1.72792e-89/MADS-box transcription factor TaAGL12 [Triticum aestivum]
LOC_Os02g50280.1	4.29288	4.57194	-0.0908621	3.84751	2.29931	0.742723	5.1879	5.07273	0.0323893	2.44076	2.4733	-0.0191099	8.73264	0.643116	3.76327	3.29365	2.23672	0.558306	4.69926	4.21229	0.157829	1.71356	7.11153	-2.05316	2.9713	4.78419	-0.687181	8.67877	4.28971	1.01661	cDNA|pentatricopeptide, putative, expressed	K15271|1|1e-47|190|rcu:RCOM_1095670|ATP-dependent DNA helicase HFM1/MER3 [EC:3.6.4.12]	GO:0043231//intracellular membrane-bounded organelle	-	-	gi|46390434|dbj|BAD15896.1|/0/PPR-repeat protein-like [Oryza sativa Japonica Group]
LOC_Os04g51280.1	4.2695	2.55094	0.743035	74.3865	63.3694	0.231254	8.46765	13.5118	-0.674189	20.8795	15.1967	0.458328	26.9625	5.96211	2.17706	2.01049	2.3783	-0.242386	89.712	98.4479	-0.134059	9.2092	18.2175	-0.984174	28.1775	12.2414	1.20277	50.6303	16.202	1.64383	cDNA|DAG protein, chloroplast precursor, putative, expressed	K06236|1|4e-11|67.0|pop:POPTR_584471|collagen, type I/II/III/V/XI, alpha	GO:0009536//plastid	GO:0046914//transition metal ion binding	GO:0000478//endonucleolytic cleavage involved in rRNA processing;GO:0006996//organelle organization	gi|38344141|emb|CAD41861.2|/9.39315e-101/OSJNBa0041A02.8 [Oryza sativa Japonica Group]
LOC_Os08g37930.1	4.25614	1.36929	1.63612	17.4916	10.7734	0.699196	140.755	50.581	1.47652	160.403	105.212	0.608394	44.9823	15.409	1.54559	2.33824	5.53202	-1.24239	34.0283	11.404	1.57719	46.65	115.381	-1.30646	81.8143	201.83	-1.30272	123.577	15.1724	3.02589	cDNA|beta-expansin precursor, putative, expressed	-	GO:0031410//cytoplasmic vesicle	-	-	gi|42408178|dbj|BAD09315.1|/4.56129e-65/putative blight-associated protein p12 precursor [Oryza sativa Japonica Group]
LOC_Os01g08380.1	4.2253	3.75614	0.169801	3.77927	11.3989	-1.59272	10.3916	14.3177	-0.462375	2.82861	2.64004	0.0995346	1.72885	4.58919	-1.40843	1.86925	0.97554	0.938187	3.41216	14.0505	-2.04186	11.864	7.08237	0.74429	2.01932	2.46138	-0.285602	3.4768	4.48805	-0.368329	cDNA|transferase family protein, putative, expressed	K15400|1|2e-38|159|zma:100284056|omega-hydroxypalmitate O-feruloyl transferase [EC:2.3.1.188]	-	GO:0016746//transferase activity, transferring acyl groups	-	gi|115434876|ref|NP_001042196.1|/0/Os01g0179000 [Oryza sativa Japonica Group]
LOC_Os06g02500.1	4.21806	2.46409	0.775523	5.99209	6.09201	-0.0238592	7.55485	4.14962	0.864423	6.58879	5.8567	0.169924	11.4721	1.92898	2.57222	1.31721	0.973869	0.435686	13.7427	7.60209	0.854199	5.25145	10.1859	-0.95579	7.63904	6.29035	0.280251	25.0397	8.27144	1.598	cDNA|superoxide dismutase, chloroplast, putative, expressed	K04564|1|0.0|675|osa:4339922|superoxide dismutase, Fe-Mn family [EC:1.15.1.1]	GO:0043232;GO:0009536//plastid	GO:0003824//catalytic activity	GO:0008152//metabolic process;GO:0009416//response to light stimulus	gi|115466026|ref|NP_001056612.1|/0/Os06g0115400 [Oryza sativa Japonica Group]
LOC_Os10g08230.1	4.20938	11.4816	-1.44765	0.01	0.01	0	0.01	0.19005	-4.24831	3.62114	3.86256	-0.0931105	1.5065	11.7279	-2.96068	10.316	17.3058	-0.746374	0.01	0.01	0	0.184223	0.01	4.20338	12.0703	6.64416	0.861299	2.86132	9.47066	-1.72678	cDNA|retrotransposon, putative, centromere-specific, expressed	K00517|1|2e-87|320|osa:4348172|[EC:1.14.-.-];K05280|2|2e-31|134|sbi:SORBI_04g024710|flavonoid 3'-monooxygenase [EC:1.14.13.21];K09755|5|1e-29|128|rcu:RCOM_0193830|ferulate-5-hydroxylase [EC:1.14.-.-]	-	GO:0016491//oxidoreductase activity;GO:0005506//iron ion binding	-	gi|78707860|gb|ABB46835.1|/2.33698e-159/Cytochrome P450 family protein [Oryza sativa Japonica Group]
LOC_Os04g37550.1	4.17313	4.8333	-0.211877	1.98158	1.40443	0.496662	1.27176	1.95008	-0.616704	41.6777	39.8167	0.0659038	60.8777	254.049	-2.06112	2.99189	7.22087	-1.27112	0.993579	2.3146	-1.22006	2.52038	2.02734	0.31405	106.6	138.474	-0.377412	98.7976	226.423	-1.19647	cDNA|aspartic proteinase nepenthesin-2 precursor, putative, expressed	K00924|1|2e-24|112|aly:ARALYDRAFT_489138|[EC:2.7.1.-]	GO:0043231//intracellular membrane-bounded organelle	GO:0004175//endopeptidase activity	GO:0019538//protein metabolic process	gi|115458644|ref|NP_001052922.1|/0/Os04g0448300 [Oryza sativa Japonica Group]
LOC_Os11g35300.1	4.15868	0.211253	4.29908	114.216	0.453302	7.97708	142.967	0.227289	9.29693	18.3539	0.192475	6.57527	26.2246	0.01	11.3567	4.11245	0.213369	4.26858	44.0061	0.01	12.1035	87.4672	0.01	13.0945	18.8288	0.193806	6.60218	20.7764	0.01	11.0207	cDNA|expressed protein	-	-	-	-	gi|77551486|gb|ABA94283.1|/3.61477e-104/hypothetical protein LOC_Os11g35300 [Oryza sativa Japonica Group]
LOC_Os07g28340.1	4.15307	4.00839	0.051157	38.6107	4.73062	3.0289	64.548	7.33154	3.13818	32.4776	12.7823	1.34529	9.87593	4.96182	0.993047	9.03518	3.23883	1.48008	33.839	4.80724	2.81541	37.6239	6.72532	2.48397	21.0389	7.3547	1.51632	24.5807	3.8684	2.66771	cDNA|transposon protein, putative, unclassified, expressed	-	-	-	-	gi|20146297|dbj|BAB89079.1|/3.74786e-37/hypothetical protein [Oryza sativa Japonica Group]
LOC_Os07g09370.1	4.14565	5.0248	-0.277466	3.46963	4.09321	-0.238453	3.7216	2.60301	0.515747	3.54263	1.86518	0.925505	5.11432	1.25656	2.02506	2.76482	3.47741	-0.330824	7.4474	11.9036	-0.676594	1.2616	5.82861	-2.2079	3.13315	2.73174	0.197789	6.6752	1.9956	1.74199	cDNA|pentatricopeptide, putative, expressed	K15078|1|5e-91|333|vvi:100250139|structure-specific endonuclease subunit SLX1 [EC:3.6.1.-];K03798|3|2e-56|219|rcu:RCOM_0340700|cell division protease FtsH [EC:3.4.24.-];K15271|4|5e-49|194|rcu:RCOM_1095670|ATP-dependent DNA helicase HFM1/MER3 [EC:3.6.4.12]	GO:0009536//plastid	-	GO:0009451//RNA modification	gi|115470991|ref|NP_001059094.1|/0/Os07g0191500 [Oryza sativa Japonica Group]
LOC_Os01g52630.1	4.08662	3.36704	0.279426	13.4515	17.9591	-0.416954	13.0615	6.41725	1.02529	10.2363	7.36263	0.475401	6.01672	7.57805	-0.33285	3.1541	2.62345	0.265761	22.0437	11.5374	0.93405	21.2701	9.89968	1.10337	7.14527	7.76656	-0.120286	7.12375	7.63365	-0.0997351	cDNA|regulator of chromosome condensation, putative, expressed	K11493|1|2e-15|82.4|ota:Ot03g05690|regulator of chromosome condensation;K10615|4|1e-13|76.6|cme:CMB070C|E3 ubiquitin-protein ligase HERC4 [EC:6.3.2.19]	-	-	-	gi|115439669|ref|NP_001044114.1|/0/Os01g0725600 [Oryza sativa Japonica Group]
LOC_Os08g29020.1	4.0831	1.72173	1.2458	54.4497	42.8968	0.344053	36.0009	35.6079	0.0158337	22.8955	27.6091	-0.270079	17.8383	6.28615	1.50473	3.37129	2.00949	0.746474	40.8573	39.156	0.0613592	38.0276	32.0544	0.246523	11.3293	13.2682	-0.227914	17.265	7.01567	1.2992	cDNA|wall-associated kinase-like 2, putative, expressed	-	GO:0031410//cytoplasmic vesicle	-	-	gi|115476176|ref|NP_001061684.1|/0/Os08g0378000 [Oryza sativa Japonica Group]
LOC_Os01g42320.1	4.07388	9.76648	-1.26143	0.525488	0.544331	-0.0508262	0.266992	0.01	4.73873	0.742907	1.38676	-0.900465	0.01	0.285467	-4.83525	4.02859	13.8357	-1.78004	0.01	0.633815	-5.98599	0.132282	0.01	3.72554	0.12561	0.01	3.65088	0.293512	0.272017	0.109718	cDNA|aspartic proteinase nepenthesin-2 precursor, putative, expressed	K00924|1|3e-19|95.1|aly:ARALYDRAFT_489138|[EC:2.7.1.-]	GO:0031410//cytoplasmic vesicle	GO:0016787//hydrolase activity	-	gi|297720195|ref|NP_001172459.1|/0/Os01g0608366 [Oryza sativa Japonica Group]
LOC_Os08g10250.1	4.06376	2.74553	0.56573	37.7223	18.6358	1.01735	13.5048	8.68099	0.637538	12.3069	6.68766	0.879893	6.95563	3.15267	1.14161	15.5002	8.48887	0.868646	44.1074	8.56775	2.36403	22.6148	22.6877	-0.00464375	5.5489	6.47688	-0.223097	9.59488	2.28314	2.07124	cDNA|SHR5-receptor-like kinase, putative, expressed	K04733|1|3e-10|66.2|smo:SELMODRAFT_230241|interleukin-1 receptor-associated kinase 4 [EC:2.7.11.1];K00924|4|7e-10|65.1|ath:AT3G55450|[EC:2.7.1.-]	GO:0031410//cytoplasmic vesicle	GO:0004672//protein kinase activity	-	gi|297608127|ref|NP_001061218.2|/0/Os08g0202300 [Oryza sativa Japonica Group]
LOC_Os05g40212.1	4.02595	3.23807	0.314191	23.2533	24.3187	-0.064632	18.1764	10.9162	0.735598	10.3259	4.91709	1.07039	7.15976	1.70048	2.07397	3.76001	6.10495	-0.699243	37.6314	26.1051	0.527601	14.6339	15.9365	-0.123014	10.0478	6.3374	0.664915	10.2406	3.00925	1.76683	cDNA|expressed protein	-	-	-	-	gi|115464511|ref|NP_001055855.1|/6.77864e-15/Os05g0480500 [Oryza sativa Japonica Group]
LOC_Os10g37290.1	3.97743	2.81517	0.498616	52.7497	37.3427	0.498336	39.0572	30.0134	0.379984	31.4788	5.36305	2.55325	7.03306	0.863995	3.02506	1.04886	2.58488	-1.30128	42.3687	33.2506	0.349618	22.4204	24.9048	-0.151614	26.1051	24.6528	0.0825815	16.2863	5.76302	1.49876	cDNA|DEFL6 - Defensin and Defensin-like DEFL family, expressed	-	GO:0031410//cytoplasmic vesicle	-	-	gi|115482948|ref|NP_001065067.1|/2.18595e-42/Os10g0516900 [Oryza sativa Japonica Group]
LOC_Os12g40470.1	3.96661	0.510456	2.95805	171.3	119.664	0.517534	95.3626	67.8269	0.491567	13.4542	5.34846	1.33086	11.8511	1.14886	3.36675	6.79902	12.1159	-0.8335	89.8236	182.891	-1.02582	101.948	92.211	0.144823	10.8686	7.25864	0.582395	11.517	2.46315	2.2252	cDNA|DC1 domain-containing protein, putative, expressed	-	-	-	-	gi|108862907|gb|ABA99195.2|/4.49983e-112/DC1 domain-containing protein, putative, expressed [Oryza sativa Japonica Group]
LOC_Os05g29170.1	3.94933	2.99494	0.39908	72.1924	58.7148	0.298122	58.172	36.3241	0.679399	36.6785	38.4504	-0.0680654	26.5747	11.3364	1.22909	17.2955	16.7747	0.0441078	87.7608	46.8026	0.906989	68.4329	40.1997	0.767508	39.636	28.725	0.464509	33.3926	14.8897	1.16521	cDNA|expressed protein	-	-	-	-	gi|115463413|ref|NP_001055306.1|/6.97342e-16/Os05g0359700 [Oryza sativa Japonica Group]
LOC_Os08g30370.1	3.91134	0.871172	2.16663	60.1545	34.5829	0.798614	38.5102	42.4912	-0.141924	18.993	16.6685	0.188344	16.5108	4.2482	1.95849	16.364	17.3047	-0.0806345	47.1196	39.47	0.255572	40.2797	34.1055	0.240049	17.5424	15.7181	0.158421	21.1676	7.16193	1.56344	cDNA|expressed protein	-	-	-	-	-
LOC_Os01g06660.1	3.86877	1.05526	1.87428	2.85858	12.8023	-2.16304	1.53784	6.89953	-2.1656	4.75447	3.55001	0.421463	23.3843	33.0676	-0.499879	2.82774	2.37762	0.250131	5.96276	13.1424	-1.14018	3.217	3.26866	-0.0229851	10.772	15.1174	-0.48892	24.6073	35.7748	-0.539853	cDNA|thiamine pyrophosphate enzyme, C-terminal TPP binding domain containing protein, expressed	K01568|1|0.0|1021|osa:4324066|pyruvate decarboxylase [EC:4.1.1.1]	-	GO:0046872//metal ion binding;GO:0016831//carboxy-lyase activity;GO:0019842//vitamin binding	GO:0050896//response to stimulus	gi|115434660|ref|NP_001042088.1|/0/Os01g0160100 [Oryza sativa Japonica Group]
LOC_Os06g11200.1	3.83865	6.66886	-0.79684	0.255825	0.264998	-0.0508262	0.129981	0.265745	-1.03174	0.241115	1.46276	-2.60091	0.351086	4.58617	-3.70739	6.57969	7.48407	-0.185802	0.01	2.22165	-7.79549	1.67438	0.138137	3.59945	0.489209	0.113298	2.11033	2.28626	10.5942	-2.21221	cDNA|12-oxophytodienoate reductase, putative, expressed	K05894|1|0.0|669|osa:4340485|12-oxophytodienoic acid reductase [EC:1.3.1.42]	-	GO:0003824//catalytic activity;GO:0000166//nucleotide binding	GO:0006950//response to stress;GO:0009694//jasmonic acid metabolic process	gi|115467080|ref|NP_001057139.1|/0/Os06g0215500 [Oryza sativa Japonica Group]
LOC_Os01g49750.1	3.83761	0.01	8.58406	6.093	0.01	9.25101	7.33811	0.01	9.51926	9.57107	0.198511	5.59139	24.7758	5.14885	2.26661	6.02727	0.01	9.23536	8.3606	0.01	9.70746	11.5887	0.01	10.1785	6.68884	0.199884	5.06452	22.4362	0.233632	6.58545	cDNA|expressed protein	-	-	-	-	gi|115439325|ref|NP_001043942.1|/1.01047e-71/Os01g0692400 [Oryza sativa Japonica Group]
LOC_Os07g32730.1	3.80334	0.506322	2.90914	17.6993	2.17291	3.02599	16.7865	1.63428	3.36058	7.66116	3.80587	1.00934	6.11748	1.282	2.25454	6.0955	0.511394	3.57524	16.2372	1.77109	3.19659	27.1948	4.9555	2.45623	4.63816	1.85803	1.31978	4.83314	0.678667	2.83218	cDNA|DNA repair protein rhp16, putative, expressed	K15083|1|0.0|806|osa:4343361|DNA repair protein RAD16	-	GO:0017111//nucleoside-triphosphatase activity;GO:0046914//transition metal ion binding;GO:0003676//nucleic acid binding;GO:0032559	-	gi|222637121|gb|EEE67253.1|/0/hypothetical protein OsJ_24412 [Oryza sativa Japonica Group]
[truncated: 386 more rows]

## Sheet: Sheet2
Supplementary Table S6 Table listing 103 differentially expressed genes (DEGs) between two genotypes infected with GUY-11 and TMC-1 at 0 hpi. We use FDR ≤0.001 and the absolute value of log2Ratio≥1 as the threshold to judge the significance of gene expression difference. The gene ID and the RPKM of genes are presented in the table
[truncated: 104 more rows]

## Sheet: Sheet3
Supplementary Table S6 Table listing 281 differentially expressed genes (DEGs) between two genotypes infected with GUY-11 and TMC-1 at 12 hpi. We use FDR ≤0.001 and the absolute value of log2Ratio≥1 as the threshold to judge the significance of gene expression difference. The gene ID and the RPKM of genes are presented in the table
[truncated: 282 more rows]

[truncated: 3 more sheets: Sheet4, Sheet5, Sheet6]
