# Supplementary material for: Transcriptome Analysis Highlights Defense and Signaling Pathways Mediated by Rice pi21 Gene with Partial Resistance to Magnaporthe oryzae
Source: Front Plant Sci. 2016 Dec 8;7:1834. doi: 10.3389/fpls.2016.01834 (PMC5143348; doi:10.3389/fpls.2016.01834)
Supplement: Supplementary Table S7 — GO enrichment analysis for 6865 DEGs. GO term classifications: C, cellular component; F, molecular function; P, biological process. GO terms with P ≤ 0.05 were regarded as significantly enriched GO terms. [file Table7.xlsx]

## Sheet: Sheet1
Supplementary Table S7 GO enrichment analysis for 6,865 DEGs. GO term classifications: C, cellular component; F, molecular function; P, biological process. GO terms with P-value ≤ 0.05 were regarded as significantly enriched GO terms.
GUY 0 h Nip-VS-241
Gene Ontology term	Term type	Cluster frequency	Genome frequency of use	Corrected P-value
ribonucleoprotein complex	C	51 out of 373 genes, 13.7%	643 out of 27263 genes, 2.4%	2.55e-22
macromolecular complex	C	64 out of 373 genes, 17.2%	1796 out of 27263 genes, 6.6%	1.27e-10
nuclear lumen	C	18 out of 373 genes, 4.8%	275 out of 27263 genes, 1.0%	4.24e-06
organelle lumen	C	18 out of 373 genes, 4.8%	275 out of 27263 genes, 1.0%	4.24e-06
intracellular organelle lumen	C	18 out of 373 genes, 4.8%	275 out of 27263 genes, 1.0%	4.24e-06
nucleus	C	20 out of 373 genes, 5.4%	347 out of 27263 genes, 1.3%	6.32e-06
membrane-enclosed lumen	C	18 out of 373 genes, 4.8%	285 out of 27263 genes, 1.0%	7.27e-06
nuclear part	C	18 out of 373 genes, 4.8%	330 out of 27263 genes, 1.2%	6.28e-05
ribosomal subunit	C	8 out of 373 genes, 2.1%	69 out of 27263 genes, 0.3%	0.00035
ribosome	C	8 out of 373 genes, 2.1%	118 out of 27263 genes, 0.4%	0.01735
large ribosomal subunit	C	4 out of 373 genes, 1.1%	26 out of 27263 genes, 0.1%	0.03127
structural molecule activity	F	47 out of 326 genes, 14.4%	510 out of 20288 genes, 2.5%	2.78e-20
RNA binding	F	18 out of 326 genes, 5.5%	424 out of 20288 genes, 2.1%	0.02492
gene expression	P	66 out of 270 genes, 24.4%	2151 out of 16683 genes, 12.9%	3.52e-05
GUY 12 h Nip-VS-241
Gene Ontology term	Term type	Cluster frequency	Genome frequency of use	Corrected P-value
cytoplasmic vesicle	C	235 out of 540 genes, 43.5%	6541 out of 27263 genes, 24.0%	3.69e-22
vesicle	C	235 out of 540 genes, 43.5%	6549 out of 27263 genes, 24.0%	4.39e-22
cytoplasmic part	C	294 out of 540 genes, 54.4%	10011 out of 27263 genes, 36.7%	1.15e-15
cytoplasm	C	294 out of 540 genes, 54.4%	10024 out of 27263 genes, 36.8%	1.41e-15
iron ion binding	F	35 out of 431 genes, 8.1%	525 out of 20288 genes, 2.6%	3.57e-07
metal ion binding	F	106 out of 431 genes, 24.6%	3018 out of 20288 genes, 14.9%	8.21e-06
transition metal ion binding	F	77 out of 431 genes, 17.9%	2017 out of 20288 genes, 9.9%	3.48e-05
cation binding	F	114 out of 431 genes, 26.5%	3425 out of 20288 genes, 16.9%	3.89e-05
oxidoreductase activity	F	69 out of 431 genes, 16.0%	1746 out of 20288 genes, 8.6%	4.68e-05
ion binding	F	120 out of 431 genes, 27.8%	3685 out of 20288 genes, 18.2%	5.38e-05
lyase activity	F	24 out of 431 genes, 5.6%	498 out of 20288 genes, 2.5%	0.02451
isoprenoid metabolic process	P	17 out of 353 genes, 4.8%	145 out of 16683 genes, 0.9%	3.28e-06
terpenoid metabolic process	P	14 out of 353 genes, 4.0%	123 out of 16683 genes, 0.7%	9.41e-05
terpene metabolic process	P	5 out of 353 genes, 1.4%	10 out of 16683 genes, 0.1%	0.00026
terpene biosynthetic process	P	5 out of 353 genes, 1.4%	10 out of 16683 genes, 0.1%	0.00026
diterpenoid metabolic process	P	8 out of 353 genes, 2.3%	53 out of 16683 genes, 0.3%	0.00402
GUY 24 h Nip-VS-241
Gene Ontology term		Cluster frequency	Genome frequency of use	Corrected P-value
cytoplasmic part	C	267 out of 496 genes, 53.8%	10011 out of 27263 genes, 36.7%	2.39e-13
cytoplasm	C	267 out of 496 genes, 53.8%	10024 out of 27263 genes, 36.8%	2.86e-13
cytoplasmic vesicle	C	195 out of 496 genes, 39.3%	6541 out of 27263 genes, 24.0%	9.59e-13
vesicle	C	195 out of 496 genes, 39.3%	6549 out of 27263 genes, 24.0%	1.08e-12
cation binding	F	110 out of 393 genes, 28.0%	3425 out of 20288 genes, 16.9%	2.69e-06
ion binding	F	114 out of 393 genes, 29.0%	3685 out of 20288 genes, 18.2%	1.06e-05
metal ion binding	F	97 out of 393 genes, 24.7%	3018 out of 20288 genes, 14.9%	2.52e-05
oxidoreductase activity	F	64 out of 393 genes, 16.3%	1746 out of 20288 genes, 8.6%	6.86e-05
iron ion binding	F	26 out of 393 genes, 6.6%	525 out of 20288 genes, 2.6%	0.00182
lyase activity	F	23 out of 393 genes, 5.9%	498 out of 20288 genes, 2.5%	0.01647
transition metal ion binding	F	61 out of 393 genes, 15.5%	2017 out of 20288 genes, 9.9%	0.04156
isoprenoid metabolic process	P	15 out of 322 genes, 4.7%	145 out of 16683 genes, 0.9%	4.15e-05
terpene metabolic process	P	5 out of 322 genes, 1.6%	10 out of 16683 genes, 0.1%	0.00018
terpene biosynthetic process	P	5 out of 322 genes, 1.6%	10 out of 16683 genes, 0.1%	0.00018
diterpenoid metabolic process	P	9 out of 322 genes, 2.8%	53 out of 16683 genes, 0.3%	0.00021
terpenoid metabolic process	P	13 out of 322 genes, 4.0%	123 out of 16683 genes, 0.7%	0.00022
generation of precursor metabolites and energy	P	24 out of 322 genes, 7.5%	539 out of 16683 genes, 3.2%	0.04018
GUY 48 h Nip-VS-241
cytoplasmic vesicle	C	209 out of 441 genes, 47.4%	6541 out of 27263 genes, 24.0%	2.04e-25
vesicle	C	209 out of 441 genes, 47.4%	6549 out of 27263 genes, 24.0%	2.43e-25
cytoplasmic part	C	242 out of 441 genes, 54.9%	10011 out of 27263 genes, 36.7%	2.33e-13
cytoplasm	C	242 out of 441 genes, 54.9%	10024 out of 27263 genes, 36.8%	2.75e-13
iron ion binding	F	31 out of 373 genes, 8.3%	525 out of 20288 genes, 2.6%	1.53e-06
oxidoreductase activity	F	57 out of 373 genes, 15.3%	1746 out of 20288 genes, 8.6%	0.00177
metal ion binding	F	85 out of 373 genes, 22.8%	3018 out of 20288 genes, 14.9%	0.00333
kinase activity	F	62 out of 373 genes, 16.6%	2085 out of 20288 genes, 10.3%	0.01161
protein kinase activity	F	50 out of 373 genes, 13.4%	1598 out of 20288 genes, 7.9%	0.01813
cation binding	F	90 out of 373 genes, 24.1%	3425 out of 20288 genes, 16.9%	0.02366
phosphotransferase activity, alcohol group as acceptor	F	51 out of 373 genes, 13.7%	1688 out of 20288 genes, 8.3%	0.03594
ion binding	F	94 out of 373 genes, 25.2%	3685 out of 20288 genes, 18.2%	0.04688
transition metal ion binding	F	58 out of 373 genes, 15.5%	2017 out of 20288 genes, 9.9%	0.0479
diterpenoid metabolic process	P	7 out of 288 genes, 2.4%	53 out of 16683 genes, 0.3%	0.00823
isoprenoid metabolic process	P	11 out of 288 genes, 3.8%	145 out of 16683 genes, 0.9%	0.01086
GUY 72 h Nip-VS-241
plastid	C	426 out of 2005 genes, 21.2%	2486 out of 27263 genes, 9.1%	9.14e-65
plastid part	C	245 out of 2005 genes, 12.2%	1084 out of 27263 genes, 4.0%	1.89e-57
thylakoid	C	139 out of 2005 genes, 6.9%	493 out of 27263 genes, 1.8%	3.21e-43
chloroplast	C	139 out of 2005 genes, 6.9%	509 out of 27263 genes, 1.9%	1.84e-41
chloroplast part	C	136 out of 2005 genes, 6.8%	493 out of 27263 genes, 1.8%	4.47e-41
plastid thylakoid	C	128 out of 2005 genes, 6.4%	443 out of 27263 genes, 1.6%	6.06e-41
organelle subcompartment	C	128 out of 2005 genes, 6.4%	443 out of 27263 genes, 1.6%	6.06e-41
chloroplast thylakoid	C	120 out of 2005 genes, 6.0%	420 out of 27263 genes, 1.5%	9.21e-38
cytoplasmic part	C	1012 out of 2005 genes, 50.5%	10011 out of 27263 genes, 36.7%	4.72e-37
cytoplasm	C	1012 out of 2005 genes, 50.5%	10024 out of 27263 genes, 36.8%	8.74e-37
plastid stroma	C	115 out of 2005 genes, 5.7%	456 out of 27263 genes, 1.7%	1.44e-30
intracellular organelle part	C	297 out of 2005 genes, 14.8%	2049 out of 27263 genes, 7.5%	2.71e-29
organelle part	C	319 out of 2005 genes, 15.9%	2345 out of 27263 genes, 8.6%	1.34e-26
plastid envelope	C	95 out of 2005 genes, 4.7%	455 out of 27263 genes, 1.7%	1.02e-18
thylakoid part	C	50 out of 2005 genes, 2.5%	177 out of 27263 genes, 0.6%	4.54e-15
envelope	C	119 out of 2005 genes, 5.9%	754 out of 27263 genes, 2.8%	1.62e-13
organelle envelope	C	116 out of 2005 genes, 5.8%	741 out of 27263 genes, 2.7%	6.73e-13
photosynthetic membrane	C	40 out of 2005 genes, 2.0%	134 out of 27263 genes, 0.5%	7.97e-13
photosystem	C	33 out of 2005 genes, 1.6%	106 out of 27263 genes, 0.4%	4.75e-11
chloroplast stroma	C	21 out of 2005 genes, 1.0%	49 out of 27263 genes, 0.2%	7.89e-10
extracellular region	C	40 out of 2005 genes, 2.0%	231 out of 27263 genes, 0.8%	3.63e-05
photosystem I	C	8 out of 2005 genes, 0.4%	13 out of 27263 genes, 0.0%	8.23e-05
membrane part	C	185 out of 2005 genes, 9.2%	1874 out of 27263 genes, 6.9%	0.00208
intrinsic to membrane	C	151 out of 2005 genes, 7.5%	1487 out of 27263 genes, 5.5%	0.00311
endopeptidase Clp complex	C	5 out of 2005 genes, 0.2%	7 out of 27263 genes, 0.0%	0.0042
photosystem II	C	12 out of 2005 genes, 0.6%	51 out of 27263 genes, 0.2%	0.0274
macromolecular complex	C	171 out of 2005 genes, 8.5%	1796 out of 27263 genes, 6.6%	0.02744
ribonucleoprotein complex	C	71 out of 2005 genes, 3.5%	643 out of 27263 genes, 2.4%	0.04273
oxidoreductase activity	F	240 out of 1618 genes, 14.8%	1746 out of 20288 genes, 8.6%	1.53e-15
iron ion binding	F	80 out of 1618 genes, 4.9%	525 out of 20288 genes, 2.6%	3.86e-06
tetrapyrrole binding	F	12 out of 1618 genes, 0.7%	28 out of 20288 genes, 0.1%	0.00016
cation binding	F	345 out of 1618 genes, 21.3%	3425 out of 20288 genes, 16.9%	0.00022
ion binding	F	367 out of 1618 genes, 22.7%	3685 out of 20288 genes, 18.2%	0.00027
cofactor binding	F	69 out of 1618 genes, 4.3%	533 out of 20288 genes, 2.6%	0.01226
photosynthesis	P	26 out of 1338 genes, 1.9%	78 out of 16683 genes, 0.5%	8.74e-08
generation of precursor metabolites and energy	P	87 out of 1338 genes, 6.5%	539 out of 16683 genes, 3.2%	1.14e-07
photosynthesis, light reaction	P	24 out of 1338 genes, 1.8%	70 out of 16683 genes, 0.4%	2.29e-07
tetrapyrrole metabolic process	P	27 out of 1338 genes, 2.0%	105 out of 16683 genes, 0.6%	2.24e-05
tetrapyrrole biosynthetic process	P	21 out of 1338 genes, 1.6%	68 out of 16683 genes, 0.4%	2.33e-05
porphyrin-containing compound metabolic process	P	25 out of 1338 genes, 1.9%	102 out of 16683 genes, 0.6%	0.00019
porphyrin-containing compound biosynthetic process	P	19 out of 1338 genes, 1.4%	65 out of 16683 genes, 0.4%	0.00026
heterocycle metabolic process	P	102 out of 1338 genes, 7.6%	790 out of 16683 genes, 4.7%	0.00052
small molecule metabolic process	P	207 out of 1338 genes, 15.5%	1901 out of 16683 genes, 11.4%	0.00092
terpenoid biosynthetic process	P	11 out of 1338 genes, 0.8%	32 out of 16683 genes, 0.2%	0.01319
isoprenoid metabolic process	P	27 out of 1338 genes, 2.0%	145 out of 16683 genes, 0.9%	0.01762
photosynthetic electron transport chain	P	13 out of 1338 genes, 1.0%	45 out of 16683 genes, 0.3%	0.02007
photosynthesis, light harvesting	P	8 out of 1338 genes, 0.6%	18 out of 16683 genes, 0.1%	0.02066
cofactor metabolic process	P	43 out of 1338 genes, 3.2%	283 out of 16683 genes, 1.7%	0.02071
lipid biosynthetic process	P	31 out of 1338 genes, 2.3%	180 out of 16683 genes, 1.1%	0.0232
cellular ketone metabolic process	P	113 out of 1338 genes, 8.4%	977 out of 16683 genes, 5.9%	0.02376
carboxylic acid metabolic process	P	111 out of 1338 genes, 8.3%	958 out of 16683 genes, 5.7%	0.02584
oxoacid metabolic process	P	111 out of 1338 genes, 8.3%	962 out of 16683 genes, 5.8%	0.03076
organic acid metabolic process	P	111 out of 1338 genes, 8.3%	963 out of 16683 genes, 5.8%	0.03212
cellular nitrogen compound biosynthetic process	P	62 out of 1338 genes, 4.6%	471 out of 16683 genes, 2.8%	0.04208
TMC 0 h Nip-VS-241
cytoplasmic vesicle	C	93 out of 221 genes, 42.1%	6541 out of 27263 genes, 24.0%	9.38e-08
vesicle	C	93 out of 221 genes, 42.1%	6549 out of 27263 genes, 24.0%	1e-07
cytoplasmic part	C	112 out of 221 genes, 50.7%	10011 out of 27263 genes, 36.7%	0.00066
cytoplasm	C	112 out of 221 genes, 50.7%	10024 out of 27263 genes, 36.8%	0.0007
extracellular region	C	8 out of 221 genes, 3.6%	231 out of 27263 genes, 0.8%	0.02807
iron ion binding	F	19 out of 172 genes, 11.0%	525 out of 20288 genes, 2.6%	1.09e-05
oxidoreductase activity	F	30 out of 172 genes, 17.4%	1746 out of 20288 genes, 8.6%	0.01436
transition metal ion binding	F	33 out of 172 genes, 19.2%	2017 out of 20288 genes, 9.9%	0.01608
cation binding	F	48 out of 172 genes, 27.9%	3425 out of 20288 genes, 16.9%	0.01871
beta-N-acetylhexosaminidase activity	F	2 out of 172 genes, 1.2%	3 out of 20288 genes, 0.0%	0.02046
ion binding	F	50 out of 172 genes, 29.1%	3685 out of 20288 genes, 18.2%	0.02907
metal ion binding	F	43 out of 172 genes, 25.0%	3018 out of 20288 genes, 14.9%	0.03168
transferase activity, transferring hexosyl groups	F	10 out of 172 genes, 5.8%	320 out of 20288 genes, 1.6%	0.04006
chitinase activity	F	2 out of 172 genes, 1.2%	4 out of 20288 genes, 0.0%	0.0407
response to stimulus	P	39 out of 137 genes, 28.5%	2915 out of 16683 genes, 17.5%	0.15749
terpene metabolic process	P	2 out of 137 genes, 1.5%	10 out of 16683 genes, 0.1%	0.47896
terpene biosynthetic process	P	2 out of 137 genes, 1.5%	10 out of 16683 genes, 0.1%	0.47896
TMC 12 h Nip-VS-241
cytoplasmic part	C	434 out of 786 genes, 55.2%	10011 out of 27263 genes, 36.7%	5.97e-25
cytoplasm	C	434 out of 786 genes, 55.2%	10024 out of 27263 genes, 36.8%	8.14e-25
cytoplasmic vesicle	C	316 out of 786 genes, 40.2%	6541 out of 27263 genes, 24.0%	8.99e-23
vesicle	C	316 out of 786 genes, 40.2%	6549 out of 27263 genes, 24.0%	1.11e-22
photosystem	C	11 out of 786 genes, 1.4%	106 out of 27263 genes, 0.4%	0.01677
photosynthetic membrane	C	12 out of 786 genes, 1.5%	134 out of 27263 genes, 0.5%	0.03508
plastid thylakoid	C	26 out of 786 genes, 3.3%	443 out of 27263 genes, 1.6%	0.03741
organelle subcompartment	C	26 out of 786 genes, 3.3%	443 out of 27263 genes, 1.6%	0.03741
photosystem II	C	7 out of 786 genes, 0.9%	51 out of 27263 genes, 0.2%	0.04207
ion binding	F	186 out of 675 genes, 27.6%	3685 out of 20288 genes, 18.2%	1.32e-07
iron ion binding	F	47 out of 675 genes, 7.0%	525 out of 20288 genes, 2.6%	1.6e-07
metal ion binding	F	158 out of 675 genes, 23.4%	3018 out of 20288 genes, 14.9%	3.37e-07
cation binding	F	172 out of 675 genes, 25.5%	3425 out of 20288 genes, 16.9%	1.14e-06
oxidoreductase activity	F	99 out of 675 genes, 14.7%	1746 out of 20288 genes, 8.6%	1.86e-05
transition metal ion binding	F	107 out of 675 genes, 15.9%	2017 out of 20288 genes, 9.9%	0.00014
ammonia-lyase activity	F	5 out of 675 genes, 0.7%	13 out of 20288 genes, 0.1%	0.00819
terpene metabolic process	P	6 out of 547 genes, 1.1%	10 out of 16683 genes, 0.1%	8.51e-05
terpene biosynthetic process	P	6 out of 547 genes, 1.1%	10 out of 16683 genes, 0.1%	8.51e-05
generation of precursor metabolites and energy	P	39 out of 547 genes, 7.1%	539 out of 16683 genes, 3.2%	0.00125
diterpenoid metabolic process	P	10 out of 547 genes, 1.8%	53 out of 16683 genes, 0.3%	0.00271
isoprenoid metabolic process	P	16 out of 547 genes, 2.9%	145 out of 16683 genes, 0.9%	0.00836
terpenoid metabolic process	P	14 out of 547 genes, 2.6%	123 out of 16683 genes, 0.7%	0.01913
TMC 24 h Nip-VS-241
plastid	C	288 out of 990 genes, 29.1%	2486 out of 27263 genes, 9.1%	1.27e-73
plastid part	C	165 out of 990 genes, 16.7%	1084 out of 27263 genes, 4.0%	1.44e-55
chloroplast	C	102 out of 990 genes, 10.3%	509 out of 27263 genes, 1.9%	2.31e-44
chloroplast part	C	100 out of 990 genes, 10.1%	493 out of 27263 genes, 1.8%	5.9e-44
cytoplasmic part	C	571 out of 990 genes, 57.7%	10011 out of 27263 genes, 36.7%	2.03e-40
cytoplasm	C	571 out of 990 genes, 57.7%	10024 out of 27263 genes, 36.8%	3.16e-40
thylakoid	C	94 out of 990 genes, 9.5%	493 out of 27263 genes, 1.8%	7.8e-39
plastid thylakoid	C	88 out of 990 genes, 8.9%	443 out of 27263 genes, 1.6%	1e-37
organelle subcompartment	C	88 out of 990 genes, 8.9%	443 out of 27263 genes, 1.6%	1e-37
chloroplast thylakoid	C	85 out of 990 genes, 8.6%	420 out of 27263 genes, 1.5%	4.86e-37
intracellular organelle part	C	196 out of 990 genes, 19.8%	2049 out of 27263 genes, 7.5%	3.54e-35
organelle part	C	204 out of 990 genes, 20.6%	2345 out of 27263 genes, 8.6%	6.62e-31
plastid stroma	C	67 out of 990 genes, 6.8%	456 out of 27263 genes, 1.7%	1.36e-20
photosystem	C	32 out of 990 genes, 3.2%	106 out of 27263 genes, 0.4%	4.86e-19
thylakoid part	C	40 out of 990 genes, 4.0%	177 out of 27263 genes, 0.6%	8.14e-19
photosynthetic membrane	C	34 out of 990 genes, 3.4%	134 out of 27263 genes, 0.5%	1.34e-17
plastid envelope	C	57 out of 990 genes, 5.8%	455 out of 27263 genes, 1.7%	3.64e-14
envelope	C	67 out of 990 genes, 6.8%	754 out of 27263 genes, 2.8%	1.61e-09
organelle envelope	C	66 out of 990 genes, 6.7%	741 out of 27263 genes, 2.7%	2.07e-09
photosystem I	C	8 out of 990 genes, 0.8%	13 out of 27263 genes, 0.0%	3.02e-07
membrane part	C	111 out of 990 genes, 11.2%	1874 out of 27263 genes, 6.9%	2.13e-05
chloroplast stroma	C	11 out of 990 genes, 1.1%	49 out of 27263 genes, 0.2%	0.0001
photosystem II	C	10 out of 990 genes, 1.0%	51 out of 27263 genes, 0.2%	0.00118
intrinsic to membrane	C	86 out of 990 genes, 8.7%	1487 out of 27263 genes, 5.5%	0.00132
membrane	C	175 out of 990 genes, 17.7%	3579 out of 27263 genes, 13.1%	0.00188
chloroplast envelope	C	9 out of 990 genes, 0.9%	49 out of 27263 genes, 0.2%	0.00553
peroxisome	C	9 out of 990 genes, 0.9%	59 out of 27263 genes, 0.2%	0.02446
extracellular region	C	20 out of 990 genes, 2.0%	231 out of 27263 genes, 0.8%	0.02971
macromolecular complex	C	93 out of 990 genes, 9.4%	1796 out of 27263 genes, 6.6%	0.03317
tetrapyrrole binding	F	11 out of 805 genes, 1.4%	28 out of 20288 genes, 0.1%	9.17e-07
oxidoreductase activity	F	100 out of 805 genes, 12.4%	1746 out of 20288 genes, 8.6%	0.02542
porphyrin-containing compound metabolic process	P	25 out of 702 genes, 3.6%	102 out of 16683 genes, 0.6%	2.49e-10
tetrapyrrole metabolic process	P	25 out of 702 genes, 3.6%	105 out of 16683 genes, 0.6%	5.04e-10
generation of precursor metabolites and energy	P	60 out of 702 genes, 8.5%	539 out of 16683 genes, 3.2%	2.43e-09
porphyrin-containing compound biosynthetic process	P	18 out of 702 genes, 2.6%	65 out of 16683 genes, 0.4%	5.1e-08
tetrapyrrole biosynthetic process	P	18 out of 702 genes, 2.6%	68 out of 16683 genes, 0.4%	1.16e-07
photosynthesis	P	19 out of 702 genes, 2.7%	78 out of 16683 genes, 0.5%	1.75e-07
photosynthesis, light reaction	P	18 out of 702 genes, 2.6%	70 out of 16683 genes, 0.4%	1.95e-07
cofactor metabolic process	P	34 out of 702 genes, 4.8%	283 out of 16683 genes, 1.7%	1.74e-05
cofactor biosynthetic process	P	25 out of 702 genes, 3.6%	181 out of 16683 genes, 1.1%	7.9e-05
heterocycle metabolic process	P	63 out of 702 genes, 9.0%	790 out of 16683 genes, 4.7%	0.00036
photosynthesis, light harvesting	P	6 out of 702 genes, 0.9%	18 out of 16683 genes, 0.1%	0.03109
cell killing	P	3 out of 702 genes, 0.4%	3 out of 16683 genes, 0.0%	0.03531
photosynthetic electron transport chain	P	9 out of 702 genes, 1.3%	45 out of 16683 genes, 0.3%	0.04247
TMC 48 h Nip-VS-241
cytoplasmic vesicle	C	132 out of 288 genes, 45.8%	6541 out of 27263 genes, 24.0%	1.63e-14
vesicle	C	132 out of 288 genes, 45.8%	6549 out of 27263 genes, 24.0%	1.81e-14
cytoplasmic part	C	158 out of 288 genes, 54.9%	10011 out of 27263 genes, 36.7%	1.12e-08
cytoplasm	C	158 out of 288 genes, 54.9%	10024 out of 27263 genes, 36.8%	1.25e-08
extracellular region	C	9 out of 288 genes, 3.1%	231 out of 27263 genes, 0.8%	0.03901
ion binding	F	65 out of 236 genes, 27.5%	3685 out of 20288 genes, 18.2%	0.02428
iron ion binding	F	16 out of 236 genes, 6.8%	525 out of 20288 genes, 2.6%	0.04692
terpene metabolic process	P	4 out of 183 genes, 2.2%	10 out of 16683 genes, 0.1%	0.0006
terpene biosynthetic process	P	4 out of 183 genes, 2.2%	10 out of 16683 genes, 0.1%	0.0006
isoprenoid biosynthetic process	P	5 out of 183 genes, 2.7%	45 out of 16683 genes, 0.3%	0.02767
isoprenoid metabolic process	P	8 out of 183 genes, 4.4%	145 out of 16683 genes, 0.9%	0.04289
TMC 72 h Nip-VS-241
plastid	C	192 out of 613 genes, 31.3%	2486 out of 27263 genes, 9.1%	7.85e-54
plastid part	C	108 out of 613 genes, 17.6%	1084 out of 27263 genes, 4.0%	5.69e-38
thylakoid	C	71 out of 613 genes, 11.6%	493 out of 27263 genes, 1.8%	1.81e-34
chloroplast	C	67 out of 613 genes, 10.9%	509 out of 27263 genes, 1.9%	5.09e-30
plastid thylakoid	C	62 out of 613 genes, 10.1%	443 out of 27263 genes, 1.6%	3.25e-29
organelle subcompartment	C	62 out of 613 genes, 10.1%	443 out of 27263 genes, 1.6%	3.25e-29
chloroplast thylakoid	C	60 out of 613 genes, 9.8%	420 out of 27263 genes, 1.5%	9.81e-29
chloroplast part	C	64 out of 613 genes, 10.4%	493 out of 27263 genes, 1.8%	2.88e-28
cytoplasmic part	C	358 out of 613 genes, 58.4%	10011 out of 27263 genes, 36.7%	1.61e-26
cytoplasm	C	358 out of 613 genes, 58.4%	10024 out of 27263 genes, 36.8%	2.13e-26
plastid stroma	C	52 out of 613 genes, 8.5%	456 out of 27263 genes, 1.7%	3.66e-20
intracellular organelle part	C	115 out of 613 genes, 18.8%	2049 out of 27263 genes, 7.5%	2.3e-18
organelle part	C	121 out of 613 genes, 19.7%	2345 out of 27263 genes, 8.6%	1.63e-16
thylakoid part	C	26 out of 613 genes, 4.2%	177 out of 27263 genes, 0.6%	2.08e-12
photosystem	C	19 out of 613 genes, 3.1%	106 out of 27263 genes, 0.4%	1.57e-10
photosynthetic membrane	C	20 out of 613 genes, 3.3%	134 out of 27263 genes, 0.5%	1.4e-09
plastid envelope	C	35 out of 613 genes, 5.7%	455 out of 27263 genes, 1.7%	1.91e-08
cytoplasmic chromosome	C	8 out of 613 genes, 1.3%	24 out of 27263 genes, 0.1%	1.97e-06
photosystem I	C	6 out of 613 genes, 1.0%	13 out of 27263 genes, 0.0%	1.11e-05
organelle envelope	C	40 out of 613 genes, 6.5%	741 out of 27263 genes, 2.7%	2.23e-05
envelope	C	40 out of 613 genes, 6.5%	754 out of 27263 genes, 2.8%	3.47e-05
photosystem II	C	9 out of 613 genes, 1.5%	51 out of 27263 genes, 0.2%	0.0001
ribonucleoprotein complex	C	34 out of 613 genes, 5.5%	643 out of 27263 genes, 2.4%	0.00026
macromolecular complex	C	68 out of 613 genes, 11.1%	1796 out of 27263 genes, 6.6%	0.00107
organellar large ribosomal subunit	C	3 out of 613 genes, 0.5%	6 out of 27263 genes, 0.0%	0.01268
intracellular organelle	C	537 out of 613 genes, 87.6%	22545 out of 27263 genes, 82.7%	0.02706
organelle	C	538 out of 613 genes, 87.8%	22613 out of 27263 genes, 82.9%	0.03129
oxidoreductase activity	F	76 out of 458 genes, 16.6%	1746 out of 20288 genes, 8.6%	2.82e-06
cation binding	F	124 out of 458 genes, 27.1%	3425 out of 20288 genes, 16.9%	3.09e-06
ion binding	F	127 out of 458 genes, 27.7%	3685 out of 20288 genes, 18.2%	3.46e-05
iron ion binding	F	31 out of 458 genes, 6.8%	525 out of 20288 genes, 2.6%	0.00018
metal ion binding	F	106 out of 458 genes, 23.1%	3018 out of 20288 genes, 14.9%	0.0002
structural molecule activity	F	28 out of 458 genes, 6.1%	510 out of 20288 genes, 2.5%	0.00229
RNA binding	F	23 out of 458 genes, 5.0%	424 out of 20288 genes, 2.1%	0.01568
generation of precursor metabolites and energy	P	36 out of 389 genes, 9.3%	539 out of 16683 genes, 3.2%	4.87e-06
cellular component biogenesis	P	25 out of 389 genes, 6.4%	286 out of 16683 genes, 1.7%	5.08e-06
cellular component biogenesis at cellular level	P	16 out of 389 genes, 4.1%	171 out of 16683 genes, 1.0%	0.00084
ribonucleoprotein complex biogenesis	P	14 out of 389 genes, 3.6%	133 out of 16683 genes, 0.8%	0.00089
photosynthesis, light reaction	P	10 out of 389 genes, 2.6%	70 out of 16683 genes, 0.4%	0.00157
NADH dehydrogenase complex assembly	P	3 out of 389 genes, 0.8%	3 out of 16683 genes, 0.0%	0.0041
photosynthesis	P	10 out of 389 genes, 2.6%	78 out of 16683 genes, 0.5%	0.00423
