# Supplementary material for: Transcriptome Analysis Highlights Defense and Signaling Pathways Mediated by Rice pi21 Gene with Partial Resistance to Magnaporthe oryzae
Source: Front Plant Sci. 2016 Dec 8;7:1834. doi: 10.3389/fpls.2016.01834 (PMC5143348; doi:10.3389/fpls.2016.01834)
Supplement: Supplementary Table S8 — KEGG enrichment analysis for 6865 DEGs between the Pi21—RNAi line and Nipponbare. KO pathways with Q-value ≤ 0.05 were regarded as significantly enriched KO. [file Table8.xlsx]

## Sheet: Sheet1
Supplemental Table S8 KEGG enrichment analysis for 6,865 DEGs between the Pi21–RNAi line and Nipponbare. KO pathways with Q-value≤0.05 were regarded as significantly enriched KO.
GUY 0 h Nip-VS-241
#	Pathway	DEGs with pathway annotation (390)	All genes with pathway annotation (28280)	Qvalue	Pathway ID
1	Ribosome	50 (12.82%)	542 (1.92%)	1.52488e-24	ko03010
GUY 12 h Nip-VS-241
#	Pathway	DEGs with pathway annotation (584)	All genes with pathway annotation (28280)	Qvalue	Pathway ID
1	Plant-pathogen interaction	117 (20.03%)	2362 (8.35%)	3.30243e-17	ko04626
2	Diterpenoid biosynthesis	31 (5.31%)	222 (0.79%)	2.42919e-15	ko00904
3	Limonene and pinene degradation	27 (4.62%)	228 (0.81%)	8.94603e-12	ko00903
4	Stilbenoid, diarylheptanoid and gingerol biosynthesis	33 (5.65%)	346 (1.22%)	8.94603e-12	ko00945
5	Biosynthesis of secondary metabolites	148 (25.34%)	4372 (15.46%)	5.88149e-09	ko01110
6	Flavonoid biosynthesis	27 (4.62%)	351 (1.24%)	9.86791e-08	ko00941
7	Isoflavonoid biosynthesis	16 (2.74%)	139 (0.49%)	4.54191e-07	ko00943
8	Metabolic pathways	185 (31.68%)	6588 (23.3%)	2.17182e-05	ko01100
9	Flavone and flavonol biosynthesis	14 (2.4%)	192 (0.68%)	0.000541972	ko00944
10	ABC transporters	16 (2.74%)	255 (0.9%)	0.000883853	ko02010
11	Cutin, suberine and wax biosynthesis	13 (2.23%)	181 (0.64%)	0.00095143	ko00073
12	Plant hormone signal transduction	54 (9.25%)	1560 (5.52%)	0.00125753	ko04075
13	Brassinosteroid biosynthesis	8 (1.37%)	81 (0.29%)	0.00203609	ko00905
14	RNA polymerase	20 (3.42%)	432 (1.53%)	0.00520955	ko03020
15	Fatty acid elongation	7 (1.2%)	74 (0.26%)	0.00549614	ko00062
16	Galactose metabolism	10 (1.71%)	155 (0.55%)	0.00907078	ko00052
17	Phenylpropanoid biosynthesis	24 (4.11%)	596 (2.11%)	0.00924709	ko00940
18	Amino sugar and nucleotide sugar metabolism	15 (2.57%)	329 (1.16%)	0.0204832	ko00520
19	Nitrogen metabolism	7 (1.2%)	97 (0.34%)	0.0206646	ko00910
20	Phenylalanine metabolism	13 (2.23%)	279 (0.99%)	0.0276259	ko00360
21	Phenylalanine, tyrosine and tryptophan biosynthesis	7 (1.2%)	105 (0.37%)	0.0287987	ko00400
GUY 24 h Nip-VS-241
#	Pathway	DEGs with pathway annotation (507)	All genes with pathway annotation (28280)	Qvalue	Pathway ID
1	Diterpenoid biosynthesis	34 (6.71%)	222 (0.79%)	9.14243e-20	ko00904
2	Limonene and pinene degradation	26 (5.13%)	228 (0.81%)	4.31796e-12	ko00903
3	Stilbenoid, diarylheptanoid and gingerol biosynthesis	31 (6.11%)	346 (1.22%)	8.65605e-12	ko00945
4	Flavonoid biosynthesis	27 (5.33%)	351 (1.24%)	7.45114e-09	ko00941
5	Biosynthesis of secondary metabolites	129 (25.44%)	4372 (15.46%)	6.53045e-08	ko01110
6	Metabolic pathways	175 (34.52%)	6588 (23.3%)	8.97136e-08	ko01100
7	Isoflavonoid biosynthesis	14 (2.76%)	139 (0.49%)	3.33823e-06	ko00943
8	Plant-pathogen interaction	74 (14.6%)	2362 (8.35%)	2.27271e-05	ko04626
9	Flavone and flavonol biosynthesis	14 (2.76%)	192 (0.68%)	0.000122132	ko00944
10	Cutin, suberine and wax biosynthesis	12 (2.37%)	181 (0.64%)	0.00116216	ko00073
11	ABC transporters	12 (2.37%)	255 (0.9%)	0.0220862	ko02010
12	Phenylpropanoid biosynthesis	21 (4.14%)	596 (2.11%)	0.02416	ko00940
13	Glyoxylate and dicarboxylate metabolism	8 (1.58%)	143 (0.51%)	0.0327706	ko00630
14	Sesquiterpenoid and triterpenoid biosynthesis	5 (0.99%)	60 (0.21%)	0.0327706	ko00909
GUY 48 h Nip-VS-241
#	Pathway	DEGs with pathway annotation (508)	All genes with pathway annotation (28280)	Qvalue	Pathway ID
1	Plant-pathogen interaction	94 (18.5%)	2362 (8.35%)	1.62724e-11	ko04626
2	Diterpenoid biosynthesis	22 (4.33%)	222 (0.79%)	5.40614e-09	ko00904
3	Plant hormone signal transduction	63 (12.4%)	1560 (5.52%)	5.28062e-08	ko04075
4	Stilbenoid, diarylheptanoid and gingerol biosynthesis	24 (4.72%)	346 (1.22%)	5.14825e-07	ko00945
5	Phenylpropanoid biosynthesis	32 (6.3%)	596 (2.11%)	9.02632e-07	ko00940
6	Limonene and pinene degradation	18 (3.54%)	228 (0.81%)	2.97676e-06	ko00903
7	Flavone and flavonol biosynthesis	16 (3.15%)	192 (0.68%)	5.6904e-06	ko00944
8	Flavonoid biosynthesis	22 (4.33%)	351 (1.24%)	5.6904e-06	ko00941
9	Phenylalanine metabolism	18 (3.54%)	279 (0.99%)	3.68818e-05	ko00360
10	Biosynthesis of secondary metabolites	115 (22.64%)	4372 (15.46%)	0.000105393	ko01110
11	ABC transporters	16 (3.15%)	255 (0.9%)	0.000147171	ko02010
12	Protein processing in endoplasmic reticulum	24 (4.72%)	614 (2.17%)	0.00277587	ko04141
13	Isoflavonoid biosynthesis	9 (1.77%)	139 (0.49%)	0.00684771	ko00943
14	Cutin, suberine and wax biosynthesis	10 (1.97%)	181 (0.64%)	0.0113176	ko00073
15	Metabolic pathways	143 (28.15%)	6588 (23.3%)	0.0374748	ko01100
16	Amino sugar and nucleotide sugar metabolism	13 (2.56%)	329 (1.16%)	0.0408924	ko00520
GUY 72 h Nip-VS-241
#	Pathway	DEGs with pathway annotation (2008)	All genes with pathway annotation (28280)	Qvalue	Pathway ID
1	Photosynthesis	49 (2.44%)	175 (0.62%)	3.90165e-15	ko00195
2	Phenylpropanoid biosynthesis	92 (4.58%)	596 (2.11%)	8.29829e-11	ko00940
3	Photosynthesis - antenna proteins	16 (0.8%)	29 (0.1%)	4.39641e-10	ko00196
4	Flavonoid biosynthesis	62 (3.09%)	351 (1.24%)	7.21378e-10	ko00941
5	Stilbenoid, diarylheptanoid and gingerol biosynthesis	58 (2.89%)	346 (1.22%)	2.02528e-08	ko00945
6	Biosynthesis of secondary metabolites	402 (20.02%)	4372 (15.46%)	1.62089e-07	ko01110
7	Metabolic pathways	569 (28.34%)	6588 (23.3%)	4.89782e-07	ko01100
8	Carbon fixation in photosynthetic organisms	33 (1.64%)	162 (0.57%)	4.89782e-07	ko00710
9	Limonene and pinene degradation	40 (1.99%)	228 (0.81%)	1.28003e-06	ko00903
10	Isoflavonoid biosynthesis	29 (1.44%)	139 (0.49%)	1.52091e-06	ko00943
11	Phenylalanine metabolism	45 (2.24%)	279 (0.99%)	2.19175e-06	ko00360
12	ABC transporters	40 (1.99%)	255 (0.9%)	1.9193e-05	ko02010
13	Porphyrin and chlorophyll metabolism	24 (1.2%)	134 (0.47%)	0.000215248	ko00860
14	Plant-pathogen interaction	218 (10.86%)	2362 (8.35%)	0.000247074	ko04626
15	Flavone and flavonol biosynthesis	30 (1.49%)	192 (0.68%)	0.00030258	ko00944
16	Vitamin B6 metabolism	10 (0.5%)	32 (0.11%)	0.000361398	ko00750
17	Glutathione metabolism	29 (1.44%)	193 (0.68%)	0.000729678	ko00480
18	Biosynthesis of unsaturated fatty acids	17 (0.85%)	87 (0.31%)	0.000770285	ko01040
19	Nitrogen metabolism	18 (0.9%)	97 (0.34%)	0.000930923	ko00910
20	alpha-Linolenic acid metabolism	25 (1.25%)	170 (0.6%)	0.00251063	ko00592
21	Diterpenoid biosynthesis	30 (1.49%)	222 (0.79%)	0.00297668	ko00904
22	Fatty acid biosynthesis	12 (0.6%)	58 (0.21%)	0.00360167	ko00061
23	Benzoxazinoid biosynthesis	18 (0.9%)	112 (0.4%)	0.00471305	ko00402
24	Glyoxylate and dicarboxylate metabolism	21 (1.05%)	143 (0.51%)	0.00580958	ko00630
25	Ribosome	58 (2.89%)	542 (1.92%)	0.00580958	ko03010
26	Plant hormone signal transduction	142 (7.07%)	1560 (5.52%)	0.00589465	ko04075
27	Brassinosteroid biosynthesis	14 (0.7%)	81 (0.29%)	0.00707687	ko00905
28	Amino sugar and nucleotide sugar metabolism	38 (1.89%)	329 (1.16%)	0.00924532	ko00520
29	Isoquinoline alkaloid biosynthesis	9 (0.45%)	52 (0.18%)	0.0425807	ko00950
TMC 0 h Nip-VS-241
#	Pathway	DEGs with pathway annotation (222)	All genes with pathway annotation (28280)	Qvalue	Pathway ID
1	Diterpenoid biosynthesis	12 (5.41%)	222 (0.79%)	1.71493e-05	ko00904
2	Flavone and flavonol biosynthesis	10 (4.5%)	192 (0.68%)	0.000125319	ko00944
3	Stilbenoid, diarylheptanoid and gingerol biosynthesis	10 (4.5%)	346 (1.22%)	0.00793097	ko00945
4	Limonene and pinene degradation	8 (3.6%)	228 (0.81%)	0.00793097	ko00903
5	Flavonoid biosynthesis	10 (4.5%)	351 (1.24%)	0.00793097	ko00941
6	Biosynthesis of secondary metabolites	53 (23.87%)	4372 (15.46%)	0.00895628	ko01110
7	Phenylpropanoid biosynthesis	13 (5.86%)	596 (2.11%)	0.0107123	ko00940
8	Brassinosteroid biosynthesis	4 (1.8%)	81 (0.29%)	0.038838	ko00905
TMC 12 h Nip-VS-241
#	Pathway	DEGs with pathway annotation (862)	All genes with pathway annotation (28280)	Qvalue	Pathway ID
1	Diterpenoid biosynthesis	36 (4.18%)	222 (0.79%)	1.34784e-14	ko00904
2	Stilbenoid, diarylheptanoid and gingerol biosynthesis	45 (5.22%)	346 (1.22%)	1.34784e-14	ko00945
3	Limonene and pinene degradation	33 (3.83%)	228 (0.81%)	4.2359e-12	ko00903
4	Biosynthesis of secondary metabolites	214 (24.83%)	4372 (15.46%)	7.77424e-12	ko01110
5	Flavonoid biosynthesis	40 (4.64%)	351 (1.24%)	1.9849e-11	ko00941
6	Plant-pathogen interaction	131 (15.2%)	2362 (8.35%)	2.24526e-10	ko04626
7	Metabolic pathways	276 (32.02%)	6588 (23.3%)	2.6946e-08	ko01100
8	Phenylpropanoid biosynthesis	46 (5.34%)	596 (2.11%)	1.3542e-07	ko00940
9	Phenylalanine metabolism	28 (3.25%)	279 (0.99%)	4.70021e-07	ko00360
10	Isoflavonoid biosynthesis	16 (1.86%)	139 (0.49%)	5.88693e-05	ko00943
11	Flavone and flavonol biosynthesis	19 (2.2%)	192 (0.68%)	6.98433e-05	ko00944
12	Nitrogen metabolism	12 (1.39%)	97 (0.34%)	0.000349033	ko00910
13	Amino sugar and nucleotide sugar metabolism	24 (2.78%)	329 (1.16%)	0.000673447	ko00520
14	Photosynthesis - antenna proteins	6 (0.7%)	29 (0.1%)	0.0015548	ko00196
15	Plant hormone signal transduction	72 (8.35%)	1560 (5.52%)	0.00223406	ko04075
16	Cutin, suberine and wax biosynthesis	15 (1.74%)	181 (0.64%)	0.00304227	ko00073
17	alpha-Linolenic acid metabolism	14 (1.62%)	170 (0.6%)	0.00465371	ko00592
18	Benzoxazinoid biosynthesis	10 (1.16%)	112 (0.4%)	0.0133478	ko00402
19	Ascorbate and aldarate metabolism	12 (1.39%)	154 (0.54%)	0.0151007	ko00053
20	Photosynthesis	13 (1.51%)	175 (0.62%)	0.0151007	ko00195
21	RNA polymerase	23 (2.67%)	432 (1.53%)	0.0372115	ko03020
TMC 24 h Nip-VS-241
#	Pathway	DEGs with pathway annotation (967)	All genes with pathway annotation (28280)	Qvalue	Pathway ID
1	Photosynthesis	37 (3.83%)	175 (0.62%)	4.46077e-17	ko00195
2	Photosynthesis - antenna proteins	15 (1.55%)	29 (0.1%)	2.66227e-13	ko00196
3	Porphyrin and chlorophyll metabolism	19 (1.96%)	134 (0.47%)	6.27663e-06	ko00860
4	Carbon fixation in photosynthetic organisms	20 (2.07%)	162 (0.57%)	2.20011e-05	ko00710
5	Metabolic pathways	287 (29.68%)	6588 (23.3%)	3.9083e-05	ko01100
6	Glyoxylate and dicarboxylate metabolism	18 (1.86%)	143 (0.51%)	3.9083e-05	ko00630
7	Amino sugar and nucleotide sugar metabolism	27 (2.79%)	329 (1.16%)	0.000471716	ko00520
8	Fatty acid biosynthesis	8 (0.83%)	58 (0.21%)	0.0111873	ko00061
9	Stilbenoid, diarylheptanoid and gingerol biosynthesis	24 (2.48%)	346 (1.22%)	0.0117359	ko00945
10	Biosynthesis of secondary metabolites	185 (19.13%)	4372 (15.46%)	0.0117359	ko01110
11	Limonene and pinene degradation	17 (1.76%)	228 (0.81%)	0.0243959	ko00903
12	Glutathione metabolism	15 (1.55%)	193 (0.68%)	0.0266056	ko00480
TMC 48 h Nip-VS-241
#	Pathway	DEGs with pathway annotation (309)	All genes with pathway annotation (28280)	Qvalue	Pathway ID
1	Plant-pathogen interaction	61 (19.74%)	2362 (8.35%)	1.74881e-08	ko04626
2	Stilbenoid, diarylheptanoid and gingerol biosynthesis	17 (5.5%)	346 (1.22%)	1.05773e-05	ko00945
3	Flavonoid biosynthesis	17 (5.5%)	351 (1.24%)	1.05773e-05	ko00941
4	Phenylpropanoid biosynthesis	21 (6.8%)	596 (2.11%)	6.17069e-05	ko00940
5	Limonene and pinene degradation	12 (3.88%)	228 (0.81%)	0.000144399	ko00903
6	ABC transporters	12 (3.88%)	255 (0.9%)	0.000366487	ko02010
7	Diterpenoid biosynthesis	11 (3.56%)	222 (0.79%)	0.000424885	ko00904
8	Biosynthesis of secondary metabolites	69 (22.33%)	4372 (15.46%)	0.00790393	ko01110
9	Isoflavonoid biosynthesis	7 (2.27%)	139 (0.49%)	0.00790393	ko00943
10	Flavone and flavonol biosynthesis	8 (2.59%)	192 (0.68%)	0.0106247	ko00944
11	Plant hormone signal transduction	29 (9.39%)	1560 (5.52%)	0.0285765	ko04075
12	Metabolic pathways	92 (29.77%)	6588 (23.3%)	0.0333756	ko01100
13	Carotenoid biosynthesis	9 (2.91%)	294 (1.04%)	0.0333756	ko00906
TMC 72 h Nip-VS-241
#	Pathway	DEGs with pathway annotation (567)	All genes with pathway annotation (28280)	Qvalue	Pathway ID
1	Photosynthesis	23 (4.06%)	175 (0.62%)	1.12658e-10	ko00195
2	Metabolic pathways	182 (32.1%)	6588 (23.3%)	4.21832e-05	ko01100
3	alpha-Linolenic acid metabolism	15 (2.65%)	170 (0.6%)	6.369e-05	ko00592
4	ABC transporters	17 (3%)	255 (0.9%)	0.000409913	ko02010
5	Photosynthesis - antenna proteins	6 (1.06%)	29 (0.1%)	0.000409913	ko00196
6	Nitrogen metabolism	10 (1.76%)	97 (0.34%)	0.000430331	ko00910
7	Glutathione metabolism	14 (2.47%)	193 (0.68%)	0.00055317	ko00480
8	Biosynthesis of secondary metabolites	123 (21.69%)	4372 (15.46%)	0.000568042	ko01110
9	Porphyrin and chlorophyll metabolism	10 (1.76%)	134 (0.47%)	0.00430535	ko00860
10	Isoflavonoid biosynthesis	10 (1.76%)	139 (0.49%)	0.00493318	ko00943
11	Phenylalanine metabolism	15 (2.65%)	279 (0.99%)	0.00493318	ko00360
12	Diterpenoid biosynthesis	13 (2.29%)	222 (0.79%)	0.00493318	ko00904
13	Stilbenoid, diarylheptanoid and gingerol biosynthesis	17 (3%)	346 (1.22%)	0.0053662	ko00945
14	Phenylpropanoid biosynthesis	24 (4.23%)	596 (2.11%)	0.00780811	ko00940
15	Brassinosteroid biosynthesis	7 (1.23%)	81 (0.29%)	0.0081679	ko00905
16	Ribosome	22 (3.88%)	542 (1.92%)	0.00969623	ko03010
17	Plant-pathogen interaction	68 (11.99%)	2362 (8.35%)	0.00969623	ko04626
18	Limonene and pinene degradation	12 (2.12%)	228 (0.81%)	0.0130082	ko00903

## Sheet: Sheet2
Supplemental Table S8 KEGG enrichment analysis for 1,109 DEGs between the Pi21–RNAi line and Nipponbare. KO pathways with Q-value≤0.05 were regarded as significantly enriched KO. The ID of pathway and DEGs were listed.
0 h Nip-VS-241
#	Pathway	DEGs with pathway annotation (48)	All genes with pathway annotation (21158)	Qvalue	Pathway ID	Differentially expressed genes
1	Plant-pathogen interaction	12 (25%)	1947 (9.2%)	0.0440706	ko04626	LOC_Os11g11960.1, LOC_Os11g40970.1, LOC_Os11g11580.1, LOC_Os04g53998.1, LOC_Os06g15730.1, LOC_Os11g12000.1, LOC_Os11g44680.1, LOC_Os08g19980.1, LOC_Os12g17430.1, LOC_Os08g20000.1, LOC_Os07g10850.1, LOC_Os12g12120.1
12h Nip-VS-241
#	Pathway	DEGs with pathway annotation (168)	All genes with pathway annotation (21158)	Qvalue	Pathway ID	Differentially expressed genes
1	Diterpenoid biosynthesis	21 (12.5%)	176 (0.83%)	4.53075e-17	ko00904	LOC_Os06g39780.1, LOC_Os04g33240.1, LOC_Os04g10010.1, LOC_Os08g39660.1, LOC_Os08g39730.1, LOC_Os02g36110.1, LOC_Os04g10160.1, LOC_Os03g39690.1, LOC_Os07g11739.1, LOC_Os02g36070.1, LOC_Os04g10060.1, LOC_Os04g09920.1, LOC_Os02g36280.1, LOC_Os07g46846.1, LOC_Os06g37224.1, LOC_Os02g36190.1, LOC_Os02g36210.1, LOC_Os07g11870.1, LOC_Os10g30410.1, LOC_Os04g09900.1, LOC_Os02g36030.1
2	Biosynthesis of secondary metabolites	67 (39.88%)	3077 (14.54%)	2.56211e-14	ko01110	LOC_Os01g18860.1, LOC_Os07g26540.1, LOC_Os07g10850.1, LOC_Os04g18770.1, LOC_Os01g65260.1, LOC_Os05g41640.2, LOC_Os07g06830.1, LOC_Os06g39780.1, LOC_Os03g52170.1, LOC_Os11g47500.1, LOC_Os11g47510.1, LOC_Os01g10040.2, LOC_Os02g50600.1, LOC_Os02g01890.1, LOC_Os05g30760.1, LOC_Os02g45660.1, LOC_Os04g33240.1, LOC_Os06g23114.1, LOC_Os09g28650.1, LOC_Os11g32650.1, LOC_Os01g06660.1, LOC_Os11g47520.1, LOC…
3	Limonene and pinene degradation	17 (10.12%)	186 (0.88%)	3.37312e-12	ko00903	LOC_Os06g39780.1, LOC_Os02g01890.1, LOC_Os12g05440.1, LOC_Os08g39660.1, LOC_Os08g39730.1, LOC_Os07g26870.1, LOC_Os02g36110.1, LOC_Os04g10160.1, LOC_Os03g39690.1, LOC_Os07g11739.1, LOC_Os02g36070.1, LOC_Os04g09920.1, LOC_Os02g36280.1, LOC_Os02g36190.1, LOC_Os07g11870.1, LOC_Os10g30410.1, LOC_Os02g36030.1
4	Stilbenoid, diarylheptanoid and gingerol biosynthesis	19 (11.31%)	276 (1.3%)	1.46814e-11	ko00945	LOC_Os06g39780.1, LOC_Os02g01890.1, LOC_Os08g02030.1, LOC_Os12g05440.1, LOC_Os08g39660.1, LOC_Os08g39730.1, LOC_Os07g26870.1, LOC_Os02g36110.1, LOC_Os04g10160.1, LOC_Os03g39690.1, LOC_Os07g11739.1, LOC_Os02g36070.1, LOC_Os04g09920.1, LOC_Os02g36280.1, LOC_Os02g36190.1, LOC_Os07g11870.1, LOC_Os10g30410.1, LOC_Os04g56900.1, LOC_Os02g36030.1
5	Metabolic pathways	81 (48.21%)	4916 (23.23%)	1.62442e-11	ko01100	LOC_Os01g18860.1, LOC_Os07g26540.1, LOC_Os07g10850.1, LOC_Os04g18770.1, LOC_Os11g45180.1, LOC_Os08g20000.1, LOC_Os10g01480.1, LOC_Os08g19980.1, LOC_Os01g65260.1, LOC_Os05g23880.1, LOC_Os12g19470.1, LOC_Os01g31690.1, LOC_Os05g41640.2, LOC_Os12g19381.1, LOC_Os04g16680.1, LOC_Os06g39780.1, LOC_Os12g10580.1, LOC_Os03g52170.1, LOC_Os03g21560.1, LOC_Os01g63190.1, LOC_Os04g37430.1, LOC_Os07g37240.1, LOC…
6	Flavonoid biosynthesis	15 (8.93%)	280 (1.32%)	8.81688e-08	ko00941	LOC_Os06g39780.1, LOC_Os11g32650.1, LOC_Os08g02030.1, LOC_Os08g39660.1, LOC_Os07g34260.1, LOC_Os08g39730.1, LOC_Os02g36110.1, LOC_Os02g36070.1, LOC_Os04g49210.1, LOC_Os08g30100.1, LOC_Os02g36280.1, LOC_Os04g37490.1, LOC_Os01g13610.1, LOC_Os04g56900.1, LOC_Os02g36030.1
7	Isoflavonoid biosynthesis	10 (5.95%)	120 (0.57%)	4.34844e-07	ko00943	LOC_Os07g06830.1, LOC_Os09g28650.1, LOC_Os04g10160.1, LOC_Os03g39690.1, LOC_Os07g11739.1, LOC_Os04g09920.1, LOC_Os02g36190.1, LOC_Os07g34280.1, LOC_Os07g11870.1, LOC_Os10g30410.1
8	Flavone and flavonol biosynthesis	8 (4.76%)	156 (0.74%)	0.000326656	ko00944	LOC_Os06g39780.1, LOC_Os08g39660.1, LOC_Os08g39730.1, LOC_Os02g36110.1, LOC_Os02g36070.1, LOC_Os04g01470.1, LOC_Os02g36280.1, LOC_Os02g36030.1
9	Nitrogen metabolism	5 (2.98%)	86 (0.41%)	0.00500079	ko00910	LOC_Os02g52730.1, LOC_Os01g45274.1, LOC_Os08g36630.1, LOC_Os04g45970.1, LOC_Os04g45970.2
10	Carbon fixation in photosynthetic organisms	6 (3.57%)	135 (0.64%)	0.00540345	ko00710	LOC_Os12g19470.1, LOC_Os05g41640.2, LOC_Os12g19381.1, LOC_Os04g16680.1, LOC_Os12g10580.1, LOC_Os12g17600.1
11	Phenylpropanoid biosynthesis	11 (6.55%)	449 (2.12%)	0.00631853	ko00940	LOC_Os05g35290.1, LOC_Os04g59160.1, LOC_Os02g41670.1, LOC_Os08g34280.1, LOC_Os08g02030.1, LOC_Os11g02100.1, LOC_Os08g39730.1, LOC_Os04g10160.1, LOC_Os12g02060.1, LOC_Os09g38350.1, LOC_Os04g56900.1
12	Phenylalanine metabolism	7 (4.17%)	224 (1.06%)	0.0129409	ko00360	LOC_Os06g23114.1, LOC_Os05g35290.1, LOC_Os04g59160.1, LOC_Os02g41670.1, LOC_Os11g02100.1, LOC_Os12g02060.1, LOC_Os09g38350.1
13	alpha-Linolenic acid metabolism	5 (2.98%)	130 (0.61%)	0.0215315	ko00592	LOC_Os05g23880.1, LOC_Os04g37430.1, LOC_Os03g12500.1, LOC_Os02g12680.1, LOC_Os09g38350.1
14	Cutin, suberine and wax biosynthesis	5 (2.98%)	139 (0.66%)	0.0265345	ko00073	LOC_Os01g08380.1, LOC_Os12g05440.1, LOC_Os04g09260.1, LOC_Os07g26870.1, LOC_Os05g04930.1
15	ABC transporters	6 (3.57%)	226 (1.07%)	0.0461341	ko02010	LOC_Os03g29410.1, LOC_Os08g07010.1, LOC_Os01g42380.1, LOC_Os06g14260.1, LOC_Os02g42780.1, LOC_Os08g43120.1
24h Nip-VS-241
#	Pathway	DEGs with pathway annotation (90)	All genes with pathway annotation (21158)	Qvalue	Pathway ID	Differentially expressed genes
1	Carbon fixation in photosynthetic organisms	6 (6.67%)	135 (0.64%)	0.00138039	ko00710	LOC_Os12g19381.1, LOC_Os05g41640.2, LOC_Os10g21268.1, LOC_Os12g17600.1, LOC_Os12g10580.1, LOC_Os01g47080.1
2	Glyoxylate and dicarboxylate metabolism	5 (5.56%)	117 (0.55%)	0.00408631	ko00630	LOC_Os04g40990.1, LOC_Os12g19381.1, LOC_Os10g21268.1, LOC_Os12g17600.1, LOC_Os12g10580.1
3	Metabolic pathways	34 (37.78%)	4916 (23.23%)	0.0256957	ko01100	LOC_Os07g26540.1, LOC_Os01g18860.1, LOC_Os07g10850.1, LOC_Os03g44380.1, LOC_Os04g18770.1, LOC_Os05g43510.1, LOC_Os04g15920.1, LOC_Os05g06970.1, LOC_Os10g28350.1, LOC_Os06g15730.1, LOC_Os10g01480.1, LOC_Os09g23084.1, LOC_Os01g63180.1, LOC_Os04g58710.1, LOC_Os04g43800.1, LOC_Os07g05360.1, LOC_Os09g23540.1, LOC_Os06g37560.1, LOC_Os02g09220.1, LOC_Os04g40990.1, LOC_Os06g50370.1, LOC_Os03g21560.1, LOC…
72h Nip-VS-241
#	Pathway	DEGs with pathway annotation (378)	All genes with pathway annotation (21158)	Qvalue	Pathway ID	Differentially expressed genes
1	Photosynthesis	22 (5.82%)	124 (0.59%)	4.53932e-14	ko00195	LOC_Os07g05360.1, LOC_Os03g21560.1, LOC_Os03g45710.1, LOC_Os04g33830.1, LOC_Os01g64960.1, LOC_Os07g25430.1, LOC_Os03g56670.1, LOC_Os01g31690.1, LOC_Os12g23200.1, LOC_Os08g44680.1, LOC_Os05g48630.2, LOC_Os10g32300.1, LOC_Os08g02630.1, LOC_Os07g05480.1, LOC_Os07g04840.1, LOC_Os12g08770.1, LOC_Os04g44200.1, LOC_Os10g32540.1, LOC_Os08g25900.1, LOC_Os01g59090.1, LOC_Os06g01210.1, LOC_Os01g56680.1
2	alpha-Linolenic acid metabolism	14 (3.7%)	130 (0.61%)	4.00675e-06	ko00592	LOC_Os11g15340.2, LOC_Os02g02000.1, LOC_Os05g23880.1, LOC_Os05g32380.1, LOC_Os09g38350.1, LOC_Os06g21820.1, LOC_Os06g11210.1, LOC_Os06g13560.3, LOC_Os06g11200.1, LOC_Os12g37260.1, LOC_Os03g52860.1, LOC_Os06g11290.1, LOC_Os06g13390.1, LOC_Os06g11260.1
3	Photosynthesis - antenna proteins	6 (1.59%)	23 (0.11%)	7.31846e-05	ko00196	LOC_Os09g26810.1, LOC_Os01g41710.1, LOC_Os04g38410.1, LOC_Os07g37240.1, LOC_Os08g33820.1, LOC_Os06g21590.1
4	Metabolic pathways	124 (32.8%)	4916 (23.23%)	0.000269064	ko01100	LOC_Os11g45180.1, LOC_Os07g26540.1, LOC_Os07g10850.1, LOC_Os07g05360.1, LOC_Os09g35940.1, LOC_Os07g43370.1, LOC_Os08g37940.1, LOC_Os01g41710.1, LOC_Os10g35370.1, LOC_Os01g59840.1, LOC_Os03g36540.1, LOC_Os01g55110.1, LOC_Os03g21560.1, LOC_Os03g63970.1, LOC_Os06g02019.1, LOC_Os04g38410.1, LOC_Os07g37240.1, LOC_Os03g53710.1, LOC_Os11g29720.1, LOC_Os01g18320.1, LOC_Os06g04150.1, LOC_Os01g64960.1, LOC…
5	Ribosome	20 (5.29%)	413 (1.95%)	0.00107769	ko03010	LOC_Os05g49320.1, LOC_Os03g24020.1, LOC_Os03g15870.1, LOC_Os06g46930.1, LOC_Os01g47330.1, LOC_Os03g61260.1, LOC_Os03g17580.1, LOC_Os03g03360.1, LOC_Os02g15900.1, LOC_Os03g12020.1, LOC_Os02g51790.1, LOC_Os02g04460.1, LOC_Os02g57670.1, LOC_Os03g60100.1, LOC_Os03g03020.1, LOC_Os03g20100.1, LOC_Os03g49710.1, LOC_Os03g55930.1, LOC_Os03g10060.1, LOC_Os01g69950.1
6	Nitrogen metabolism	8 (2.12%)	86 (0.41%)	0.00227915	ko00910	LOC_Os02g52730.1, LOC_Os01g45274.1, LOC_Os04g53230.1, LOC_Os08g06530.1, LOC_Os11g32500.1, LOC_Os03g12290.1, LOC_Os01g48960.1, LOC_Os02g53130.1
7	Biosynthesis of secondary metabolites	79 (20.9%)	3077 (14.54%)	0.00601317	ko01110	LOC_Os07g26540.1, LOC_Os07g10850.1, LOC_Os09g35940.1, LOC_Os07g43370.1, LOC_Os10g35370.1, LOC_Os01g59840.1, LOC_Os03g36540.1, LOC_Os03g63970.1, LOC_Os06g02019.1, LOC_Os10g37180.1, LOC_Os03g53710.1, LOC_Os11g29720.1, LOC_Os01g18320.1, LOC_Os06g04150.1, LOC_Os07g09760.1, LOC_Os09g29490.1, LOC_Os06g43430.1, LOC_Os03g20700.1, LOC_Os01g25010.1, LOC_Os06g45370.1, LOC_Os05g33840.1, LOC_Os03g56869.1, LOC…
8	Porphyrin and chlorophyll metabolism	8 (2.12%)	111 (0.52%)	0.00967517	ko00860	LOC_Os07g43370.1, LOC_Os10g35370.1, LOC_Os03g36540.1, LOC_Os01g18320.1, LOC_Os06g04150.1, LOC_Os03g20700.1, LOC_Os04g52130.1, LOC_Os10g25040.1
