# Supplementary material for: Transcriptome Analysis Highlights Defense and Signaling Pathways Mediated by Rice pi21 Gene with Partial Resistance to Magnaporthe oryzae
Source: Front Plant Sci. 2016 Dec 8;7:1834. doi: 10.3389/fpls.2016.01834 (PMC5143348; doi:10.3389/fpls.2016.01834)
Supplement: Supplementary Table S9 — List of 71 DEGs enriched in the “plant—pathogen interaction” KEGG pathway. The gene ID, RPKM of genes, description, KEGG, GO annotation, and Blast nr are presented in this table. [file Table9.xlsx]

## Sheet: Sheet1
Supplementary Table S9 List of 71 DEGs enriched in the "plant–pathogen interaction" KEGG pathway. The gene ID, RPKM of genes, description, KEGG, GO annotation, and Blast nr are presented in this table.
0h
GeneID	GUY-241-0h_RPKM	GUY-241-12h_RPKM	GUY-241-24h_RPKM	GUY-241-48h_RPKM	GUY-241-72h_RPKM	GUY-Nip-0h_RPKM	GUY-Nip-12h_RPKM	GUY-Nip-24h_RPKM	GUY-Nip-48h_RPKM	GUY-Nip-72h_RPKM	TMC-241-0h_RPKM	TMC-241-12h_RPKM	TMC-241-24h_RPKM	TMC-241-48h_RPKM	TMC-241-72h_RPKM	TMC-Nip-0h_RPKM	TMC-Nip-12h_RPKM	TMC-Nip-24h_RPKM	TMC-Nip-48h_RPKM	TMC-Nip-72h_RPKM	Description	KEGG Orthology	GO Component	GO Function	GO Process	Blast nr
LOC_Os07g10850.1	1.2013	5.08618	2.83545	1.89751	1.90661	0	0.109762	0	0	0	1.95662	3.88834	1.42261	1.45218	1.26262	0.103329	0	0.114432	0.0312852	0	cDNA|retrotransposon protein, putative, unclassified, expressed	K12619|1|4e-54|213|osa:4349826|5'-3' exoribonuclease 2 [EC:3.1.13.-];K10760|2|2e-21|104|vvi:100247527|adenylate isopentenyltransferase (cytokinin synthase);K05356|3|7e-19|95.9|sbi:SORBI_0011s005450|all-trans-nonaprenyl-diphosphate synthase [EC:2.5.1.84 2.5.1.85];K04728|4|2e-14|81.3|gmx:100788458|ataxia telangiectasia mutated family protein [EC:2.7.11.1];K05391|5|3e-06|53.9|vvi:100246030|cyclic nu…	-	-	-	gi|18378607|gb|AAL68641.1|AF458765_1/0/polyprotein [Oryza sativa Japonica Group]
LOC_Os11g44680.1	8.78817	9.4676	11.0075	8.60164	10.3788	2.38814	12.4577	6.82227	6.07742	6.76493	6.91863	14.2651	6.95663	4.56695	7.43198	2.66159	6.4195	8.93482	6.79938	4.1503	cDNA|calmodulin binding protein, putative, expressed	K02183|1|1e-36|153|vvi:100264980|calmodulin	-	-	-	gi|115486567|ref|NP_001068427.1|/0/Os11g0669100 [Oryza sativa Japonica Group]
LOC_Os12g12120.1	1.29694	2.29835	2.69483	3.16597	5.82311	0	0.915679	0.979475	1.39969	0.640288	0.932741	5.05288	1.66152	1.18329	2.63332	0	0.909833	1.08193	1.30497	0.305061	cDNA|verticillium wilt disease resistance protein precursor, putative, expressed	K13420|1|1e-63|243|sbi:SORBI_06g028760|LRR receptor-like serine/threonine-protein kinase FLS2 [EC:2.7.11.1]	GO:0031410//cytoplasmic vesicle	-	-	gi|297728963|ref|NP_001176845.1|/0/Os12g0222800 [Oryza sativa Japonica Group]
LOC_Os11g40970.1	3.56818	22.8797	32.7256	20.6996	8.85803	1.08236	14.8852	11.857	44.6906	1.88238	2.31873	45.5788	27.2455	8.23402	7.62784	0.447219	6.14616	26.8547	11.1484	2.00471	cDNA|receptor-like protein kinase precursor, putative, expressed	K13428|1|8e-162|570|aly:ARALYDRAFT_488953|LRR receptor-like serine/threonine-protein kinase EFR [EC:2.7.11.1]	GO:0043231//intracellular membrane-bounded organelle;GO:0031410//cytoplasmic vesicle	-	-	gi|125601631|gb|EAZ41207.1|/0/hypothetical protein OsJ_25710 [Oryza sativa Japonica Group]
LOC_Os08g20000.1	7.75948	7.60628	3.71158	3.15858	3.13503	0.436262	1.44319	1.13433	0.761845	1.0637	3.57587	3.70686	1.63037	1.69216	1.7667	0.624228	1.63502	2.39922	1.66763	0.974597	cDNA|NB-ARC domain containing protein, expressed	K03013|1|1e-88|327|vvi:100258335|DNA-directed RNA polymerases I, II, and III subunit RPABC1;K13457|4|2e-45|184|rcu:RCOM_0742270|disease resistance protein RPM1	-	-	-	gi|115475762|ref|NP_001061477.1|/0/Os08g0296700 [Oryza sativa Japonica Group]
LOC_Os11g12000.1	7.8315	39.1445	27.427	21.6202	26.948	2.22003	38.3931	22.3501	34.6267	24.0309	20.8504	37.0312	35.3913	17.1172	19.3873	8.75552	24.0362	27.1969	25.7495	27.3764	cDNA|NBS-LRR disease resistance protein, putative, expressed	K13457|1|0.0|974|zma:606485|disease resistance protein RPM1	GO:0031410//cytoplasmic vesicle	GO:0032559	GO:0012501//programmed cell death;GO:0006950//response to stress	gi|115484803|ref|NP_001067545.1|/0/Os11g0227200 [Oryza sativa Japonica Group]
LOC_Os11g11580.1	3.3931	7.30578	8.35191	5.45117	8.19605	1.25957	6.26142	6.14353	4.43745	6.04771	5.24816	10.4032	10.2464	5.0727	5.19797	2.41716	5.70672	7.37317	5.0459	4.99741	cDNA|NB-ARC domain containing protein, expressed	K13457|1|3e-51|202|vvi:100252764|disease resistance protein RPM1	-	-	-	gi|77549351|gb|ABA92148.1|/0/NB-ARC domain containing protein, expressed [Oryza sativa Japonica Group]
LOC_Os06g15730.1	3.55605	13.2038	15.4299	9.23769	9.75719	1.37287	6.73342	3.90372	3.52915	1.98633	6.48044	37.5755	12.6816	7.1378	8.6798	2.03041	5.78226	5.92307	2.02418	2.2082	cDNA|expressed protein	K03013|1|4e-95|348|vvi:100258335|DNA-directed RNA polymerases I, II, and III subunit RPABC1;K13457|2|2e-47|190|osa:4342596|disease resistance protein RPM1	-	-	-	gi|125554845|gb|EAZ00451.1|/0/hypothetical protein OsI_22472 [Oryza sativa Indica Group]
LOC_Os12g17430.1	31.5535	1.29629	0.585444	2.03625	5.40284	4.31087	1.04438	0.149617	0	2.81679	15.6726	4.11646	0.870175	2.61658	6.43593	3.51133	0.833873	1.3999	1.53091	2.38585	cDNA|NBS-LRR disease resistance protein, putative, expressed	K13457|1|4e-19|94.4|vvi:100252764|disease resistance protein RPM1	-	-	-	gi|297613005|ref|NP_001066554.2|/2.83714e-147/Os12g0273000 [Oryza sativa Japonica Group]
LOC_Os11g11960.1	43.2406	59.5091	101.725	140.872	87.7811	18.6817	71.1731	57.3415	260.584	59.0231	42.1821	133.558	90.8743	81.6135	71.7796	16.4479	47.0644	91.155	116.609	56.4691	cDNA|disease resistance protein RPM1, putative, expressed	K13457|1|0.0|1162|zma:606485|disease resistance protein RPM1	-	GO:0032559	GO:0012501//programmed cell death;GO:0006950//response to stress	gi|336088168|dbj|BAK39937.1|/0/NBS-LRR type protein [Oryza sativa Japonica Group]
LOC_Os08g19980.1	6.30121	13.8581	5.5863	3.18434	1.93851	0.939897	3.44045	3.03374	1.51121	0.933257	11.4993	7.81949	3.34435	3.44944	1.53529	3.68557	3.70213	4.45263	1.92744	1.18572	cDNA|NBS-LRR disease resistance protein, putative, expressed	K03013|1|4e-105|381|vvi:100258335|DNA-directed RNA polymerases I, II, and III subunit RPABC1;K13457|2|1e-39|164|vvi:100252764|disease resistance protein RPM1	-	-	-	gi|115475760|ref|NP_001061476.1|/0/Os08g0296600 [Oryza sativa Japonica Group]
LOC_Os04g53998.1	3.64975	2.02696	3.17789	2.34708	2.33137	1.39786	2.3996	1.98524	1.47739	6.41803	5.38512	3.49426	3.44054	2.38105	3.23475	2.14603	2.06762	2.62678	3.07779	3.95718	cDNA|kinase, putative, expressed	K04733|1|2e-57|223|smo:SELMODRAFT_159261|interleukin-1 receptor-associated kinase 4 [EC:2.7.11.1];K13430|3|2e-53|209|pop:POPTR_413452|serine/threonine-protein kinase PBS1 [EC:2.7.11.1]	GO:0031410//cytoplasmic vesicle	-	-	gi|58532110|emb|CAI44641.1|/0/OSJNBb0015D13.18 [Oryza sativa Japonica Group]
12h
GeneID	GUY-241-0h_RPKM	GUY-241-12h_RPKM	GUY-241-24h_RPKM	GUY-241-48h_RPKM	GUY-241-72h_RPKM	GUY-Nip-0h_RPKM	GUY-Nip-12h_RPKM	GUY-Nip-24h_RPKM	GUY-Nip-48h_RPKM	GUY-Nip-72h_RPKM	TMC-241-0h_RPKM	TMC-241-12h_RPKM	TMC-241-24h_RPKM	TMC-241-48h_RPKM	TMC-241-72h_RPKM	TMC-Nip-0h_RPKM	TMC-Nip-12h_RPKM	TMC-Nip-24h_RPKM	TMC-Nip-48h_RPKM	TMC-Nip-72h_RPKM	Description	KEGG Orthology	GO Component	GO Function	GO Process	Blast nr
LOC_Os07g10850.1	1.2013	5.08618	2.83545	1.89751	1.90661	0	0.109762	0	0	0	1.95662	3.88834	1.42261	1.45218	1.26262	0.103329	0	0.114432	0.0312852	0	cDNA|retrotransposon protein, putative, unclassified, expressed	K12619|1|4e-54|213|osa:4349826|5'-3' exoribonuclease 2 [EC:3.1.13.-];K10760|2|2e-21|104|vvi:100247527|adenylate isopentenyltransferase (cytokinin synthase);K05356|3|7e-19|95.9|sbi:SORBI_0011s005450|all-trans-nonaprenyl-diphosphate synthase [EC:2.5.1.84 2.5.1.85];K04728|4|2e-14|81.3|gmx:100788458|ataxia telangiectasia mutated family protein [EC:2.7.11.1];K05391|5|3e-06|53.9|vvi:100246030|cyclic nu…	-	-	-	gi|18378607|gb|AAL68641.1|AF458765_1/0/polyprotein [Oryza sativa Japonica Group]
LOC_Os04g43710.1	0.158406	31.3539	11.103	5.52215	2.02831	0.152887	4.92094	3.12537	0.975083	27.8718	0.156645	93.0296	13.7126	5.9049	4.7762	0.617674	20.9332	4.44628	3.226	1.47548	cDNA|CAMK_CAMK_like.3 - CAMK includes calcium/calmodulin depedent protein kinases, expressed	K13412|1|1e-37|103|rcu:RCOM_0904730|calcium-dependent protein kinase [EC:2.7.11.1]	-	GO:0004672//protein kinase activity;GO:0000166//nucleotide binding	-	gi|89000795|dbj|BAE80227.1|/9.15043e-136/phosphoenolpyruvate carboxylase kinase [Oryza sativa Japonica Group]
LOC_Os11g45180.1	0.62779	2.82411	1.6581	2.30683	3.61735	0.0605919	0.195025	0	0	0	0.496648	4.0523	0.631926	2.04019	1.40214	0	0	0	0	0	cDNA|NBS-LRR disease resistance protein, putative, expressed	K03013|1|3e-94|345|vvi:100258335|DNA-directed RNA polymerases I, II, and III subunit RPABC1;K13457|2|8e-72|270|rcu:RCOM_0742270|disease resistance protein RPM1	-	-	-	gi|297728697|ref|NP_001176712.1|/0/Os11g0676980 [Oryza sativa Japonica Group]
LOC_Os08g20000.1	7.75948	7.60628	3.71158	3.15858	3.13503	0.436262	1.44319	1.13433	0.761845	1.0637	3.57587	3.70686	1.63037	1.69216	1.7667	0.624228	1.63502	2.39922	1.66763	0.974597	cDNA|NB-ARC domain containing protein, expressed	K03013|1|1e-88|327|vvi:100258335|DNA-directed RNA polymerases I, II, and III subunit RPABC1;K13457|4|2e-45|184|rcu:RCOM_0742270|disease resistance protein RPM1	-	-	-	gi|115475762|ref|NP_001061477.1|/0/Os08g0296700 [Oryza sativa Japonica Group]
LOC_Os08g19980.1	6.30121	13.8581	5.5863	3.18434	1.93851	0.939897	3.44045	3.03374	1.51121	0.933257	11.4993	7.81949	3.34435	3.44944	1.53529	3.68557	3.70213	4.45263	1.92744	1.18572	cDNA|NBS-LRR disease resistance protein, putative, expressed	K03013|1|4e-105|381|vvi:100258335|DNA-directed RNA polymerases I, II, and III subunit RPABC1;K13457|2|1e-39|164|vvi:100252764|disease resistance protein RPM1	-	-	-	gi|115475760|ref|NP_001061476.1|/0/Os08g0296600 [Oryza sativa Japonica Group]
LOC_Os01g02700.1	1.89342	9.13477	9.86787	13.9614	17.9197	1.27127	4.34756	7.69376	13.1754	14.3954	4.64022	10.6276	10.441	11.016	12.7786	2.24702	5.00271	8.44297	12.4647	13.0356	cDNA|protein kinase domain containing protein, expressed	K04733|1|4e-47|188|ath:AT5G38990|interleukin-1 receptor-associated kinase 4 [EC:2.7.11.1];K13430|5|7e-44|177|zma:100283091|serine/threonine-protein kinase PBS1 [EC:2.7.11.1]	GO:0031410//cytoplasmic vesicle	GO:0004672//protein kinase activity;GO:0032559	GO:0006464//cellular protein modification process	gi|115434170|ref|NP_001041843.1|/0/Os01g0116400 [Oryza sativa Japonica Group]
LOC_Os01g66250.1	0	0	0.142402	0.0660391	7.1799	0	4.06452	1.81963	1.356	19.5649	0	0.815859	0.352767	0.53596	7.9056	0.478291	7.36949	0	1.24125	13.4201	cDNA|S-locus-like receptor protein kinase, putative, expressed	K13417|1|2e-56|219|ath:AT2G13790|somatic embryogenesis receptor kinase 4 [EC:2.7.10.1 2.7.11.1];K13416|3|7e-54|211|aly:ARALYDRAFT_491347|brassinosteroid insensitive 1-associated receptor kinase 1 [EC:2.7.10.1 2.7.11.1]	GO:0031410//cytoplasmic vesicle	GO:0030246//carbohydrate binding;GO:0004672//protein kinase activity;GO:0032559	GO:0006464//cellular protein modification process	gi|115441493|ref|NP_001045026.1|/0/Os01g0885700 [Oryza sativa Japonica Group]
LOC_Os07g03710.1	0.208098	1.4562	1.69114	20.7831	307.761	0.200848	144.162	150.186	9.33279	361.406	0.205785	44.0408	2.30416	151.963	209.848	2.84005	155.566	0.224657	241.014	298.72	cDNA|SCP-like extracellular protein, expressed	K13449|1|3e-41|167|rcu:RCOM_1381930|pathogenesis-related protein 1	GO:0031410//cytoplasmic vesicle	-	-	gi|218199030|gb|EEC81457.1|/7.71986e-76/hypothetical protein OsI_24759 [Oryza sativa Indica Group]
LOC_Os07g03580.1	0	0.268369	1.36354	5.56462	69.9772	0.259106	14.1776	2.2302	22.8993	62.1062	0.265474	2.55668	1.89159	37.4633	169.384	0.261701	141.389	1.4491	34.7052	175.04	cDNA|SCP-like extracellular protein, expressed	K13449|1|1e-28|124|rcu:RCOM_1381930|pathogenesis-related protein 1	GO:0031410//cytoplasmic vesicle	-	-	gi|115470425|ref|NP_001058811.1|/3.85146e-76/Os07g0127500 [Oryza sativa Japonica Group]
LOC_Os07g03467.1	0	0.37949	0.57844	3.04019	22.2208	0	11.7929	8.0812	3.33825	41.6433	0	8.23486	3.248	18.3237	16.9572	0.185031	24.5338	8.81122	48.4031	86.4346	cDNA|SCP-like extracellular protein, expressed	K13449|1|4e-29|127|rcu:RCOM_1381930|pathogenesis-related protein 1	GO:0031410//cytoplasmic vesicle	-	-	gi|115470421|ref|NP_001058809.1|/2.86127e-66/Os07g0125000 [Oryza sativa Japonica Group]
LOC_Os01g40430.1	0	0.208252	0.846478	1.17766	10.6698	0.402127	5.60871	1.94694	7.69407	76.9292	0	0.661321	1.88725	5.77442	66.0694	0	12.6596	0.449797	3.87363	93.5714	cDNA|WRKY27, expressed	K13424|1|2e-20|97.8|sbi:SORBI_09g023270|WRKY transcription factor 33	-	GO:0003677//DNA binding;GO:0001071//nucleic acid binding transcription factor activity	GO:0006351//transcription, DNA-dependent	gi|125526609|gb|EAY74723.1|/1.02657e-128/hypothetical protein OsI_02614 [Oryza sativa Indica Group]
LOC_Os02g42780.1	0.274009	0.182612	0.0927824	0.172111	3.25794	0.0881543	3.87778	2.18147	0.401593	3.27368	0	0.966498	0	1.22222	2.24396	0.0890374	4.22893	0.295813	2.1836	8.41305	cDNA|lectin receptor-type protein kinase, putative, expressed	K05658|1|2e-56|218|vvi:100262734|ATP-binding cassette, subfamily B (MDR/TAP), member 1;K04733|2|1e-54|213|smo:SELMODRAFT_159261|interleukin-1 receptor-associated kinase 4 [EC:2.7.11.1];K13416|4|5e-52|204|ath:AT4G33430|brassinosteroid insensitive 1-associated receptor kinase 1 [EC:2.7.10.1 2.7.11.1]	GO:0031410//cytoplasmic vesicle	GO:0004672//protein kinase activity;GO:0032559	GO:0006464//cellular protein modification process	gi|115447535|ref|NP_001047547.1|/0/Os02g0640500 [Oryza sativa Japonica Group]
LOC_Os07g03319.1	0	0.545018	0.830747	2.56839	64.0758	0	10.7267	2.83076	2.8766	45.0037	0	5.19225	1.09758	12.7673	59.9708	0.265739	36.8128	1.17717	26.0684	72.5068	cDNA|SCP-like extracellular protein, expressed	K13449|1|2e-29|127|pop:POPTR_175615|pathogenesis-related protein 1	GO:0031410//cytoplasmic vesicle	-	-	gi|297725339|ref|NP_001175033.1|/4.26096e-72/Os07g0125400 [Oryza sativa Japonica Group]
LOC_Os02g53100.1	0	0.428207	0.217566	0.302688	11.3614	0	7.20788	3.33608	4.42598	14.5388	0	1.69976	0.538965	1.74006	21.6454	0	14.0483	0	0.948209	26.4884	cDNA|WRKY32, expressed	K13424|1|5e-20|97.8|zma:100281558|WRKY transcription factor 33	-	GO:0003677//DNA binding;GO:0001071//nucleic acid binding transcription factor activity	GO:0006351//transcription, DNA-dependent	gi|46394318|tpg|DAA05097.1|/2.195e-164/TPA: TPA_inf: WRKY transcription factor 32 [Oryza sativa (japonica cultivar-group)]
LOC_Os06g14260.1	1.43376	0.4479	0.728228	0.506574	5.40922	0.43244	7.23779	4.46657	2.60041	10.3167	0.886136	2.18093	0.811803	1.02781	2.20154	0.873544	8.29798	1.25763	4.99875	12.5201	cDNA|lectin-like receptor kinase, putative, expressed	K04733|1|4e-46|184|smo:SELMODRAFT_159261|interleukin-1 receptor-associated kinase 4 [EC:2.7.11.1];K13416|3|7e-43|174|ath:AT4G33430|brassinosteroid insensitive 1-associated receptor kinase 1 [EC:2.7.10.1 2.7.11.1];K05658|5|1e-42|173|vvi:100262734|ATP-binding cassette, subfamily B (MDR/TAP), member 1	GO:0031410//cytoplasmic vesicle	GO:0005488//binding;GO:0016301//kinase activity	-	gi|52077114|dbj|BAD46161.1|/0/putative receptor kinase [Oryza sativa Japonica Group]
LOC_Os10g33040.1	7.8496	1.41629	5.0566	6.38562	13.0628	3.51089	17.7238	16.5411	9.59647	111.582	6.172	3.80872	19.7726	9.36937	27.4094	3.99398	15.9929	5.99396	20.3767	59.8398	cDNA|receptor-like protein kinase precursor, putative, expressed	K13420|1|1e-153|543|pop:POPTR_1075175|LRR receptor-like serine/threonine-protein kinase FLS2 [EC:2.7.11.1]	GO:0031410//cytoplasmic vesicle	GO:0004672//protein kinase activity	-	gi|115482440|ref|NP_001064813.1|/0/Os10g0468500 [Oryza sativa Japonica Group]
LOC_Os09g37834.1	0	0.59338	0.602975	0.55926	13.6929	0	6.07828	2.67102	0.289987	6.16045	0.0652199	1.3958	0.331938	2.77373	5.52388	0.385758	6.17095	0.56961	5.83983	11.3991	cDNA|serine/threonine-protein kinase receptor precursor, putative, expressed	K13430|1|1e-56|220|zma:100283091|serine/threonine-protein kinase PBS1 [EC:2.7.11.1];K04733|4|5e-55|214|smo:SELMODRAFT_159261|interleukin-1 receptor-associated kinase 4 [EC:2.7.11.1]	GO:0031410//cytoplasmic vesicle	GO:0004672//protein kinase activity;GO:0000166//nucleotide binding	GO:0009987//cellular process	gi|218202585|gb|EEC85012.1|/0/hypothetical protein OsI_32303 [Oryza sativa Indica Group]
LOC_Os09g34160.1	1.65953	0.464513	1.61837	1.25086	5.282	0.704753	3.91809	0.620388	0.408616	15.5011	0.328215	1.19413	0.601366	5.52002	9.85925	0.323551	3.84185	0.0716633	6.28917	17.1753	cDNA|resistance protein, putative, expressed	K13457|1|1e-91|336|pop:POPTR_755797|disease resistance protein RPM1	-	-	-	gi|50726254|dbj|BAD33830.1|/0/putative resistance protein [Oryza sativa Japonica Group]
LOC_Os12g40419.2	0.158341	0.474865	0.482544	1.19349	5.14111	0.0764124	3.77118	3.28852	5.70888	11.3505	0.156581	1.25664	1.59384	2.7999	6.27726	0.231534	4.27659	0.598294	4.90713	20.6483	cDNA|protein kinase domain containing protein, expressed	K04733|1|2e-46|186|smo:SELMODRAFT_159261|interleukin-1 receptor-associated kinase 4 [EC:2.7.11.1];K13430|3|6e-43|174|pop:POPTR_413452|serine/threonine-protein kinase PBS1 [EC:2.7.11.1]	GO:0031410//cytoplasmic vesicle	GO:0003824//catalytic activity	-	gi|125537267|gb|EAY83755.1|/0/hypothetical protein OsI_38972 [Oryza sativa Indica Group]
LOC_Os07g36570.1	6.90297	1.26012	2.13417	2.60155	12.5721	6.31488	9.26148	4.61261	9.5541	31.8806	10.091	2.92182	4.35034	6.31114	18.0988	7.72398	12.4486	1.36085	6.75006	37.7092	cDNA|KI domain interacting kinase 1, putative, expressed	K13430|1|1e-64|247|zma:100283091|serine/threonine-protein kinase PBS1 [EC:2.7.11.1]	GO:0031410//cytoplasmic vesicle	GO:0004672//protein kinase activity;GO:0000166//nucleotide binding	GO:0009987//cellular process	gi|115472685|ref|NP_001059941.1|/0/Os07g0550900 [Oryza sativa Japonica Group]
LOC_Os03g08320.1	52.6218	0.586121	3.12689	11.1865	22.3884	35.5096	3.64283	3.19645	15.3388	154.904	51.3121	0.930637	9.14778	17.653	37.6485	27.2919	53.5866	4.58904	27.645	91.1729	cDNA|ZIM domain containing protein, putative, expressed	K13464|1|8e-84|309|osa:4331833|jasmonate ZIM domain-containing protein	-	-	-	gi|115451133|ref|NP_001049167.1|/8.2266e-83/Os03g0180900 [Oryza sativa Japonica Group]
LOC_Os01g28500.1	14.2094	41.092	21.3937	37.5338	32.7221	8.81636	105.625	43.2123	67.3855	98.9372	11.2913	87.2624	40.8657	88.523	71.1227	10.8835	229.091	22.7362	151.879	100.841	cDNA|SCP-like extracellular protein, expressed	K13449|1|4e-49|192|rcu:RCOM_1381930|pathogenesis-related protein 1	GO:0031410//cytoplasmic vesicle	-	GO:0006950//response to stress	gi|115436666|ref|NP_001043091.1|/1.9449e-97/Os01g0382400 [Oryza sativa Japonica Group]
LOC_Os01g04580.1	0.339204	3.64523	3.87646	2.55674	6.98037	0.0818466	8.16656	5.37165	4.32515	7.55254	0.167716	3.58937	5.7191	1.7832	6.72368	0.413332	7.44367	2.19717	5.48137	11.4972	cDNA|Ser/Thr protein kinase, putative, expressed	K13418|1|2e-43|176|pop:POPTR_913861|somatic embryogenesis receptor kinase 1 [EC:2.7.10.1 2.7.11.1];K13416|3|6e-43|174|rcu:RCOM_1534760|brassinosteroid insensitive 1-associated receptor kinase 1 [EC:2.7.10.1 2.7.11.1]	-	GO:0004672//protein kinase activity;GO:0000166//nucleotide binding	-	gi|115434424|ref|NP_001041970.1|/0/Os01g0138400 [Oryza sativa Japonica Group]
24h
GeneID	GUY-241-0h_RPKM	GUY-241-12h_RPKM	GUY-241-24h_RPKM	GUY-241-48h_RPKM	GUY-241-72h_RPKM	GUY-Nip-0h_RPKM	GUY-Nip-12h_RPKM	GUY-Nip-24h_RPKM	GUY-Nip-48h_RPKM	GUY-Nip-72h_RPKM	TMC-241-0h_RPKM	TMC-241-12h_RPKM	TMC-241-24h_RPKM	TMC-241-48h_RPKM	TMC-241-72h_RPKM	TMC-Nip-0h_RPKM	TMC-Nip-12h_RPKM	TMC-Nip-24h_RPKM	TMC-Nip-48h_RPKM	TMC-Nip-72h_RPKM	Description	KEGG Orthology	GO Component	GO Function	GO Process	Blast nr
LOC_Os04g43710.1	0.158406	31.3539	11.103	5.52215	2.02831	0.152887	4.92094	3.12537	0.975083	27.8718	0.156645	93.0296	13.7126	5.9049	4.7762	0.617674	20.9332	4.44628	3.226	1.47548	cDNA|CAMK_CAMK_like.3 - CAMK includes calcium/calmodulin depedent protein kinases, expressed	K13412|1|1e-37|103|rcu:RCOM_0904730|calcium-dependent protein kinase [EC:2.7.11.1]	-	GO:0004672//protein kinase activity;GO:0000166//nucleotide binding	-	gi|89000795|dbj|BAE80227.1|/9.15043e-136/phosphoenolpyruvate carboxylase kinase [Oryza sativa Japonica Group]
LOC_Os07g10850.1	1.2013	5.08618	2.83545	1.89751	1.90661	0	0.109762	0	0	0	1.95662	3.88834	1.42261	1.45218	1.26262	0.103329	0	0.114432	0.0312852	0	cDNA|retrotransposon protein, putative, unclassified, expressed	K12619|1|4e-54|213|osa:4349826|5'-3' exoribonuclease 2 [EC:3.1.13.-];K10760|2|2e-21|104|vvi:100247527|adenylate isopentenyltransferase (cytokinin synthase);K05356|3|7e-19|95.9|sbi:SORBI_0011s005450|all-trans-nonaprenyl-diphosphate synthase [EC:2.5.1.84 2.5.1.85];K04728|4|2e-14|81.3|gmx:100788458|ataxia telangiectasia mutated family protein [EC:2.7.11.1];K05391|5|3e-06|53.9|vvi:100246030|cyclic nu…	-	-	-	gi|18378607|gb|AAL68641.1|AF458765_1/0/polyprotein [Oryza sativa Japonica Group]
LOC_Os03g59770.1	2.63842	7.25325	15.8578	11.8079	14.2776	0.636626	7.96869	2.96813	2.9002	43.2235	0.217424	9.07371	7.52478	6.72496	14.732	0	9.75587	1.66155	8.17669	14.3358	cDNA|EF hand family protein, putative, expressed	K13448|1|4e-12|70.1|sbi:SORBI_08g007280|calcium-binding protein CML	GO:0031410//cytoplasmic vesicle	GO:0046872//metal ion binding	-	gi|115456157|ref|NP_001051679.1|/7.85934e-67/Os03g0812400 [Oryza sativa Japonica Group]
LOC_Os12g36910.1	9.19288	8.04109	23.2627	26.6028	27.2506	7.44666	27.3681	11.2508	9.81625	45.0198	12.5809	42.298	9.74917	20.6332	17.2322	8.08135	11.9552	3.89887	38.4463	24.8048	cDNA|calmodulin binding protein, putative, expressed	K02183|1|4e-55|214|aly:ARALYDRAFT_495855|calmodulin	-	GO:0005515//protein binding	-	gi|115489028|ref|NP_001067001.1|/0/Os12g0556200 [Oryza sativa Japonica Group]
LOC_Os01g50400.1	6.26062	1.84911	12.864	5.63054	14.5753	2.33461	3.38882	5.46693	3.00295	268.437	1.82916	4.81806	28.072	14.1441	46.2387	0.554822	3.15673	2.15053	14.3627	48.5957	cDNA|STE_MEKK_ste11_MAP3K.5 - STE kinases include homologs to sterile 7, sterile 11 and sterile 20 from yeast, expressed	K11228|1|2e-42|171|ota:Ot13g01170|mitogen-activated protein kinase kinase kinase [EC:2.7.11.1];K13414|2|4e-37|154|ath:AT4G08500|mitogen-activated protein kinase kinase kinase 1, plant [EC:2.7.11.25]	GO:0043231//intracellular membrane-bounded organelle	-	-	gi|125571704|gb|EAZ13219.1|/0/hypothetical protein OsJ_03139 [Oryza sativa Japonica Group]
LOC_Os05g03450.1	0.298906	7.02196	32.0339	6.8294	1.09353	0.360616	7.42851	10.8638	2.29994	0.649297	0.295583	22.1406	57.3168	6.28542	3.00418	0.874148	5.69439	9.5194	8.73402	1.85612	cDNA|lectin protein kinase family protein, putative, expressed	K13417|1|3e-56|218|aly:ARALYDRAFT_899604|somatic embryogenesis receptor kinase 4 [EC:2.7.10.1 2.7.11.1];K13418|3|5e-56|218|vvi:100247683|somatic embryogenesis receptor kinase 1 [EC:2.7.10.1 2.7.11.1];K13416|4|9e-56|217|ath:AT4G33430|brassinosteroid insensitive 1-associated receptor kinase 1 [EC:2.7.10.1 2.7.11.1]	GO:0016020//membrane	GO:0030246//carbohydrate binding;GO:0004672//protein kinase activity;GO:0032559	GO:0006464//cellular protein modification process	gi|218196008|gb|EEC78435.1|/0/hypothetical protein OsI_18274 [Oryza sativa Indica Group]
LOC_Os12g03640.1	0	3.83217	11.0196	1.22955	4.40127	0	8.02362	4.74303	1.7931	2.12609	0	17.0026	10.4267	1.32531	1.6395	0	5.27122	2.28938	2.45548	1.09737	cDNA|S-locus-like receptor protein kinase, putative, expressed	K13417|1|4e-49|194|ath:AT2G13790|somatic embryogenesis receptor kinase 4 [EC:2.7.10.1 2.7.11.1];K13415|3|8e-48|190|aly:ARALYDRAFT_912402|protein brassinosteroid insensitive 1 [EC:2.7.10.1 2.7.11.1]	GO:0031410//cytoplasmic vesicle	GO:0004672//protein kinase activity;GO:0000166//nucleotide binding	GO:0009987//cellular process	gi|115487166|ref|NP_001066070.1|/0/Os12g0130200 [Oryza sativa Japonica Group]
LOC_Os07g38800.1	0.588312	6.10171	7.54504	3.46437	7.06224	0.141954	4.18829	3.0546	15.3264	8.14699	3.41791	4.82466	8.36467	4.99061	10.019	2.22233	3.97239	3.4932	4.68831	11.112	cDNA|lectin-like receptor kinase, putative, expressed	K04733|1|2e-49|196|smo:SELMODRAFT_159261|interleukin-1 receptor-associated kinase 4 [EC:2.7.11.1];K13417|3|5e-48|191|ath:AT2G13790|somatic embryogenesis receptor kinase 4 [EC:2.7.10.1 2.7.11.1];K13416|5|6e-47|187|aly:ARALYDRAFT_491347|brassinosteroid insensitive 1-associated receptor kinase 1 [EC:2.7.10.1 2.7.11.1]	GO:0031410//cytoplasmic vesicle	GO:0004672//protein kinase activity;GO:0000166//nucleotide binding	-	gi|218199885|gb|EEC82312.1|/0/hypothetical protein OsI_26588 [Oryza sativa Indica Group]
LOC_Os07g38810.1	1.36367	5.85383	10.2673	9.22057	26.632	0.387108	8.47262	3.91504	24.1952	21.3455	1.03122	6.53597	8.96266	10.8108	23.2012	0.390986	6.73173	3.89697	15.2709	33.706	cDNA|lectin receptor-type protein kinase, putative, expressed	K04733|1|2e-56|219|smo:SELMODRAFT_159261|interleukin-1 receptor-associated kinase 4 [EC:2.7.11.1];K13416|2|2e-56|219|rcu:RCOM_1534760|brassinosteroid insensitive 1-associated receptor kinase 1 [EC:2.7.10.1 2.7.11.1];K13417|4|8e-56|217|aly:ARALYDRAFT_899604|somatic embryogenesis receptor kinase 4 [EC:2.7.10.1 2.7.11.1]	GO:0031410//cytoplasmic vesicle	GO:0004672//protein kinase activity;GO:0000166//nucleotide binding	-	gi|115472963|ref|NP_001060080.1|/0/Os07g0575700 [Oryza sativa Japonica Group]
LOC_Os05g17604.3	0.076236	1.48611	4.45297	0.287314	0.732124	0.0735801	2.3683	1.02915	0.536319	0.248405	0.0376942	3.79154	2.72421	0.291472	0.595945	0.0743172	1.2869	0.864176	0.20251	0.355052	cDNA|SHR5-receptor-like kinase, putative, expressed	K04733|1|4e-69|262|smo:SELMODRAFT_159261|interleukin-1 receptor-associated kinase 4 [EC:2.7.11.1];K13416|4|2e-65|250|ath:AT4G33430|brassinosteroid insensitive 1-associated receptor kinase 1 [EC:2.7.10.1 2.7.11.1]	GO:0043231//intracellular membrane-bounded organelle;GO:0031410//cytoplasmic vesicle	GO:0004672//protein kinase activity	-	gi|222630898|gb|EEE63030.1|/0/hypothetical protein OsJ_17838 [Oryza sativa Japonica Group]
LOC_Os08g42700.1	7.59759	60.2798	235.688	55.2279	39.8018	1.81002	30.2746	47.7369	27.7393	11.8034	3.75656	230.502	212.343	38.1482	52.5177	5.57821	21.2437	91.7293	44.1107	19.8071	cDNA|resistance protein, putative, expressed	K13457|1|2e-82|306|rcu:RCOM_0742270|disease resistance protein RPM1	-	GO:0032559	GO:0012501//programmed cell death;GO:0006950//response to stress	gi|115477567|ref|NP_001062379.1|/0/Os08g0539700 [Oryza sativa Japonica Group]
LOC_Os06g15730.1	3.55605	13.2038	15.4299	9.23769	9.75719	1.37287	6.73342	3.90372	3.52915	1.98633	6.48044	37.5755	12.6816	7.1378	8.6798	2.03041	5.78226	5.92307	2.02418	2.2082	cDNA|expressed protein	K03013|1|4e-95|348|vvi:100258335|DNA-directed RNA polymerases I, II, and III subunit RPABC1;K13457|2|2e-47|190|osa:4342596|disease resistance protein RPM1	-	-	-	gi|125554845|gb|EAZ00451.1|/0/hypothetical protein OsI_22472 [Oryza sativa Indica Group]
LOC_Os10g33040.1	7.8496	1.41629	5.0566	6.38562	13.0628	3.51089	17.7238	16.5411	9.59647	111.582	6.172	3.80872	19.7726	9.36937	27.4094	3.99398	15.9929	5.99396	20.3767	59.8398	cDNA|receptor-like protein kinase precursor, putative, expressed	K13420|1|1e-153|543|pop:POPTR_1075175|LRR receptor-like serine/threonine-protein kinase FLS2 [EC:2.7.11.1]	GO:0031410//cytoplasmic vesicle	GO:0004672//protein kinase activity	-	gi|115482440|ref|NP_001064813.1|/0/Os10g0468500 [Oryza sativa Japonica Group]
LOC_Os11g45840.1	4.55843	26.9537	7.38926	5.57421	2.39506	7.3015	38.3651	15.913	14.1579	8.74328	6.04231	19.1918	10.9342	4.91327	3.14097	8.5092	25.4467	29.4223	9.36072	6.92606	cDNA|expressed protein	K13457|1|5e-45|181|vvi:100252764|disease resistance protein RPM1	-	GO:0005488//binding	-	gi|77552512|gb|ABA95309.1|/0/NBS-LRR disease resistance protein, putative [Oryza sativa Japonica Group]
LOC_Os12g21784.1	0.567946	0.189252	1.15388	1.24859	2.19323	1.94901	3.26731	4.65264	4.49493	2.33036	0.624036	1.33552	0.508167	1.56825	2.25508	2.64522	2.9218	7.4258	3.5761	2.08994	cDNA|expressed protein	K13412|1|1e-10|49.3|mtr:MTR_5g099240|calcium-dependent protein kinase [EC:2.7.11.1]	GO:0043231//intracellular membrane-bounded organelle	GO:0046872//metal ion binding;GO:0004672//protein kinase activity;GO:0032559	GO:0006464//cellular protein modification process	gi|115488284|ref|NP_001066629.1|/8.97445e-47/Os12g0406000 [Oryza sativa Japonica Group]
48h
GeneID	GUY-241-0h_RPKM	GUY-241-12h_RPKM	GUY-241-24h_RPKM	GUY-241-48h_RPKM	GUY-241-72h_RPKM	GUY-Nip-0h_RPKM	GUY-Nip-12h_RPKM	GUY-Nip-24h_RPKM	GUY-Nip-48h_RPKM	GUY-Nip-72h_RPKM	TMC-241-0h_RPKM	TMC-241-12h_RPKM	TMC-241-24h_RPKM	TMC-241-48h_RPKM	TMC-241-72h_RPKM	TMC-Nip-0h_RPKM	TMC-Nip-12h_RPKM	TMC-Nip-24h_RPKM	TMC-Nip-48h_RPKM	TMC-Nip-72h_RPKM	Description	KEGG Orthology	GO Component	GO Function	GO Process	Blast nr
LOC_Os07g10850.1	1.2013	5.08618	2.83545	1.89751	1.90661	0	0.109762	0	0	0	1.95662	3.88834	1.42261	1.45218	1.26262	0.103329	0	0.114432	0.0312852	0	cDNA|retrotransposon protein, putative, unclassified, expressed	K12619|1|4e-54|213|osa:4349826|5'-3' exoribonuclease 2 [EC:3.1.13.-];K10760|2|2e-21|104|vvi:100247527|adenylate isopentenyltransferase (cytokinin synthase);K05356|3|7e-19|95.9|sbi:SORBI_0011s005450|all-trans-nonaprenyl-diphosphate synthase [EC:2.5.1.84 2.5.1.85];K04728|4|2e-14|81.3|gmx:100788458|ataxia telangiectasia mutated family protein [EC:2.7.11.1];K05391|5|3e-06|53.9|vvi:100246030|cyclic nu…	-	-	-	gi|18378607|gb|AAL68641.1|AF458765_1/0/polyprotein [Oryza sativa Japonica Group]
LOC_Os06g15730.1	3.55605	13.2038	15.4299	9.23769	9.75719	1.37287	6.73342	3.90372	3.52915	1.98633	6.48044	37.5755	12.6816	7.1378	8.6798	2.03041	5.78226	5.92307	2.02418	2.2082	cDNA|expressed protein	K03013|1|4e-95|348|vvi:100258335|DNA-directed RNA polymerases I, II, and III subunit RPABC1;K13457|2|2e-47|190|osa:4342596|disease resistance protein RPM1	-	-	-	gi|125554845|gb|EAZ00451.1|/0/hypothetical protein OsI_22472 [Oryza sativa Indica Group]
LOC_Os11g45180.1	0.62779	2.82411	1.6581	2.30683	3.61735	0.0605919	0.195025	0	0	0	0.496648	4.0523	0.631926	2.04019	1.40214	0	0	0	0	0	cDNA|NBS-LRR disease resistance protein, putative, expressed	K03013|1|3e-94|345|vvi:100258335|DNA-directed RNA polymerases I, II, and III subunit RPABC1;K13457|2|8e-72|270|rcu:RCOM_0742270|disease resistance protein RPM1	-	-	-	gi|297728697|ref|NP_001176712.1|/0/Os11g0676980 [Oryza sativa Japonica Group]
LOC_Os06g14260.1	1.43376	0.4479	0.728228	0.506574	5.40922	0.43244	7.23779	4.46657	2.60041	10.3167	0.886136	2.18093	0.811803	1.02781	2.20154	0.873544	8.29798	1.25763	4.99875	12.5201	cDNA|lectin-like receptor kinase, putative, expressed	K04733|1|4e-46|184|smo:SELMODRAFT_159261|interleukin-1 receptor-associated kinase 4 [EC:2.7.11.1];K13416|3|7e-43|174|ath:AT4G33430|brassinosteroid insensitive 1-associated receptor kinase 1 [EC:2.7.10.1 2.7.11.1];K05658|5|1e-42|173|vvi:100262734|ATP-binding cassette, subfamily B (MDR/TAP), member 1	GO:0031410//cytoplasmic vesicle	GO:0005488//binding;GO:0016301//kinase activity	-	gi|52077114|dbj|BAD46161.1|/0/putative receptor kinase [Oryza sativa Japonica Group]
LOC_Os06g47530.1	1.22444	4.89613	3.1423	1.82155	6.42459	1.36838	9.1424	4.01525	7.59384	7.48939	2.10302	7.22848	2.85423	0.923958	4.24604	1.00515	6.71356	2.36546	2.79605	12.2055	cDNA|TKL_IRAK_DUF26-lh.6 - DUF26 kinases have homology to DUF26 containing loci, expressed	K13418|1|1e-49|197|aly:ARALYDRAFT_895025|somatic embryogenesis receptor kinase 1 [EC:2.7.10.1 2.7.11.1];K13417|5|4e-49|195|ath:AT2G13790|somatic embryogenesis receptor kinase 4 [EC:2.7.10.1 2.7.11.1]	-	-	-	gi|218198803|gb|EEC81230.1|/0/hypothetical protein OsI_24279 [Oryza sativa Indica Group]
LOC_Os02g40240.2	0.679933	4.6123	3.25615	2.1049	2.70959	0.0468747	4.22448	4.48854	4.52707	2.32097	0.672374	5.34477	3.6665	1.39263	2.65756	0.568131	3.09191	5.81987	3.56929	1.85977	cDNA|receptor kinase, putative, expressed	K13428|1|2e-167|588|aly:ARALYDRAFT_488953|LRR receptor-like serine/threonine-protein kinase EFR [EC:2.7.11.1];K13420|3|6e-121|434|rcu:RCOM_0633880|LRR receptor-like serine/threonine-protein kinase FLS2 [EC:2.7.11.1]	GO:0043231//intracellular membrane-bounded organelle;GO:0031410//cytoplasmic vesicle	-	-	gi|115447305|ref|NP_001047432.1|/0/Os02g0615800 [Oryza sativa Japonica Group]
LOC_Os01g41770.1	2.28876	3.79326	18.7835	3.97237	0.661048	3.66233	7.79618	8.13086	19.1733	1.04668	4.64575	12.9381	11.8223	0.863544	0.470828	3.05315	3.0792	13.2647	2.98655	0.498685	cDNA|leucine rich repeat protein, putative, expressed	K13420|1|1e-77|290|aly:ARALYDRAFT_356368|LRR receptor-like serine/threonine-protein kinase FLS2 [EC:2.7.11.1]	GO:0031410//cytoplasmic vesicle	-	-	gi|297720181|ref|NP_001172452.1|/0/Os01g0601675 [Oryza sativa Japonica Group]
72h
GeneID	GUY-241-0h_RPKM	GUY-241-12h_RPKM	GUY-241-24h_RPKM	GUY-241-48h_RPKM	GUY-241-72h_RPKM	GUY-Nip-0h_RPKM	GUY-Nip-12h_RPKM	GUY-Nip-24h_RPKM	GUY-Nip-48h_RPKM	GUY-Nip-72h_RPKM	TMC-241-0h_RPKM	TMC-241-12h_RPKM	TMC-241-24h_RPKM	TMC-241-48h_RPKM	TMC-241-72h_RPKM	TMC-Nip-0h_RPKM	TMC-Nip-12h_RPKM	TMC-Nip-24h_RPKM	TMC-Nip-48h_RPKM	TMC-Nip-72h_RPKM	Description	KEGG Orthology	GO Component	GO Function	GO Process	Blast nr
LOC_Os04g36720.1	291.933	3.37789	158.825	96.7035	151.884	258.254	4.44666	141.524	116.937	14.1449	189.558	0.893897	128.753	109.676	161.158	207.932	2.24083	106.701	79.0376	60.9081	cDNA|ferric-chelate reductase, putative, expressed	K13447|1|9e-27|120|ppp:PHYPADRAFT_206166|respiratory burst oxidase [EC:1.6.3.- 1.11.1.-]	GO:0016020//membrane	GO:0046914//transition metal ion binding;GO:0003824//catalytic activity	-	gi|115458592|ref|NP_001052896.1|/0/Os04g0444800 [Oryza sativa Japonica Group]
LOC_Os07g10850.1	1.2013	5.08618	2.83545	1.89751	1.90661	0	0.109762	0	0	0	1.95662	3.88834	1.42261	1.45218	1.26262	0.103329	0	0.114432	0.0312852	0	cDNA|retrotransposon protein, putative, unclassified, expressed	K12619|1|4e-54|213|osa:4349826|5'-3' exoribonuclease 2 [EC:3.1.13.-];K10760|2|2e-21|104|vvi:100247527|adenylate isopentenyltransferase (cytokinin synthase);K05356|3|7e-19|95.9|sbi:SORBI_0011s005450|all-trans-nonaprenyl-diphosphate synthase [EC:2.5.1.84 2.5.1.85];K04728|4|2e-14|81.3|gmx:100788458|ataxia telangiectasia mutated family protein [EC:2.7.11.1];K05391|5|3e-06|53.9|vvi:100246030|cyclic nu…	-	-	-	gi|18378607|gb|AAL68641.1|AF458765_1/0/polyprotein [Oryza sativa Japonica Group]
LOC_Os06g47640.1	60.136	218.65	210.329	109.254	71.2459	68.8166	157.387	119.888	98.1775	1.65355	59.7184	219.901	200.753	113.018	93.508	76.6791	158.112	159.153	74.1423	18.3825	cDNA|OsCML29 - Calmodulin-related calcium sensor protein, expressed	K13448|1|6e-10|62.8|ath:AT3G10190|calcium-binding protein CML	-	-	-	gi|115469648|ref|NP_001058423.1|/4.23576e-60/Os06g0691600 [Oryza sativa Japonica Group]
LOC_Os09g28500.1	10.1674	65.9482	57.4068	15.5947	10.5968	10.2697	65.8645	44.6881	12.8916	1.02726	23.1485	47.7897	79.4954	17.6285	15.5791	30.4261	42.195	55.1378	14.237	5.13904	cDNA|EF hand family protein, putative, expressed	K02183|1|1e-07|55.1|cme:CMK219C|calmodulin;K13448|2|1e-06|52.0|zma:100286243|calcium-binding protein CML	-	GO:0046872//metal ion binding	-	gi|297727017|ref|NP_001175872.1|/1.11144e-56/Os09g0458800 [Oryza sativa Japonica Group]
LOC_Os02g01440.1	5.64343	18.0721	15.6437	15.7712	11.1979	4.339	16.7392	17.1836	11.2712	4.36335	5.10776	32.9964	20.2192	8.41117	17.4111	6.06085	19.6524	29.2234	12.4501	8.01856	cDNA|nitric oxide synthase 1, putative, expressed	K13427|1|0.0|864|osa:4328006|nitric-oxide synthase, plant [EC:1.14.13.39]	GO:0009536//plastid	GO:0017111//nucleoside-triphosphatase activity;GO:0016709//oxidoreductase activity, acting on paired donors, with incorporation or reduction of molecular oxygen, NADH or NADPH as one donor, and incorporation of one atom of oxygen	GO:0048827//phyllome development;GO:0010565//regulation of cellular ketone metabolic process;GO:0009668;GO:0060255;GO:0009207;GO:0042221//response to chemical stimulus;GO:0006950//response to stress	gi|115443669|ref|NP_001045614.1|/0/Os02g0104700 [Oryza sativa Japonica Group]
LOC_Os12g12120.1	1.29694	2.29835	2.69483	3.16597	5.82311	0	0.915679	0.979475	1.39969	0.640288	0.932741	5.05288	1.66152	1.18329	2.63332	0	0.909833	1.08193	1.30497	0.305061	cDNA|verticillium wilt disease resistance protein precursor, putative, expressed	K13420|1|1e-63|243|sbi:SORBI_06g028760|LRR receptor-like serine/threonine-protein kinase FLS2 [EC:2.7.11.1]	GO:0031410//cytoplasmic vesicle	-	-	gi|297728963|ref|NP_001176845.1|/0/Os12g0222800 [Oryza sativa Japonica Group]
LOC_Os06g16300.1	33.1752	21.2684	17.5829	50.9628	47.4924	24.5367	13.8161	11.2337	43.9187	17.4287	39.4034	23.8486	10.1633	50.8388	69.666	27.2431	16.5221	13.236	43.2645	32.0955	cDNA|BRASSINOSTEROID INSENSITIVE 1-associated receptor kinase 1 precursor, putative, expressed	K13418|1|3e-36|150|pop:POPTR_913861|somatic embryogenesis receptor kinase 1 [EC:2.7.10.1 2.7.11.1];K13416|5|2e-34|144|vvi:100253855|brassinosteroid insensitive 1-associated receptor kinase 1 [EC:2.7.10.1 2.7.11.1]	GO:0031410//cytoplasmic vesicle	GO:0004871//signal transducer activity;GO:0004672//protein kinase activity;GO:0032559	GO:0006464//cellular protein modification process	gi|55295983|dbj|BAD68023.1|/2.39313e-114/somatic embryogenesis receptor kinase 1-like [Oryza sativa Japonica Group]
LOC_Os07g35410.1	1.03767	32.955	66.8137	13.8379	4.01526	0.23112	33.4755	47.1634	23.6548	1.21373	1.184	34.1236	44.4318	6.17986	5.43744	1.08936	27.2562	78.6755	13.0754	1.90004	cDNA|TKL_IRAK_DUF26-lc.18 - DUF26 kinases have homology to DUF26 containing loci, expressed	K04733|1|5e-58|224|smo:SELMODRAFT_159261|interleukin-1 receptor-associated kinase 4 [EC:2.7.11.1];K00924|3|5e-55|214|osa:4333912|[EC:2.7.1.-];K13416|4|7e-55|214|ath:AT4G33430|brassinosteroid insensitive 1-associated receptor kinase 1 [EC:2.7.10.1 2.7.11.1]	GO:0031410//cytoplasmic vesicle	-	-	gi|218199770|gb|EEC82197.1|/0/hypothetical protein OsI_26339 [Oryza sativa Indica Group]
LOC_Os09g16950.1	7.10004	17.5668	35.6115	26.7582	21.1047	1.54186	8.17931	18.893	22.1647	7.32594	2.1941	12.5844	21.4405	8.5678	21.4078	1.29775	11.3859	18.3961	13.6737	9.18525	cDNA|cysteine-rich receptor-like protein kinase 25 precursor, putative, expressed	K04733|1|2e-48|192|smo:SELMODRAFT_159261|interleukin-1 receptor-associated kinase 4 [EC:2.7.11.1];K13416|5|1e-45|183|ath:AT4G33430|brassinosteroid insensitive 1-associated receptor kinase 1 [EC:2.7.10.1 2.7.11.1]	GO:0031410//cytoplasmic vesicle	GO:0004672//protein kinase activity;GO:0000166//nucleotide binding	-	gi|115478645|ref|NP_001062916.1|/0/Os09g0339000 [Oryza sativa Japonica Group]
LOC_Os11g40970.1	3.56818	22.8797	32.7256	20.6996	8.85803	1.08236	14.8852	11.857	44.6906	1.88238	2.31873	45.5788	27.2455	8.23402	7.62784	0.447219	6.14616	26.8547	11.1484	2.00471	cDNA|receptor-like protein kinase precursor, putative, expressed	K13428|1|8e-162|570|aly:ARALYDRAFT_488953|LRR receptor-like serine/threonine-protein kinase EFR [EC:2.7.11.1]	GO:0043231//intracellular membrane-bounded organelle;GO:0031410//cytoplasmic vesicle	-	-	gi|125601631|gb|EAZ41207.1|/0/hypothetical protein OsJ_25710 [Oryza sativa Japonica Group]
LOC_Os11g45180.1	0.62779	2.82411	1.6581	2.30683	3.61735	0.0605919	0.195025	0	0	0	0.496648	4.0523	0.631926	2.04019	1.40214	0	0	0	0	0	cDNA|NBS-LRR disease resistance protein, putative, expressed	K03013|1|3e-94|345|vvi:100258335|DNA-directed RNA polymerases I, II, and III subunit RPABC1;K13457|2|8e-72|270|rcu:RCOM_0742270|disease resistance protein RPM1	-	-	-	gi|297728697|ref|NP_001176712.1|/0/Os11g0676980 [Oryza sativa Japonica Group]
LOC_Os11g39160.1	1.03704	27.0633	61.9325	13.8335	6.14022	0.263399	22.2687	34.8574	5.95166	0.829947	0.755642	41.4691	48.0733	9.86012	8.77716	1.06415	27.8512	73.8913	15.4653	3.95422	cDNA|NBS-LRR disease resistance protein, putative, expressed	K13457|1|9e-88|323|vvi:100252764|disease resistance protein RPM1	-	-	-	gi|77551866|gb|ABA94663.1|/0/NB-ARC domain containing protein [Oryza sativa Japonica Group]
LOC_Os08g09110.1	5.27343	3.20066	1.78564	6.09239	5.56956	3.09019	2.79536	1.62979	6.67994	0.818228	3.84903	2.19223	1.26385	5.58051	5.11782	5.69149	2.78559	1.42327	5.33643	2.20909	cDNA|NB-ARC domain containing protein, expressed	K13457|1|3e-58|225|pop:POPTR_755797|disease resistance protein RPM1	-	-	-	gi|115475139|ref|NP_001061166.1|/0/Os08g0190300 [Oryza sativa Japonica Group]
LOC_Os06g15730.1	3.55605	13.2038	15.4299	9.23769	9.75719	1.37287	6.73342	3.90372	3.52915	1.98633	6.48044	37.5755	12.6816	7.1378	8.6798	2.03041	5.78226	5.92307	2.02418	2.2082	cDNA|expressed protein	K03013|1|4e-95|348|vvi:100258335|DNA-directed RNA polymerases I, II, and III subunit RPABC1;K13457|2|2e-47|190|osa:4342596|disease resistance protein RPM1	-	-	-	gi|125554845|gb|EAZ00451.1|/0/hypothetical protein OsI_22472 [Oryza sativa Indica Group]
LOC_Os05g30220.1	7.23968	4.8644	3.29537	1.75187	4.12485	4.58194	4.2195	4.47787	1.42635	0.859364	2.26904	4.98164	3.42467	1.81504	3.7994	3.47088	6.5636	9.60956	2.06674	1.71964	cDNA|disease resistance RPP13-like protein 1, putative, expressed	K03013|1|2e-82|306|vvi:100258335|DNA-directed RNA polymerases I, II, and III subunit RPABC1;K13457|2|7e-44|178|sbi:SORBI_10g028730|disease resistance protein RPM1	GO:0031410//cytoplasmic vesicle	-	-	gi|115463451|ref|NP_001055325.1|/0/Os05g0365300 [Oryza sativa Japonica Group]
LOC_Os11g45190.1	1.21023	20.6155	20.408	7.43452	8.98796	0.233615	19.901	13.6231	3.36302	1.94541	4.21267	32.5283	16.8113	5.2286	6.48723	2.45393	13.7752	17.978	4.0721	2.75557	cDNA|NB-ARC domain containing protein, expressed	K03013|1|2e-91|336|vvi:100258335|DNA-directed RNA polymerases I, II, and III subunit RPABC1;K13457|2|8e-70|264|rcu:RCOM_0742270|disease resistance protein RPM1	-	-	-	gi|297728699|ref|NP_001176713.1|/0/Os11g0677101 [Oryza sativa Japonica Group]
LOC_Os11g34624.1	0	0.542432	1.98433	0.817985	4.06948	0	3.14654	0.563465	0.190863	1.06082	0	9.6462	7.20968	1.45219	8.36213	0	1.98893	0.351474	0.768732	1.23547	cDNA|TKL_IRAK_DUF26-lc.29 - DUF26 kinases have homology to DUF26 containing loci, expressed	K00924|1|7e-59|226|osa:4333912|[EC:2.7.1.-];K04733|2|5e-58|224|smo:SELMODRAFT_159261|interleukin-1 receptor-associated kinase 4 [EC:2.7.11.1];K13430|3|5e-58|224|zma:100283091|serine/threonine-protein kinase PBS1 [EC:2.7.11.1]	GO:0031410//cytoplasmic vesicle	GO:0004672//protein kinase activity;GO:0000166//nucleotide binding	-	gi|108864483|gb|ABA94163.2|/0/Protein kinase domain containing protein, expressed [Oryza sativa Japonica Group]
LOC_Os08g42700.1	7.59759	60.2798	235.688	55.2279	39.8018	1.81002	30.2746	47.7369	27.7393	11.8034	3.75656	230.502	212.343	38.1482	52.5177	5.57821	21.2437	91.7293	44.1107	19.8071	cDNA|resistance protein, putative, expressed	K13457|1|2e-82|306|rcu:RCOM_0742270|disease resistance protein RPM1	-	GO:0032559	GO:0012501//programmed cell death;GO:0006950//response to stress	gi|115477567|ref|NP_001062379.1|/0/Os08g0539700 [Oryza sativa Japonica Group]
LOC_Os02g03960.1	148.469	139.398	317.627	319.901	187.531	181.007	64.6195	139.889	317.06	57.856	66.6071	122.517	183.347	211.129	375.969	82.5049	82.9127	333.162	206.695	127.118	cDNA|CPuORF1 - conserved peptide uORF-containing transcript, expressed	K04371|1|8e-23|107|vvi:100254083|extracellular signal-regulated kinase 1/2 [EC:2.7.11.24];K09060|2|5e-06|51.2|rcu:RCOM_1316780|plant G-box-binding factor	GO:0043231//intracellular membrane-bounded organelle	GO:0003677//DNA binding	GO:0006351//transcription, DNA-dependent	gi|115444037|ref|NP_001045798.1|/1.05103e-46/Os02g0132500 [Oryza sativa Japonica Group]
LOC_Os03g63200.1	1.02063	32.5163	31.0136	11.3722	5.31677	0.942245	32.7173	22.1648	9.17027	2.55444	4.78313	21.9288	26.1753	6.2774	5.40152	3.41741	22.6434	37.9419	7.30835	2.66372	cDNA|powdery mildew resistance protein PM3b, putative, expressed	K03013|1|1e-116|420|vvi:100258335|DNA-directed RNA polymerases I, II, and III subunit RPABC1;K13457|2|1e-57|224|pop:POPTR_755797|disease resistance protein RPM1	-	-	-	gi|222626169|gb|EEE60301.1|/0/hypothetical protein OsJ_13367 [Oryza sativa Japonica Group]
LOC_Os02g26430.1	73.1656	0.558331	0	1.75408	2.72439	100.445	1.1567	0.386653	10.4777	52.7757	9.57333	1.37902	0	0.355895	16.0086	6.71499	1.61623	0	0.824233	44.8942	cDNA|WRKY42, expressed	K13425|1|1e-21|102|rcu:RCOM_1616660|WRKY transcription factor 22	GO:0043231//intracellular membrane-bounded organelle	-	-	gi|115446041|ref|NP_001046800.1|/1.90117e-89/Os02g0462800 [Oryza sativa Japonica Group]
LOC_Os10g33040.1	7.8496	1.41629	5.0566	6.38562	13.0628	3.51089	17.7238	16.5411	9.59647	111.582	6.172	3.80872	19.7726	9.36937	27.4094	3.99398	15.9929	5.99396	20.3767	59.8398	cDNA|receptor-like protein kinase precursor, putative, expressed	K13420|1|1e-153|543|pop:POPTR_1075175|LRR receptor-like serine/threonine-protein kinase FLS2 [EC:2.7.11.1]	GO:0031410//cytoplasmic vesicle	GO:0004672//protein kinase activity	-	gi|115482440|ref|NP_001064813.1|/0/Os10g0468500 [Oryza sativa Japonica Group]
LOC_Os02g19530.1	6.81978	1.32563	0.673531	8.74581	6.67058	10.7875	0.784664	0.885232	13.5768	54.9361	8.52362	0.701606	1.33481	3.44032	7.08697	5.72478	0.182731	1.12482	4.02573	15.4887	cDNA|lectin-like receptor kinase, putative, expressed	K04733|1|2e-60|232|smo:SELMODRAFT_159261|interleukin-1 receptor-associated kinase 4 [EC:2.7.11.1];K05658|3|2e-58|225|vvi:100262734|ATP-binding cassette, subfamily B (MDR/TAP), member 1;K13417|4|2e-58|225|ath:AT2G13790|somatic embryogenesis receptor kinase 4 [EC:2.7.10.1 2.7.11.1];K13416|5|1e-57|223|ath:AT4G33430|brassinosteroid insensitive 1-associated receptor kinase 1 [EC:2.7.10.1 2.7.11.1]	GO:0031410//cytoplasmic vesicle	GO:0004672//protein kinase activity;GO:0000166//nucleotide binding	-	gi|47847898|dbj|BAD21690.1|/0/putative receptor-type protein kinase LRK1 [Oryza sativa Japonica Group]
LOC_Os05g39720.1	268.33	6.32562	11.2923	36.8187	33.1602	518.623	30.5486	22.0214	175.731	251.875	9.97798	18.1873	20.1411	23.7023	79.9262	12.0868	27.1367	8.67753	23.5473	187.263	cDNA|WRKY70, expressed	K13424|1|2e-121|434|sbi:SORBI_09g023270|WRKY transcription factor 33	GO:0043231//intracellular membrane-bounded organelle	GO:0003676//nucleic acid binding	-	gi|115464457|ref|NP_001055828.1|/0/Os05g0474800 [Oryza sativa Japonica Group]
LOC_Os03g08320.1	52.6218	0.586121	3.12689	11.1865	22.3884	35.5096	3.64283	3.19645	15.3388	154.904	51.3121	0.930637	9.14778	17.653	37.6485	27.2919	53.5866	4.58904	27.645	91.1729	cDNA|ZIM domain containing protein, putative, expressed	K13464|1|8e-84|309|osa:4331833|jasmonate ZIM domain-containing protein	-	-	-	gi|115451133|ref|NP_001049167.1|/8.2266e-83/Os03g0180900 [Oryza sativa Japonica Group]
LOC_Os02g49340.1	13.0522	0.283648	0.864705	3.20805	5.44978	20.2655	3.23201	1.76788	9.23208	30.8179	29.4618	0.900748	0.856837	10.5771	23.4479	20.7451	3.01067	4.2885	14.8232	66.9544	cDNA|nitrate-induced NOI protein, putative, expressed	K13456|1|3e-08|57.0|aly:ARALYDRAFT_480014|RPM1-interacting protein 4	-	-	-	gi|297721553|ref|NP_001173139.1|/2.88304e-38/Os02g0725400 [Oryza sativa Japonica Group]
LOC_Os06g06360.1	66.2581	1.40288	3.66574	11.0499	11.3683	102.165	5.50135	8.11912	124.641	49.5368	22.0057	5.30353	9.28277	7.76067	23.0597	23.9405	3.09409	7.89974	6.47926	49.2777	cDNA|WRKY113, expressed	K13425|1|3e-12|72.0|rcu:RCOM_1616660|WRKY transcription factor 22;K13426|5|2e-11|69.7|vvi:100251862|WRKY transcription factor 29	-	-	-	gi|115466528|ref|NP_001056863.1|/1.59298e-152/Os06g0158100 [Oryza sativa Japonica Group]
LOC_Os08g03240.1	0.398286	1.27409	0.647347	0.750518	1.82138	0.0768822	1.89718	1.57165	1.05073	7.8731	0.0787717	1.34866	1.84419	0.456829	3.73614	0.0776523	0.998882	0.42998	1.69279	10.9647	cDNA|lectin-like receptor kinase 1, putative, expressed	K05658|1|3e-54|211|vvi:100262734|ATP-binding cassette, subfamily B (MDR/TAP), member 1;K04733|2|1e-53|209|smo:SELMODRAFT_159261|interleukin-1 receptor-associated kinase 4 [EC:2.7.11.1];K13430|4|2e-51|202|zma:100283091|serine/threonine-protein kinase PBS1 [EC:2.7.11.1]	GO:0031410//cytoplasmic vesicle	-	-	gi|215768669|dbj|BAH00898.1|/0/unnamed protein product [Oryza sativa Japonica Group]
LOC_Os12g30180.1	0.120573	0.241066	0	1.13602	2.86721	0	0.374565	0.751239	1.27234	11.3933	0	0.637937	0.48547	2.18968	3.77013	0	0	0.260335	3.41638	9.23425	cDNA|protein kinase domain containing protein, expressed	K00924|1|1e-31|135|ath:AT5G47070|[EC:2.7.1.-];K04733|2|2e-31|135|smo:SELMODRAFT_159261|interleukin-1 receptor-associated kinase 4 [EC:2.7.11.1];K13430|5|2e-28|125|zma:100283091|serine/threonine-protein kinase PBS1 [EC:2.7.11.1]	-	GO:0005488//binding	-	gi|77555746|gb|ABA98542.1|/0/Protein kinase domain containing protein, expressed [Oryza sativa Japonica Group]
LOC_Os01g65060.1	0	0.111474	0.113276	0.315192	1.63182	0	0.577356	0	0.392239	5.8135	0.110271	0.117998	0	0.639508	3.98489	0	1.29076	0	2.07349	12.0025	cDNA|S-domain receptor-like protein kinase, putative, expressed	K13417|1|4e-54|211|aly:ARALYDRAFT_899604|somatic embryogenesis receptor kinase 4 [EC:2.7.10.1 2.7.11.1];K04733|3|7e-54|210|smo:SELMODRAFT_159261|interleukin-1 receptor-associated kinase 4 [EC:2.7.11.1];K13416|4|9e-54|209|ath:AT4G33430|brassinosteroid insensitive 1-associated receptor kinase 1 [EC:2.7.10.1 2.7.11.1]	GO:0043231//intracellular membrane-bounded organelle	GO:0004672//protein kinase activity;GO:0000166//nucleotide binding	GO:0009987//cellular process	gi|125572796|gb|EAZ14311.1|/0/hypothetical protein OsJ_04237 [Oryza sativa Japonica Group]
LOC_Os03g27990.1	2.97108	13.9525	5.05359	8.91871	13.4605	1.00032	10.0168	5.59651	8.93174	41.1249	1.0249	7.96947	8.55466	11.0951	11.8827	1.2124	12.13	9.02575	16.641	25.815	cDNA|STRUBBELIG-RECEPTOR FAMILY 7 precursor, putative, expressed	K13430|1|5e-63|241|zma:100283091|serine/threonine-protein kinase PBS1 [EC:2.7.11.1]	GO:0031224//intrinsic to membrane;GO:0031410//cytoplasmic vesicle	GO:0016301//kinase activity;GO:0032559	GO:0006464//cellular protein modification process	gi|30017524|gb|AAP12946.1|/0/putative leucine-rich repeat transmembrane protein kinase [Oryza sativa Japonica Group]
LOC_Os03g40194.1	0.251441	4.27307	2.45205	1.37404	1.47181	0.194145	4.68667	3.18546	2.91865	4.26029	1.93943	4.73601	3.69522	1.0094	0.786216	1.91187	2.42539	2.17159	1.11319	2.60229	cDNA|disease resistance RPP13-like protein 1, putative, expressed	K03013|1|3e-91|335|vvi:100258335|DNA-directed RNA polymerases I, II, and III subunit RPABC1;K13457|2|3e-43|176|vvi:100252764|disease resistance protein RPM1	-	-	-	gi|297722323|ref|NP_001173525.1|/0/Os03g0599000 [Oryza sativa Japonica Group]
LOC_Os07g36570.1	6.90297	1.26012	2.13417	2.60155	12.5721	6.31488	9.26148	4.61261	9.5541	31.8806	10.091	2.92182	4.35034	6.31114	18.0988	7.72398	12.4486	1.36085	6.75006	37.7092	cDNA|KI domain interacting kinase 1, putative, expressed	K13430|1|1e-64|247|zma:100283091|serine/threonine-protein kinase PBS1 [EC:2.7.11.1]	GO:0031410//cytoplasmic vesicle	GO:0004672//protein kinase activity;GO:0000166//nucleotide binding	GO:0009987//cellular process	gi|115472685|ref|NP_001059941.1|/0/Os07g0550900 [Oryza sativa Japonica Group]
LOC_Os12g40419.2	0.158341	0.474865	0.482544	1.19349	5.14111	0.0764124	3.77118	3.28852	5.70888	11.3505	0.156581	1.25664	1.59384	2.7999	6.27726	0.231534	4.27659	0.598294	4.90713	20.6483	cDNA|protein kinase domain containing protein, expressed	K04733|1|2e-46|186|smo:SELMODRAFT_159261|interleukin-1 receptor-associated kinase 4 [EC:2.7.11.1];K13430|3|6e-43|174|pop:POPTR_413452|serine/threonine-protein kinase PBS1 [EC:2.7.11.1]	GO:0031410//cytoplasmic vesicle	GO:0003824//catalytic activity	-	gi|125537267|gb|EAY83755.1|/0/hypothetical protein OsI_38972 [Oryza sativa Indica Group]
LOC_Os05g01380.1	0.479516	39.7866	29.0641	33.1314	26.7527	1.07989	89.0471	108.22	236.84	53.6437	3.31929	47.0201	68.2181	49.8054	48.5511	9.0373	89.5784	58.497	76.1429	108.023	cDNA|polygalacturonase inhibitor precursor, putative, expressed	K13420|1|1e-19|95.9|osa:4337016|LRR receptor-like serine/threonine-protein kinase FLS2 [EC:2.7.11.1]	-	-	-	gi|218195925|gb|EEC78352.1|/7.97809e-130/hypothetical protein OsI_18105 [Oryza sativa Indica Group]
