# Supplementary material for: Transcriptome Analysis Highlights Defense and Signaling Pathways Mediated by Rice pi21 Gene with Partial Resistance to Magnaporthe oryzae
Source: Front Plant Sci. 2016 Dec 8;7:1834. doi: 10.3389/fpls.2016.01834 (PMC5143348; doi:10.3389/fpls.2016.01834)
Supplement: Supplementary Table S11 — List of putative rice kinase genes in our results. We queried rice kinase genes in the Rice Kinase Phylogenomics Database (http://ricephylogenomics.ucdavis.edu/kinase/index.shtml). All 63 rice kinase subfamilies were found in the result. A total of 1625 putative rice kinase genes are identified from the 43,222 expressed rice genes. Of the 1625 rice kinase genes, 43 genes showing significantly differential expression in the Pi21—RNAi line relative to Nip infected by two M. oryzae isolates are marked by *. The IDs of the RK genes, the information on subfamily and class of the genes, RPKM, GO, and KEGG annotation of the genes are presented in the table. [file Table11.xlsx]

## Sheet: Sheet1
Supplementary Table S11 List of putative rice kinase genes in our results. We queried rice kinase genes in the Rice Kinase Phylogenomics Database (http://ricephylogenomics.ucdavis.edu/kinase/index.shtml). All 63 rice kinase subfamilies were found in the result. A total of 1,625 putative rice kinase genes are identified from the 43,222 expressed rice genes. Of the 1,625 rice kinase genes, 43 genes…
GeneID	Subfamily	Class	GUY-241-0h_RPKM	GUY-241-12h_RPKM	GUY-241-24h_RPKM	GUY-241-48h_RPKM	GUY-241-72h_RPKM	GUY-Nip-0h_RPKM	GUY-Nip-12h_RPKM	GUY-Nip-24h_RPKM	GUY-Nip-48h_RPKM	GUY-Nip-72h_RPKM	TMC-241-0h_RPKM	TMC-241-12h_RPKM	TMC-241-24h_RPKM	TMC-241-48h_RPKM	TMC-241-72h_RPKM	TMC-Nip-0h_RPKM	TMC-Nip-12h_RPKM	TMC-Nip-24h_RPKM	TMC-Nip-48h_RPKM	TMC-Nip-72h_RPKM	Description	KEGG Orthology	GO Component	GO Function	GO Process	Blast nr
LOC_Os03g50390.1	AGC_other_GWLd	RD	1.40756	6.87464	2.41031	1.36407	1.80231	0.776298	2.95674	3.63324	1.37923	2.53341	1.1533	3.95766	3.80521	0.768786	0.988028	1.68576	5.35332	7.42416	1.85169	1.1654	cDNA|AGC_AGC_other_GWLd.2 - ACG kinases include homologs to PKA, PKG and PKC, expressed	K08789|1|3e-106|385|cre:CHLREDRAFT_115025|microtubule-associated serine/threonine kinase [EC:2.7.11.1];K12767|3|2e-81|303|ota:Ot09g04120|serine/threonine-protein kinase RIM15 [EC:2.7.11.1];K08286|4|3e-73|276|osa:4339288|protein-serine/threonine kinase [EC:2.7.11.-];K08790|5|4e-73|275|gmx:100783286|serine/threonine kinase 38 [EC:2.7.11.1]	GO:0016020//membrane;GO:0044444//cytoplasmic part	GO:0004674//protein serine/threonine kinase activity;GO:0032559	GO:0006464//cellular protein modification process	gi|115454919|ref|NP_001051060.1|/0/Os03g0711800 [Oryza sativa Japonica Group]
LOC_Os03g50390.2	AGC_other_GWLd	RD	0	0	0	0	0	0	0	0	0	0	0	0	0	0.111813	0	0	0	0	0.0517905	0	cDNA|AGC_AGC_other_GWLd.2 - ACG kinases include homologs to PKA, PKG and PKC, expressed	K08789|1|6e-102|370|cre:CHLREDRAFT_115025|microtubule-associated serine/threonine kinase [EC:2.7.11.1];K12767|3|8e-78|290|ota:Ot09g04120|serine/threonine-protein kinase RIM15 [EC:2.7.11.1];K08286|4|8e-70|264|osa:4339288|protein-serine/threonine kinase [EC:2.7.11.-];K08790|5|5e-69|261|gmx:100783286|serine/threonine kinase 38 [EC:2.7.11.1]	GO:0016020//membrane;GO:0044444//cytoplasmic part	GO:0004674//protein serine/threonine kinase activity;GO:0032559	GO:0006464//cellular protein modification process	gi|222625665|gb|EEE59797.1|/0/hypothetical protein OsJ_12320 [Oryza sativa Japonica Group]
LOC_Os12g42660.1	AGC_other_GWLd	RD	0.0532649	0.266236	0.0541082	0.0501854	0.0487166	0	0.496409	0.0553119	0.0468397	0	0	0.507272	0.0536159	0	0.0594825	0.103849	0.308275	0.0575034	0	0.110253	cDNA|AGC_AGC_other_GWLd.1 - ACG kinases include homologs to PKA, PKG and PKC, expressed	K08789|1|9e-105|380|vcn:VOLCADRAFT_42650|microtubule-associated serine/threonine kinase [EC:2.7.11.1];K08790|3|3e-71|269|pop:POPTR_766459|serine/threonine kinase 38 [EC:2.7.11.1]	-	GO:0000166//nucleotide binding;GO:0004672//protein kinase activity	GO:0000902//cell morphogenesis	gi|115489630|ref|NP_001067302.1|/0/Os12g0621500 [Oryza sativa Japonica Group]
LOC_Os01g09200.1	AGC_other_NDRh_TRCd	RD	15.9381	33.6633	35.7021	35.347	41.1151	12.2274	39.2715	25.0382	28.8937	43.7652	26.1874	46.6176	41.0541	36.7179	36.6925	20.477	31.5362	42.3543	36.7648	42.6338	cDNA|AGC_AGC_other_NDRh_TRCd.1 - ACG kinases include homologs to PKA, PKG and PKC, expressed	K08790|1|0.0|687|ppp:PHYPADRAFT_131231|serine/threonine kinase 38 [EC:2.7.11.1];K08286|2|0.0|668|osa:4339288|protein-serine/threonine kinase [EC:2.7.11.-]	-	GO:0004674//protein serine/threonine kinase activity;GO:0032559	GO:0006464//cellular protein modification process	gi|115434976|ref|NP_001042246.1|/0/Os01g0186700 [Oryza sativa Japonica Group]
LOC_Os05g43570.1	AGC_other_NDRh_TRCd	RD	1.25539	1.03351	1.57533	1.32196	1.48589	2.92222	1.98819	0.920211	2.5326	1.04268	3.14009	2.0317	0.594664	1.7646	1.07206	2.66354	1.49587	1.11612	1.0462	1.37569	cDNA|AGC_AGC_other_NDRh_TRCd.2 - ACG kinases include homologs to PKA, PKG and PKC, expressed	K08286|1|0.0|1116|osa:4339288|protein-serine/threonine kinase [EC:2.7.11.-];K08790|2|0.0|825|vvi:100252887|serine/threonine kinase 38 [EC:2.7.11.1]	-	GO:0004672//protein kinase activity;GO:0032559	GO:0006464//cellular protein modification process	gi|115464831|ref|NP_001056015.1|/0/Os05g0511400 [Oryza sativa Japonica Group]
LOC_Os05g43570.2	AGC_other_NDRh_TRCd	RD	0	0	0.0763204	0	0	0	0	0	0	0	0	0.0795016	0	0	0	0	0.072471	0	0.0665249	0	cDNA|AGC_AGC_other_NDRh_TRCd.2 - ACG kinases include homologs to PKA, PKG and PKC, expressed	K08286|1|0.0|1116|osa:4339288|protein-serine/threonine kinase [EC:2.7.11.-];K08790|2|0.0|825|vvi:100252887|serine/threonine kinase 38 [EC:2.7.11.1]	-	GO:0004672//protein kinase activity;GO:0032559	GO:0006464//cellular protein modification process	gi|115464831|ref|NP_001056015.1|/0/Os05g0511400 [Oryza sativa Japonica Group]
LOC_Os10g33640.1	AGC_other_NDRh_TRCd	RD	0	0	0	0.576958	0.112014	0	0	0.254358	0	0.13302	0.242222	0	0.123279	0.351185	0.273537	0	0.118136	0.396654	0.108444	0	cDNA|AGC_AGC_other_NDRh_TRCd.3 - ACG kinases include homologs to PKA, PKG and PKC, expressed	K08790|1|0.0|811|vvi:100252887|serine/threonine kinase 38 [EC:2.7.11.1]	GO:0043231//intracellular membrane-bounded organelle	GO:0004674//protein serine/threonine kinase activity;GO:0032559	GO:0006464//cellular protein modification process	gi|31432661|gb|AAP54266.1|/0/Protein kinase domain containing protein, expressed [Oryza sativa Japonica Group]
LOC_Os12g19290.1	AGC_other_NDRh_TRCd	RD	4.27088	5.51148	10.1757	9.65749	4.68742	2.84799	4.66378	6.53155	8.87709	3.20492	3.5323	8.70999	5.94046	7.4964	4.6827	3.3307	4.04477	7.62866	7.42581	3.85758	cDNA|AGC_AGC_other_NDRh_TRCd.4 - ACG kinases include homologs to PKA, PKG and PKC, expressed	K08286|1|0.0|762|osa:4339288|protein-serine/threonine kinase [EC:2.7.11.-];K08790|2|0.0|727|vvi:100252887|serine/threonine kinase 38 [EC:2.7.11.1]	-	GO:0004672//protein kinase activity;GO:0032559	GO:0006464//cellular protein modification process	gi|77554363|gb|ABA97159.1|/0/Protein kinase domain containing protein, expressed [Oryza sativa Japonica Group]
LOC_Os01g65230.1	AGC_other_PDK1_Pk61C	RD	48.1175	70.8185	90.7634	69.3415	41.6469	57.3245	60.3442	60.9611	66.4598	18.3242	38.1342	109.667	69.9225	38.0111	52.3885	42.9626	56.2945	66.3502	46.188	30.4675	cDNA|AGC_AGC_other_PDK1_Pk61C.1 - ACG kinases include homologs to PKA, PKG and PKC, expressed	K06276|1|0.0|897|osa:4324953|3-phosphoinositide dependent protein kinase-1 [EC:2.7.11.1]	GO:0016020//membrane	GO:0004674//protein serine/threonine kinase activity;GO:0032559	GO:0006464//cellular protein modification process	gi|115441337|ref|NP_001044948.1|/0/Os01g0872800 [Oryza sativa Japonica Group]
LOC_Os03g21620.1	AGC_other++RS6K_like(AGC_6)	RD	9.55063	18.8437	20.1696	27.8636	24.9793	9.05619	24.898	15.4855	23.9433	40.0367	31.4815	38.4746	31.8765	24.9838	22.6407	23.5206	16.0815	18.0888	25.2215	25.1446	cDNA|AGC_AGC_other_RS6K_like.1 - ACG kinases include homologs to PKA, PKG and PKC, expressed	K08282|1|0.0|902|osa:4332748|non-specific serine/threonine protein kinase [EC:2.7.11.1];K04688|2|0.0|676|bdi:100828359|p70 ribosomal S6 kinase [EC:2.7.11.1];K08286|5|5e-156|550|ath:AT3G08730|protein-serine/threonine kinase [EC:2.7.11.-]	GO:0030529//ribonucleoprotein complex	GO:0004674//protein serine/threonine kinase activity;GO:0032559	GO:0006464//cellular protein modification process	gi|115452853|ref|NP_001050027.1|/0/Os03g0334000 [Oryza sativa Japonica Group]
LOC_Os07g48290.1	AGC_other++RS6K_like(AGC_6)	RD	0	0	0	0	0	0.154017	0.0826216	0	0	0.0866596	0	0	0	0	0	0	0	0	0.0706486	0	cDNA|AGC_AGC_other_RS6K_like.2 - ACG kinases include homologs to PKA, PKG and PKC, expressed	K04688|1|0.0|746|bdi:100828359|p70 ribosomal S6 kinase [EC:2.7.11.1];K08282|2|0.0|739|osa:4332748|non-specific serine/threonine protein kinase [EC:2.7.11.1];K08286|5|2e-159|561|ath:AT3G08730|protein-serine/threonine kinase [EC:2.7.11.-]	GO:0030529//ribonucleoprotein complex	GO:0004674//protein serine/threonine kinase activity;GO:0032559	GO:0006464//cellular protein modification process	gi|125601531|gb|EAZ41107.1|/0/hypothetical protein OsJ_25599 [Oryza sativa Japonica Group]
LOC_Os07g48290.2	AGC_other++RS6K_like(AGC_6)	RD	3.38444	2.65832	2.1283	0.911077	0.515907	2.56656	1.75232	1.75725	0.496031	1.66292	3.50619	1.44959	2.35228	0.308088	0.719906	3.0636	1.32139	2.26185	0.92757	0.333594	cDNA|AGC_AGC_other_RS6K_like.2 - ACG kinases include homologs to PKA, PKG and PKC, expressed	K04688|1|0.0|736|bdi:100828359|p70 ribosomal S6 kinase [EC:2.7.11.1];K08282|2|0.0|726|osa:4332748|non-specific serine/threonine protein kinase [EC:2.7.11.1];K08286|5|1e-156|551|ath:AT3G08730|protein-serine/threonine kinase [EC:2.7.11.-]	GO:0030529//ribonucleoprotein complex	GO:0004674//protein serine/threonine kinase activity;GO:0032559	GO:0006464//cellular protein modification process	gi|125601531|gb|EAZ41107.1|/0/hypothetical protein OsJ_25599 [Oryza sativa Japonica Group]
LOC_Os02g17970.1			0.0482771	0	0	0	0	0	0	0.0501324	0	0	0	0	0.0485952	0	0	0	0	0	0	0	cDNA|AGC_PKA/PKG_like.1 - ACG kinases include homologs to PKA, PKG and PKC, expressed	K04345|1|0.0|1446|vvi:100266345|protein kinase A [EC:2.7.11.11]	GO:0016020//membrane;GO:0043234//protein complex	GO:0004690//cyclic nucleotide-dependent protein kinase activity;GO:0004721//phosphoprotein phosphatase activity;GO:0019887//protein kinase regulator activity;GO:0032559;GO:0043169//cation binding	GO:0006468//protein phosphorylation	gi|115445559|ref|NP_001046559.1|/0/Os02g0281000 [Oryza sativa Japonica Group]
LOC_Os02g17970.2			1.17741	1.53918	0.966044	0.597337	0.828363	1.13639	1.03165	1.69291	0.278758	0.344296	0.940415	0.766713	0.638169	0.47613	0.606855	0.927051	1.79096	1.31999	0.601468	0.374943	cDNA|AGC_PKA/PKG_like.1 - ACG kinases include homologs to PKA, PKG and PKC, expressed	K04345|1|0.0|1447|vvi:100266345|protein kinase A [EC:2.7.11.11]	GO:0016020//membrane;GO:0043234//protein complex	GO:0004690//cyclic nucleotide-dependent protein kinase activity;GO:0004721//phosphoprotein phosphatase activity;GO:0019887//protein kinase regulator activity;GO:0032559;GO:0043169//cation binding	GO:0006468//protein phosphorylation	gi|115445559|ref|NP_001046559.1|/0/Os02g0281000 [Oryza sativa Japonica Group]
LOC_Os08g39460.1	PVPK_like(AGC_8)_CDK8	RD	0.681181	0.340477	1.03795	0.427866	0.311507	0.986175	0.470248	0.117893	0.499177	0	1.01041	0.24027	0.342835	0.217029	1.01426	0.442691	0	0.490257	0.402103	0.117498	cDNA|AGC_PVPK_like_CDK8.2 - ACG kinases include homologs to PKA, PKG and PKC, expressed	K08286|1|7e-53|206|aly:ARALYDRAFT_905010|protein-serine/threonine kinase [EC:2.7.11.-];K08282|3|2e-49|195|ota:Ot16g02900|non-specific serine/threonine protein kinase [EC:2.7.11.1]	-	GO:0000166//nucleotide binding;GO:0004672//protein kinase activity	-	gi|42407678|dbj|BAD08827.1|/0/putative protein kinase (KIPK) [Oryza sativa Japonica Group]
LOC_Os09g31210.1	PVPK_like(AGC_8)_CDK8	RD	0.336269	0.336158	0	0.422437	0.410073	0.324554	0.928564	0.581987	0.295706	0.73046	0.332531	0.118611	0	0.321414	0.250348	0.655611	0.648728	0.242019	0.992502	0.46403	cDNA|AGC_PVPK_like_CDK8.1 - ACG kinases include homologs to PKA, PKG and PKC, expressed	K08282|1|9e-30|130|aly:ARALYDRAFT_484960|non-specific serine/threonine protein kinase [EC:2.7.11.1];K08286|5|1e-27|122|aly:ARALYDRAFT_494187|protein-serine/threonine kinase [EC:2.7.11.-]	-	GO:0016301//kinase activity	-	gi|115479857|ref|NP_001063522.1|/0/Os09g0486700 [Oryza sativa Japonica Group]
LOC_Os01g07940.1	PVPK_like(AGC_8)_kin82y	RD	0.458585	4.58433	3.028	2.73646	2.58646	0.516377	2.92837	2.53978	2.28518	1.99232	0.377906	2.58807	2.76964	2.33774	3.2434	0.670564	4.34977	1.89779	1.9626	1.10743	cDNA|AGC_PVPK_like_kin82y.3 - ACG kinases include homologs to PKA, PKG and PKC, expressed	K08286|1|2e-102|372|aly:ARALYDRAFT_494187|protein-serine/threonine kinase [EC:2.7.11.-]	GO:0031981//nuclear lumen	GO:0004672//protein kinase activity;GO:0032559	GO:0006464//cellular protein modification process	gi|115434816|ref|NP_001042166.1|/0/Os01g0174700 [Oryza sativa Japonica Group]
LOC_Os01g13270.1	PVPK_like(AGC_8)_kin82y	RD	0	0	0	0	0.0860439	0	0	0	0	0	0	0	0	0	0	0	0	0	0	0	cDNA|AGC_PVPK_like_kin82y.4 - ACG kinases include homologs to PKA, PKG and PKC, expressed	K08286|1|1e-136|485|aly:ARALYDRAFT_494187|protein-serine/threonine kinase [EC:2.7.11.-];K08282|5|3e-83|308|ath:AT3G45780|non-specific serine/threonine protein kinase [EC:2.7.11.1]	-	GO:0004672//protein kinase activity	-	gi|115435510|ref|NP_001042513.1|/0/Os01g0233800 [Oryza sativa Japonica Group]
LOC_Os02g39090.1	PVPK_like(AGC_8)_kin82y	RD	1.30154	6.50555	3.81954	2.58884	3.43894	1.11662	5.69056	1.50173	2.54343	4.2409	1.85911	5.66207	3.63922	3.5939	3.22994	3.24245	5.57983	2.34185	3.20126	1.19736	cDNA|expressed protein	K08282|1|4e-29|127|ath:AT3G45780|non-specific serine/threonine protein kinase [EC:2.7.11.1];K08286|5|1e-25|115|aly:ARALYDRAFT_494187|protein-serine/threonine kinase [EC:2.7.11.-]	-	GO:0016301//kinase activity;GO:0019900//kinase binding	-	gi|125540193|gb|EAY86588.1|/3.99003e-148/hypothetical protein OsI_07968 [Oryza sativa Indica Group]
LOC_Os02g43740.1	PVPK_like(AGC_8)_kin82y	RD	0.193204	0	0.0654211	0.485425	0.589022	0.0621579	0.0666886	0.0668764	0.39643	24.7616	0.0636855	0	0.129652	0.430895	0.143838	0.502244	0.248486	0.278105	0.684294	0.333262	cDNA|AGC_PVPK_like_kin82y.6 - ACG kinases include homologs to PKA, PKG and PKC, expressed	K08286|1|0.0|647|aly:ARALYDRAFT_494187|protein-serine/threonine kinase [EC:2.7.11.-];K08282|5|1e-84|313|ath:AT3G45780|non-specific serine/threonine protein kinase [EC:2.7.11.1]	-	GO:0004672//protein kinase activity;GO:0032559	GO:0006464//cellular protein modification process	gi|115447661|ref|NP_001047610.1|/0/Os02g0654300 [Oryza sativa Japonica Group]
LOC_Os02g49310.1	PVPK_like(AGC_8)_kin82y	RD	0.772647	0.343285	0.174418	0.0808863	0.785189	0.74573	0.266696	0.267447	0.226482	0.0932433	1.61301	0.090844	0.345661	0.082057	0.287613	1.67378	0.745292	0.370725	0.228048	0.266551	cDNA|AGC_PVPK_like_kin82y.7 - ACG kinases include homologs to PKA, PKG and PKC, expressed	K08286|1|0.0|722|aly:ARALYDRAFT_494187|protein-serine/threonine kinase [EC:2.7.11.-];K08282|5|6e-87|320|ath:AT3G45780|non-specific serine/threonine protein kinase [EC:2.7.11.1]	GO:0043231//intracellular membrane-bounded organelle	GO:0004672//protein kinase activity;GO:0032559	GO:0006464//cellular protein modification process	gi|115448401|ref|NP_001047980.1|/0/Os02g0725000 [Oryza sativa Japonica Group]
LOC_Os03g14840.1	PVPK_like(AGC_8)_kin82y	RD	0.216924	0	0	0	0.0992002	0.209367	0	0	0	0.235606	0	0	0	0	0	0	0	0	0	0	cDNA|AGC_PVPK_like_kin82y.8 - ACG kinases include homologs to PKA, PKG and PKC, expressed	K08286|1|1e-73|276|aly:ARALYDRAFT_494187|protein-serine/threonine kinase [EC:2.7.11.-];K08282|5|2e-58|225|ath:AT3G45780|non-specific serine/threonine protein kinase [EC:2.7.11.1]	-	GO:0004672//protein kinase activity;GO:0032559	GO:0006464//cellular protein modification process;GO:0009606//tropism;GO:0009793//embryo development ending in seed dormancy;GO:0048513//organ development;GO:0060918//auxin transport	gi|297600667|ref|NP_001049578.2|/0/Os03g0253200 [Oryza sativa Japonica Group]
LOC_Os03g44020.1	PVPK_like(AGC_8)_kin82y	RD	0.116875	0.116836	1.18726	0.330354	0.320686	0	0	0.3641	0.616662	0.507764	0	0	0.823518	0.335136	0.391555	0	0	0.126176	0.41395	0.24192	cDNA|AGC_PVPK_like_kin82y.9 - ACG kinases include homologs to PKA, PKG and PKC, expressed	K08286|1|1e-72|272|ath:AT5G47750|protein-serine/threonine kinase [EC:2.7.11.-];K08282|5|1e-50|199|ota:Ot16g02900|non-specific serine/threonine protein kinase [EC:2.7.11.1]	GO:0043231//intracellular membrane-bounded organelle	GO:0004672//protein kinase activity;GO:0005515//protein binding	GO:0000904//cell morphogenesis involved in differentiation;GO:0009630//gravitropism;GO:0009755//hormone-mediated signaling pathway;GO:0009793//embryo development ending in seed dormancy;GO:0048588//developmental cell growth;GO:0060918//auxin transport	gi|115454297|ref|NP_001050749.1|/8.79723e-165/Os03g0642200 [Oryza sativa Japonica Group]
LOC_Os04g23890.1	PVPK_like(AGC_8)_kin82y	RD	0.0583675	0	0.0592916	0.0549929	0.0533834	0	0	0.0606105	0	0.0633942	0	0	0	0	0.0651807	0	0	0	0.0516817	0	cDNA|AGC_PVPK_like_kin82y.10 - ACG kinases include homologs to PKA, PKG and PKC, expressed	K08282|1|0.0|991|ath:AT3G45780|non-specific serine/threonine protein kinase [EC:2.7.11.1]	GO:0015630//microtubule cytoskeleton	GO:0004673//protein histidine kinase activity;GO:0004674//protein serine/threonine kinase activity;GO:0032559;GO:0060089	GO:0006351//transcription, DNA-dependent;GO:0006464//cellular protein modification process;GO:0007017//microtubule-based process;GO:0007165//signal transduction	gi|75337608|sp|Q9ST27.1|PHOT2_ORYSJ/0/RecName: Full=Phototropin-2; AltName: Full=Non-phototropic hypocotyl protein 1B; Short=OsNPH1B
LOC_Os04g23890.2	PVPK_like(AGC_8)_kin82y	RD	0.359046	0	0.0607885	0.0563813	0.0547311	0.231025	0	0.0621407	0	0	0.118352	0	0	0.171592	0.200479	0.466679	0.0577224	0.193809	0.211946	0	cDNA|AGC_PVPK_like_kin82y.10 - ACG kinases include homologs to PKA, PKG and PKC, expressed	K08282|1|0.0|991|ath:AT3G45780|non-specific serine/threonine protein kinase [EC:2.7.11.1]	GO:0015630//microtubule cytoskeleton	GO:0004673//protein histidine kinase activity;GO:0004674//protein serine/threonine kinase activity;GO:0032559;GO:0060089	GO:0006351//transcription, DNA-dependent;GO:0006464//cellular protein modification process;GO:0007017//microtubule-based process;GO:0007165//signal transduction	gi|75337608|sp|Q9ST27.1|PHOT2_ORYSJ/0/RecName: Full=Phototropin-2; AltName: Full=Non-phototropic hypocotyl protein 1B; Short=OsNPH1B
LOC_Os04g23890.4	PVPK_like(AGC_8)_kin82y	RD	0	0.0591474	0	0.167239	0.162344	0	0	0	0.0520299	0.0642627	0	0	0.119114	0.0565532	0	0	0	0	0.0523896	0.12247	cDNA|AGC_PVPK_like_kin82y.10 - ACG kinases include homologs to PKA, PKG and PKC, expressed	K08282|1|0.0|978|ath:AT3G45780|non-specific serine/threonine protein kinase [EC:2.7.11.1]	GO:0015630//microtubule cytoskeleton	GO:0004673//protein histidine kinase activity;GO:0004674//protein serine/threonine kinase activity;GO:0032559;GO:0060089	GO:0006351//transcription, DNA-dependent;GO:0006464//cellular protein modification process;GO:0007017//microtubule-based process;GO:0007165//signal transduction	gi|75337608|sp|Q9ST27.1|PHOT2_ORYSJ/0/RecName: Full=Phototropin-2; AltName: Full=Non-phototropic hypocotyl protein 1B; Short=OsNPH1B
LOC_Os04g33500.1	PVPK_like(AGC_8)_kin82y		2.05676	4.88318	3.0034	1.81673	0.940565	0.868484	1.99669	1.73534	2.37386	0.977328	1.65254	3.80872	1.42334	1.22868	1.14842	0.501248	2.60392	2.63675	1.70734	1.06432	cDNA|protein kinase, putative, expressed	K08286|1|9e-82|303|aly:ARALYDRAFT_494187|protein-serine/threonine kinase [EC:2.7.11.-];K08282|5|2e-49|196|ath:AT3G45780|non-specific serine/threonine protein kinase [EC:2.7.11.1]	-	GO:0004672//protein kinase activity;GO:0032559	GO:0006464//cellular protein modification process	gi|32490320|emb|CAE04903.1|/0/OSJNBa0042I15.25 [Oryza sativa Japonica Group]
LOC_Os04g41160.1	PVPK_like(AGC_8)_kin82y	RD	76.0885	23.7995	39.5656	130.728	93.2818	78.309	23.1737	47.9613	116.988	358.492	42.2828	13.5031	35.4671	75.2757	171.748	37.5044	29.8539	25.3934	69.8181	266.501	cDNA|protein kinase, putative, expressed	K08789|1|2e-35|97.4|cre:CHLREDRAFT_115025|microtubule-associated serine/threonine kinase [EC:2.7.11.1];K08282|4|5e-29|127|aly:ARALYDRAFT_484960|non-specific serine/threonine protein kinase [EC:2.7.11.1]	-	GO:0016301//kinase activity	-	gi|115459108|ref|NP_001053154.1|/0/Os04g0488700 [Oryza sativa Japonica Group]
LOC_Os04g46180.1	PVPK_like(AGC_8)_kin82y	RD	0	0.0642099	0	0	0	0	0	0	0	0	0	0.135936	0	0.0613936	0	0	0.0619572	0	0.0568737	0	cDNA|AGC_PVPK_like_kin82y.11 - ACG kinases include homologs to PKA, PKG and PKC, expressed	K08286|1|6e-178|623|aly:ARALYDRAFT_494187|protein-serine/threonine kinase [EC:2.7.11.-];K08282|5|1e-80|300|ath:AT3G45780|non-specific serine/threonine protein kinase [EC:2.7.11.1]	-	GO:0004672//protein kinase activity;GO:0032559	GO:0006464//cellular protein modification process	gi|115459742|ref|NP_001053471.1|/0/Os04g0546300 [Oryza sativa Japonica Group]
LOC_Os05g14750.1	PVPK_like(AGC_8)_kin82y	RD	0	0	0	0.0853339	0	0	0	0	0	0	0	0	0	0	0	0	0.0873637	0	0	0	cDNA|AGC_PVPK_like_kin82y.12 - ACG kinases include homologs to PKA, PKG and PKC, expressed	K08286|1|4e-143|506|aly:ARALYDRAFT_494187|protein-serine/threonine kinase [EC:2.7.11.-];K08282|5|3e-85|314|ath:AT3G45780|non-specific serine/threonine protein kinase [EC:2.7.11.1]	-	GO:0004672//protein kinase activity;GO:0032559	GO:0006464//cellular protein modification process	gi|125551467|gb|EAY97176.1|/0/hypothetical protein OsI_19097 [Oryza sativa Indica Group]
LOC_Os06g18830.1	PVPK_like(AGC_8)_kin82y	RD	0.321395	2.48998	1.71404	2.2711	1.1758	0.0775496	0.915225	0.917802	3.2502	1.57084	1.66857	2.38065	1.05142	1.45918	0.807551	1.72318	2.17012	2.77576	2.8458	0.83157	cDNA|AGC_PVPK_like_kin82y.13 - ACG kinases include homologs to PKA, PKG and PKC, expressed	K08286|1|0.0|696|aly:ARALYDRAFT_494187|protein-serine/threonine kinase [EC:2.7.11.-];K08282|5|2e-85|315|ath:AT3G45780|non-specific serine/threonine protein kinase [EC:2.7.11.1]	GO:0043231//intracellular membrane-bounded organelle	GO:0004672//protein kinase activity	-	gi|115467644|ref|NP_001057421.1|/0/Os06g0291600 [Oryza sativa Japonica Group]
LOC_Os08g38320.1	PVPK_like(AGC_8)_kin82y	RD	0.0748128	0.0747879	0	0.0704875	0	0.0722065	0.154939	0.0776878	0	0.0812559	0	0.079165	0.0753058	0.0715077	0	0.14586	0.0721641	0	0	0	cDNA|AGC_PVPK_like_kin82y.14 - ACG kinases include homologs to PKA, PKG and PKC, expressed	K08286|1|0.0|742|aly:ARALYDRAFT_494187|protein-serine/threonine kinase [EC:2.7.11.-];K08282|5|1e-85|316|ath:AT3G45780|non-specific serine/threonine protein kinase [EC:2.7.11.1]	-	GO:0004672//protein kinase activity;GO:0032559	GO:0006464//cellular protein modification process	gi|222640776|gb|EEE68908.1|/0/hypothetical protein OsJ_27758 [Oryza sativa Japonica Group]
LOC_Os08g38320.2	PVPK_like(AGC_8)_kin82y	RD	0	0	0	0	0	0	0.0854997	0	0	0	0	0	0	0	0	0	0	0	0	0	cDNA|AGC_PVPK_like_kin82y.14 - ACG kinases include homologs to PKA, PKG and PKC, expressed	K08286|1|0.0|742|aly:ARALYDRAFT_494187|protein-serine/threonine kinase [EC:2.7.11.-];K08282|5|1e-85|316|ath:AT3G45780|non-specific serine/threonine protein kinase [EC:2.7.11.1]	-	GO:0004672//protein kinase activity;GO:0032559	GO:0006464//cellular protein modification process	gi|222640776|gb|EEE68908.1|/0/hypothetical protein OsJ_27758 [Oryza sativa Japonica Group]
LOC_Os09g08420.1	PVPK_like(AGC_8)_kin82y	RD	13.651	40.6956	31.8613	21.0534	20.14	11.9206	31.1323	30.2918	21.7935	19.4158	14.5438	41.2717	38.5236	19.3388	16.1518	13.0697	36.5246	37.4571	21.0089	20.0148	cDNA|AGC_PVPK_like_kin82y.15 - ACG kinases include homologs to PKA, PKG and PKC, expressed	K08286|1|0.0|727|aly:ARALYDRAFT_494187|protein-serine/threonine kinase [EC:2.7.11.-];K08282|5|8e-85|313|ath:AT3G45780|non-specific serine/threonine protein kinase [EC:2.7.11.1]	-	GO:0004672//protein kinase activity;GO:0032559	GO:0006464//cellular protein modification process	gi|115478210|ref|NP_001062700.1|/0/Os09g0258500 [Oryza sativa Japonica Group]
LOC_Os09g30150.1	PVPK_like(AGC_8)_kin82y	RD	0.0789134	0.236661	0.400814	0.297404	0.216525	0	0.245148	0.573622	0.48576	0.685677	0.234108	0.417521	0.158867	0.0754272	0.264375	0.53849	1.59851	0.255579	0.489119	0.490029	cDNA|AGC_PVPK_like_kin82y.16 - ACG kinases include homologs to PKA, PKG and PKC, expressed	K08286|1|0.0|711|aly:ARALYDRAFT_494187|protein-serine/threonine kinase [EC:2.7.11.-];K08282|5|1e-86|319|ath:AT3G45780|non-specific serine/threonine protein kinase [EC:2.7.11.1]	-	GO:0004672//protein kinase activity;GO:0032559	GO:0006464//cellular protein modification process	gi|115479757|ref|NP_001063472.1|/0/Os09g0478500 [Oryza sativa Japonica Group]
LOC_Os09g30150.2	PVPK_like(AGC_8)_kin82y	RD	0	0	0	0	0.163539	0	0	0	0	0	0	0	0	0	0	0	0.0862385	0	0	0	cDNA|AGC_PVPK_like_kin82y.16 - ACG kinases include homologs to PKA, PKG and PKC, expressed	K08286|1|0.0|711|aly:ARALYDRAFT_494187|protein-serine/threonine kinase [EC:2.7.11.-];K08282|5|1e-86|319|ath:AT3G45780|non-specific serine/threonine protein kinase [EC:2.7.11.1]	-	GO:0004672//protein kinase activity;GO:0032559	GO:0006464//cellular protein modification process	gi|115479757|ref|NP_001063472.1|/0/Os09g0478500 [Oryza sativa Japonica Group]
LOC_Os09g30150.3	PVPK_like(AGC_8)_kin82y	RD	0	0.252009	0.0853614	0	0	0	0.0870152	0.0872603	0.0738946	0	0.0830968	0	0.169169	0	0	0	0.081056	0.181435	0.0744055	0.086968	cDNA|AGC_PVPK_like_kin82y.16 - ACG kinases include homologs to PKA, PKG and PKC, expressed	K08286|1|0.0|711|aly:ARALYDRAFT_494187|protein-serine/threonine kinase [EC:2.7.11.-];K08282|5|1e-86|319|ath:AT3G45780|non-specific serine/threonine protein kinase [EC:2.7.11.1]	-	GO:0004672//protein kinase activity;GO:0032559	GO:0006464//cellular protein modification process	gi|115479757|ref|NP_001063472.1|/0/Os09g0478500 [Oryza sativa Japonica Group]
LOC_Os10g41290.1	PVPK_like(AGC_8)_kin82y	RD	0.502665	1.84249	0.936142	1.10507	0.689612	0.808588	1.30129	0.695976	2.06281	1.2739	0.248538	1.32977	0.252988	1.04099	1.21624	0.408344	1.61623	0.542664	0.964353	0.520233	cDNA|AGC_PVPK_like_kin82y.17 - ACG kinases include homologs to PKA, PKG and PKC, expressed	K08286|1|1e-140|498|aly:ARALYDRAFT_494187|protein-serine/threonine kinase [EC:2.7.11.-];K08282|5|4e-71|268|ath:AT3G45780|non-specific serine/threonine protein kinase [EC:2.7.11.1]	-	GO:0004672//protein kinase activity	-	gi|13569993|gb|AAK31277.1|AC079890_13/0/putative protein kinase [Oryza sativa Japonica Group]
LOC_Os11g01140.2	PVPK_like(AGC_8)_kin82y	RD	0	0.320537	0.217147	0.201404	0.146632	0.0515789	0.276693	0.110989	0.0469943	0	0	0.508946	0.0537928	0.255399	0	0	0.154646	0	0.0473192	0.165925	cDNA|AGC_PVPK_like_kin82y.18 - ACG kinases include homologs to PKA, PKG and PKC, expressed	K08282|1|0.0|1083|ath:AT3G45780|non-specific serine/threonine protein kinase [EC:2.7.11.1]	GO:0043231//intracellular membrane-bounded organelle;GO:0044459//plasma membrane part	GO:0004673//protein histidine kinase activity;GO:0005515//protein binding;GO:0009881//photoreceptor activity;GO:0032559;GO:0060089	GO:0006351//transcription, DNA-dependent;GO:0006464//cellular protein modification process;GO:0006468//protein phosphorylation;GO:0007165//signal transduction;GO:0009416//response to light stimulus;GO:0009606//tropism;GO:0009902//chloroplast relocation;GO:0010118//stomatal movement;GO:0010360//negative regulation of anion channel activity;GO:0015992//proton transport;GO:0030522//intracellular rec…	gi|108863902|gb|ABG22325.1|/0/Nonphototropic hypocotyl protein 1, putative, expressed [Oryza sativa Japonica Group]
LOC_Os11g01140.3	PVPK_like(AGC_8)_kin82y	RD	0	0	0	0	0	0	0	0.114288	0	0	0.0544176	0	0	0	0	0.0536443	0	0	0	0	cDNA|AGC_PVPK_like_kin82y.18 - ACG kinases include homologs to PKA, PKG and PKC, expressed	K08282|1|0.0|1089|ath:AT3G45780|non-specific serine/threonine protein kinase [EC:2.7.11.1]	GO:0043231//intracellular membrane-bounded organelle;GO:0044459//plasma membrane part	GO:0004673//protein histidine kinase activity;GO:0005515//protein binding;GO:0009881//photoreceptor activity;GO:0032559;GO:0060089	GO:0006351//transcription, DNA-dependent;GO:0006464//cellular protein modification process;GO:0006468//protein phosphorylation;GO:0007165//signal transduction;GO:0009416//response to light stimulus;GO:0009606//tropism;GO:0009902//chloroplast relocation;GO:0010118//stomatal movement;GO:0010360//negative regulation of anion channel activity;GO:0015992//proton transport;GO:0030522//intracellular rec…	gi|115483707|ref|NP_001065225.1|/0/Os11g0102200 [Oryza sativa Japonica Group]
LOC_Os11g05320.1	PVPK_like(AGC_8)_kin82y	RD	0.327395	0	0.11086	0.102822	0.299439	0	0.113007	0.339977	0	0	0	0	0.109851	0	0.609354	0	0	0	0.0966311	0	cDNA|AGC_PVPK_like_kin82y.1 - ACG kinases include homologs to PKA, PKG and PKC, expressed	K08286|1|1e-102|372|aly:ARALYDRAFT_494187|protein-serine/threonine kinase [EC:2.7.11.-];K08282|5|5e-36|150|ath:AT3G45780|non-specific serine/threonine protein kinase [EC:2.7.11.1]	GO:0009536//plastid	GO:0004672//protein kinase activity	-	gi|115484199|ref|NP_001065761.1|/0/Os11g0150700 [Oryza sativa Japonica Group]
LOC_Os12g01140.1	PVPK_like(AGC_8)_kin82y	RD	0	0	0	0	0	0	0	0	0.0507929	0	0	0	0	0	0	0	0	0	0	0	cDNA|AGC_PVPK_like_kin82y.2 - ACG kinases include homologs to PKA, PKG and PKC, expressed	K08282|1|0.0|1165|ath:AT3G45780|non-specific serine/threonine protein kinase [EC:2.7.11.1]	GO:0043231//intracellular membrane-bounded organelle	GO:0004673//protein histidine kinase activity;GO:0032559;GO:0060089	GO:0006351//transcription, DNA-dependent;GO:0006464//cellular protein modification process;GO:0007165//signal transduction	gi|115486852|ref|NP_001065232.1|/0/Os12g0101800 [Oryza sativa Japonica Group]
LOC_Os12g01140.3	PVPK_like(AGC_8)_kin82y	RD	0	0.770155	0.391304	0.881413	0.352312	0	0.569836	0.571441	0.241957	0.0597686	0.0544176	1.33931	0.27696	0.31559	0.245812	0	0.47773	0.534675	0.24363	0.170858	cDNA|AGC_PVPK_like_kin82y.2 - ACG kinases include homologs to PKA, PKG and PKC, expressed	K08282|1|0.0|1083|ath:AT3G45780|non-specific serine/threonine protein kinase [EC:2.7.11.1]	-	GO:0004673//protein histidine kinase activity;GO:0032559;GO:0060089	GO:0006351//transcription, DNA-dependent;GO:0006464//cellular protein modification process;GO:0007165//signal transduction	gi|115486852|ref|NP_001065232.1|/0/Os12g0101800 [Oryza sativa Japonica Group]
LOC_Os12g05394.1	PVPK_like(AGC_8)_kin82y		0.503207	0.37728	0.638967	0.829699	0	0.364257	0.260539	0.261273	0.442507	0	0	0.13312	0.253261	0.240488	0.140487	0.245271	0.485391	0.543249	0.222783	0.130199	cDNA|protein kinase, putative, expressed	K08286|1|4e-87|320|aly:ARALYDRAFT_494187|protein-serine/threonine kinase [EC:2.7.11.-];K08282|5|5e-36|150|ath:AT3G45780|non-specific serine/threonine protein kinase [EC:2.7.11.1]	GO:0043231//intracellular membrane-bounded organelle	GO:0004672//protein kinase activity	-	gi|115487348|ref|NP_001066161.1|/1.43648e-160/Os12g0149700 [Oryza sativa Japonica Group]
LOC_Os12g29580.1	PVPK_like(AGC_8)_kin82y	RD	0.442023	0.631251	0.192438	0.773439	0.404278	0.243785	0.0653886	0.327864	0.166587	0.342922	0.312221	0.334098	0	0.120713	0.0705172	0.307784	0.243642	0.409025	0.39139	0.261412	cDNA|AGC_PVPK_like_kin82y.19 - ACG kinases include homologs to PKA, PKG and PKC, expressed	K08286|1|8e-138|489|aly:ARALYDRAFT_494187|protein-serine/threonine kinase [EC:2.7.11.-];K08282|5|5e-87|321|ath:AT3G45780|non-specific serine/threonine protein kinase [EC:2.7.11.1]	-	GO:0004672//protein kinase activity;GO:0032559	GO:0006464//cellular protein modification process	gi|77555457|gb|ABA98253.1|/0/protein kinase, putative, expressed [Oryza sativa Japonica Group]
LOC_Os12g42020.1	PVPK_like(AGC_8)_kin82y	RD	0.109071	0	0	0.308294	0	0	0.112944	0	0	0.59232	0	0.115416	0	0	0	0	0	0	0	0	cDNA|AGC_PVPK_like_kin82y.20 - ACG kinases include homologs to PKA, PKG and PKC, expressed	K08286|1|1e-82|305|aly:ARALYDRAFT_494187|protein-serine/threonine kinase [EC:2.7.11.-];K08282|5|2e-63|241|ath:AT3G45780|non-specific serine/threonine protein kinase [EC:2.7.11.1]	GO:0043231//intracellular membrane-bounded organelle	GO:0004672//protein kinase activity	-	gi|115489562|ref|NP_001067268.1|/0/Os12g0614600 [Oryza sativa Japonica Group]
LOC_Os03g55620.1	CAMK_like(CAMK_1)_Aur_like	RD	0	0	0	0	0	0.0765996	0	0	0	0.430998	0.0784822	0	0	0.0758584	0.265886	0	0	0.0856799	0	0.0821384	cDNA|CAMK_CAMK_like_Aur_like.2 - CAMK includes calcium/calmodulin depedent protein kinases, expressed	K08850|1|3e-179|627|osa:4334220|aurora kinase, other [EC:2.7.11.1]	GO:0015630//microtubule cytoskeleton;GO:0043231//intracellular membrane-bounded organelle;GO:0044427//chromosomal part	GO:0004672//protein kinase activity;GO:0032559;GO:0035174//histone serine kinase activity	GO:0006464//cellular protein modification process;GO:0035404//histone-serine phosphorylation	gi|115455545|ref|NP_001051373.1|/3.47171e-178/Os03g0765000 [Oryza sativa Japonica Group]
LOC_Os03g55620.3	CAMK_like(CAMK_1)_Aur_like	RD	0	0	0	0	0.115508	0	0	0	0.222116	0	0.124888	0	0	0	0.141034	0	0.121821	0	0.223652	0	cDNA|CAMK_CAMK_like_Aur_like.2 - CAMK includes calcium/calmodulin depedent protein kinases, expressed	K08850|1|1e-156|551|osa:4334220|aurora kinase, other [EC:2.7.11.1]	GO:0015630//microtubule cytoskeleton;GO:0043231//intracellular membrane-bounded organelle;GO:0044427//chromosomal part	GO:0004672//protein kinase activity;GO:0032559;GO:0035174//histone serine kinase activity	GO:0006464//cellular protein modification process;GO:0035404//histone-serine phosphorylation	gi|67845867|dbj|BAE00023.1|/2.43122e-160/Aurora kinase [Oryza sativa Japonica Group]
LOC_Os03g02980.2	CAMK_like(CAMK_1)_ULKh_APGy	RD	0.0828843	1.40856	1.09456	0.234277	0.151613	0.159994	1.45907	0.860695	0.437317	0.270068	0.409814	1.05247	0.917735	0.158445	0.462797	0.484789	1.51905	1.16324	0.366951	0.257344	cDNA|CAMK_CAMK_like_ULKh_APGy.1 - CAMK includes calcium/calmodulin depedent protein kinases, expressed	K08269|1|6e-101|367|smo:SELMODRAFT_268528|unc51-like kinase [EC:2.7.11.1]	-	GO:0004672//protein kinase activity	-	gi|115450393|ref|NP_001048797.1|/0/Os03g0122000 [Oryza sativa Japonica Group]
LOC_Os03g16130.1	CAMK_like(CAMK_1)_ULKh_APGy	RD	0	0.0720694	0.292939	0.271701	0.197812	0	0.0746537	0	0.253588	0.0783022	0	0	0.217705	0.206725	0	0	0.208623	0.0778301	0.127671	0.0746131	cDNA|CAMK_CAMK_like_ULKh_APGy.2 - CAMK includes calcium/calmodulin depedent protein kinases, expressed	K08269|1|0.0|955|bdi:100834464|unc51-like kinase [EC:2.7.11.1]	-	GO:0000166//nucleotide binding;GO:0004672//protein kinase activity	-	gi|222624633|gb|EEE58765.1|/0/hypothetical protein OsJ_10272 [Oryza sativa Japonica Group]
LOC_Os03g16130.3	CAMK_like(CAMK_1)_ULKh_APGy	RD	0.0710653	0.213125	0.216571	0.0669567	0.129994	0.0685896	0.0735891	0.0737963	0.0624929	0.154371	0	0.225599	0.0715336	0.0679258	0	0.0692766	0	0.460322	0.2517	0	cDNA|CAMK_CAMK_like_ULKh_APGy.2 - CAMK includes calcium/calmodulin depedent protein kinases, expressed	K08269|1|0.0|776|bdi:100834464|unc51-like kinase [EC:2.7.11.1]	-	GO:0000166//nucleotide binding;GO:0004672//protein kinase activity	-	gi|222624633|gb|EEE58765.1|/0/hypothetical protein OsJ_10272 [Oryza sativa Japonica Group]
LOC_Os03g16130.4	CAMK_like(CAMK_1)_ULKh_APGy	RD	0.0681022	0.0680796	0	0.384989	0	0	0.282083	0	0	0	0.0673451	0.144128	0.137102	0.130187	0	0.199164	0	0	0.180904	0	cDNA|CAMK_CAMK_like_ULKh_APGy.2 - CAMK includes calcium/calmodulin depedent protein kinases, expressed	K08269|1|0.0|700|bdi:100834464|unc51-like kinase [EC:2.7.11.1]	-	GO:0000166//nucleotide binding;GO:0004672//protein kinase activity	-	gi|222624633|gb|EEE58765.1|/0/hypothetical protein OsJ_10272 [Oryza sativa Japonica Group]
LOC_Os03g16130.6	CAMK_like(CAMK_1)_ULKh_APGy	RD	0	0	0	0.0676243	0	0	0	0	0	0	0	0.0759493	0	0	0	0	0	0	0	0	cDNA|CAMK_CAMK_like_ULKh_APGy.2 - CAMK includes calcium/calmodulin depedent protein kinases, expressed	K08269|1|0.0|760|bdi:100834464|unc51-like kinase [EC:2.7.11.1]	-	GO:0004672//protein kinase activity	-	gi|222624633|gb|EEE58765.1|/0/hypothetical protein OsJ_10272 [Oryza sativa Japonica Group]
LOC_Os04g58990.1	CAMK_like(CAMK_1)_ULKh_APGy	RD	1.57734	3.85445	3.91677	8.91689	6.73237	2.19901	5.8075	4.36789	7.2436	5.32992	2.25306	6.30551	3.17547	6.36567	9.19877	2.90443	5.24072	5.29778	4.81073	4.89742	cDNA|CAMK_CAMK_like_ULKh_APGy.3 - CAMK includes calcium/calmodulin depedent protein kinases, expressed	K08269|1|2e-80|297|mtr:MTR_3g095620|unc51-like kinase [EC:2.7.11.1]	-	GO:0000166//nucleotide binding;GO:0004674//protein serine/threonine kinase activity	-	gi|38345825|emb|CAD41930.2|/7.52466e-147/OSJNBa0070M12.8 [Oryza sativa Japonica Group]
LOC_Os01g43410.1		RD	122.374	216.075	152.916	87.6838	80.9871	91.6169	264.901	151.444	80.826	80.1133	178.806	172.501	119.258	75.3265	60.1219	150.714	210.032	164.423	84.9915	61.8592	cDNA|CAMK_CAMK_like.9 - CAMK includes calcium/calmodulin depedent protein kinases, expressed	K13412|1|0.0|879|zma:100286149|calcium-dependent protein kinase [EC:2.7.11.1]	-	GO:0004672//protein kinase activity;GO:0032559;GO:0046872//metal ion binding	GO:0006464//cellular protein modification process	gi|54290235|dbj|BAD61167.1|/0/putative calcium-dependent protein kinase [Oryza sativa Japonica Group]
LOC_Os01g61590.1		RD	6.45153	4.26931	4.70757	6.42098	3.82294	4.47275	2.35234	3.30255	5.43358	3.25685	8.17694	2.78843	2.3781	3.30039	2.94273	6.4663	4.90838	5.88584	5.63207	1.88085	cDNA|CAMK_CAMK_like.1 - CAMK includes calcium/calmodulin depedent protein kinases, expressed	K13412|1|0.0|983|sbi:SORBI_03g038870|calcium-dependent protein kinase [EC:2.7.11.1]	-	GO:0004672//protein kinase activity;GO:0004674//protein serine/threonine kinase activity;GO:0032559;GO:0046872//metal ion binding	GO:0006464//cellular protein modification process	gi|20805246|dbj|BAB92912.1|/0/putative calcium dependent protein kinase [Oryza sativa Japonica Group]
LOC_Os01g64970.1		RD	17.9799	18.7772	21.7338	16.7511	17.1795	12.6031	19.3465	27.4326	14.1328	13.9644	15.5948	18.0693	21.6372	14.5933	18.957	16.0586	19.2811	32.7487	18.0549	16.4252	cDNA|CAMK_CAMK_like.11 - CAMK includes calcium/calmodulin depedent protein kinases, expressed	K14498|1|0.0|673|osa:4324934|serine/threonine-protein kinase SRK2 [EC:2.7.11.1]	-	GO:0004672//protein kinase activity;GO:0032559	GO:0006464//cellular protein modification process	gi|115441301|ref|NP_001044930.1|/0/Os01g0869900 [Oryza sativa Japonica Group]
LOC_Os02g03410.1		RD	3.91575	0.800683	0.723227	1.09004	0.48837	3.17808	1.29017	0.924144	0.704333	0.386635	1.6721	1.3184	0.537485	0.510377	0.298148	1.30132	0.600905	0.768608	0.472802	0.18421	cDNA|CAMK_CAMK_like.12 - CAMK includes calcium/calmodulin depedent protein kinases, expressed	K00908|1|0.0|795|osa:4343002|Ca2+/calmodulin-dependent protein kinase [EC:2.7.11.17];K13412|2|7e-122|436|aly:ARALYDRAFT_488060|calcium-dependent protein kinase [EC:2.7.11.1];K00924|3|7e-122|436|ath:AT5G12180|[EC:2.7.1.-]	GO:0031012//extracellular matrix	GO:0004674//protein serine/threonine kinase activity;GO:0032559;GO:0046872//metal ion binding	GO:0006464//cellular protein modification process;GO:0023052//signaling	gi|115443943|ref|NP_001045751.1|/0/Os02g0126400 [Oryza sativa Japonica Group]
LOC_Os02g03410.2		RD	7.348	0.98538	1.18337	1.18201	0.491747	6.22714	2.13422	1.2097	1.89121	0.973273	4.07623	1.32752	1.5334	0.685208	0.40028	4.71714	0.605061	1.06415	0.793453	0.741934	cDNA|CAMK_CAMK_like.12 - CAMK includes calcium/calmodulin depedent protein kinases, expressed	K00908|1|0.0|800|osa:4343002|Ca2+/calmodulin-dependent protein kinase [EC:2.7.11.17];K00924|2|6e-122|436|ath:AT3G50530|[EC:2.7.1.-];K13412|4|2e-121|435|aly:ARALYDRAFT_488060|calcium-dependent protein kinase [EC:2.7.11.1]	GO:0031012//extracellular matrix	GO:0004674//protein serine/threonine kinase activity;GO:0032559;GO:0046872//metal ion binding	GO:0006464//cellular protein modification process;GO:0023052//signaling	gi|41053072|dbj|BAD08016.1|/0/putative calcium-dependent protein kinase [Oryza sativa Japonica Group]
LOC_Os02g34600.1		RD	0.45096	4.5081	1.71787	1.48711	0.618678	0.326437	2.56836	1.05365	1.58625	1.83674	2.45271	2.26667	2.83707	1.29311	1.6367	1.97824	2.60996	1.46053	0.598956	2.68365	cDNA|CAMK_CAMK_like.13 - CAMK includes calcium/calmodulin depedent protein kinases, expressed	K14498|1|0.0|655|osa:4329630|serine/threonine-protein kinase SRK2 [EC:2.7.11.1]	-	GO:0004672//protein kinase activity;GO:0032559	GO:0006464//cellular protein modification process	gi|115446639|ref|NP_001047099.1|/0/Os02g0551100 [Oryza sativa Japonica Group]
LOC_Os02g34600.2		RD	0.428114	0	0	0.302522	0.0978892	0.309899	0	0	0.564708	0.464984	0.529193	0	0.430935	0.306901	0.358566	0.417338	0.103239	0.23109	0.189537	0.332308	cDNA|CAMK_CAMK_like.13 - CAMK includes calcium/calmodulin depedent protein kinases, expressed	K14498|1|0.0|414|osa:4329630|serine/threonine-protein kinase SRK2 [EC:2.7.11.1]	-	GO:0004672//protein kinase activity;GO:0032559	GO:0006464//cellular protein modification process	gi|115446639|ref|NP_001047099.1|/0/Os02g0551100 [Oryza sativa Japonica Group]
LOC_Os02g41580.1		RD	36.8715	4.79582	3.48098	20.2756	14.4169	35.8516	2.12905	4.41243	23.8659	55.0832	28.4645	3.33599	5.51888	13.4944	26.634	15.9006	5.68529	6.06702	14.4428	35.4649	cDNA|CAMK_CAMK_like.14 - CAMK includes calcium/calmodulin depedent protein kinases, expressed	K13412|1|3e-37|154|ath:AT1G50700|calcium-dependent protein kinase [EC:2.7.11.1]	-	GO:0000166//nucleotide binding;GO:0004672//protein kinase activity	-	gi|89000769|dbj|BAE80214.1|/9.84173e-137/phosphoenolpyruvate carboxylase kinase [Oryza sativa Japonica Group]
LOC_Os02g46090.1		RD	12.127	17.4371	9.02828	5.32162	4.17828	9.05895	13.3317	8.97036	6.35465	4.42053	10.8422	20.0397	8.27726	3.9696	3.33926	10.9311	19.5495	8.9671	6.76632	2.23508	cDNA|CAMK_CAMK_like.15 - CAMK includes calcium/calmodulin depedent protein kinases, expressed	K13412|1|0.0|1014|osa:4330351|calcium-dependent protein kinase [EC:2.7.11.1]	GO:0043231//intracellular membrane-bounded organelle	GO:0004672//protein kinase activity;GO:0032559;GO:0046872//metal ion binding	GO:0006464//cellular protein modification process	gi|115447975|ref|NP_001047767.1|/0/Os02g0685900 [Oryza sativa Japonica Group]
LOC_Os02g56310.1		RD	8.22082	7.33758	33.8513	59.198	29.8068	10.7681	9.12083	22.5614	51.6369	39.0636	2.61303	10.0971	32.2134	62.4402	64.5909	3.29142	8.21298	40.7299	46.5346	53.024	cDNA|calcium-dependent protein kinase isoform AK1, putative, expressed	K13412|1|2e-54|211|ppp:PHYPADRAFT_192815|calcium-dependent protein kinase [EC:2.7.11.1]	-	GO:0004672//protein kinase activity;GO:0032559	GO:0006464//cellular protein modification process	gi|115449379|ref|NP_001048452.1|/4.33251e-155/Os02g0807000 [Oryza sativa Japonica Group]
LOC_Os02g58520.1		RD	0.469251	1.03201	0.381344	0.795818	0.343345	0.181161	0.291549	0.389827	0.330117	0.203866	0.0928068	0.29793	0.188937	0.269112	0.209611	0.091488	0.271582	0.405273	0.2493	0.291391	cDNA|CAMK_CAMK_like.16 - CAMK includes calcium/calmodulin depedent protein kinases, expressed	K13412|1|0.0|840|zma:100384477|calcium-dependent protein kinase [EC:2.7.11.1]	GO:0016020//membrane;GO:0043231//intracellular membrane-bounded organelle	GO:0004672//protein kinase activity;GO:0032559;GO:0046872//metal ion binding	GO:0006464//cellular protein modification process	gi|115450046|ref|NP_001048624.1|/0/Os02g0832000 [Oryza sativa Japonica Group]
LOC_Os03g03660.3		RD	0.336706	0.252446	0.171019	0	0	0.081244	0	0	0	0	0.249722	0	0.0847312	0	0	0.0820579	0.243589	0	0	0.0871186	cDNA|CAMK_CAMK_like.17 - CAMK includes calcium/calmodulin depedent protein kinases, expressed	K13412|1|0.0|954|zma:100383301|calcium-dependent protein kinase [EC:2.7.11.1]	-	GO:0004674//protein serine/threonine kinase activity;GO:0032559;GO:0046872//metal ion binding	GO:0005982//starch metabolic process;GO:0006464//cellular protein modification process	gi|115450483|ref|NP_001048842.1|/0/Os03g0128700 [Oryza sativa Japonica Group]
LOC_Os03g03660.4		RD	0.0617028	0.123364	0	0	0	0	0.063894	0.256296	0	0.134034	0	0	0.0621093	0	0	0.120299	0.0595182	0	0.21854	0	cDNA|CAMK_CAMK_like.17 - CAMK includes calcium/calmodulin depedent protein kinases, expressed	K13412|1|0.0|954|zma:100383301|calcium-dependent protein kinase [EC:2.7.11.1]	-	GO:0004674//protein serine/threonine kinase activity;GO:0032559;GO:0046872//metal ion binding	GO:0005982//starch metabolic process;GO:0006464//cellular protein modification process	gi|115450483|ref|NP_001048842.1|/0/Os03g0128700 [Oryza sativa Japonica Group]
LOC_Os03g25070.1		RD	18.9869	34.4064	27.8748	18.458	17.4883	14.8934	33.7644	20.9706	19.2335	20.6949	19.6383	35.6392	28.0939	16.609	18.2812	18.836	32.2286	32.666	19.6635	22.914	cDNA|CAMK_CAMK_like.18 - CAMK includes calcium/calmodulin depedent protein kinases, expressed	K00924|1|0.0|822|ath:AT3G56760|[EC:2.7.1.-]	-	GO:0004672//protein kinase activity;GO:0032559;GO:0046872//metal ion binding	GO:0006464//cellular protein modification process	gi|218192898|gb|EEC75325.1|/0/hypothetical protein OsI_11701 [Oryza sativa Indica Group]
LOC_Os03g27280.1		RD	25.6515	31.6301	36.5036	35.6671	26.2516	23.1219	49.8485	34.6167	29.5132	22.5831	24.8076	31.4485	46.5224	32.403	40.2555	23.1332	29.3214	32.5725	36.5212	39.2958	cDNA|CAMK_CAMK_like.19 - CAMK includes calcium/calmodulin depedent protein kinases, expressed	K14498|1|0.0|661|osa:4333017|serine/threonine-protein kinase SRK2 [EC:2.7.11.1]	-	GO:0004672//protein kinase activity;GO:0032559	GO:0006464//cellular protein modification process;GO:0050896//response to stimulus	gi|115453347|ref|NP_001050274.1|/0/Os03g0390200 [Oryza sativa Japonica Group]
LOC_Os03g41460.1		RD	4.68615	15.2807	6.80049	5.99208	3.8778	4.09214	13.8645	5.21383	6.67189	4.72618	4.52372	17.1196	6.06475	6.71869	5.48236	4.8945	15.498	7.46812	4.54454	3.81066	cDNA|CAMK_CAMK_like.20 - CAMK includes calcium/calmodulin depedent protein kinases, expressed	K14498|1|0.0|681|osa:4333435|serine/threonine-protein kinase SRK2 [EC:2.7.11.1]	-	GO:0004672//protein kinase activity;GO:0032559	GO:0006464//cellular protein modification process	gi|115454105|ref|NP_001050653.1|/0/Os03g0610900 [Oryza sativa Japonica Group]
LOC_Os03g48270.1		RD	36.7547	18.5047	43.3032	38.0675	36.1394	29.6334	14.3762	21.1629	32.6341	42.3366	44.7946	19.776	35.9219	21.1806	37.4673	39.213	17.1687	37.5657	26.3193	25.7893	cDNA|CAMK_CAMK_like.21 - CAMK includes calcium/calmodulin depedent protein kinases, expressed	K13412|1|0.0|930|osa:4333767|calcium-dependent protein kinase [EC:2.7.11.1]	-	GO:0004674//protein serine/threonine kinase activity;GO:0032559;GO:0046872//metal ion binding	GO:0006464//cellular protein modification process;GO:0009755//hormone-mediated signaling pathway	gi|115454687|ref|NP_001050944.1|/0/Os03g0688300 [Oryza sativa Japonica Group]
LOC_Os03g55600.1		RD	53.5666	118.921	101.089	88.0807	74.0608	45.3339	124.481	96.8421	74.908	60.0328	61.0686	117.939	105.321	73.0499	70.2338	53.7705	112.116	121.306	79.0512	72.1528	cDNA|CAMK_CAMK_like.22 - CAMK includes calcium/calmodulin depedent protein kinases, expressed	K14498|1|0.0|665|osa:4334218|serine/threonine-protein kinase SRK2 [EC:2.7.11.1]	-	GO:0004672//protein kinase activity;GO:0032559	GO:0006464//cellular protein modification process	gi|115455541|ref|NP_001051371.1|/0/Os03g0764800 [Oryza sativa Japonica Group]
LOC_Os03g57450.1		RD	24.3727	4.04933	7.8809	6.0805	7.34677	13.1865	3.4125	6.13127	4.58841	7.30769	7.46815	3.34188	6.1506	3.74048	7.28362	6.75967	4.03971	6.7448	6.38308	8.88188	cDNA|CAMK_CAMK_like.2 - CAMK includes calcium/calmodulin depedent protein kinases, expressed	K13412|1|0.0|1028|osa:4334366|calcium-dependent protein kinase [EC:2.7.11.1]	-	GO:0004672//protein kinase activity;GO:0004674//protein serine/threonine kinase activity;GO:0032559;GO:0046872//metal ion binding	GO:0006464//cellular protein modification process	gi|215701445|dbj|BAG92869.1|/0/unnamed protein product [Oryza sativa Japonica Group]
LOC_Os03g57510.1		RD	0	0	0	0	0	0.108372	0	0	0	0	0.111036	0	0	0	0	0	0	0.121219	0	0	cDNA|CAMK_CAMK_like.23 - CAMK includes calcium/calmodulin depedent protein kinases, expressed	K13412|1|0.0|925|bdi:100827610|calcium-dependent protein kinase [EC:2.7.11.1];K00908|3|0.0|833|osa:4342456|Ca2+/calmodulin-dependent protein kinase [EC:2.7.11.17]	-	GO:0004674//protein serine/threonine kinase activity;GO:0032559;GO:0046872//metal ion binding	GO:0006464//cellular protein modification process	gi|115455813|ref|NP_001051507.1|/0/Os03g0789000 [Oryza sativa Japonica Group]
LOC_Os03g59390.1		RD	15.0091	26.9906	37.1373	36.2619	78.5302	8.4975	50.8809	31.3459	47.338	86.7908	19.9002	57.0519	42.7919	52.0945	71.6327	14.2226	39.47	36.2993	66.0038	97.975	cDNA|CAMK_CAMK_like.24 - CAMK includes calcium/calmodulin depedent protein kinases, expressed	K13412|1|0.0|713|sbi:SORBI_02g036730|calcium-dependent protein kinase [EC:2.7.11.1]	-	GO:0004672//protein kinase activity;GO:0004674//protein serine/threonine kinase activity;GO:0032559;GO:0046872//metal ion binding	GO:0006464//cellular protein modification process	gi|115456103|ref|NP_001051652.1|/0/Os03g0808600 [Oryza sativa Japonica Group]
LOC_Os04g35240.1		RD	1.59214	4.6524	0.373234	1.73087	0.896115	1.65488	2.28279	0.508716	1.07699	1.46322	1.69555	4.5359	0.616397	3.39479	1.36769	2.50719	3.78036	0.264436	1.08444	2.02805	cDNA|CAMK_CAMK_like.25 - CAMK includes calcium/calmodulin depedent protein kinases, expressed	K14498|1|0.0|648|osa:4335877|serine/threonine-protein kinase SRK2 [EC:2.7.11.1]	-	GO:0004672//protein kinase activity;GO:0032559	GO:0006464//cellular protein modification process	gi|115458454|ref|NP_001052827.1|/0/Os04g0432000 [Oryza sativa Japonica Group]
*LOC_Os04g43710.1		RD	0.158406	31.3539	11.103	5.52215	2.02831	0.152887	4.92094	3.12537	0.975083	27.8718	0.156645	93.0296	13.7126	5.9049	4.7762	0.617674	20.9332	4.44628	3.226	1.47548	cDNA|CAMK_CAMK_like.3 - CAMK includes calcium/calmodulin depedent protein kinases, expressed	K13412|1|2e-26|77.4|ath:AT4G04700|calcium-dependent protein kinase [EC:2.7.11.1]	-	GO:0000166//nucleotide binding;GO:0004672//protein kinase activity	-	gi|89000795|dbj|BAE80227.1|/9.15043e-136/phosphoenolpyruvate carboxylase kinase [Oryza sativa Japonica Group]
LOC_Os04g47300.1		RD	0.727954	1.97522	2.32408	0.881829	1.04625	1.90704	1.07687	0.863919	1.37173	0.903597	2.05675	1.76069	2.61697	1.29219	1.04519	2.02752	1.50467	2.91898	0.73665	0.968653	cDNA|CAMK_CAMK_like.26 - CAMK includes calcium/calmodulin depedent protein kinases, expressed	K13412|1|0.0|836|bdi:100830491|calcium-dependent protein kinase [EC:2.7.11.1]	GO:0016020//membrane;GO:0043231//intracellular membrane-bounded organelle	GO:0004674//protein serine/threonine kinase activity;GO:0032559;GO:0046872//metal ion binding	GO:0006464//cellular protein modification process	gi|115459896|ref|NP_001053548.1|/0/Os04g0560600 [Oryza sativa Japonica Group]
LOC_Os04g49510.1		RD	27.7574	11.3346	16.6789	14.0687	11.1635	22.724	14.8848	13.1896	14.3839	15.1413	26.2234	21.6358	19.0219	11.0152	7.95695	20.7772	10.8772	23.0766	18.0494	10.5805	cDNA|CAMK_CAMK_like.27 - CAMK includes calcium/calmodulin depedent protein kinases, expressed	K13412|1|0.0|985|sbi:SORBI_06g026530|calcium-dependent protein kinase [EC:2.7.11.1]	GO:0043231//intracellular membrane-bounded organelle	GO:0004672//protein kinase activity;GO:0032559;GO:0046872//metal ion binding	GO:0006464//cellular protein modification process	gi|10944296|dbj|BAB16888.1|/0/OsCDPK7 [Oryza sativa Japonica Group]
LOC_Os04g49510.2		RD	0.104384	0	0.106037	0.786795	0.190942	0.302243	0.432366	0.325187	0.0917928	0.453497	0.825791	0	0.210144	0	0	0	0.100689	0.225381	0.184855	0.108033	cDNA|CAMK_CAMK_like.27 - CAMK includes calcium/calmodulin depedent protein kinases, expressed	K13412|1|0.0|757|sbi:SORBI_06g026530|calcium-dependent protein kinase [EC:2.7.11.1]	GO:0043231//intracellular membrane-bounded organelle	GO:0004672//protein kinase activity;GO:0004674//protein serine/threonine kinase activity;GO:0032559;GO:0046872//metal ion binding	GO:0006464//cellular protein modification process	gi|10944296|dbj|BAB16888.1|/0/OsCDPK7 [Oryza sativa Japonica Group]
LOC_Os04g49510.3		RD	0	0	0	0.265786	0	0	0	0	0.124034	0.153195	0	0	0	0	0	0.274995	0.136054	0.152271	0	0	cDNA|CAMK_CAMK_like.27 - CAMK includes calcium/calmodulin depedent protein kinases, expressed	K13412|1|2e-136|481|sbi:SORBI_06g026530|calcium-dependent protein kinase [EC:2.7.11.1]	GO:0043231//intracellular membrane-bounded organelle	GO:0004672//protein kinase activity;GO:0032559;GO:0046872//metal ion binding	GO:0006464//cellular protein modification process	gi|10944296|dbj|BAB16888.1|/2.38962e-151/OsCDPK7 [Oryza sativa Japonica Group]
LOC_Os04g49510.4		RD	0.973441	0.216248	0.87898	2.75148	0.791393	1.98345	0.672008	0.898533	1.61692	1.05728	1.39045	0.915618	0.76211	0.516909	0.603928	1.26525	0.730316	1.16767	1.43656	0.671642	cDNA|CAMK_CAMK_like.27 - CAMK includes calcium/calmodulin depedent protein kinases, expressed	K13412|1|2e-108|391|sbi:SORBI_06g026530|calcium-dependent protein kinase [EC:2.7.11.1]	GO:0043231//intracellular membrane-bounded organelle	GO:0004672//protein kinase activity;GO:0032559;GO:0046872//metal ion binding	GO:0006464//cellular protein modification process	gi|215765429|dbj|BAG87126.1|/5.76411e-140/unnamed protein product [Oryza sativa Japonica Group]
LOC_Os04g59450.1		RD	0.343601	1.60294	1.27982	0.863295	0.838028	0.442174	2.25342	1.30829	1.41005	0.124398	0.679563	0.36359	0.922307	0.985265	1.15113	0.669905	1.21527	0.494591	0.811314	0.474147	cDNA|CAMK_CAMK_like.28 - CAMK includes calcium/calmodulin depedent protein kinases, expressed	K14498|1|0.0|677|osa:4337502|serine/threonine-protein kinase SRK2 [EC:2.7.11.1]	-	GO:0004672//protein kinase activity;GO:0032559	GO:0006464//cellular protein modification process	gi|115461512|ref|NP_001054356.1|/0/Os04g0691100 [Oryza sativa Japonica Group]
LOC_Os04g59450.2		RD	0.22213	0.444112	0.33847	0	0.101581	0	0	0.461333	0.293003	0.12063	0	0.352578	0.223594	0.106158	0	0.216539	0	0.119903	0.196686	0.114947	cDNA|CAMK_CAMK_like.28 - CAMK includes calcium/calmodulin depedent protein kinases, expressed	K14498|1|0.0|438|osa:4337502|serine/threonine-protein kinase SRK2 [EC:2.7.11.1]	-	GO:0004672//protein kinase activity;GO:0032559	GO:0006464//cellular protein modification process	gi|115461512|ref|NP_001054356.1|/0/Os04g0691100 [Oryza sativa Japonica Group]
LOC_Os05g35770.1		RD	0	0	0	0.321275	0	0	0	0	0	3.70356	0	0	0	0	0	0	0	0	0	0	cDNA|serine/threonine-protein kinase SAPK4, putative, expressed	K14498|1|7e-83|304|zma:100274512|serine/threonine-protein kinase SRK2 [EC:2.7.11.1]	-	GO:0004672//protein kinase activity;GO:0032559	GO:0006464//cellular protein modification process	gi|195653537|gb|ACG46236.1|/2.59353e-82/serine/threonine-protein kinase SAPK4 [Zea mays]
LOC_Os05g39090.1		RD	2.25271	11.44	11.3503	12.6499	9.56001	1.39151	11.0104	8.42141	22.1869	10.5698	1.96035	11.442	7.25617	7.57922	8.35202	1.75681	8.6049	6.51767	16.6754	12.2168	cDNA|CAMK_CAMK_like.29 - CAMK includes calcium/calmodulin depedent protein kinases, expressed	K13412|1|0.0|1070|osa:4339053|calcium-dependent protein kinase [EC:2.7.11.1]	-	GO:0004674//protein serine/threonine kinase activity;GO:0032559;GO:0046872//metal ion binding	GO:0006464//cellular protein modification process	gi|115464381|ref|NP_001055790.1|/0/Os05g0467000 [Oryza sativa Japonica Group]
LOC_Os05g41090.1		RD	0.098015	0.195965	0.0995668	0.184696	0	0.283801	0	0	0.172383	0.638738	0.0969253	0.103717	0.197322	0.0936849	0.547281	0.095548	0	0.211629	0.0867877	0.304322	cDNA|CAMK_CAMK_like_CG18020d.1 - CAMK includes calcium/calmodulin depedent protein kinases, expressed	K13412|1|4e-68|257|aly:ARALYDRAFT_478400|calcium-dependent protein kinase [EC:2.7.11.1]	GO:0031224//intrinsic to membrane	GO:0004674//protein serine/threonine kinase activity;GO:0005515//protein binding;GO:0032559;GO:0046872//metal ion binding	GO:0006468//protein phosphorylation;GO:0044403//symbiosis, encompassing mutualism through parasitism;GO:0051707//response to other organism	gi|115464591|ref|NP_001055895.1|/0/Os05g0489900 [Oryza sativa Japonica Group]
LOC_Os05g50810.1		RD	1.10173	0.275341	0.0932645	0.778525	1.09162	0.708899	0.570429	0	0.484416	1.49577	1.99739	1.16582	0.554495	0.702039	0.615168	0.716	0.265681	0.495584	0.406471	0.475099	cDNA|CAMK_CAMK_like.5 - CAMK includes calcium/calmodulin depedent protein kinases, expressed	K13412|1|0.0|924|osa:4339751|calcium-dependent protein kinase [EC:2.7.11.1]	-	GO:0004672//protein kinase activity;GO:0032559;GO:0046872//metal ion binding	GO:0006464//cellular protein modification process	gi|115465711|ref|NP_001056455.1|/0/Os05g0585500 [Oryza sativa Japonica Group]
LOC_Os06g03682.1		RD	14.3078	15.0461	21.2353	13.3931	10.9617	11.1192	9.71697	11.1915	12.9087	9.99005	16.0782	9.33973	17.6753	8.88036	12.0354	18.3856	15.056	13.0392	12.7512	8.94244	cDNA|calcium-dependent protein kinase isoform AK1, putative, expressed	K00908|1|2e-83|308|osa:4342456|Ca2+/calmodulin-dependent protein kinase [EC:2.7.11.17];K13412|2|4e-82|304|zma:542224|calcium-dependent protein kinase [EC:2.7.11.1]	-	GO:0004672//protein kinase activity;GO:0032559	GO:0006464//cellular protein modification process	gi|25553562|dbj|BAC24833.1|/0/calcium-dependent calmodulin-independent protein kinase CDPK-like [Oryza sativa Japonica Group]
LOC_Os06g50030.1		RD	16.538	44.9217	32.6664	29.4324	25.5917	13.3016	46.2731	28.4492	31.657	33.2031	27.5048	49.5837	35.1437	30.2576	28.3557	18.9716	42.5401	36.7	25.0717	42.0121	cDNA|CAMK_CAMK_like.30 - CAMK includes calcium/calmodulin depedent protein kinases, expressed	K00924|1|0.0|672|aly:ARALYDRAFT_485296|[EC:2.7.1.-]	-	GO:0004674//protein serine/threonine kinase activity;GO:0032559;GO:0046872//metal ion binding	GO:0006464//cellular protein modification process	gi|53792933|dbj|BAD54109.1|/0/putative calcium/calmodulin-dependent protein kinase [Oryza sativa Japonica Group]
LOC_Os07g06740.2		RD	0.235023	0.626519	0.0795812	0.442869	0.358256	0	0.648984	0.244054	0.895581	0.425439	0.30988	0.663187	0.315428	0.3744	0.349942	0.076369	0.377836	0.507449	0.208101	0.243237	cDNA|CAMK_CAMK_like.31 - CAMK includes calcium/calmodulin depedent protein kinases, expressed	K00908|1|0.0|1093|osa:4342456|Ca2+/calmodulin-dependent protein kinase [EC:2.7.11.17];K13412|2|0.0|953|sbi:SORBI_02g003500|calcium-dependent protein kinase [EC:2.7.11.1]	-	GO:0004674//protein serine/threonine kinase activity;GO:0032559;GO:0046872//metal ion binding	GO:0006464//cellular protein modification process	gi|115470689|ref|NP_001058943.1|/0/Os07g0161600 [Oryza sativa Japonica Group]
LOC_Os07g22710.4		RD	0.135257	1.66761	0.595391	0.679662	0.453592	0.130545	2.19427	0.608636	0.277529	0.342779	0	2.14688	0.544591	0.387844	0.251742	0.0439507	1.73957	1.50887	0.758501	0.326629	cDNA|CAMK_CAMK_like.32 - CAMK includes calcium/calmodulin depedent protein kinases, expressed	K00908|1|5e-144|511|osa:4343002|Ca2+/calmodulin-dependent protein kinase [EC:2.7.11.17];K13412|5|1e-80|300|aly:ARALYDRAFT_488060|calcium-dependent protein kinase [EC:2.7.11.1]	GO:0031012//extracellular matrix	GO:0004674//protein serine/threonine kinase activity;GO:0032559;GO:0046872//metal ion binding	GO:0006464//cellular protein modification process;GO:0023052//signaling	gi|115471691|ref|NP_001059444.1|/6.74587e-143/Os07g0409900 [Oryza sativa Japonica Group]
LOC_Os07g33110.1		RD	0.761091	1.14126	1.15971	0.268908	0	0.183644	0.689605	0.493962	0.0836604	0	0.470394	1.10738	0.670343	0.181867	0.318725	0.556451	1.28475	0.410827	0.421194	0.196923	cDNA|CAMK_CAMK_like.33 - CAMK includes calcium/calmodulin depedent protein kinases, expressed	K13412|1|0.0|980|osa:4343373|calcium-dependent protein kinase [EC:2.7.11.1]	-	GO:0004672//protein kinase activity;GO:0032559;GO:0046872//metal ion binding	GO:0006464//cellular protein modification process	gi|115472353|ref|NP_001059775.1|/0/Os07g0515100 [Oryza sativa Japonica Group]
LOC_Os07g33110.3		RD	0	0	0	0.0761124	0	0.0779686	0	0	0.0710383	0.0877402	0	0.0854824	0	0	0	0	0	0	0.0715295	0.0836064	cDNA|CAMK_CAMK_like.33 - CAMK includes calcium/calmodulin depedent protein kinases, expressed	K13412|1|0.0|980|osa:4343373|calcium-dependent protein kinase [EC:2.7.11.1]	-	GO:0004672//protein kinase activity;GO:0032559;GO:0046872//metal ion binding	GO:0006464//cellular protein modification process	gi|115472353|ref|NP_001059775.1|/0/Os07g0515100 [Oryza sativa Japonica Group]
LOC_Os07g33110.4		RD	0	0.175044	0.0889374	0	0.16015	0	0	0	0	0.0950914	0.0865779	0	0	0.0836834	0	0	0.337806	0.0945181	0	0	cDNA|CAMK_CAMK_like.33 - CAMK includes calcium/calmodulin depedent protein kinases, expressed	K13412|1|0.0|980|osa:4343373|calcium-dependent protein kinase [EC:2.7.11.1]	-	GO:0004672//protein kinase activity;GO:0032559;GO:0046872//metal ion binding	GO:0006464//cellular protein modification process	gi|115472353|ref|NP_001059775.1|/0/Os07g0515100 [Oryza sativa Japonica Group]
LOC_Os07g33110.5		RD	0.0792674	0.396205	0	0.0746845	0	0	0.164165	0.164627	0	0	0	0.251636	0	0.0757655	0.177041	0	0	0	0.0701876	0	cDNA|CAMK_CAMK_like.33 - CAMK includes calcium/calmodulin depedent protein kinases, expressed	K13412|1|0.0|729|osa:4343373|calcium-dependent protein kinase [EC:2.7.11.1]	-	GO:0004672//protein kinase activity;GO:0032559;GO:0046872//metal ion binding	GO:0006464//cellular protein modification process	gi|115472353|ref|NP_001059775.1|/0/Os07g0515100 [Oryza sativa Japonica Group]
LOC_Os07g38120.1		RD	306.553	50.0914	43.8202	59.4968	62.4809	283.051	54.6051	46.7537	83.0792	217.427	132.758	40.8738	61.6651	44.759	69.9694	109.366	39.6324	46.924	55.6239	99.1355	cDNA|CAMK_CAMK_like.34 - CAMK includes calcium/calmodulin depedent protein kinases, expressed	K13412|1|0.0|1010|osa:4343644|calcium-dependent protein kinase [EC:2.7.11.1]	-	GO:0004674//protein serine/threonine kinase activity;GO:0032559;GO:0046872//metal ion binding	GO:0006464//cellular protein modification process	gi|115472865|ref|NP_001060031.1|/0/Os07g0568600 [Oryza sativa Japonica Group]
LOC_Os07g42770.1		RD	1.766	16.7195	2.11054	4.69806	3.89548	0.902369	19.9007	3.55986	2.64919	1.69243	0.616364	13.8506	1.67307	4.56748	2.66819	0.81014	23.3476	3.02801	2.75949	3.11788	cDNA|CAMK_CAMK_like.35 - CAMK includes calcium/calmodulin depedent protein kinases, expressed	K00924|1|0.0|762|ath:AT3G50530|[EC:2.7.1.-]	GO:0015629//actin cytoskeleton;GO:0016020//membrane	GO:0004674//protein serine/threonine kinase activity;GO:0004722//protein serine/threonine phosphatase activity;GO:0008092//cytoskeletal protein binding;GO:0032559;GO:0046872//metal ion binding	GO:0000904//cell morphogenesis involved in differentiation;GO:0006464//cellular protein modification process;GO:0008154//actin polymerization or depolymerization;GO:0016049//cell growth	gi|33146627|dbj|BAC79915.1|/0/putative CDPK-related protein kinase [Oryza sativa Japonica Group]
LOC_Os07g42940.2		RD	0	0.137606	0	0	0	0	0	0	0	0	0.136121	0	0	0	0	0	0	0	0	0.142462	cDNA|CAMK_CAMK_like.7 - CAMK includes calcium/calmodulin depedent protein kinases, expressed	K14498|1|9e-175|502|osa:4343944|serine/threonine-protein kinase SRK2 [EC:2.7.11.1]	-	GO:0004672//protein kinase activity;GO:0032559	GO:0006464//cellular protein modification process	gi|29164823|gb|AAO65504.1|/0/abcisic acid-inducible protein kinanase [Oryza sativa Indica Group]
LOC_Os07g42940.4		RD	1.05824	0	0	0.166176	0.161313	0.680916	0.182637	0	0.155098	0.191563	0.523238	0.186634	0	0	0	0.515803	0	0	0.156171	0	cDNA|CAMK_CAMK_like.7 - CAMK includes calcium/calmodulin depedent protein kinases, expressed	K14498|1|8e-148|521|osa:4343944|serine/threonine-protein kinase SRK2 [EC:2.7.11.1]	-	GO:0004672//protein kinase activity;GO:0032559	GO:0006464//cellular protein modification process	gi|29164823|gb|AAO65504.1|/9.70618e-147/abcisic acid-inducible protein kinanase [Oryza sativa Indica Group]
LOC_Os07g42940.8			1.69405	0.112899	0.458898	0.957663	0.206585	0.654012	0.116947	0.117277	0.198627	0	2.56866	0.239013	0.113681	0.107947	0	1.21103	0.217876	0	0.2	0	cDNA|CAMK_CAMK_like.7 - CAMK includes calcium/calmodulin depedent protein kinases, expressed	K14498|1|6e-170|335|osa:4343944|serine/threonine-protein kinase SRK2 [EC:2.7.11.1]	-	GO:0004672//protein kinase activity;GO:0032559	GO:0006464//cellular protein modification process	gi|29164823|gb|AAO65504.1|/5.37119e-177/abcisic acid-inducible protein kinanase [Oryza sativa Indica Group]
LOC_Os07g42940.9		RD	0.118732	0	0	0.111867	0	0	0	0	0	0	0.117412	0	0	0	0	0	0	0	0	0	cDNA|CAMK_CAMK_like.7 - CAMK includes calcium/calmodulin depedent protein kinases, expressed	K14498|1|2e-168|434|osa:4343944|serine/threonine-protein kinase SRK2 [EC:2.7.11.1]	-	GO:0004672//protein kinase activity;GO:0032559	GO:0006464//cellular protein modification process	gi|29164823|gb|AAO65504.1|/2.00007e-175/abcisic acid-inducible protein kinanase [Oryza sativa Indica Group]
LOC_Os07g44710.1		RD	4.69011	17.651	13.5925	7.40824	7.31758	3.92759	10.1419	6.15956	6.30784	6.0679	3.47848	17.1514	13.1911	6.39474	6.08484	2.68945	10.6449	10.9457	5.43538	5.28233	cDNA|CAMK_CAMK_like.36 - CAMK includes calcium/calmodulin depedent protein kinases, expressed	K00924|1|0.0|823|ath:AT3G56760|[EC:2.7.1.-]	-	GO:0004672//protein kinase activity;GO:0032559;GO:0046872//metal ion binding	GO:0006464//cellular protein modification process	gi|23237898|dbj|BAC16472.1|/0/putative calcium/calmodulin-dependent protein kinase CaMK [Oryza sativa Japonica Group]
LOC_Os08g42750.1		RD	1.9719	0.657082	0.801248	0.0619298	0.601173	1.39568	0	0	0.289006	2.28451	2.92497	0.486877	0.926284	0.376957	0.660624	1.47374	0.0634029	0	0.0582009	0.340137	cDNA|CAMK_CAMK_like.37 - CAMK includes calcium/calmodulin depedent protein kinases, expressed	K13412|1|1e-169|595|vvi:100250838|calcium-dependent protein kinase [EC:2.7.11.1]	GO:0043231//intracellular membrane-bounded organelle	GO:0004672//protein kinase activity;GO:0032559;GO:0046872//metal ion binding	GO:0006464//cellular protein modification process	gi|115477575|ref|NP_001062383.1|/0/Os08g0540400 [Oryza sativa Japonica Group]
LOC_Os09g29170.3		RD	0	0.0879579	0.0893802	0	0.241422	0	0	0	0.0773735	0.0955649	0.174018	0	0	0	0	0	0.0848721	0.189977	0.0779085	0.0910624	cDNA|CAMK_CAMK_like.38 - CAMK includes calcium/calmodulin depedent protein kinases, expressed	K13412|1|5e-57|221|bdi:100835452|calcium-dependent protein kinase [EC:2.7.11.1]	-	GO:0000166//nucleotide binding;GO:0004672//protein kinase activity	-	gi|297609605|ref|NP_001063421.2|/0/Os09g0466900 [Oryza sativa Japonica Group]
LOC_Os09g29170.4		RD	0.0789454	0	0	0.446287	0.794246	0.457171	0.163498	0.327917	0.347112	0.342978	0.312271	0.167076	0	0.528205	0.264482	0	0	0.767047	0.349512	0.571933	cDNA|CAMK_CAMK_like.38 - CAMK includes calcium/calmodulin depedent protein kinases, expressed	K13412|1|2e-35|149|pop:POPTR_287767|calcium-dependent protein kinase [EC:2.7.11.1]	-	GO:0004674//protein serine/threonine kinase activity;GO:0032559	GO:0006464//cellular protein modification process	gi|297609605|ref|NP_001063421.2|/2.4579e-123/Os09g0466900 [Oryza sativa Japonica Group]
LOC_Os09g33910.1		RD	0.177663	0.0888021	0.270714	0	0.162492	0.085737	0.367946	0	0.156232	0.192964	0	0.187999	0	0	0.297603	0.0865958	0.171373	0.479502	0.0786563	0.275809	cDNA|CAMK_CAMK_like.39 - CAMK includes calcium/calmodulin depedent protein kinases, expressed	K13412|1|9e-163|572|sbi:SORBI_09g022960|calcium-dependent protein kinase [EC:2.7.11.1]	GO:0043231//intracellular membrane-bounded organelle	GO:0000166//nucleotide binding;GO:0004672//protein kinase activity	-	gi|115480127|ref|NP_001063657.1|/0/Os09g0514200 [Oryza sativa Japonica Group]
LOC_Os10g36710.1		RD	1.58626	2.33196	1.04265	1.58247	0.853417	0.900588	2.12571	0.968953	0.902592	1.21615	1.38408	2.56718	2.25418	0.802686	1.35462	0.727687	2.25015	2.6191	1.40456	2.3177	cDNA|CAMK_CAMK_like.40 - CAMK includes calcium/calmodulin depedent protein kinases, expressed	K00924|1|0.0|659|ath:AT3G49370|[EC:2.7.1.-]	-	GO:0004672//protein kinase activity;GO:0004674//protein serine/threonine kinase activity;GO:0032559;GO:0046872//metal ion binding	GO:0006464//cellular protein modification process	gi|15144311|gb|AAK84452.1|AC087192_13/0/putative kinase [Oryza sativa Japonica Group]
LOC_Os10g39420.1		RD	15.8721	2.13413	3.77156	6.38407	9.08359	12.4524	4.13297	4.81932	7.10118	10.787	22.029	2.75013	3.45695	3.63747	3.31693	19.1824	2.68599	10.722	4.43811	3.36222	cDNA|CAMK_CAMK_like.8 - CAMK includes calcium/calmodulin depedent protein kinases, expressed	K13412|1|0.0|743|zma:100383301|calcium-dependent protein kinase [EC:2.7.11.1]	-	GO:0004672//protein kinase activity;GO:0032559;GO:0046872//metal ion binding	GO:0005982//starch metabolic process;GO:0006464//cellular protein modification process	gi|115483174|ref|NP_001065180.1|/0/Os10g0539600 [Oryza sativa Japonica Group]
LOC_Os10g41490.3		RD	0	0	0	0	0	0	0	0	0	0.158248	0	0	0	0	0	0	0	0	0	0	cDNA|CAMK_CAMK_like.41 - CAMK includes calcium/calmodulin depedent protein kinases, expressed	K14498|1|7e-151|531|osa:4349411|serine/threonine-protein kinase SRK2 [EC:2.7.11.1]	-	GO:0004672//protein kinase activity;GO:0032559	GO:0006464//cellular protein modification process	gi|158513710|sp|A2ZAB5.2|SAPK3_ORYSI/9.27653e-151/RecName: Full=Serine/threonine-protein kinase SAPK3; AltName: Full=Osmotic stress/abscisic acid-activated protein kinase 3; AltName: Full=Protein kinase REK
LOC_Os11g04170.1		RD	0.0996226	0	0	0	0.0911157	0	0	0	0.0876054	0	0	0	0	0	0.111252	0	0	0	0.0882111	0	cDNA|CAMK_CAMK_like.42 - CAMK includes calcium/calmodulin depedent protein kinases, expressed	K13412|1|0.0|867|bdi:100832489|calcium-dependent protein kinase [EC:2.7.11.1];K00924|3|0.0|781|osa:4327560|[EC:2.7.1.-]	GO:0043231//intracellular membrane-bounded organelle	GO:0004674//protein serine/threonine kinase activity;GO:0032559;GO:0046872//metal ion binding	GO:0006464//cellular protein modification process	gi|115484059|ref|NP_001065691.1|/0/Os11g0136600 [Oryza sativa Japonica Group]
LOC_Os11g07040.1		RD	16.6788	24.8987	33.3586	24.8639	18.3055	9.5871	24.9472	26.0181	21.9677	30.5141	13.7078	24.3165	31.5628	16.4379	14.4867	10.9116	27.1714	30.01	26.1891	21.0977	cDNA|CAMK_CAMK_like.43 - CAMK includes calcium/calmodulin depedent protein kinases, expressed	K13412|1|0.0|1010|osa:4349899|calcium-dependent protein kinase [EC:2.7.11.1]	-	GO:0004672//protein kinase activity;GO:0032559;GO:0046872//metal ion binding	GO:0006464//cellular protein modification process	gi|115484405|ref|NP_001065864.1|/0/Os11g0171500 [Oryza sativa Japonica Group]
LOC_Os12g03970.1		RD	0	0	0.105753	0	0.0952152	0	0.215604	0	0	0.113071	0	0	0	0.0995057	0.116257	0	0	0	0.18436	0	cDNA|CAMK_CAMK_like.44 - CAMK includes calcium/calmodulin depedent protein kinases, expressed	K13412|1|0.0|865|bdi:100832489|calcium-dependent protein kinase [EC:2.7.11.1];K00924|3|0.0|780|osa:4327560|[EC:2.7.1.-]	GO:0043231//intracellular membrane-bounded organelle	GO:0004674//protein serine/threonine kinase activity;GO:0032559;GO:0046872//metal ion binding	GO:0006464//cellular protein modification process	gi|77552937|gb|ABA95733.1|/0/Calcium-dependent protein kinase, isoform 2, putative [Oryza sativa Japonica Group]
LOC_Os12g07230.1		RD	20.6934	66.023	57.8571	47.8315	20.9606	11.6662	48.0636	31.9318	29.0816	25.1013	17.3078	90.3519	52.5612	36.8781	19.2215	10.7462	50.0886	49.7955	42.6397	23.2181	cDNA|CAMK_CAMK_like.45 - CAMK includes calcium/calmodulin depedent protein kinases, expressed	K13412|1|0.0|926|zma:100381559|calcium-dependent protein kinase [EC:2.7.11.1]	-	GO:0004672//protein kinase activity;GO:0004674//protein serine/threonine kinase activity;GO:0032559;GO:0046872//metal ion binding	GO:0006464//cellular protein modification process	gi|115487558|ref|NP_001066266.1|/0/Os12g0169800 [Oryza sativa Japonica Group]
LOC_Os12g12860.1		RD	0	0.0800573	0	0	0.0732455	0	0.165856	0	0.140847	0.173962	0.0791936	0.254228	0.0806116	0.076546	0.0894321	0	0.231746	0	0	0.165766	cDNA|CAMK_CAMK_like.46 - CAMK includes calcium/calmodulin depedent protein kinases, expressed	K13412|1|0.0|656|pop:POPTR_722938|calcium-dependent protein kinase [EC:2.7.11.1]	GO:0043231//intracellular membrane-bounded organelle	GO:0004674//protein serine/threonine kinase activity;GO:0032559;GO:0046872//metal ion binding	GO:0006464//cellular protein modification process	gi|115487912|ref|NP_001066443.1|/0/Os12g0230200 [Oryza sativa Japonica Group]
LOC_Os12g39630.1		RD	0.651741	56.8274	0.66206	1.29635	0.264928	0.349464	47.542	0.150397	0.636804	1.25844	0.716106	51.8008	0.437357	0.276866	0.161738	0.635337	50.7823	0	0.641207	0.299787	cDNA|CAMK_CAMK_like.49 - CAMK includes calcium/calmodulin depedent protein kinases, expressed	K14498|1|0.0|678|osa:4352660|serine/threonine-protein kinase SRK2 [EC:2.7.11.1]	-	GO:0004672//protein kinase activity;GO:0032559	GO:0006464//cellular protein modification process	gi|115489336|ref|NP_001067155.1|/0/Os12g0586100 [Oryza sativa Japonica Group]
LOC_Os03g17980.1	KIN1/SNF1/Nim1_like(CAMK_2)_AMPKh	RD	0	0	0	0.0584135	0	0	0	0	0.327116	0.808049	0	0	0	0	0	0	0	0.0669314	0	0	cDNA|CAMK_KIN1/SNF1/Nim1_like_AMPKh.2 - CAMK includes calcium/calmodulin depedent protein kinases, expressed	K07198|1|0.0|921|zma:542687|5'-AMP-activated protein kinase, catalytic alpha subunit [EC:2.7.11.11]	GO:0000151//ubiquitin ligase complex	GO:0004672//protein kinase activity;GO:0032559	GO:0006464//cellular protein modification process;GO:0007568//aging;GO:0007584//response to nutrient;GO:0009755//hormone-mediated signaling pathway;GO:0009756//carbohydrate mediated signaling;GO:0009791//post-embryonic development;GO:0022414//reproductive process;GO:0048364//root development	gi|108707591|gb|ABF95386.1|/0/Carbon catabolite derepressing protein kinase, putative, expressed [Oryza sativa Japonica Group]
LOC_Os03g17980.2	KIN1/SNF1/Nim1_like(CAMK_2)_AMPKh	RD	0.881868	3.34998	2.59791	2.16029	2.82297	0.340458	3.37879	1.92309	1.62853	8.62035	1.22089	2.42624	2.13043	2.36014	2.26506	0.60177	2.29674	2.1897	1.87405	2.92061	cDNA|CAMK_KIN1/SNF1/Nim1_like_AMPKh.2 - CAMK includes calcium/calmodulin depedent protein kinases, expressed	K07198|1|0.0|932|zma:542687|5'-AMP-activated protein kinase, catalytic alpha subunit [EC:2.7.11.11]	GO:0000151//ubiquitin ligase complex	GO:0004672//protein kinase activity;GO:0032559	GO:0006464//cellular protein modification process;GO:0007568//aging;GO:0007584//response to nutrient;GO:0009755//hormone-mediated signaling pathway;GO:0009756//carbohydrate mediated signaling;GO:0009791//post-embryonic development;GO:0022414//reproductive process;GO:0048364//root development	gi|115452379|ref|NP_001049790.1|/0/Os03g0289100 [Oryza sativa Japonica Group]
LOC_Os05g45420.1	KIN1/SNF1/Nim1_like(CAMK_2)_AMPKh	RD	0	0.0869347	0.265021	0.245807	0.0795377	0	0.090052	0	0.0764735	0	0.171994	0.276068	0.26261	0.0831218	0.38846	0.16955	0.16777	0.187767	0.385011	0.270009	cDNA|CAMK_KIN1/SNF1/Nim1_like_AMPKh.3 - CAMK includes calcium/calmodulin depedent protein kinases, expressed	K07198|1|0.0|915|bdi:100839912|5'-AMP-activated protein kinase, catalytic alpha subunit [EC:2.7.11.11]	GO:0000151//ubiquitin ligase complex	GO:0004672//protein kinase activity;GO:0032559	GO:0006464//cellular protein modification process;GO:0007568//aging;GO:0007584//response to nutrient;GO:0009755//hormone-mediated signaling pathway;GO:0009756//carbohydrate mediated signaling;GO:0009791//post-embryonic development;GO:0022414//reproductive process;GO:0048364//root development	gi|4107009|dbj|BAA36298.1|/0/OSK1 [Oryza sativa]
LOC_Os05g45420.2	KIN1/SNF1/Nim1_like(CAMK_2)_AMPKh	RD	0.0846901	0.0846619	0	0	0.0774583	0.0817396	0.0876977	0	0	0	0	0	0	0	0.094576	0	0	0	0	0.0876501	cDNA|CAMK_KIN1/SNF1/Nim1_like_AMPKh.3 - CAMK includes calcium/calmodulin depedent protein kinases, expressed	K07198|1|0.0|915|bdi:100839912|5'-AMP-activated protein kinase, catalytic alpha subunit [EC:2.7.11.11]	GO:0000151//ubiquitin ligase complex	GO:0004672//protein kinase activity;GO:0032559	GO:0006464//cellular protein modification process;GO:0007568//aging;GO:0007584//response to nutrient;GO:0009755//hormone-mediated signaling pathway;GO:0009756//carbohydrate mediated signaling;GO:0009791//post-embryonic development;GO:0022414//reproductive process;GO:0048364//root development	gi|4107009|dbj|BAA36298.1|/0/OSK1 [Oryza sativa]
LOC_Os05g45420.3	KIN1/SNF1/Nim1_like(CAMK_2)_AMPKh	RD	0	0	0.0885783	0	0	0	0	0	0	0	0.0862283	0	0	0	0.0973763	0.085003	0	0.188273	0	0	cDNA|CAMK_KIN1/SNF1/Nim1_like_AMPKh.3 - CAMK includes calcium/calmodulin depedent protein kinases, expressed	K07198|1|0.0|915|bdi:100839912|5'-AMP-activated protein kinase, catalytic alpha subunit [EC:2.7.11.11]	GO:0000151//ubiquitin ligase complex	GO:0004672//protein kinase activity;GO:0032559	GO:0006464//cellular protein modification process;GO:0007568//aging;GO:0007584//response to nutrient;GO:0009755//hormone-mediated signaling pathway;GO:0009756//carbohydrate mediated signaling;GO:0009791//post-embryonic development;GO:0022414//reproductive process;GO:0048364//root development	gi|4107009|dbj|BAA36298.1|/0/OSK1 [Oryza sativa]
LOC_Os07g09610.1	KIN1/SNF1/Nim1_like(CAMK_2)_AMPKh	RD	0.208098	1.04014	0.422786	1.1764	0.190328	0.401697	0.646465	0.216095	0.45749	0.45204	0.205785	0.550511	0.418939	1.09398	0.464779	0.20286	0.702557	0.112329	0.552783	0.861486	cDNA|CAMK_KIN1/SNF1/Nim1_like_AMPKh.1 - CAMK includes calcium/calmodulin depedent protein kinases, expressed	K07198|1|4e-101|367|aly:ARALYDRAFT_484683|5'-AMP-activated protein kinase, catalytic alpha subunit [EC:2.7.11.11]	-	GO:0000166//nucleotide binding;GO:0004672//protein kinase activity	GO:0006468//protein phosphorylation	gi|115471023|ref|NP_001059110.1|/0/Os07g0194100 [Oryza sativa Japonica Group]
LOC_Os08g37800.1	KIN1/SNF1/Nim1_like(CAMK_2)_AMPKh	RD	3.27438	38.2723	23.3688	15.3462	10.5969	4.29477	61.1189	34.1765	11.8867	11.6722	4.15125	23.721	35.7484	14.4449	11.3448	4.01041	35.4718	52.3895	14.4965	13.1208	cDNA|CAMK_KIN1/SNF1/Nim1_like_AMPKh.4 - CAMK includes calcium/calmodulin depedent protein kinases, expressed	K07198|1|0.0|937|zma:542687|5'-AMP-activated protein kinase, catalytic alpha subunit [EC:2.7.11.11]	GO:0000151//ubiquitin ligase complex	GO:0004672//protein kinase activity;GO:0032559	GO:0006464//cellular protein modification process;GO:0007568//aging;GO:0007584//response to nutrient;GO:0009755//hormone-mediated signaling pathway;GO:0009756//carbohydrate mediated signaling;GO:0009791//post-embryonic development;GO:0022414//reproductive process;GO:0048364//root development	gi|115476974|ref|NP_001062083.1|/0/Os08g0484600 [Oryza sativa Japonica Group]
LOC_Os01g10870.1		RD	0.126539	0	0	0	2.89334	0	0.262065	0.525607	0.111275	0.274873	0.125132	0.1339	0	0.362846	0.565239	0	0.488236	0	1.12044	0.392885	cDNA|CAMK_KIN1/SNF1/Nim1_like.7 - CAMK includes calcium/calmodulin depedent protein kinases, expressed	K00924|1|8e-101|365|ath:AT1G30270|[EC:2.7.1.-];K07198|3|1e-65|248|zma:100192108|5'-AMP-activated protein kinase, catalytic alpha subunit [EC:2.7.11.11]	-	GO:0004672//protein kinase activity	-	gi|75321474|sp|Q5QNM6.1|CIPKD_ORYSJ/0/RecName: Full=Putative CBL-interacting protein kinase 13; AltName: Full=OsCIPK13
LOC_Os01g10890.1		RD	13.8629	19.4205	16.5732	29.3216	21.8219	15.1093	13.1834	10.5764	27.9473	19.5636	40.6601	8.98126	9.49269	24.5179	20.6415	35.3938	11.1889	12.4208	38.6619	22.4484	cDNA|CAMK_KIN1/SNF1/Nim1_like.8 - CAMK includes calcium/calmodulin depedent protein kinases, expressed	K00924|1|8e-139|492|osa:4342410|[EC:2.7.1.-];K07198|4|4e-64|244|bdi:100836644|5'-AMP-activated protein kinase, catalytic alpha subunit [EC:2.7.11.11]	-	GO:0004674//protein serine/threonine kinase activity;GO:0032559	GO:0006464//cellular protein modification process;GO:0023052//signaling	gi|115435174|ref|NP_001042345.1|/0/Os01g0206700 [Oryza sativa Japonica Group]
LOC_Os01g18800.3		RD	0.638567	0.638354	0.162169	2.63221	1.09507	0.53928	0.330622	0.49733	2.31634	0.606866	1.184	0.929108	0.803468	1.4496	0.623968	0.155623	0.15399	0.34469	0.494743	0.826106	cDNA|CAMK_KIN1/SNF1/Nim1_like.9 - CAMK includes calcium/calmodulin depedent protein kinases, expressed	K00924|1|3e-102|371|osa:4342410|[EC:2.7.1.-];K07198|3|3e-76|285|zma:100192108|5'-AMP-activated protein kinase, catalytic alpha subunit [EC:2.7.11.11]	GO:0043231//intracellular membrane-bounded organelle	GO:0004672//protein kinase activity;GO:0032559	GO:0006464//cellular protein modification process;GO:0023052//signaling	gi|115436068|ref|NP_001042792.1|/8.37956e-178/Os01g0292200 [Oryza sativa Japonica Group]
LOC_Os01g18800.4		RD	0	0	0	0.180154	0	0	0.0989996	0.0992784	0.168144	0.415352	0.0945415	0.202332	0	0.182762	0.106764	0	0	0	0.169306	0.395783	cDNA|CAMK_KIN1/SNF1/Nim1_like.9 - CAMK includes calcium/calmodulin depedent protein kinases, expressed	K00924|1|9e-114|372|osa:4342410|[EC:2.7.1.-];K07198|5|1e-71|232|zma:100192108|5'-AMP-activated protein kinase, catalytic alpha subunit [EC:2.7.11.11]	GO:0043231//intracellular membrane-bounded organelle	GO:0004672//protein kinase activity;GO:0004674//protein serine/threonine kinase activity;GO:0032559	GO:0006464//cellular protein modification process;GO:0023052//signaling	gi|115436068|ref|NP_001042792.1|/0/Os01g0292200 [Oryza sativa Japonica Group]
LOC_Os01g18800.5		RD	0.1798	0	0.365293	0.338809	0	0	0.37237	0	0	0	0.533403	0.380519	0	0.343713	0	0.175274	0	0	0.159204	0	cDNA|CAMK_KIN1/SNF1/Nim1_like.9 - CAMK includes calcium/calmodulin depedent protein kinases, expressed	K00924|1|2e-62|237|osa:4342410|[EC:2.7.1.-];K07198|3|7e-48|189|aly:ARALYDRAFT_317081|5'-AMP-activated protein kinase, catalytic alpha subunit [EC:2.7.11.11]	GO:0043231//intracellular membrane-bounded organelle	GO:0004672//protein kinase activity;GO:0032559	GO:0006464//cellular protein modification process;GO:0023052//signaling	gi|115436068|ref|NP_001042792.1|/2.68652e-101/Os01g0292200 [Oryza sativa Japonica Group]
LOC_Os01g35184.1		RD	0.855756	0.320802	0.325989	1.91492	0.391341	0.929187	0.664611	0.777562	1.31693	0.348546	1.79827	0.339577	0.538372	0.306732	0.716737	1.14705	0.206365	0.923853	0.28415	0.110708	cDNA|CAMK_KIN1/SNF1/Nim1_like.10 - CAMK includes calcium/calmodulin depedent protein kinases, expressed	K00924|1|3e-141|500|osa:4342410|[EC:2.7.1.-];K07198|3|2e-71|268|sbi:SORBI_03g033530|5'-AMP-activated protein kinase, catalytic alpha subunit [EC:2.7.11.11]	GO:0016020//membrane	GO:0004674//protein serine/threonine kinase activity;GO:0032559	GO:0006464//cellular protein modification process;GO:0009746;GO:0010035//response to inorganic substance;GO:0023052//signaling;GO:0048513//organ development	gi|115437292|ref|NP_001043259.1|/0/Os01g0536000 [Oryza sativa Japonica Group]
LOC_Os01g35184.2		RD	0.202251	0.202184	0.30818	0.666954	0.462452	0.0976027	0.628303	0	0.355709	1.42785	0.200003	0.214017	0.101792	0.289975	0	0.0985804	0.0975455	0.764209	0	0	cDNA|CAMK_KIN1/SNF1/Nim1_like.10 - CAMK includes calcium/calmodulin depedent protein kinases, expressed	K00924|1|3e-141|500|osa:4342410|[EC:2.7.1.-];K07198|3|2e-71|268|sbi:SORBI_03g033530|5'-AMP-activated protein kinase, catalytic alpha subunit [EC:2.7.11.11]	GO:0016020//membrane	GO:0004674//protein serine/threonine kinase activity;GO:0032559	GO:0006464//cellular protein modification process;GO:0009746;GO:0010035//response to inorganic substance;GO:0023052//signaling;GO:0048513//organ development	gi|115437292|ref|NP_001043259.1|/0/Os01g0536000 [Oryza sativa Japonica Group]
LOC_Os01g55440.1		RD	0	0	0	0.104823	0	0	0	0	0.0978352	0	0.220038	0	0	0	0	0.542277	0	0	0	0.115144	cDNA|CAMK_KIN1/SNF1/Nim1_like.1 - CAMK includes calcium/calmodulin depedent protein kinases, expressed	K00924|1|1e-97|355|ath:AT1G30270|[EC:2.7.1.-];K07198|3|1e-44|179|aly:ARALYDRAFT_484683|5'-AMP-activated protein kinase, catalytic alpha subunit [EC:2.7.11.11]	-	GO:0004672//protein kinase activity	-	gi|115440059|ref|NP_001044309.1|/0/Os01g0759200 [Oryza sativa Japonica Group]
LOC_Os01g55450.1		RD	0.71505	2.01447	1.91498	3.06232	2.37815	0.37644	1.27895	1.62006	4.23008	1.97688	1.22136	1.5133	0.916061	3.66584	2.39556	0.82379	1.19136	1.89479	3.91398	1.54736	cDNA|CAMK_KIN1/SNF1/Nim1_like.11 - CAMK includes calcium/calmodulin depedent protein kinases, expressed	K00924|1|9e-121|433|ath:AT1G30270|[EC:2.7.1.-];K07198|3|4e-63|241|bdi:100836644|5'-AMP-activated protein kinase, catalytic alpha subunit [EC:2.7.11.11]	-	GO:0004672//protein kinase activity;GO:0004674//protein serine/threonine kinase activity;GO:0032559	GO:0006464//cellular protein modification process;GO:0023052//signaling	gi|115440063|ref|NP_001044311.1|/0/Os01g0759400 [Oryza sativa Japonica Group]
LOC_Os01g60910.1		RD	0.487738	0.243788	0.0825767	0.22977	0.520438	0.313831	0.0841766	0.0844136	0.428904	0.176581	0.321544	0.258056	0.163651	0.155397	0.181557	0.0792437	0.313647	0.351033	0.143956	0.504785	cDNA|CAMK_KIN1/SNF1/Nim1_like.12 - CAMK includes calcium/calmodulin depedent protein kinases, expressed	K00924|1|1e-113|409|ath:AT1G30270|[EC:2.7.1.-];K07198|3|8e-59|227|gmx:100806916|5'-AMP-activated protein kinase, catalytic alpha subunit [EC:2.7.11.11]	-	GO:0004672//protein kinase activity;GO:0032559	GO:0006464//cellular protein modification process;GO:0023052//signaling	gi|222619469|gb|EEE55601.1|/0/hypothetical protein OsJ_03914 [Oryza sativa Japonica Group]
LOC_Os01g60910.2		RD	0.439453	0.815855	1.27546	2.24768	2.06705	0.484735	0.390051	0.782298	2.64989	1.15916	0.248324	1.19576	0.568734	1.50014	1.19182	0.244795	0.66612	0.677746	1.3897	1.16952	cDNA|CAMK_KIN1/SNF1/Nim1_like.12 - CAMK includes calcium/calmodulin depedent protein kinases, expressed	K00924|1|2e-101|369|ath:AT1G30270|[EC:2.7.1.-];K07198|3|7e-50|197|aly:ARALYDRAFT_317081|5'-AMP-activated protein kinase, catalytic alpha subunit [EC:2.7.11.11]	-	GO:0004672//protein kinase activity;GO:0032559	GO:0006464//cellular protein modification process;GO:0023052//signaling	gi|57900267|dbj|BAD87085.1|/0/putative serine/threonine Kinase [Oryza sativa Japonica Group]
LOC_Os02g06570.1		RD	0.321262	0.160578	0.0815872	0.227016	0.0734573	0.465105	0	0.250206	0.211882	0	0.158845	0.0849879	0.0808448	0.153535	0	0.156588	0.309888	0	0.142231	0.332491	cDNA|CAMK_KIN1/SNF1/Nim1_like.13 - CAMK includes calcium/calmodulin depedent protein kinases, expressed	K00924|1|2e-117|421|ath:AT1G30270|[EC:2.7.1.-];K07198|3|2e-63|242|aly:ARALYDRAFT_484683|5'-AMP-activated protein kinase, catalytic alpha subunit [EC:2.7.11.11]	-	GO:0004672//protein kinase activity;GO:0032559	GO:0006464//cellular protein modification process;GO:0023052//signaling	gi|115444389|ref|NP_001045974.1|/0/Os02g0161000 [Oryza sativa Japonica Group]
LOC_Os02g06570.2		RD	0.0779951	0.155938	0.0792299	0.220457	0	0.0752779	0.32306	0.0809924	0	0.0847122	0.231384	0.165065	0.235527	0.223648	0.0870994	0.152064	0.0752337	0.252604	0	0	cDNA|CAMK_KIN1/SNF1/Nim1_like.13 - CAMK includes calcium/calmodulin depedent protein kinases, expressed	K00924|1|2e-117|421|ath:AT1G30270|[EC:2.7.1.-];K07198|3|2e-63|242|aly:ARALYDRAFT_484683|5'-AMP-activated protein kinase, catalytic alpha subunit [EC:2.7.11.11]	-	GO:0004672//protein kinase activity;GO:0032559	GO:0006464//cellular protein modification process;GO:0023052//signaling	gi|115444389|ref|NP_001045974.1|/0/Os02g0161000 [Oryza sativa Japonica Group]
LOC_Os02g08140.1		RD	2.28019	0.0911774	0.833866	0.515607	0.417097	1.14439	0.188894	0.0947128	0.320822	0.891565	2.34504	0.289541	0.550852	0.958962	0.305563	1.42259	0.0879786	0.0984655	0.403801	0.755164	cDNA|CAMK_KIN1/SNF1/Nim1_like.14 - CAMK includes calcium/calmodulin depedent protein kinases, expressed	K00924|1|2e-95|348|ath:AT1G30270|[EC:2.7.1.-];K07198|3|2e-62|239|aly:ARALYDRAFT_317081|5'-AMP-activated protein kinase, catalytic alpha subunit [EC:2.7.11.11]	GO:0043231//intracellular membrane-bounded organelle	GO:0004672//protein kinase activity;GO:0005488//binding	-	gi|115444587|ref|NP_001046073.1|/0/Os02g0178000 [Oryza sativa Japonica Group]
LOC_Os03g03510.1		RD	1.27647	0.170139	0.17289	0.080178	0.0778313	0.164267	0.26436	0.176736	0.0748328	0.369707	0.757367	0.0900485	0.513952	0.325354	0.0950314	0.41478	0	0.367478	0.226051	0.440361	cDNA|CAMK_KIN1/SNF1/Nim1_like.15 - CAMK includes calcium/calmodulin depedent protein kinases, expressed	K00924|1|9e-176|615|ath:AT1G30270|[EC:2.7.1.-];K07198|3|3e-69|261|sbi:SORBI_03g033530|5'-AMP-activated protein kinase, catalytic alpha subunit [EC:2.7.11.11]	-	GO:0004672//protein kinase activity;GO:0032559	GO:0006464//cellular protein modification process;GO:0006813//potassium ion transport;GO:0006970//response to osmotic stress;GO:0009267//cellular response to starvation;GO:0009743//response to carbohydrate stimulus;GO:0023052//signaling	gi|122230890|sp|Q10SC8.1|CIPK9_ORYSJ/0/RecName: Full=CBL-interacting protein kinase 9; AltName: Full=OsCIPK09
LOC_Os03g03510.2		RD	0.0811539	0	0.0824388	0	0.0742241	0	0	0.0842727	0	0	0.0802518	0.0858751	0.245066	0	0	0	0	0	0	0.0839904	cDNA|CAMK_KIN1/SNF1/Nim1_like.15 - CAMK includes calcium/calmodulin depedent protein kinases, expressed	K00924|1|4e-170|597|ath:AT1G30270|[EC:2.7.1.-];K07198|3|1e-63|243|sbi:SORBI_03g033530|5'-AMP-activated protein kinase, catalytic alpha subunit [EC:2.7.11.11]	-	GO:0004672//protein kinase activity;GO:0032559	GO:0006813//potassium ion transport;GO:0006970//response to osmotic stress;GO:0009267//cellular response to starvation;GO:0009743//response to carbohydrate stimulus	gi|122230890|sp|Q10SC8.1|CIPK9_ORYSJ/0/RecName: Full=CBL-interacting protein kinase 9; AltName: Full=OsCIPK09
LOC_Os03g20380.4		RD	0.0805486	0	0.0818238	0.227675	0.368352	0.233227	0.0834091	0	0.212497	0.349943	0.0796531	0	0.0810793	0.23097	0.269853	0.157042	0	0	0.213966	0	cDNA|CAMK_KIN1/SNF1/Nim1_like.2 - CAMK includes calcium/calmodulin depedent protein kinases, expressed	K00924|1|2e-148|524|ath:AT1G30270|[EC:2.7.1.-];K07198|5|1e-60|233|vvi:100254223|5'-AMP-activated protein kinase, catalytic alpha subunit [EC:2.7.11.11]	GO:0031410//cytoplasmic vesicle;GO:0043231//intracellular membrane-bounded organelle	GO:0004672//protein kinase activity;GO:0004674//protein serine/threonine kinase activity;GO:0032559	GO:0006464//cellular protein modification process;GO:0023052//signaling	gi|115452697|ref|NP_001049949.1|/0/Os03g0319400 [Oryza sativa Japonica Group]
LOC_Os03g20380.7		RD	0.149972	0	0	0.0706506	0.137166	0	0	0	0.131881	0	0	0	0	0	0	0.0730986	0.0723312	0	0	0	cDNA|CAMK_KIN1/SNF1/Nim1_like.2 - CAMK includes calcium/calmodulin depedent protein kinases, expressed	K00924|1|3e-149|527|ath:AT1G30270|[EC:2.7.1.-];K07198|3|8e-57|220|vvi:100254223|5'-AMP-activated protein kinase, catalytic alpha subunit [EC:2.7.11.11]	GO:0031410//cytoplasmic vesicle;GO:0043231//intracellular membrane-bounded organelle	GO:0004674//protein serine/threonine kinase activity;GO:0032559	GO:0006464//cellular protein modification process;GO:0023052//signaling	gi|108707855|gb|ABF95650.1|/0/CIPK-like protein 1, putative, expressed [Oryza sativa Japonica Group]
LOC_Os03g20380.8		RD	0.316424	0.395399	0	0.521728	0.361756	0.381751	0.327662	0.0821461	0.278255	0.257757	0	0.0837081	0.0796274	0	0	0.231345	0	0	0.210134	0	cDNA|CAMK_KIN1/SNF1/Nim1_like.2 - CAMK includes calcium/calmodulin depedent protein kinases, expressed	K00924|1|5e-112|404|ath:AT1G30270|[EC:2.7.1.-]	GO:0043231//intracellular membrane-bounded organelle	GO:0004674//protein serine/threonine kinase activity;GO:0032559	GO:0006464//cellular protein modification process;GO:0023052//signaling	gi|193297440|gb|ACF17776.1|/2.03678e-147/CBL-interacting protein kinase 3 isoform 2 [Oryza sativa Japonica Group]
LOC_Os03g22050.1		RD	0	0.310052	0	0	0	0	0.160585	0	0.045457	0.0561444	0	0.437597	0.104066	0	0	0	0.199449	0.167418	0.0457713	0	cDNA|CAMK_KIN1/SNF1/Nim1_like.16 - CAMK includes calcium/calmodulin depedent protein kinases, expressed	K00924|1|7e-123|440|ath:AT1G30270|[EC:2.7.1.-];K07198|3|4e-68|258|bdi:100836644|5'-AMP-activated protein kinase, catalytic alpha subunit [EC:2.7.11.11]	-	GO:0000166//nucleotide binding;GO:0004672//protein kinase activity	GO:0009987//cellular process	gi|115452923|ref|NP_001050062.1|/0/Os03g0339900 [Oryza sativa Japonica Group]
LOC_Os03g22050.2		RD	0	0	0	0	0	0	0.0536138	0	0	0	0	0	0	0	0	0	0.049942	0.0558951	0	0	cDNA|CAMK_KIN1/SNF1/Nim1_like.16 - CAMK includes calcium/calmodulin depedent protein kinases, expressed	K00924|1|7e-123|440|ath:AT1G30270|[EC:2.7.1.-];K07198|3|4e-68|258|bdi:100836644|5'-AMP-activated protein kinase, catalytic alpha subunit [EC:2.7.11.11]	-	GO:0000166//nucleotide binding;GO:0004672//protein kinase activity	GO:0009987//cellular process	gi|115452923|ref|NP_001050062.1|/0/Os03g0339900 [Oryza sativa Japonica Group]
LOC_Os03g22050.4		RD	0	0.210584	0	0.0661584	0	0	0.0727118	0	0	0	0	0.445818	0	0	0	0	0.0677321	0	0	0	cDNA|CAMK_KIN1/SNF1/Nim1_like.16 - CAMK includes calcium/calmodulin depedent protein kinases, expressed	K00924|1|7e-123|440|ath:AT1G30270|[EC:2.7.1.-];K07198|3|3e-68|258|bdi:100836644|5'-AMP-activated protein kinase, catalytic alpha subunit [EC:2.7.11.11]	-	GO:0000166//nucleotide binding;GO:0004672//protein kinase activity	GO:0009987//cellular process	gi|115452923|ref|NP_001050062.1|/0/Os03g0339900 [Oryza sativa Japonica Group]
LOC_Os03g43440.1		RD	23.4557	4.0977	31.114	35.7241	29.8881	14.836	5.77741	23.8842	21.2271	17.932	6.41802	2.65071	29.4555	45.9273	35.476	7.21479	14.1683	13.8903	35.287	26.8681	cDNA|CAMK_KIN1/SNF1/Nim1_like.17 - CAMK includes calcium/calmodulin depedent protein kinases, expressed	K00924|1|6e-82|303|ath:AT1G30270|[EC:2.7.1.-];K07198|3|5e-52|204|ppp:PHYPADRAFT_228849|5'-AMP-activated protein kinase, catalytic alpha subunit [EC:2.7.11.11]	GO:0043231//intracellular membrane-bounded organelle	GO:0000166//nucleotide binding;GO:0004672//protein kinase activity	GO:0009987//cellular process	gi|115454235|ref|NP_001050718.1|/0/Os03g0634400 [Oryza sativa Japonica Group]
LOC_Os03g50330.1		non-RD	4.67573	8.8901	8.75446	9.32908	8.80448	2.83158	10.4431	8.854	11.3677	11.8496	4.89574	17.3656	8.85937	10.3404	7.26919	4.64742	10.6122	10.3925	10.6345	9.77319	cDNA|CAMK_KIN1/SNF1/Nim1_like.18 - CAMK includes calcium/calmodulin depedent protein kinases, expressed	K07359|1|0.0|734|bdi:100826504|calcium/calmodulin-dependent protein kinase kinase [EC:2.7.11.17]	-	GO:0004672//protein kinase activity;GO:0032559	GO:0006464//cellular protein modification process	gi|115454909|ref|NP_001051055.1|/0/Os03g0711300 [Oryza sativa Japonica Group]
LOC_Os05g04550.1		RD	14.1583	21.5425	42.5127	32.1722	45.5128	13.1626	24.3632	25.7291	11.5349	16.8475	30.5754	26.9895	37.7247	33.4339	38.016	21.0073	17.3725	27.6477	31.5255	30.1681	cDNA|CAMK_KIN1/SNF1/Nim1_like.3 - CAMK includes calcium/calmodulin depedent protein kinases, expressed	K00924|1|3e-116|417|osa:4342410|[EC:2.7.1.-];K07198|3|3e-75|281|aly:ARALYDRAFT_317081|5'-AMP-activated protein kinase, catalytic alpha subunit [EC:2.7.11.11]	GO:0043231//intracellular membrane-bounded organelle	GO:0004672//protein kinase activity;GO:0032559	GO:0006464//cellular protein modification process;GO:0023052//signaling	gi|115461957|ref|NP_001054578.1|/0/Os05g0136200 [Oryza sativa Japonica Group]
LOC_Os05g11790.1		RD	0	0	0	0	0	0	0	0	0	0.11205	0	0	0	0	0.115208	0.100569	0	0	0	0	cDNA|CAMK_KIN1/SNF1/Nim1_like.19 - CAMK includes calcium/calmodulin depedent protein kinases, expressed	K00924|1|2e-114|411|osa:4342410|[EC:2.7.1.-];K07198|3|2e-54|212|vcn:VOLCADRAFT_98607|5'-AMP-activated protein kinase, catalytic alpha subunit [EC:2.7.11.11]	-	GO:0004672//protein kinase activity;GO:0032559	GO:0006464//cellular protein modification process;GO:0023052//signaling	gi|115462611|ref|NP_001054905.1|/0/Os05g0208100 [Oryza sativa Japonica Group]
LOC_Os05g26820.1		RD	12.2456	1.01245	2.5253	14.487	12.2104	13.2408	2.19286	2.48586	7.044	7.6001	5.18975	1.07171	1.01946	12.1446	5.86071	4.93649	1.06575	2.68376	16.6312	7.24203	cDNA|CAMK_KIN1/SNF1/Nim1_like.20 - CAMK includes calcium/calmodulin depedent protein kinases, expressed	K00924|1|7e-127|452|osa:4342410|[EC:2.7.1.-];K07198|3|6e-63|240|bdi:100839912|5'-AMP-activated protein kinase, catalytic alpha subunit [EC:2.7.11.11]	-	GO:0004672//protein kinase activity;GO:0032559	GO:0006464//cellular protein modification process;GO:0023052//signaling	gi|115463247|ref|NP_001055223.1|/0/Os05g0332300 [Oryza sativa Japonica Group]
LOC_Os05g26940.1		RD	0.143336	0	0.145605	0	0.131096	0	0	0.297689	0	0	0.56697	0	0	0.274008	0.160068	0.558913	0.138261	0	0.253835	0.148346	cDNA|CAMK_KIN1/SNF1/Nim1_like.23 - CAMK includes calcium/calmodulin depedent protein kinases, expressed	K00924|1|9e-67|252|osa:4342410|[EC:2.7.1.-];K07198|3|7e-42|169|zma:542687|5'-AMP-activated protein kinase, catalytic alpha subunit [EC:2.7.11.11]	-	GO:0016740//transferase activity	-	gi|75321017|sp|Q5KQF5.1|CIPKM_ORYSJ/0/RecName: Full=CBL-interacting protein kinase 22; AltName: Full=OsCIPK22
LOC_Os05g39870.1		RD	0	0	0	0	0.0914438	0.0964982	0	0.103824	0.175842	0	0	0	0	0.0955644	0.111652	0	0	0.215875	0	0.103476	cDNA|CAMK_KIN1/SNF1/Nim1_like.24 - CAMK includes calcium/calmodulin depedent protein kinases, expressed	K00924|1|6e-113|406|ath:AT1G30270|[EC:2.7.1.-];K07198|3|9e-66|249|gmx:100806916|5'-AMP-activated protein kinase, catalytic alpha subunit [EC:2.7.11.11]	-	GO:0004672//protein kinase activity;GO:0032559	GO:0006464//cellular protein modification process;GO:0023052//signaling	gi|218196973|gb|EEC79400.1|/0/hypothetical protein OsI_20330 [Oryza sativa Indica Group]
LOC_Os05g43840.1		RD	32.861	17.1465	13.456	14.3205	22.2111	25.5696	19.0803	20.633	17.7713	23.5174	60.9608	9.16488	15.8122	17.4496	20.6716	52.7276	20.3946	16.8671	16.992	27.067	cDNA|CAMK_KIN1/SNF1/Nim1_like.25 - CAMK includes calcium/calmodulin depedent protein kinases, expressed	K00924|1|1e-118|425|osa:4342410|[EC:2.7.1.-];K07198|3|2e-58|225|aly:ARALYDRAFT_484683|5'-AMP-activated protein kinase, catalytic alpha subunit [EC:2.7.11.11]	-	GO:0004672//protein kinase activity;GO:0032559	GO:0006464//cellular protein modification process;GO:0023052//signaling	gi|115464865|ref|NP_001056032.1|/0/Os05g0514200 [Oryza sativa Japonica Group]
LOC_Os06g35160.1		RD	96.995	16.2539	40.3425	47.3664	89.3107	107.415	19.6428	36.8733	45.6877	108.089	52.3014	14.9309	40.5398	81.0989	104.247	81.7096	25.238	30.7684	67.5161	109.766	cDNA|CAMK_KIN1/SNF1/Nim1_like.26 - CAMK includes calcium/calmodulin depedent protein kinases, expressed	K00924|1|2e-90|332|ath:AT1G30270|[EC:2.7.1.-];K07198|4|1e-58|226|ppp:PHYPADRAFT_228849|5'-AMP-activated protein kinase, catalytic alpha subunit [EC:2.7.11.11]	-	GO:0004672//protein kinase activity	-	gi|115468424|ref|NP_001057811.1|/0/Os06g0543400 [Oryza sativa Japonica Group]
LOC_Os06g40370.1		RD	8.8528	45.0448	24.2507	18.4626	24.7454	6.91231	44.4969	24.4803	21.2554	29.3859	11.5086	44.3129	30.7384	24.7196	19.1059	8.04818	37.5157	33.3967	22.8997	30.2662	cDNA|CAMK_KIN1/SNF1/Nim1_like.27 - CAMK includes calcium/calmodulin depedent protein kinases, expressed	K00924|1|1e-150|531|osa:4342410|[EC:2.7.1.-];K07198|3|3e-71|268|bdi:100839912|5'-AMP-activated protein kinase, catalytic alpha subunit [EC:2.7.11.11]	-	GO:0004674//protein serine/threonine kinase activity;GO:0032559	GO:0006464//cellular protein modification process;GO:0023052//signaling	gi|115468850|ref|NP_001058024.1|/0/Os06g0606000 [Oryza sativa Japonica Group]
LOC_Os07g05620.1		RD	0	0.0975887	0.495834	1.01175	1.33928	0	0.808704	0.405491	0.0858454	1.06029	0.289608	0.2066	0.196529	0.466542	0.763115	0.095164	0.18833	0.210779	0.605073	0.505165	cDNA|CAMK_KIN1/SNF1/Nim1_like.28 - CAMK includes calcium/calmodulin depedent protein kinases, expressed	K00924|1|0.0|896|osa:4342410|[EC:2.7.1.-];K07198|3|6e-72|270|aly:ARALYDRAFT_317081|5'-AMP-activated protein kinase, catalytic alpha subunit [EC:2.7.11.11]	GO:0016020//membrane;GO:0043231//intracellular membrane-bounded organelle;GO:0044444//cytoplasmic part	GO:0004674//protein serine/threonine kinase activity;GO:0032559	GO:0006464//cellular protein modification process;GO:0006950//response to stress;GO:0023052//signaling;GO:0031667//response to nutrient levels;GO:0071805//potassium ion transmembrane transport	gi|115470605|ref|NP_001058901.1|/0/Os07g0150700 [Oryza sativa Japonica Group]
LOC_Os07g05620.2		RD	0.293305	0.48868	0.595898	1.19751	1.87782	0.188725	0.404962	0.101526	0.17195	1.91139	0.580089	1.03456	0.688889	0.747594	2.07444	0.285923	0.377228	0.316645	0.605986	1.82134	cDNA|CAMK_KIN1/SNF1/Nim1_like.28 - CAMK includes calcium/calmodulin depedent protein kinases, expressed	K00924|1|0.0|890|osa:4342410|[EC:2.7.1.-];K07198|3|2e-71|268|aly:ARALYDRAFT_317081|5'-AMP-activated protein kinase, catalytic alpha subunit [EC:2.7.11.11]	GO:0016020//membrane;GO:0043231//intracellular membrane-bounded organelle;GO:0044444//cytoplasmic part	GO:0004674//protein serine/threonine kinase activity;GO:0032559	GO:0006464//cellular protein modification process;GO:0006950//response to stress;GO:0023052//signaling;GO:0031667//response to nutrient levels;GO:0071805//potassium ion transmembrane transport	gi|189099623|gb|ACD76983.1|/0/CBL-interacting protein kinase 23 [Oryza sativa Japonica Group]
LOC_Os07g44290.1		RD	27.9154	2.18314	3.56879	4.92035	9.03163	14.2962	6.096	3.74678	16.4489	15.4692	6.57265	5.02371	3.91862	7.53273	10.6034	4.35035	4.1215	3.17769	8.32335	15.8213	cDNA|CAMK_KIN1/SNF1/Nim1_like.29 - CAMK includes calcium/calmodulin depedent protein kinases, expressed	K00924|1|1e-117|422|osa:4342410|[EC:2.7.1.-];K07198|3|6e-73|273|pop:POPTR_818055|5'-AMP-activated protein kinase, catalytic alpha subunit [EC:2.7.11.11]	GO:0043231//intracellular membrane-bounded organelle	GO:0004674//protein serine/threonine kinase activity;GO:0032559	GO:0006464//cellular protein modification process;GO:0023052//signaling	gi|190358755|sp|Q0D4B2.2|CIPKL_ORYSJ/0/RecName: Full=CBL-interacting protein kinase 21; AltName: Full=OsCIPK21
LOC_Os07g48090.1		RD	207.515	97.8295	39.7093	57.1683	49.3566	190.831	39.6334	34.4708	45.7802	314.832	185.387	44.6276	57.9721	57.9958	67.1514	156.405	81.187	28.3951	71.715	98.4664	cDNA|CAMK_KIN1/SNF1/Nim1_like.30 - CAMK includes calcium/calmodulin depedent protein kinases, expressed	K00924|1|6e-78|290|ath:AT1G30270|[EC:2.7.1.-];K07198|3|5e-51|201|vcn:VOLCADRAFT_98607|5'-AMP-activated protein kinase, catalytic alpha subunit [EC:2.7.11.11]	GO:0043231//intracellular membrane-bounded organelle	GO:0000166//nucleotide binding;GO:0004672//protein kinase activity;GO:0005515//protein binding	GO:0009987//cellular process;GO:0050896//response to stimulus	gi|115474071|ref|NP_001060634.1|/0/Os07g0678300 [Oryza sativa Japonica Group]
LOC_Os07g48100.1		RD	72.7766	52.6556	84.0952	117.701	121.643	85.2385	43.9986	62.0814	127.146	198.421	217.986	43.568	82.8882	100.44	75.1936	193.751	39.5458	116.572	128.026	109.119	cDNA|CAMK_KIN1/SNF1/Nim1_like.31 - CAMK includes calcium/calmodulin depedent protein kinases, expressed	K00924|1|7e-126|449|osa:4342410|[EC:2.7.1.-];K07198|3|8e-66|250|gmx:100806916|5'-AMP-activated protein kinase, catalytic alpha subunit [EC:2.7.11.11]	-	GO:0004672//protein kinase activity;GO:0032559	GO:0006464//cellular protein modification process;GO:0023052//signaling	gi|115474075|ref|NP_001060636.1|/0/Os07g0678600 [Oryza sativa Japonica Group]
LOC_Os07g48760.1		RD	0.104835	0	0.212989	0	0.575297	0	0	0	0	0.569317	0	0	0	0.100203	0.702433	0	0.202246	0.113177	0	0.433995	cDNA|CAMK_KIN1/SNF1/Nim1_like.32 - CAMK includes calcium/calmodulin depedent protein kinases, expressed	K00924|1|2e-161|567|osa:4342410|[EC:2.7.1.-];K07198|3|8e-71|266|aly:ARALYDRAFT_484683|5'-AMP-activated protein kinase, catalytic alpha subunit [EC:2.7.11.11]	GO:0043231//intracellular membrane-bounded organelle	GO:0004674//protein serine/threonine kinase activity;GO:0032559	GO:0006464//cellular protein modification process;GO:0023052//signaling	gi|75330126|sp|Q8LIG4.1|CIPK3_ORYSJ/0/RecName: Full=CBL-interacting protein kinase 3; AltName: Full=OsCIPK03
LOC_Os08g34240.1		RD	14.4551	0	0.10564	2.93943	3.80453	21.3789	0.107687	0	1.73753	4.06619	10.0781	0.110043	0.104679	1.09339	1.74199	8.4142	0.401247	0	0.460406	1.72205	cDNA|CAMK_KIN1/SNF1/Nim1_like.33 - CAMK includes calcium/calmodulin depedent protein kinases, expressed	K00924|1|4e-104|377|osa:4342410|[EC:2.7.1.-];K07198|3|3e-64|244|aly:ARALYDRAFT_317081|5'-AMP-activated protein kinase, catalytic alpha subunit [EC:2.7.11.11]	-	GO:0000166//nucleotide binding;GO:0004672//protein kinase activity	GO:0009987//cellular process	gi|75325520|sp|Q6Z9F4.1|CIPK6_ORYSJ/0/RecName: Full=CBL-interacting protein kinase 6; AltName: Full=OsCIPK06
LOC_Os09g25090.1		RD	4.55887	3.89043	2.59791	9.11442	8.74596	4.93664	2.99366	0.692791	4.59563	4.46842	41.4534	5.05941	0.671548	4.99515	2.85594	21.2451	4.07571	0	3.34748	1.26586	cDNA|CAMK_KIN1/SNF1/Nim1_like.34 - CAMK includes calcium/calmodulin depedent protein kinases, expressed	K00924|1|1e-107|389|ath:AT1G30270|[EC:2.7.1.-];K07198|3|8e-66|249|vvi:100254223|5'-AMP-activated protein kinase, catalytic alpha subunit [EC:2.7.11.11]	-	GO:0004672//protein kinase activity;GO:0032559	GO:0006464//cellular protein modification process;GO:0023052//signaling	gi|75323402|sp|Q6ERS4.1|CIPKG_ORYSJ/0/RecName: Full=CBL-interacting protein kinase 16; AltName: Full=OsCIPK16
LOC_Os09g25100.1		RD	0.250792	0	0	0.354438	0.114688	0.605137	0	0.520859	0	0	0	0	0	0.239712	0	0.366719	0	0	0.99929	0	cDNA|CAMK_KIN1/SNF1/Nim1_like.35 - CAMK includes calcium/calmodulin depedent protein kinases, expressed	K00924|1|1e-106|385|osa:4342410|[EC:2.7.1.-];K07198|3|3e-65|247|ppp:PHYPADRAFT_228852|5'-AMP-activated protein kinase, catalytic alpha subunit [EC:2.7.11.11]	-	GO:0004672//protein kinase activity	-	gi|115479187|ref|NP_001063187.1|/0/Os09g0418500 [Oryza sativa Japonica Group]
LOC_Os11g02240.1		RD	24.7422	128.617	86.2	29.3555	6.6212	33.963	204.682	165.768	19.4207	16.0243	24.5578	84.6537	144.358	18.3938	12.3825	39.4844	132.148	212.6	23.612	15.8384	cDNA|CAMK_KIN1/SNF1/Nim1_like.4 - CAMK includes calcium/calmodulin depedent protein kinases, expressed	K00924|1|1e-112|405|osa:4342410|[EC:2.7.1.-];K07198|3|2e-53|209|sbi:SORBI_03g033530|5'-AMP-activated protein kinase, catalytic alpha subunit [EC:2.7.11.11]	-	GO:0004672//protein kinase activity;GO:0032559	GO:0006464//cellular protein modification process;GO:0023052//signaling	gi|297612540|ref|NP_001065977.2|/0/Os12g0113500 [Oryza sativa Japonica Group]
LOC_Os11g03970.1		RD	0	0	0	0	0	0	0	0	0	0.108816	0	0.106016	0.201695	0	0	0.0976658	0	0.10816	0	0	cDNA|CAMK_KIN1/SNF1/Nim1_like.5 - CAMK includes calcium/calmodulin depedent protein kinases, expressed	K00924|1|1e-175|614|ath:AT1G30270|[EC:2.7.1.-];K07198|3|2e-74|278|pop:POPTR_818055|5'-AMP-activated protein kinase, catalytic alpha subunit [EC:2.7.11.11]	GO:0043231//intracellular membrane-bounded organelle	GO:0004674//protein serine/threonine kinase activity;GO:0032559	GO:0006464//cellular protein modification process;GO:0023052//signaling	gi|122208181|sp|Q2RAX3.1|CIPKX_ORYSJ/0/RecName: Full=CBL-interacting protein kinase 33; AltName: Full=OsCIPK33
LOC_Os11g03970.2		RD	0	0	0.10262	0	0	0	0	0	0	0	0	0	0	0	0	0	0	0	0	0	cDNA|CAMK_KIN1/SNF1/Nim1_like.5 - CAMK includes calcium/calmodulin depedent protein kinases, expressed	K00924|1|1e-175|614|ath:AT1G30270|[EC:2.7.1.-];K07198|3|2e-74|278|pop:POPTR_818055|5'-AMP-activated protein kinase, catalytic alpha subunit [EC:2.7.11.11]	GO:0043231//intracellular membrane-bounded organelle	GO:0004674//protein serine/threonine kinase activity;GO:0032559	GO:0006464//cellular protein modification process;GO:0023052//signaling	gi|122208181|sp|Q2RAX3.1|CIPKX_ORYSJ/0/RecName: Full=CBL-interacting protein kinase 33; AltName: Full=OsCIPK33
LOC_Os12g02200.1		RD	1.98055	12.4193	9.23647	2.03568	0.32935	1.65088	13.0511	11.1247	0.949985	0.880003	1.78048	5.81098	11.5085	0.946525	0.402134	3.59812	11.1152	18.1743	1.75368	0.559028	cDNA|CAMK_KIN1/SNF1/Nim1_like.6 - CAMK includes calcium/calmodulin depedent protein kinases, expressed	K00924|1|1e-112|405|osa:4342410|[EC:2.7.1.-];K07198|3|2e-53|208|sbi:SORBI_03g033530|5'-AMP-activated protein kinase, catalytic alpha subunit [EC:2.7.11.11]	-	GO:0004672//protein kinase activity;GO:0032559	GO:0006464//cellular protein modification process;GO:0023052//signaling	gi|297612540|ref|NP_001065977.2|/0/Os12g0113500 [Oryza sativa Japonica Group]
LOC_Os12g02200.2		RD	0.0886291	0.354399	0.270097	0	0.081061	0	0.642437	0.552211	0.155876	0	0.0876438	0.281355	0.802918	0.0847137	0	0.0863984	0.341965	1.43523	0	0	cDNA|CAMK_KIN1/SNF1/Nim1_like.6 - CAMK includes calcium/calmodulin depedent protein kinases, expressed	K00924|1|1e-112|405|osa:4342410|[EC:2.7.1.-];K07198|3|3e-53|208|sbi:SORBI_03g033530|5'-AMP-activated protein kinase, catalytic alpha subunit [EC:2.7.11.11]	-	GO:0004672//protein kinase activity;GO:0032559	GO:0006464//cellular protein modification process;GO:0023052//signaling	gi|297612540|ref|NP_001065977.2|/0/Os12g0113500 [Oryza sativa Japonica Group]
LOC_Os12g03810.1		RD	0.0890351	0.712044	0.361779	0.167775	0	0.0859333	0.64538	0.184913	0	0.0967031	0.264136	0	0.268865	0.170204	0	0.173588	0.0858829	0	0.157673	0	cDNA|CAMK_KIN1/SNF1/Nim1_like.37 - CAMK includes calcium/calmodulin depedent protein kinases, expressed	K00924|1|1e-154|545|ath:AT1G30270|[EC:2.7.1.-];K07198|5|5e-62|237|bdi:100839912|5'-AMP-activated protein kinase, catalytic alpha subunit [EC:2.7.11.11]	GO:0043231//intracellular membrane-bounded organelle	GO:0004674//protein serine/threonine kinase activity;GO:0032559	GO:0006464//cellular protein modification process;GO:0023052//signaling	gi|115487184|ref|NP_001066079.1|/0/Os12g0132200 [Oryza sativa Japonica Group]
LOC_Os12g03810.3		RD	0	1.13625	0.384875	0.475962	0.57754	0.121892	0.784664	0.655728	0.888464	0.411506	0.374665	1.20275	0.635622	0.241426	0.423103	0.615567	0	0.272684	0.111826	0.522825	cDNA|CAMK_KIN1/SNF1/Nim1_like.37 - CAMK includes calcium/calmodulin depedent protein kinases, expressed	K00924|1|5e-97|353|osa:4342410|[EC:2.7.1.-]	GO:0043231//intracellular membrane-bounded organelle	GO:0004674//protein serine/threonine kinase activity;GO:0032559	GO:0006464//cellular protein modification process;GO:0023052//signaling	gi|108862146|gb|ABG21866.1|/5.59614e-169/CIPK-like protein 1, putative, expressed [Oryza sativa Japonica Group]
*LOC_Os12g41090.1		RD	0.380359	1.90117	2.57588	9.31759	8.00124	0.734217	0.656446	1.31659	3.12179	1.79017	4.51357	1.47578	0.765732	16.1177	8.21201	2.96629	2.20136	1.23188	4.26601	4.72384	cDNA|CAMK_KIN1/SNF1/Nim1_like.38 - CAMK includes calcium/calmodulin depedent protein kinases, expressed	K00924|1|5e-57|152|osa:4342410|[EC:2.7.1.-]	GO:0043231//intracellular membrane-bounded organelle	GO:0016301//kinase activity	-	gi|122232641|sp|Q2QMI0.2|CIPK4_ORYSJ/7.75981e-172/RecName: Full=CBL-interacting protein kinase 4; AltName: Full=OsCIPK04
LOC_Os01g10150.1	CaseinKinase_1a	non-RD	0.236452	0.709121	0.400326	0.371303	0.432522	0.0760716	1.06101	0.491078	0.20793	0.428027	0.0779412	1.00083	0.47602	0.753354	0.176036	0.384168	0.836296	0.850892	0.139578	0.326289	cDNA|CK1_CaseinKinase_1a.1 - CK1 includes the casein kinase 1 kinases, expressed	K08960|1|3e-50|198|sbi:SORBI_01g019390|casein kinase 1, epsilon [EC:2.7.11.1];K02218|2|5e-50|197|rcu:RCOM_0654970|casein kinase 1 [EC:2.7.11.1]	-	GO:0004672//protein kinase activity;GO:0032559	GO:0006464//cellular protein modification process	gi|56201773|dbj|BAD73223.1|/0/putative serine/threonine protein kinase [Oryza sativa Japonica Group]
LOC_Os01g54100.1	CaseinKinase_1a	non-RD	0.325431	0.325323	0.165292	0.076654	0.0744105	0.0785234	0.0842471	0.253453	0.143088	0.176729	0.24136	0.344363	0.818939	0.155527	0.0908547	0.31724	0.392387	0.439159	0.0720385	0.0842013	cDNA|CK1_CaseinKinase_1a.2 - CK1 includes the casein kinase 1 kinases, expressed	K02218|1|1e-52|206|rcu:RCOM_0654970|casein kinase 1 [EC:2.7.11.1]	GO:0043231//intracellular membrane-bounded organelle	GO:0004672//protein kinase activity;GO:0032559	GO:0006464//cellular protein modification process	gi|115439889|ref|NP_001044224.1|/0/Os01g0744300 [Oryza sativa Japonica Group]
LOC_Os01g54100.2	CaseinKinase_1a	non-RD	2.03339	4.55607	3.20521	1.2552	1.60324	1.69185	4.28381	3.64057	2.15806	2.13235	1.17873	2.67105	3.03489	0.938268	0.939618	2.59737	3.85516	2.27089	1.86255	1.45135	cDNA|CK1_CaseinKinase_1a.2 - CK1 includes the casein kinase 1 kinases, expressed	K02218|1|3e-48|192|rcu:RCOM_0654970|casein kinase 1 [EC:2.7.11.1]	GO:0043231//intracellular membrane-bounded organelle	GO:0004672//protein kinase activity;GO:0032559	GO:0006464//cellular protein modification process	gi|115439889|ref|NP_001044224.1|/0/Os01g0744300 [Oryza sativa Japonica Group]
LOC_Os01g56580.1	CaseinKinase_1a	non-RD	0	0	0	0	0	0	0	0	0	0	0	0	0	0	0	0.0622647	0	0.13791	0	0.13221	cDNA|CK1_CaseinKinase_1a.3 - CK1 includes the casein kinase 1 kinases, expressed	K02218|1|3e-47|189|rcu:RCOM_0654970|casein kinase 1 [EC:2.7.11.1]	-	GO:0004672//protein kinase activity;GO:0032559	GO:0006464//cellular protein modification process	gi|115440227|ref|NP_001044393.1|/0/Os01g0772600 [Oryza sativa Japonica Group]
LOC_Os01g56580.2	CaseinKinase_1a	non-RD	0.389246	0.259411	0.527212	0.183371	0.118669	0.250457	0.40307	0.134735	0.342293	0.352308	0.256613	0.205945	0.130604	0.0620084	0.289789	0.379449	0.125155	0.140073	0.229773	0.201425	cDNA|CK1_CaseinKinase_1a.3 - CK1 includes the casein kinase 1 kinases, expressed	K02218|1|3e-47|189|rcu:RCOM_0654970|casein kinase 1 [EC:2.7.11.1]	-	GO:0004672//protein kinase activity;GO:0032559	GO:0006464//cellular protein modification process	gi|115440227|ref|NP_001044393.1|/0/Os01g0772600 [Oryza sativa Japonica Group]
LOC_Os03g57940.2	CaseinKinase_1a	non-RD	0	0	0.0727223	0	0	0	0	0	0	0	0	0	0	0	0	0.139574	0.0690543	0.0772855	0	0	cDNA|CK1_CaseinKinase_1a.4 - CK1 includes the casein kinase 1 kinases, expressed	K02218|1|7e-46|184|osa:4339803|casein kinase 1 [EC:2.7.11.1]	-	GO:0004672//protein kinase activity;GO:0032559	GO:0006464//cellular protein modification process	gi|115455861|ref|NP_001051531.1|/0/Os03g0793500 [Oryza sativa Japonica Group]
LOC_Os03g57940.3	CaseinKinase_1a	non-RD	0	0	0	0	0.064315	0	0	0	0	0.0763758	0.069538	0	0	0	0.0785282	0.0685498	0	0	0	0	cDNA|CK1_CaseinKinase_1a.4 - CK1 includes the casein kinase 1 kinases, expressed	K02218|1|7e-46|184|osa:4339803|casein kinase 1 [EC:2.7.11.1]	-	GO:0004672//protein kinase activity;GO:0032559	GO:0006464//cellular protein modification process	gi|115455861|ref|NP_001051531.1|/0/Os03g0793500 [Oryza sativa Japonica Group]
LOC_Os03g57940.4	CaseinKinase_1a	non-RD	0	0	0	0.131226	0	0	0	0	0.061239	0	0	0	0.0700983	0	0	0	0.0671739	0.075181	0	0	cDNA|CK1_CaseinKinase_1a.4 - CK1 includes the casein kinase 1 kinases, expressed	K02218|1|9e-43|174|rcu:RCOM_0654970|casein kinase 1 [EC:2.7.11.1]	-	GO:0004672//protein kinase activity;GO:0032559	GO:0006464//cellular protein modification process	gi|108711517|gb|ABF99312.1|/0/protein kinase family protein, putative, expressed [Oryza sativa Japonica Group]
LOC_Os05g11140.1	CaseinKinase_1a	non-RD	0	0	0	0	0	0	0	0	0	0	0	0	0	0	0.0854535	0	0	0	0	0	cDNA|CK1_CaseinKinase_1a.5 - CK1 includes the casein kinase 1 kinases, expressed	K02218|1|4e-52|204|rcu:RCOM_0654970|casein kinase 1 [EC:2.7.11.1];K08960|3|3e-51|202|sbi:SORBI_01g019390|casein kinase 1, epsilon [EC:2.7.11.1]	-	GO:0004672//protein kinase activity;GO:0032559	GO:0006464//cellular protein modification process	gi|297604033|ref|NP_001054881.2|/0/Os05g0200500 [Oryza sativa Japonica Group]
LOC_Os05g11140.2	CaseinKinase_1a	non-RD	3.85869	3.71454	3.1939	8.34841	7.97336	3.03458	4.29171	3.93278	6.97497	9.31336	3.46248	4.68808	5.03497	7.85455	7.34146	2.36839	3.99779	6.01719	4.36577	8.94852	cDNA|CK1_CaseinKinase_1a.5 - CK1 includes the casein kinase 1 kinases, expressed	K02218|1|5e-52|204|rcu:RCOM_0654970|casein kinase 1 [EC:2.7.11.1];K08960|3|3e-51|202|sbi:SORBI_01g019390|casein kinase 1, epsilon [EC:2.7.11.1]	-	GO:0004672//protein kinase activity;GO:0032559	GO:0006464//cellular protein modification process	gi|297604033|ref|NP_001054881.2|/0/Os05g0200500 [Oryza sativa Japonica Group]
LOC_Os05g11140.3	CaseinKinase_1a	non-RD	0	0	0	0	0	0	0	0	0	0	0.0742383	0	0	0	0	0	0	0	0	0	cDNA|CK1_CaseinKinase_1a.5 - CK1 includes the casein kinase 1 kinases, expressed	K02218|1|4e-52|204|rcu:RCOM_0654970|casein kinase 1 [EC:2.7.11.1];K08960|3|3e-51|202|sbi:SORBI_01g019390|casein kinase 1, epsilon [EC:2.7.11.1]	-	GO:0004672//protein kinase activity;GO:0032559	GO:0006464//cellular protein modification process	gi|297604033|ref|NP_001054881.2|/0/Os05g0200500 [Oryza sativa Japonica Group]
LOC_Os07g07560.1	CaseinKinase_1a	non-RD	0	0	0	0	0	0.140204	0.150423	0.0754234	0	0	0	0	0	0	0	0	0.0700607	0	0.0643124	0	cDNA|CK1_CaseinKinase_1a.6 - CK1 includes the casein kinase 1 kinases, expressed	K02218|1|1e-50|199|pop:POPTR_831950|casein kinase 1 [EC:2.7.11.1]	-	GO:0004672//protein kinase activity;GO:0032559	GO:0006464//cellular protein modification process	gi|115470795|ref|NP_001058996.1|/0/Os07g0171300 [Oryza sativa Japonica Group]
LOC_Os07g07560.2	CaseinKinase_1a	non-RD	0	0	0	0	0.0666292	0	0	0	0	0	0	0	0	0	0	0.0710163	0	0	0	0	cDNA|CK1_CaseinKinase_1a.6 - CK1 includes the casein kinase 1 kinases, expressed	K02218|1|1e-50|199|pop:POPTR_831950|casein kinase 1 [EC:2.7.11.1]	-	GO:0004672//protein kinase activity;GO:0032559	GO:0006464//cellular protein modification process	gi|115470795|ref|NP_001058996.1|/0/Os07g0171300 [Oryza sativa Japonica Group]
LOC_Os01g13060.2		RD	0.731149	0.243635	0.618937	1.54997	1.0588	1.17613	0.44165	0.442894	1.12517	1.65441	1.20503	0.90263	0.858627	1.57241	1.22474	0.950328	0.470175	1.24977	1.45665	1.072	cDNA|CK1_CaseinKinase_1.1 - CK1 includes the casein kinase 1 kinases, expressed	K00924|1|1e-158|559|ath:AT4G28880|[EC:2.7.1.-];K08960|4|2e-136|485|bdi:100835656|casein kinase 1, epsilon [EC:2.7.11.1];K02218|5|3e-136|484|vvi:100244694|casein kinase 1 [EC:2.7.11.1]	-	GO:0004672//protein kinase activity;GO:0032559	GO:0006464//cellular protein modification process	gi|115435476|ref|NP_001042496.1|/0/Os01g0231500 [Oryza sativa Japonica Group]
LOC_Os01g38950.1		RD	63.115	187.156	129.525	98.9765	80.1312	58.7817	184.795	140.267	86.3941	65.6867	69.7314	179.478	141.617	92.8479	71.5274	62.4386	186.416	166.027	94.7491	77.8217	cDNA|CK1_CaseinKinase_1.2 - CK1 includes the casein kinase 1 kinases, expressed	K02218|1|0.0|905|osa:4326345|casein kinase 1 [EC:2.7.11.1]	-	GO:0004672//protein kinase activity;GO:0032559	GO:0006464//cellular protein modification process	gi|115437752|ref|NP_001043372.1|/0/Os01g0570500 [Oryza sativa Japonica Group]
LOC_Os01g51200.1		RD	1.35982	2.44686	1.93389	1.45203	1.57536	0.612475	2.62848	2.35346	2.86989	2.65848	0.717175	3.64528	1.55128	1.29975	1.11361	0.972102	2.01124	1.17442	2.97001	1.68882	cDNA|CK1_CaseinKinase_1.3 - CK1 includes the casein kinase 1 kinases, expressed	K02218|1|0.0|711|vvi:100244694|casein kinase 1 [EC:2.7.11.1]	-	GO:0004672//protein kinase activity;GO:0032559	GO:0006464//cellular protein modification process	gi|392311590|pdb|3SV0|A/0/Chain A, Crystal Structure Of Casein Kinase-1 Like Protein In Plant
LOC_Os01g51200.2		RD	1.01451	3.97219	2.66232	2.30999	2.16506	1.30556	3.32671	3.95062	3.56854	2.66289	1.83926	2.23652	2.89339	2.90908	1.69941	1.15381	3.01733	2.09921	1.87146	2.09994	cDNA|CK1_CaseinKinase_1.3 - CK1 includes the casein kinase 1 kinases, expressed	K02218|1|0.0|695|vvi:100244694|casein kinase 1 [EC:2.7.11.1]	-	GO:0004672//protein kinase activity;GO:0032559	GO:0006464//cellular protein modification process	gi|392311590|pdb|3SV0|A/0/Chain A, Crystal Structure Of Casein Kinase-1 Like Protein In Plant
LOC_Os02g17910.1		RD	4.27904	15.9698	8.4038	10.3031	7.04457	3.12042	12.4068	11.4543	8.6128	7.74595	3.29115	19.7219	11.1988	5.72601	6.58376	3.15168	14.4006	10.5736	6.9884	7.08576	cDNA|CK1_CaseinKinase_1.4 - CK1 includes the casein kinase 1 kinases, expressed	K00924|1|2e-147|521|ath:AT4G28880|[EC:2.7.1.-];K02218|3|2e-130|464|ppp:PHYPADRAFT_141762|casein kinase 1 [EC:2.7.11.1];K08960|4|1e-129|462|gmx:100804897|casein kinase 1, epsilon [EC:2.7.11.1]	-	GO:0004672//protein kinase activity;GO:0032559	GO:0006464//cellular protein modification process	gi|115445553|ref|NP_001046556.1|/0/Os02g0280400 [Oryza sativa Japonica Group]
LOC_Os02g40860.1		RD	9.21691	15.0331	11.8267	13.7878	15.8245	6.86694	14.9024	9.06737	16.5657	20.4605	8.8746	16.5974	12.4516	12.5964	12.55	8.19677	12.4	12.6561	16.6802	17.9903	cDNA|CK1_CaseinKinase_1.5 - CK1 includes the casein kinase 1 kinases, expressed	K08960|1|0.0|848|bdi:100835656|casein kinase 1, epsilon [EC:2.7.11.1]	GO:0043231//intracellular membrane-bounded organelle	GO:0004672//protein kinase activity;GO:0032559	GO:0000902//cell morphogenesis;GO:0006464//cellular protein modification process;GO:0009725//response to hormone stimulus;GO:0042445//hormone metabolic process;GO:0048513//organ development	gi|115447371|ref|NP_001047465.1|/0/Os02g0622100 [Oryza sativa Japonica Group]
LOC_Os02g56560.1		RD	15.0213	10.1215	9.5264	7.74104	8.12171	10.0925	9.96878	8.87652	8.83053	14.6023	16.906	11.1529	12.5306	5.79066	7.1362	16.6657	10.727	7.52593	8.00977	9.70569	cDNA|CK1_CaseinKinase_1.6 - CK1 includes the casein kinase 1 kinases, expressed	K08960|1|2e-176|618|gmx:100804897|casein kinase 1, epsilon [EC:2.7.11.1]	-	GO:0004672//protein kinase activity;GO:0032559	GO:0006464//cellular protein modification process	gi|115449453|ref|NP_001048470.1|/0/Os02g0810400 [Oryza sativa Japonica Group]
LOC_Os02g56560.2		RD	0	0	0	0	0	0	0	0	0.0978352	0	0	0.117728	0	0	0	0	0	0	0	0	cDNA|CK1_CaseinKinase_1.6 - CK1 includes the casein kinase 1 kinases, expressed	K08960|1|6e-156|549|gmx:100804897|casein kinase 1, epsilon [EC:2.7.11.1]	-	GO:0004672//protein kinase activity;GO:0032559	GO:0006464//cellular protein modification process	gi|115449453|ref|NP_001048470.1|/0/Os02g0810400 [Oryza sativa Japonica Group]
LOC_Os04g43490.1		RD	0.266009	0	0	0	0.243294	0.0855805	0.0918185	0	0.389868	0.192612	0.263051	0	0	0	0	0.259313	0	0.0957254	0.235538	0.0917687	cDNA|CK1_CaseinKinase_1.7 - CK1 includes the casein kinase 1 kinases, expressed	K08960|1|0.0|671|zma:100383522|casein kinase 1, epsilon [EC:2.7.11.1]	GO:0043231//intracellular membrane-bounded organelle	GO:0004672//protein kinase activity;GO:0032559	GO:0000902//cell morphogenesis;GO:0006464//cellular protein modification process;GO:0009725//response to hormone stimulus;GO:0042445//hormone metabolic process;GO:0048513//organ development	gi|115459418|ref|NP_001053309.1|/0/Os04g0514800 [Oryza sativa Japonica Group]
LOC_Os05g51560.2		RD	0.165486	0	0.0840532	0.389797	0.30271	0.0798606	0	0	0.436573	0.539215	0.0818233	0	0.0832884	0.0790878	0.184804	0.0806605	0.159627	0.0893274	0.293061	0	cDNA|CK1_CaseinKinase_1.8 - CK1 includes the casein kinase 1 kinases, expressed	K02218|1|0.0|900|osa:4339803|casein kinase 1 [EC:2.7.11.1]	-	GO:0004672//protein kinase activity;GO:0032559	GO:0006464//cellular protein modification process	gi|115465807|ref|NP_001056503.1|/0/Os05g0593800 [Oryza sativa Japonica Group]
LOC_Os05g51560.3		RD	0	0.170812	0	0.402476	0	0	0.0884687	0	0.150258	0	0.253454	0	0	0.163321	0.0954074	0.249853	0	0	0.226945	0.0884206	cDNA|CK1_CaseinKinase_1.8 - CK1 includes the casein kinase 1 kinases, expressed	K02218|1|0.0|852|osa:4339803|casein kinase 1 [EC:2.7.11.1]	-	GO:0004672//protein kinase activity;GO:0032559	GO:0006464//cellular protein modification process	gi|115465807|ref|NP_001056503.1|/0/Os05g0593800 [Oryza sativa Japonica Group]
LOC_Os10g33650.1		RD	0	0	0	0	0.0749122	0	0	0	0	0	0	0	0	0	0	0	0	0	0.0725242	0	cDNA|CK1_CaseinKinase_1.9 - CK1 includes the casein kinase 1 kinases, expressed	K08960|1|0.0|707|sbi:SORBI_01g019390|casein kinase 1, epsilon [EC:2.7.11.1]	GO:0043231//intracellular membrane-bounded organelle	GO:0004672//protein kinase activity;GO:0032559	GO:0000902//cell morphogenesis;GO:0006464//cellular protein modification process;GO:0009725//response to hormone stimulus;GO:0042445//hormone metabolic process;GO:0048513//organ development	gi|115482508|ref|NP_001064847.1|/0/Os10g0476300 [Oryza sativa Japonica Group]
LOC_Os10g33650.3		RD	0	0	0	0	0	0	0	0	0	0	0	0.089035	0	0	0.0939618	0	0	0	0	0	cDNA|CK1_CaseinKinase_1.9 - CK1 includes the casein kinase 1 kinases, expressed	K08960|1|0.0|707|sbi:SORBI_01g019390|casein kinase 1, epsilon [EC:2.7.11.1]	GO:0043231//intracellular membrane-bounded organelle	GO:0004672//protein kinase activity;GO:0032559	GO:0000902//cell morphogenesis;GO:0006464//cellular protein modification process;GO:0009725//response to hormone stimulus;GO:0042445//hormone metabolic process;GO:0048513//organ development	gi|115482508|ref|NP_001064847.1|/0/Os10g0476300 [Oryza sativa Japonica Group]
LOC_Os01g67160.1	CDK(CMGC_1)_CDC2	RD	9.43186	36.873	31.8232	27.2944	9.85881	6.82745	29.4749	40.4016	24.7343	8.59778	9.16045	29.5852	32.3814	16.4205	7.33537	8.53771	32.6551	33.2746	15.659	5.92663	cDNA|cyclin-dependent kinase B1-1, putative, expressed	K07760|1|3e-143|506|ath:AT3G54180|cyclin-dependent kinase [EC:2.7.11.22];K00924|2|2e-124|443|ath:AT1G20930|[EC:2.7.1.-];K02206|5|9e-99|358|zma:100284730|cyclin-dependent kinase 2 [EC:2.7.11.22]	-	GO:0004672//protein kinase activity;GO:0032559	GO:0006464//cellular protein modification process	gi|75329666|sp|Q8L4P8.1|CKB11_ORYSJ/8.96565e-176/RecName: Full=Cyclin-dependent kinase B1-1; Short=CDKB1;1; Short=CDKB;1
LOC_Os02g03060.1	CDK(CMGC_1)_CDC2	RD	0.263723	0	0.133949	0.124238	0.482406	0.254535	0.409633	0.136929	0.347866	0.429653	0.260791	0.139532	0	0.252072	0.441761	0	0.254386	0	0.467028	0.27294	cDNA|cyclin-dependent kinase A-2, putative, expressed	K02206|1|7e-169|592|osa:4328135|cyclin-dependent kinase 2 [EC:2.7.11.22]	GO:0031410//cytoplasmic vesicle	GO:0004672//protein kinase activity;GO:0032559	GO:0006464//cellular protein modification process	gi|215693886|dbj|BAG89085.1|/0/unnamed protein product [Oryza sativa Japonica Group]
LOC_Os02g03060.2	CDK(CMGC_1)_CDC2	RD	0	0	0	0	0.224595	0	0	0	0	0	0	0	0	0	0	0	0	0	0	0	cDNA|cyclin-dependent kinase A-2, putative, expressed	K02206|1|3e-163|440|osa:4328135|cyclin-dependent kinase 2 [EC:2.7.11.22]	GO:0031410//cytoplasmic vesicle	GO:0004672//protein kinase activity;GO:0032559	GO:0006464//cellular protein modification process	gi|215693886|dbj|BAG89085.1|/1.2126e-177/unnamed protein product [Oryza sativa Japonica Group]
LOC_Os03g01850.1	CDK(CMGC_1)_CDC2	RD	0.331302	0.662383	1.12182	0.936442	0.909034	0.106587	0.686135	0.802745	1.26246	0.479779	0.327619	1.51916	1.00045	1.05555	0.24665	0.430617	0.745669	0.596108	0.880056	0.457175	cDNA|cyclin-dependent kinase A-1, putative, expressed	K02206|1|1e-164|578|osa:4331415|cyclin-dependent kinase 2 [EC:2.7.11.22]	-	GO:0004674//protein serine/threonine kinase activity;GO:0032559	GO:0000087//M phase of mitotic cell cycle;GO:0006464//cellular protein modification process	gi|108705774|gb|ABF93569.1|/2.20202e-168/Cell division control protein 2, putative, expressed [Oryza sativa Japonica Group]
LOC_Os03g01850.2	CDK(CMGC_1)_CDC2	RD	0	0	0.131016	0	0	0	0	0	0	0	0	0	0	0	0	0	0	0.139237	0	0	cDNA|cyclin-dependent kinase A-1, putative, expressed	K02206|1|1e-164|578|osa:4331415|cyclin-dependent kinase 2 [EC:2.7.11.22]	-	GO:0004674//protein serine/threonine kinase activity;GO:0032559	GO:0000087//M phase of mitotic cell cycle;GO:0006464//cellular protein modification process	gi|108705774|gb|ABF93569.1|/1.80872e-168/Cell division control protein 2, putative, expressed [Oryza sativa Japonica Group]
LOC_Os03g02680.1	CDK(CMGC_1)_CDC2	RD	0	0	0	0	0	0	0	0.135186	0.11448	0.141395	0	0	0	0	0	0	0	0	0	0	cDNA|cyclin-dependent kinase A-1, putative, expressed	K02206|1|2e-169|593|osa:4331415|cyclin-dependent kinase 2 [EC:2.7.11.22]	-	GO:0004674//protein serine/threonine kinase activity;GO:0032559	GO:0000087//M phase of mitotic cell cycle;GO:0006464//cellular protein modification process	gi|222624087|gb|EEE58219.1|/0/hypothetical protein OsJ_09187 [Oryza sativa Japonica Group]
LOC_Os03g02680.3	CDK(CMGC_1)_CDC2	RD	0.130885	0.130841	0.265914	0.739905	0.239416	0	0.271066	0.407743	0.115096	0.142157	0	0.138499	0.131747	0.250205	0.292326	0.255181	0.126251	0.423899	0.115892	0.270918	cDNA|cyclin-dependent kinase A-1, putative, expressed	K02206|1|6e-165|539|osa:4331415|cyclin-dependent kinase 2 [EC:2.7.11.22]	-	GO:0004674//protein serine/threonine kinase activity;GO:0032559	GO:0000087//M phase of mitotic cell cycle;GO:0006464//cellular protein modification process	gi|115450343|ref|NP_001048772.1|/8.52445e-164/Os03g0118400 [Oryza sativa Japonica Group]
LOC_Os08g40170.1	CDK(CMGC_1)_CDC2	RD	0.146579	0.14653	0	0.138104	0.268125	0.282945	0	0.152212	0	0	0.144949	0.310212	0	0.140103	0.163689	0.571558	0.141389	0.632972	0	0	cDNA|cyclin-dependent kinase B2-1, putative, expressed	K00924|1|0.0|642|osa:4346016|[EC:2.7.1.-];K07760|4|2e-108|390|ath:AT3G54180|cyclin-dependent kinase [EC:2.7.11.22];K02206|5|2e-94|344|zma:100284730|cyclin-dependent kinase 2 [EC:2.7.11.22]	-	GO:0004674//protein serine/threonine kinase activity;GO:0032559	GO:0006464//cellular protein modification process	gi|115477248|ref|NP_001062220.1|/0/Os08g0512600 [Oryza sativa Japonica Group]
LOC_Os05g32600.1	CDK(CMGC_1)_CDK7	RD	0.568315	1.13625	0.481094	0.0892429	0.259893	0.365677	0.490415	0.393437	0.333174	0.205753	0.374665	0.501147	0.381373	0.543208	0	0.0923351	1.00502	0.920307	0.251608	0.294089	cDNA|cyclin-dependent kinase D-1, putative, expressed	K02202|1|0.0|858|osa:4338689|cyclin-dependent kinase 7 [EC:2.7.11.22 2.7.11.23]	GO:0043231//intracellular membrane-bounded organelle	GO:0004674//protein serine/threonine kinase activity;GO:0032559	GO:0006464//cellular protein modification process;GO:0007049//cell cycle	gi|115463701|ref|NP_001055450.1|/0/Os05g0392300 [Oryza sativa Japonica Group]
LOC_Os05g32600.2	CDK(CMGC_1)_CDK7		0	0.191522	0.0973095	0	0	0	0.0991948	0.0994741	0	0.104043	0	0.101366	0.0964241	0	0.106975	0.280145	0	0	0	0	cDNA|cyclin-dependent kinase D-1, putative, expressed	K02202|1|0.0|556|osa:4338689|cyclin-dependent kinase 7 [EC:2.7.11.22 2.7.11.23]	GO:0043231//intracellular membrane-bounded organelle	GO:0004674//protein serine/threonine kinase activity;GO:0032559	GO:0006464//cellular protein modification process;GO:0007049//cell cycle;GO:0048869//cellular developmental process	gi|115463701|ref|NP_001055450.1|/0/Os05g0392300 [Oryza sativa Japonica Group]
LOC_Os10g42950.2	CDK8_SSN3y	RD	0	0.108547	0	0	0	0	0	0	0	0	0	0	0.218597	0	0	0	0	0	0	0	cDNA|cyclin-dependent kinase E-1, putative, expressed	K02208|1|0.0|665|osa:4349519|cyclin-dependent kinase 8/11 [EC:2.7.11.22 2.7.11.23]	-	GO:0004674//protein serine/threonine kinase activity;GO:0032559	GO:0006464//cellular protein modification process	gi|115483684|ref|NP_001065512.1|/0/Os10g0580300 [Oryza sativa Japonica Group]
LOC_Os10g42950.3	CDK8_SSN3y	RD	0	0	0	0	0	0	0	0.108805	0.368557	0	0.103613	0	0	0.100149	0	0	0	0.113116	0.0927762	0	cDNA|cyclin-dependent kinase E-1, putative, expressed	K02208|1|0.0|895|osa:4349519|cyclin-dependent kinase 8/11 [EC:2.7.11.22 2.7.11.23]	-	GO:0004672//protein kinase activity;GO:0032559	GO:0006464//cellular protein modification process	gi|115483684|ref|NP_001065512.1|/0/Os10g0580300 [Oryza sativa Japonica Group]
LOC_Os10g42950.4	CDK8_SSN3y	RD	0.101126	0.404369	0.102727	0.381116	0.462452	0.0976027	0.628303	0.105012	0.533563	0.43934	0.700011	0.642052	0.203584	1.1599	0.11293	0.394322	0.195091	0.109173	0.0895421	0.10466	cDNA|cyclin-dependent kinase E-1, putative, expressed	K02208|1|0.0|666|osa:4349519|cyclin-dependent kinase 8/11 [EC:2.7.11.22 2.7.11.23]	-	GO:0004674//protein serine/threonine kinase activity;GO:0032559	GO:0006464//cellular protein modification process	gi|115483684|ref|NP_001065512.1|/0/Os10g0580300 [Oryza sativa Japonica Group]
LOC_Os10g42950.5	CDK8_SSN3y	RD	0	0.177038	0.0899503	0	0	0.0854635	0	0	0.077867	0.192349	0.175128	0.0936997	0.178264	0	0	0.172639	0.0854134	0.0955946	0.156811	0	cDNA|cyclin-dependent kinase E-1, putative, expressed	K02208|1|4e-132|470|osa:4349519|cyclin-dependent kinase 8/11 [EC:2.7.11.22 2.7.11.23]	-	GO:0004672//protein kinase activity;GO:0004674//protein serine/threonine kinase activity;GO:0032559	GO:0006464//cellular protein modification process	gi|110289669|gb|ABG66295.1|/1.87661e-135/Protein kinase domain containing protein, expressed [Oryza sativa Japonica Group]
LOC_Os03g10940.1		RD	4.53818	20.6094	8.29805	6.71912	5.33656	2.5029	21.617	5.92438	5.70107	3.66156	5.12883	20.1692	4.56808	5.20523	5.21272	5.43514	23.5135	11.7583	5.16644	4.69679	cDNA|casein kinase II subunit alpha-2, putative, expressed	K03097|1|0.0|634|osa:4332003|casein kinase II subunit alpha [EC:2.7.11.1]	-	GO:0004672//protein kinase activity;GO:0032559	GO:0006464//cellular protein modification process	gi|115451449|ref|NP_001049325.1|/1.56449e-180/Os03g0207300 [Oryza sativa Japonica Group]
LOC_Os03g55389.1		RD	2.76534	4.34408	2.00651	4.83871	3.13139	2.28771	5.45437	1.50418	3.93714	6.29304	3.51591	6.82782	2.78356	5.28634	3.08814	2.8241	2.66743	3.69619	3.84776	5.17884	cDNA|casein kinase II subunit alpha-1, putative, expressed	K03097|1|0.0|634|sbi:SORBI_01g007270|casein kinase II subunit alpha [EC:2.7.11.1]	-	GO:0001071//nucleic acid binding transcription factor activity;GO:0004672//protein kinase activity;GO:0032559	GO:0006464//cellular protein modification process;GO:0009416//response to light stimulus;GO:0009791//post-embryonic development	gi|218193798|gb|EEC76225.1|/0/hypothetical protein OsI_13634 [Oryza sativa Indica Group]
LOC_Os03g55490.1		RD	4.7188	7.26709	4.01619	6.60889	5.01573	4.80059	5.41464	3.44335	5.60755	4.57112	5.0447	9.17691	3.08101	5.36364	6.9787	3.35678	7.01214	4.13051	5.08169	4.09177	cDNA|casein kinase II subunit alpha-2, putative, expressed	K03097|1|6e-178|622|osa:4334206|casein kinase II subunit alpha [EC:2.7.11.1]	GO:0043231//intracellular membrane-bounded organelle	GO:0000166//nucleotide binding;GO:0004674//protein serine/threonine kinase activity	-	gi|115455527|ref|NP_001051364.1|/8.23045e-177/Os03g0763000 [Oryza sativa Japonica Group]
LOC_Os03g55490.2			0.187248	0.374372	0	0.176422	0	0.36145	0.193898	0	0.493983	0.203375	0	0	0	0.178976	0.209106	0	0.361238	0.202148	0	0.387586	cDNA|casein kinase II subunit alpha-2, putative, expressed	K03097|1|4e-104|376|osa:4334206|casein kinase II subunit alpha [EC:2.7.11.1]	GO:0043231//intracellular membrane-bounded organelle	GO:0000166//nucleotide binding;GO:0004674//protein serine/threonine kinase activity	-	gi|108711230|gb|ABF99025.1|/3.32618e-117/Casein kinase II, alpha chain, putative, expressed [Oryza sativa Japonica Group]
LOC_Os07g02350.1		RD	57.1658	148.105	106.947	118.494	68.0786	49.197	135.781	98.6904	94.8847	74.6362	66.8942	139.634	100.819	115.086	70.7546	59.6743	120.853	107.101	96.7008	72.9687	cDNA|casein kinase II subunit alpha-2, putative, expressed	K03097|1|0.0|642|osa:4342248|casein kinase II subunit alpha [EC:2.7.11.1]	-	GO:0001071//nucleic acid binding transcription factor activity;GO:0004672//protein kinase activity;GO:0032559	GO:0006464//cellular protein modification process;GO:0009416//response to light stimulus;GO:0009791//post-embryonic development	gi|115470307|ref|NP_001058752.1|/0/Os07g0114400 [Oryza sativa Japonica Group]
LOC_Os01g40840.1	CLK(CMGC_5)_CLK2_like	non-RD	0	0.434188	0.220604	0.102305	0	0.209601	0.674635	0.112756	0.095485	0.117935	0.322128	0.2298	0.327896	0.103786	0.121258	0.10585	0.418955	0.117224	0.0961452	0.337134	cDNA|serine/threonine-protein kinase AFC3, putative, expressed	K00924|1|0.0|741|osa:4326374|[EC:2.7.1.-];K08287|2|5e-150|529|osa:4327372|dual-specificity kinase [EC:2.7.12.1];K08823|5|1e-96|352|olu:OSTLU_50484|CDC-like kinase [EC:2.7.12.1]	GO:0043231//intracellular membrane-bounded organelle	GO:0004672//protein kinase activity;GO:0032559	GO:0006464//cellular protein modification process	gi|53791573|dbj|BAD52695.1|/0/putative protein kinase PK12 [Oryza sativa Japonica Group]
LOC_Os01g62080.1	CLK(CMGC_5)_CLK2_like	non-RD	0.056142	0.112247	0.114062	0.264481	0.616176	0.379303	0	0.0582995	0.197479	0.243909	0.166554	0	0	0.107324	0.188086	0.218916	0	0	0.149133	0.40673	cDNA|serine/threonine-protein kinase AFC1, putative, expressed	K08287|1|0.0|876|osa:4327372|dual-specificity kinase [EC:2.7.12.1];K00924|4|1e-149|529|osa:4326374|[EC:2.7.1.-];K08823|5|3e-91|335|olu:OSTLU_50484|CDC-like kinase [EC:2.7.12.1]	GO:0009536//plastid	GO:0004672//protein kinase activity;GO:0016829//lyase activity;GO:0032559	GO:0006351//transcription, DNA-dependent;GO:0006464//cellular protein modification process;GO:0006779//porphyrin-containing compound biosynthetic process;GO:0006950//response to stress	gi|56784642|dbj|BAD81689.1|/0/putative protein kinase (AME2/AFC1) [Oryza sativa Japonica Group]
LOC_Os01g62080.2	CLK(CMGC_5)_CLK2_like	non-RD	0	0	0	0.108971	0.105782	0.223258	0	0	0.15256	0.188429	0	0	0	0	0	0.0563736	0	0	0	0.299252	cDNA|serine/threonine-protein kinase AFC1, putative, expressed	K08287|1|0.0|876|osa:4327372|dual-specificity kinase [EC:2.7.12.1];K00924|4|1e-149|529|osa:4326374|[EC:2.7.1.-];K08823|5|3e-91|335|olu:OSTLU_50484|CDC-like kinase [EC:2.7.12.1]	GO:0009536//plastid	GO:0004672//protein kinase activity;GO:0016829//lyase activity;GO:0032559	GO:0006351//transcription, DNA-dependent;GO:0006464//cellular protein modification process;GO:0006779//porphyrin-containing compound biosynthetic process;GO:0006950//response to stress	gi|56784642|dbj|BAD81689.1|/0/putative protein kinase (AME2/AFC1) [Oryza sativa Japonica Group]
LOC_Os12g27520.1	CLK(CMGC_5)_CLK2_like	non-RD	0.120126	0.240172	0.854194	0.792265	0.219736	0.347823	0.62196	0.374227	0.528177	0.260943	0.593952	0.762685	0.967339	0.459276	0.402445	0.351307	0.579365	0.778109	0	0.372973	cDNA|serine/threonine-protein kinase AFC2, putative, expressed	K08287|1|0.0|633|ath:AT4G24740|dual-specificity kinase [EC:2.7.12.1];K00924|4|4e-143|506|osa:4326374|[EC:2.7.1.-];K08823|5|5e-93|340|olu:OSTLU_50484|CDC-like kinase [EC:2.7.12.1]	GO:0009536//plastid	GO:0004672//protein kinase activity;GO:0016829//lyase activity;GO:0032559	GO:0006396//RNA processing;GO:0006464//cellular protein modification process;GO:0006779//porphyrin-containing compound biosynthetic process	gi|77555613|gb|ABA98409.1|/0/Protein kinase AFC1, putative, expressed [Oryza sativa Japonica Group]
LOC_Os12g27520.3	CLK(CMGC_5)_CLK2_like	non-RD	6.2097	4.65573	3.78481	7.41087	2.83972	3.89569	5.25136	3.43911	6.55277	5.17078	6.85708	9.63739	4.68797	4.35261	2.19594	5.34717	3.59391	5.4748	5.22348	2.5707	cDNA|serine/threonine-protein kinase AFC2, putative, expressed	K08287|1|4e-155|443|ath:AT4G24740|dual-specificity kinase [EC:2.7.12.1]	GO:0009536//plastid	GO:0000166//nucleotide binding;GO:0004672//protein kinase activity;GO:0016829//lyase activity	GO:0006396//RNA processing;GO:0006779//porphyrin-containing compound biosynthetic process	gi|77555613|gb|ABA98409.1|/0/Protein kinase AFC1, putative, expressed [Oryza sativa Japonica Group]
LOC_Os01g61620.1	CLK(CMGC_5)_PRP4h	non-RD	2.08769	0.417399	0.565531	1.31132	2.2913	1.67913	1.15298	0.289056	1.10151	5.66871	1.85803	1.17821	0.0700481	1.06424	2.4091	1.08541	0.872636	0.901526	1.47884	3.67311	cDNA|protein kinase family protein, putative, expressed	K08825|1|2e-62|239|vcn:VOLCADRAFT_61790|dual-specificity tyrosine-(Y)-phosphorylation regulated kinase [EC:2.7.12.1]	-	GO:0004672//protein kinase activity	-	gi|115440857|ref|NP_001044708.1|/0/Os01g0832900 [Oryza sativa Japonica Group]
LOC_Os03g50230.1	CLK(CMGC_5)_PRP4h	non-RD	0.0681022	0.408477	0.345902	1.15497	0.747442	0.262919	0.352604	0.141439	1.19774	3.69837	0.673451	0.504448	0.205653	0.91131	0.532363	0.597493	0	0.808735	0.603013	0.422895	cDNA|protein kinase, putative, expressed	K08827|1|2e-164|400|sbi:SORBI_08g023260|serine/threonine-protein kinase PRP4 [EC:2.7.11.1]	GO:0043231//intracellular membrane-bounded organelle	GO:0004672//protein kinase activity;GO:0032559	GO:0006464//cellular protein modification process	gi|108710704|gb|ABF98499.1|/0/Protein kinase domain containing protein, expressed [Oryza sativa Japonica Group]
LOC_Os03g51020.1	CLK(CMGC_5)_PRP4h	non-RD	19.7374	19.3009	17.8221	22.2831	17.3047	14.609	18.7017	18.3525	23.1042	13.3107	19.3904	19.6115	20.0839	19.1942	15.9427	15.4679	17.7113	25.9502	17.9715	14.6417	cDNA|expressed protein	K08825|1|4e-58|225|vcn:VOLCADRAFT_61790|dual-specificity tyrosine-(Y)-phosphorylation regulated kinase [EC:2.7.12.1]	GO:0016020//membrane;GO:0044444//cytoplasmic part	GO:0004672//protein kinase activity;GO:0032559	GO:0006464//cellular protein modification process	gi|50540694|gb|AAT77851.1|/0/putative protein kinase [Oryza sativa Japonica Group]
LOC_Os05g39080.1	CLK(CMGC_5)_PRP4h	non-RD	0.154933	0.154882	0.236079	0.510915	0.779368	0.224303	0.240653	0.241331	0.544976	1.7669	0.306422	0.163946	0.389885	1.03662	0.692074	0.22655	0.298896	0.167262	1.23467	1.12244	cDNA|protein kinase family protein, putative, expressed	K08825|1|2e-59|229|vcn:VOLCADRAFT_61790|dual-specificity tyrosine-(Y)-phosphorylation regulated kinase [EC:2.7.12.1]	-	GO:0004672//protein kinase activity	-	gi|222631890|gb|EEE64022.1|/0/hypothetical protein OsJ_18851 [Oryza sativa Japonica Group]
LOC_Os12g44330.1	CLK(CMGC_5)_PRP4h	non-RD	0.265307	1.37914	1.18583	1.14985	0.533834	0.204851	1.04397	0.716306	1.02654	1.15262	0.577186	0.954519	1.17504	0.456455	0.533297	0.62071	1.33075	1.37481	0.939666	0.219664	cDNA|serine/threonine-protein kinase PRP4, putative, expressed	K08827|1|0.0|1001|bdi:100842999|serine/threonine-protein kinase PRP4 [EC:2.7.11.1]	GO:0043231//intracellular membrane-bounded organelle	GO:0004672//protein kinase activity;GO:0032559	GO:0006464//cellular protein modification process	gi|77556830|gb|ABA99626.1|/0/Protein kinase domain containing protein, expressed [Oryza sativa Japonica Group]
LOC_Os12g44330.2	CLK(CMGC_5)_PRP4h	non-RD	0.308808	0.864375	0.188218	0.523717	0.677852	0.536489	1.08723	0.897891	0.434492	0.536645	0.549675	0.849609	0.248674	0.531298	0.068971	0.481656	0.9532	0.666762	0.765618	0.767042	cDNA|serine/threonine-protein kinase PRP4, putative, expressed	K08827|1|0.0|1001|bdi:100842999|serine/threonine-protein kinase PRP4 [EC:2.7.11.1]	GO:0043231//intracellular membrane-bounded organelle	GO:0004672//protein kinase activity;GO:0032559	GO:0006464//cellular protein modification process	gi|77556830|gb|ABA99626.1|/0/Protein kinase domain containing protein, expressed [Oryza sativa Japonica Group]
LOC_Os03g53720.1	CLK(CMGC_5)_SRPKh		0	0.360815	0.0916625	0.340068	0.247586	0.261271	0.186877	0.281104	0.158698	0.39202	0	0.0954832	0.0908284	0	0.201534	0.0879627	0.0870392	0.292242	0.239693	0.280163	cDNA|SRPK4, putative, expressed	K08832|1|0.0|970|osa:4334107|serine/threonine-protein kinase SRPK3 [EC:2.7.11.1]	-	GO:0004672//protein kinase activity;GO:0032559	GO:0006464//cellular protein modification process	gi|18087676|gb|AAL58968.1|AC091811_17/0/SRPK4 [Oryza sativa Japonica Group]
LOC_Os03g53720.2	CLK(CMGC_5)_SRPKh	non-RD	0.104948	0.681935	0.692962	0.395522	0.623911	0.151938	0.815063	0.653887	0.692163	0.569932	0.570797	0.8329	1.00358	0.451402	0.82039	0.460379	0.911092	1.18964	0.604022	0.380156	cDNA|SRPK4, putative, expressed	K08832|1|0.0|649|osa:4334107|serine/threonine-protein kinase SRPK3 [EC:2.7.11.1]	-	GO:0004672//protein kinase activity;GO:0032559	GO:0006464//cellular protein modification process;GO:0006950//response to stress	gi|108711078|gb|ABF98873.1|/0/protein kinase family protein, putative, expressed [Oryza sativa Japonica Group]
LOC_Os07g28930.1	CLK(CMGC_5)_SRPKh		10.591	7.74451	4.98085	4.89692	6.81648	5.77353	8.02222	4.48065	5.34658	6.81664	9.11558	8.09401	4.93553	3.56182	4.05193	5.83137	5.39178	8.46943	5.12306	6.90145	cDNA|expressed protein	K08832|1|8e-62|236|ppp:PHYPADRAFT_2613|serine/threonine-protein kinase SRPK3 [EC:2.7.11.1]	-	GO:0000166//nucleotide binding;GO:0004672//protein kinase activity	-	gi|222637014|gb|EEE67146.1|/0/hypothetical protein OsJ_24203 [Oryza sativa Japonica Group]
LOC_Os09g37949.1	CLK(CMGC_5)_SRPKh		5.10985	2.45948	4.90238	5.52767	4.67352	5.02317	2.74365	4.0288	4.99274	4.00828	12.4455	4.50593	6.09603	3.16563	3.27585	9.04003	1.73426	5.51647	4.69211	3.91737	cDNA|serine/threonine-protein kinase SRPK1, putative, expressed	K08832|1|2e-129|461|zma:100381954|serine/threonine-protein kinase SRPK3 [EC:2.7.11.1]	-	GO:0004672//protein kinase activity;GO:0032559	GO:0006464//cellular protein modification process	gi|115480559|ref|NP_001063873.1|/0/Os09g0552300 [Oryza sativa Japonica Group]
LOC_Os04g51370.1	CLK(CMGC_5)_YAKy	non-RD	0.53588	0.696412	0.707674	0.403918	0.686169	0.362048	0.221964	0.500826	0.424115	0.640235	0.47693	0.453644	1.1867	0.256103	0.35906	0.208957	0.361835	0.636375	0.379597	0.166383	cDNA|protein kinase, putative, expressed	K08825|1|0.0|1267|bdi:100824458|dual-specificity tyrosine-(Y)-phosphorylation regulated kinase [EC:2.7.12.1]	GO:0043231//intracellular membrane-bounded organelle;GO:0044444//cytoplasmic part	GO:0016301//kinase activity	GO:0009725//response to hormone stimulus	gi|222629490|gb|EEE61622.1|/0/hypothetical protein OsJ_16050 [Oryza sativa Japonica Group]
LOC_Os04g51370.2	CLK(CMGC_5)_YAKy	non-RD	0	0	0	0	0	0	0	0	0	0	0.0551199	0	0	0	0	0	0	0	0	0	cDNA|protein kinase, putative, expressed	K08825|1|0.0|1170|bdi:100824458|dual-specificity tyrosine-(Y)-phosphorylation regulated kinase [EC:2.7.12.1]	GO:0043231//intracellular membrane-bounded organelle;GO:0044444//cytoplasmic part	GO:0016301//kinase activity	GO:0009725//response to hormone stimulus	gi|222629490|gb|EEE61622.1|/0/hypothetical protein OsJ_16050 [Oryza sativa Japonica Group]
LOC_Os02g47410.2	CLK(CMGC_5)_YAKy_DYRK	non-RD	0.259567	0.415169	0.369147	0.293472	0.237402	0.200419	0.322542	0.485175	0.228256	0.338306	0.154009	0.439467	0.365788	0	0.17392	0.202427	0.450679	0.840665	0.413702	0.322367	cDNA|protein kinase, putative, expressed	K08825|1|0.0|1112|bdi:100824458|dual-specificity tyrosine-(Y)-phosphorylation regulated kinase [EC:2.7.12.1]	GO:0043231//intracellular membrane-bounded organelle;GO:0044444//cytoplasmic part	GO:0016301//kinase activity	GO:0009725//response to hormone stimulus	gi|222623506|gb|EEE57638.1|/0/hypothetical protein OsJ_08063 [Oryza sativa Japonica Group]
LOC_Os02g47410.3	CLK(CMGC_5)_YAKy_DYRK	non-RD	0	0	0	0	0.0475185	0	0	0	0	0	0	0.0549775	0	0	0	0	0	0	0	0	cDNA|protein kinase, putative, expressed	K08825|1|0.0|1102|bdi:100824458|dual-specificity tyrosine-(Y)-phosphorylation regulated kinase [EC:2.7.12.1]	GO:0043231//intracellular membrane-bounded organelle;GO:0044444//cytoplasmic part	GO:0016301//kinase activity	GO:0009725//response to hormone stimulus	gi|222623506|gb|EEE57638.1|/0/hypothetical protein OsJ_08063 [Oryza sativa Japonica Group]
LOC_Os01g72790.1	CMGC_other_CDK9h_CHEDh_CTK1y	RD	26.6754	152.366	89.4528	45.5948	38.0929	23.1619	159.575	102.255	46.1305	48.1444	35.0084	130.643	106.906	38.0085	43.9641	30.6441	134.968	99.3481	40.1274	51.2129	cDNA|cyclin-dependent kinase, putative, expressed	K08819|1|0.0|816|osa:4325386|cyclin-dependent kinase 12/13 [EC:2.7.11.22 2.7.11.23]	-	GO:0004674//protein serine/threonine kinase activity;GO:0032559	GO:0006464//cellular protein modification process	gi|31442141|emb|CAD92448.1|/0/cyclin-dependent kinase C [Oryza sativa Japonica Group]
LOC_Os05g32360.1	CMGC_other_CDK9h_CHEDh_CTK1y	RD	13.0707	55.3573	35.4745	31.9625	14.8747	14.5413	66.8477	40.7189	27.9014	30.7768	19.9307	53.4237	35.453	23.2698	17.4934	16.7295	50.1429	30.699	19.1713	19.1037	cDNA|cyclin-dependent kinase C-1, putative, expressed	K08819|1|0.0|880|osa:4338674|cyclin-dependent kinase 12/13 [EC:2.7.11.22 2.7.11.23]	GO:0044444//cytoplasmic part	GO:0004674//protein serine/threonine kinase activity;GO:0032559	GO:0006464//cellular protein modification process;GO:0006796//phosphate-containing compound metabolic process;GO:0048827//phyllome development;GO:0051707//response to other organism	gi|115463673|ref|NP_001055436.1|/0/Os05g0389700 [Oryza sativa Japonica Group]
LOC_Os08g35220.1	CMGC_other_CDK9h_CHEDh_CTK1y	RD	0.195832	0.489418	0.0994665	0.0922551	0	0.094505	0.405574	0.101679	0	0.319047	0.0968277	0.41445	0.197123	0.0935905	0.218692	0.190903	0.472248	0.317124	0	0.101338	cDNA|cyclin-dependent kinase C-3, putative, expressed	K08819|1|7e-101|366|vvi:100263383|cyclin-dependent kinase 12/13 [EC:2.7.11.22 2.7.11.23];K02211|2|7e-100|363|vvi:100253284|cyclin-dependent kinase 9 [EC:2.7.11.22 2.7.11.23]	GO:0044444//cytoplasmic part;GO:0044451//nucleoplasm part	GO:0004672//protein kinase activity;GO:0032559	GO:0006396//RNA processing;GO:0006464//cellular protein modification process;GO:0006796//phosphate-containing compound metabolic process;GO:0048437//floral organ development;GO:0048827//phyllome development;GO:0050789//regulation of biological process;GO:0051707//response to other organism	gi|158563958|sp|Q6ZAG3.2|CDKC3_ORYSJ/1.38682e-174/RecName: Full=Cyclin-dependent kinase C-3; Short=CDKC;3
LOC_Os08g35220.2	CMGC_other_CDK9h_CHEDh_CTK1y	RD	0	0.252884	0.171315	0.158895	0.0771222	0.081385	0.174634	0.0875631	0.0741511	0	0.16677	0.178456	0.0848783	0	0	0.164401	0	0.273098	0.0746637	0	cDNA|cyclin-dependent kinase C-3, putative, expressed	K08819|1|1e-88|326|vvi:100263383|cyclin-dependent kinase 12/13 [EC:2.7.11.22 2.7.11.23];K02211|3|8e-88|323|vvi:100253284|cyclin-dependent kinase 9 [EC:2.7.11.22 2.7.11.23]	GO:0044444//cytoplasmic part;GO:0044451//nucleoplasm part	GO:0004672//protein kinase activity;GO:0032559	GO:0006396//RNA processing;GO:0006464//cellular protein modification process;GO:0006796//phosphate-containing compound metabolic process;GO:0048437//floral organ development;GO:0048827//phyllome development;GO:0050789//regulation of biological process;GO:0051707//response to other organism	gi|158563958|sp|Q6ZAG3.2|CDKC3_ORYSJ/2.84737e-150/RecName: Full=Cyclin-dependent kinase C-3; Short=CDKC;3
LOC_Os02g47220.1	CMGC_other_ICKh	RD	0	0.205245	0.139043	0.0644812	0	0	0	0	0	0.074332	0	0.0724193	0.0688889	0	0	0.0667154	0.0660149	0.0738838	0	0	cDNA|CPuORF20 - conserved peptide uORF-containing transcript, expressed	K08829|1|2e-154|545|vvi:100245875|male germ cell-associated kinase [EC:2.7.11.22]	-	GO:0004674//protein serine/threonine kinase activity;GO:0032559	GO:0006464//cellular protein modification process	gi|115448123|ref|NP_001047841.1|/0/Os02g0700600 [Oryza sativa Japonica Group]
LOC_Os02g47220.2	CMGC_other_ICKh	RD	0	0.0641251	0	0.0604378	0	0	0	0.0666116	0	0.0696709	0	0	0	0	0	0.0625319	0	0	0.0567987	0	cDNA|CPuORF20 - conserved peptide uORF-containing transcript, expressed	K08829|1|2e-154|545|vvi:100245875|male germ cell-associated kinase [EC:2.7.11.22]	-	GO:0004674//protein serine/threonine kinase activity;GO:0032559	GO:0006464//cellular protein modification process	gi|115448123|ref|NP_001047841.1|/0/Os02g0700600 [Oryza sativa Japonica Group]
LOC_Os03g63020.1	CMGC_other_ICKh	RD	0.263484	0.526794	0.892187	0.413752	0	0.423842	0.545683	0.912033	0.154467	0.0953921	0.173704	0.464688	0.265221	0.251844	0.0980803	0.513705	0.593031	0.663719	0.0777677	0.181796	cDNA|protein kinase domain containing protein, expressed	K08829|1|0.0|720|zma:100272250|male germ cell-associated kinase [EC:2.7.11.22];K08830|2|6e-148|523|rcu:RCOM_1416820|renal tumor antigen [EC:2.7.11.22]	-	GO:0004674//protein serine/threonine kinase activity;GO:0032559	GO:0006464//cellular protein modification process	gi|108712089|gb|ABF99884.1|/0/Serine/threonine-protein kinase MHK, putative, expressed [Oryza sativa Japonica Group]
LOC_Os03g63020.3	CMGC_other_ICKh	RD	0	0	0	0	0.0823375	0	0	0	0.0791654	0	0.0890241	0	0	0	0	0	0	0	0	0	cDNA|protein kinase domain containing protein, expressed	K08829|1|0.0|725|zma:100272250|male germ cell-associated kinase [EC:2.7.11.22];K08830|2|5e-149|526|rcu:RCOM_1416820|renal tumor antigen [EC:2.7.11.22]	-	GO:0004674//protein serine/threonine kinase activity;GO:0032559	GO:0006464//cellular protein modification process	gi|115456571|ref|NP_001051886.1|/0/Os03g0847600 [Oryza sativa Japonica Group]
LOC_Os03g63020.4	CMGC_other_ICKh	RD	0	0	0	0	0	0	0	0.345407	0.0975004	0.120424	0	0.117325	0	0.105977	0.123817	0	0	0	0	0	cDNA|protein kinase domain containing protein, expressed	K08829|1|0.0|635|zma:100272250|male germ cell-associated kinase [EC:2.7.11.22];K08830|3|9e-130|440|rcu:RCOM_1416820|renal tumor antigen [EC:2.7.11.22]	-	GO:0004674//protein serine/threonine kinase activity;GO:0032559	GO:0006464//cellular protein modification process	gi|115456571|ref|NP_001051886.1|/0/Os03g0847600 [Oryza sativa Japonica Group]
LOC_Os03g63020.5	CMGC_other_ICKh	RD	0	0	0	0	0	0	0	0	0.0689464	0	0	0	0	0	0	0	0	0	0	0	cDNA|protein kinase domain containing protein, expressed	K08829|1|0.0|725|zma:100272250|male germ cell-associated kinase [EC:2.7.11.22];K08830|2|6e-149|526|rcu:RCOM_1416820|renal tumor antigen [EC:2.7.11.22]	-	GO:0004674//protein serine/threonine kinase activity;GO:0032559	GO:0006464//cellular protein modification process	gi|115456571|ref|NP_001051886.1|/0/Os03g0847600 [Oryza sativa Japonica Group]
LOC_Os06g02550.1	CMGC_other_ICKh	RD	1.28677	3.43025	2.05408	1.50104	1.73732	1.00538	2.72839	2.09978	1.40097	1.93001	1.51484	2.4639	1.60364	1.34706	1.71069	1.31412	2.89617	1.58762	0.813839	1.58541	cDNA|CPuORF21 - conserved peptide uORF-containing transcript, expressed	K08829|1|0.0|976|osa:4339927|male germ cell-associated kinase [EC:2.7.11.22]	-	GO:0004674//protein serine/threonine kinase activity;GO:0032559	GO:0006464//cellular protein modification process	gi|115466036|ref|NP_001056617.1|/0/Os06g0116100 [Oryza sativa Japonica Group]
LOC_Os06g02550.2	CMGC_other_ICKh	RD	0.122434	0.673162	0.248744	0.173033	0.223958	0.0590842	0.316955	0.381417	0.161497	0.465424	0.181609	0.323891	0.246481	0.117025	0.136726	0.238704	0.472397	0.198265	0.216819	0.126713	cDNA|CPuORF21 - conserved peptide uORF-containing transcript, expressed	K08829|1|0.0|976|osa:4339927|male germ cell-associated kinase [EC:2.7.11.22]	-	GO:0004674//protein serine/threonine kinase activity;GO:0032559	GO:0006464//cellular protein modification process	gi|115466036|ref|NP_001056617.1|/0/Os06g0116100 [Oryza sativa Japonica Group]
LOC_Os02g39010.1	CMGC_other_PITSLRE_like	RD	0.118841	0.0594005	0	0.0559849	0.0543463	0.0573502	0.0615305	0	0.0522526	0.322689	0.411318	0.062877	0.119624	0	0.0663564	0.463397	0.0573166	0.128297	0.105228	0.0614971	cDNA|cyclin-dependent kinase G-1, putative, expressed	K08818|1|0.0|1169|osa:4329899|cell division cycle 2-like [EC:2.7.11.22]	GO:0044444//cytoplasmic part	GO:0004674//protein serine/threonine kinase activity	-	gi|115447151|ref|NP_001047355.1|/0/Os02g0602100 [Oryza sativa Japonica Group]
LOC_Os02g39010.2	CMGC_other_PITSLRE_like	RD	0.0593658	0	0	0	0	0.0572976	0.0614741	0	0	0.128957	0.0587058	0	0	0.113486	0.0662956	0.173615	0	0.12818	0.0525656	0	cDNA|cyclin-dependent kinase G-1, putative, expressed	K08818|1|0.0|1169|osa:4329899|cell division cycle 2-like [EC:2.7.11.22]	GO:0044444//cytoplasmic part	GO:0004674//protein serine/threonine kinase activity	-	gi|115447151|ref|NP_001047355.1|/0/Os02g0602100 [Oryza sativa Japonica Group]
LOC_Os02g39010.3	CMGC_other_PITSLRE_like	RD	4.07227	1.62837	1.71379	0.986614	0.744907	3.08817	1.92772	1.6311	0.562736	1.26371	4.4297	2.33927	1.75676	0.667263	0.389797	3.0624	1.45901	2.00975	1.13325	0.42146	cDNA|cyclin-dependent kinase G-1, putative, expressed	K08818|1|0.0|1169|osa:4329899|cell division cycle 2-like [EC:2.7.11.22]	GO:0044444//cytoplasmic part	GO:0004674//protein serine/threonine kinase activity	-	gi|115447151|ref|NP_001047355.1|/0/Os02g0602100 [Oryza sativa Japonica Group]
LOC_Os04g41100.2	CMGC_other_PITSLRE_like	RD	0	0.0453864	0	0	0	0	0	0	0	0	0	0	0.0457006	0.0867915	0	0	0	0	0	0	cDNA|cyclin-dependent kinase G-2, putative, expressed	K08818|1|0.0|1251|osa:4336224|cell division cycle 2-like [EC:2.7.11.22]	GO:0044444//cytoplasmic part	GO:0004672//protein kinase activity	-	gi|115459094|ref|NP_001053147.1|/0/Os04g0488000 [Oryza sativa Japonica Group]
LOC_Os04g41100.3	CMGC_other_PITSLRE_like	RD	0	0.0451648	0	0	0	0	0	0	0	0	0	0	0	0	0	0	0	0	0	0	cDNA|cyclin-dependent kinase G-2, putative, expressed	K08818|1|0.0|1251|osa:4336224|cell division cycle 2-like [EC:2.7.11.22]	GO:0044444//cytoplasmic part	GO:0004672//protein kinase activity	-	gi|115459094|ref|NP_001053147.1|/0/Os04g0488000 [Oryza sativa Japonica Group]
LOC_Os04g41100.4	CMGC_other_PITSLRE_like	RD	0	0.0887413	0	0	0	0	0	0	0	0	0.043892	0	0.0446779	0.0424246	0	0	0	0.0479174	0	0	cDNA|cyclin-dependent kinase G-2, putative, expressed	K08818|1|0.0|1251|osa:4336224|cell division cycle 2-like [EC:2.7.11.22]	GO:0044444//cytoplasmic part	GO:0004672//protein kinase activity	-	gi|115459094|ref|NP_001053147.1|/0/Os04g0488000 [Oryza sativa Japonica Group]
LOC_Os04g41100.6	CMGC_other_PITSLRE_like	RD	0	0	0	0	0	0	0.0472567	0	0	0	0	0	0	0	0	0	0.0440203	0	0	0	cDNA|cyclin-dependent kinase G-2, putative, expressed	K08818|1|0.0|1232|osa:4336224|cell division cycle 2-like [EC:2.7.11.22]	GO:0044444//cytoplasmic part	GO:0004672//protein kinase activity	-	gi|115459094|ref|NP_001053147.1|/0/Os04g0488000 [Oryza sativa Japonica Group]
LOC_Os01g10430.1		RD	0.203949	0.815526	0.621535	0.192158	0.248712	0.0656147	0.140795	0.49417	0.119565	0.147676	0.0672273	0.71938	0.547448	0.324899	0.379594	0.132544	0.852491	0.880714	0.421371	0.211078	cDNA|protein kinase family protein, putative, expressed	K08819|1|1e-177|622|rcu:RCOM_1429130|cyclin-dependent kinase 12/13 [EC:2.7.11.22 2.7.11.23]	GO:0016020//membrane	GO:0004672//protein kinase activity;GO:0004674//protein serine/threonine kinase activity;GO:0032559	GO:0006464//cellular protein modification process	gi|326504762|dbj|BAK06672.1|/0/predicted protein [Hordeum vulgare subsp. vulgare]
LOC_Os01g10430.2		RD	0	0	0.162771	0.0754849	0	0	0	0	0	0.0870168	0	0	0	0	0	0	0	0.0864922	0	0	cDNA|protein kinase family protein, putative, expressed	K08819|1|9e-159|559|rcu:RCOM_1429130|cyclin-dependent kinase 12/13 [EC:2.7.11.22 2.7.11.23]	GO:0016020//membrane	GO:0004672//protein kinase activity;GO:0004674//protein serine/threonine kinase activity;GO:0032559	GO:0006464//cellular protein modification process	gi|326504762|dbj|BAK06672.1|/0/predicted protein [Hordeum vulgare subsp. vulgare]
LOC_Os01g70130.1		RD	7.1201	2.87738	1.38501	7.13665	11.9158	5.62924	8.00045	3.06761	22.3806	34.3063	17.8271	9.77858	3.27853	8.03634	12.0114	11.8143	3.72627	3.51625	11.0664	21.1662	cDNA|protein kinase domain containing protein, expressed	K08819|1|5e-136|483|pop:POPTR_420526|cyclin-dependent kinase 12/13 [EC:2.7.11.22 2.7.11.23]	-	GO:0004672//protein kinase activity;GO:0032559	GO:0006464//cellular protein modification process	gi|20160719|dbj|BAB89661.1|/0/putative CRK1 protein [Oryza sativa Japonica Group]
LOC_Os01g70130.2		RD	10.2297	4.42629	2.94688	7.62428	14.3833	9.13647	10.1186	9.0373	31.4178	48.9201	21.2888	8.07819	4.61063	10.0696	14.8339	19.0513	11.0457	2.30764	15.4119	26.547	cDNA|protein kinase domain containing protein, expressed	K08819|1|6e-121|432|pop:POPTR_420526|cyclin-dependent kinase 12/13 [EC:2.7.11.22 2.7.11.23]	GO:0043231//intracellular membrane-bounded organelle	GO:0004672//protein kinase activity;GO:0004674//protein serine/threonine kinase activity;GO:0032559	GO:0006464//cellular protein modification process	gi|57900127|dbj|BAD88189.1|/0/putative cell cycle dependent kinase C [Oryza sativa Japonica Group]
LOC_Os02g20140.1		RD	0	0	0	0	0	0	0	0	0	0	0	0	0	0	0	0	0	0.0999191	0	0	cDNA|protein kinase domain containing protein, expressed	K08819|1|2e-66|252|vvi:100240938|cyclin-dependent kinase 12/13 [EC:2.7.11.22 2.7.11.23]	-	GO:0000166//nucleotide binding;GO:0004674//protein serine/threonine kinase activity	GO:0009987//cellular process	gi|222622667|gb|EEE56799.1|/0/hypothetical protein OsJ_06386 [Oryza sativa Japonica Group]
LOC_Os03g22700.1		RD	2.20267	23.5167	8.41317	7.55417	3.14275	0.765336	12.773	6.67897	5.19108	1.62681	1.48117	22.6555	5.76468	4.6318	2.26301	0.515335	18.5273	10.8434	4.68087	2.09728	cDNA|cyclin-dependent kinase C-2, putative, expressed	K08819|1|0.0|730|vvi:100240938|cyclin-dependent kinase 12/13 [EC:2.7.11.22 2.7.11.23]	-	GO:0004672//protein kinase activity;GO:0004674//protein serine/threonine kinase activity;GO:0032559	GO:0006464//cellular protein modification process	gi|125543857|gb|EAY89996.1|/0/hypothetical protein OsI_11562 [Oryza sativa Indica Group]
LOC_Os06g47880.1		RD	0.179468	0	0	0	0	0.173216	0	0	0	0	0.354945	0	0	0	0	0	0	0	0	0.18574	cDNA|cell division control protein 2 homolog 3, putative, expressed	K08818|1|2e-45|181|osa:4329899|cell division cycle 2-like [EC:2.7.11.22]	-	-	-	gi|115469676|ref|NP_001058437.1|/0/Os06g0693900 [Oryza sativa Japonica Group]
LOC_Os07g40550.2		RD	0	0.120272	0	0	0	0	0.186877	0.0624677	0.0528995	0.0653367	0	0.0636554	0	0.0574983	0	0	0	0	0	0	cDNA|IBS1, putative, expressed	K08819|1|9e-159|559|pop:POPTR_420526|cyclin-dependent kinase 12/13 [EC:2.7.11.22 2.7.11.23]	GO:0016020//membrane;GO:0043231//intracellular membrane-bounded organelle	GO:0004672//protein kinase activity;GO:0032559	GO:0006464//cellular protein modification process	gi|115473147|ref|NP_001060172.1|/0/Os07g0596600 [Oryza sativa Japonica Group]
LOC_Os07g40550.3		RD	0.0518027	0	0.105246	0.0976154	0.0947584	0.049998	0.107285	0	0.136662	0.0562641	0.307361	0.0548163	0	0.297085	0.0578496	0	0.0499687	0.167775	0.0917377	0.16084	cDNA|IBS1, putative, expressed	K08819|1|6e-140|497|pop:POPTR_420526|cyclin-dependent kinase 12/13 [EC:2.7.11.22 2.7.11.23]	GO:0016020//membrane;GO:0043231//intracellular membrane-bounded organelle	GO:0004672//protein kinase activity;GO:0032559	GO:0006464//cellular protein modification process	gi|115473147|ref|NP_001060172.1|/0/Os07g0596600 [Oryza sativa Japonica Group]
LOC_Os08g02050.1		RD	11.1083	13.9583	19.038	27.9484	28.3223	7.12755	25.3189	19.0749	35.5807	48.5968	11.5371	26.9894	20.364	25.7431	26.1959	11.9781	22.1483	17.4858	28.3536	45.9861	cDNA|protein kinase family protein, putative, expressed	K08819|1|1e-162|572|vvi:100240938|cyclin-dependent kinase 12/13 [EC:2.7.11.22 2.7.11.23]	-	-	-	gi|115474469|ref|NP_001060831.1|/0/Os08g0112500 [Oryza sativa Japonica Group]
LOC_Os09g27350.1		RD	0	0.191428	0.064841	0.24056	0.0583799	0.0616067	0	0	0.0561308	0	0.189363	0.135088	0	0	0	0	0.0615706	0	0	0	cDNA|RIO1 family protein, expressed	K08818|1|3e-38|159|cre:CHLREDRAFT_153970|cell division cycle 2-like [EC:2.7.11.22]	-	-	-	gi|222641683|gb|EEE69815.1|/0/hypothetical protein OsJ_29556 [Oryza sativa Japonica Group]
LOC_Os10g06510.1		RD	0.154257	0	0	0	0	0.297766	0	0	0.406948	0.670168	0.457626	0.163231	0	0	0.172263	0.601497	0	0.166532	0.136587	0	cDNA|cyclin-dependent kinase G-1, putative, expressed	K08818|1|9e-44|176|osa:4329899|cell division cycle 2-like [EC:2.7.11.22]	GO:0043231//intracellular membrane-bounded organelle	GO:0004672//protein kinase activity;GO:0032559	GO:0006464//cellular protein modification process	gi|115481180|ref|NP_001064183.1|/0/Os10g0153900 [Oryza sativa Japonica Group]
LOC_Os10g06560.1		RD	0.198736	0.19867	0	0.561738	0	0	0	0	0.349526	0.215852	0.196527	0	0.200045	0.569868	0	0	0.1917	0.21455	0	0	cDNA|cyclin-dependent kinase G-1, putative, expressed	K08818|1|7e-43|172|osa:4329899|cell division cycle 2-like [EC:2.7.11.22]	GO:0043231//intracellular membrane-bounded organelle	GO:0004672//protein kinase activity;GO:0032559	GO:0006464//cellular protein modification process	gi|31430246|gb|AAP52186.1|/0/Protein kinase domain containing protein [Oryza sativa Japonica Group]
LOC_Os10g06580.1		RD	0	1.34308	0.454933	2.95365	0.546134	0	0.618329	0.310035	2.4942	1.45924	0.147621	2.36948	0.751323	1.28417	1.50036	0.145523	1.43996	0.32232	1.45399	0.772492	cDNA|cyclin-dependent kinase G-1, putative, expressed	K08818|1|2e-43|174|osa:4329899|cell division cycle 2-like [EC:2.7.11.22]	GO:0043231//intracellular membrane-bounded organelle	GO:0004672//protein kinase activity;GO:0032559	GO:0006464//cellular protein modification process	gi|297610119|ref|NP_001064186.2|/0/Os10g0154500 [Oryza sativa Japonica Group]
LOC_Os10g06800.1		RD	0.198736	0	0	0	0	0.191812	0	0	0	0.863406	0	0	0	0	0.221934	0	0.1917	0	0	0	cDNA|cyclin-dependent kinase G-2, putative, expressed	K08818|1|4e-43|173|osa:4329899|cell division cycle 2-like [EC:2.7.11.22]	GO:0043231//intracellular membrane-bounded organelle	GO:0004672//protein kinase activity;GO:0032559	GO:0006464//cellular protein modification process	gi|31430264|gb|AAP52204.1|/2.87625e-176/Protein kinase domain containing protein [Oryza sativa Japonica Group]
LOC_Os10g06950.1		RD	0.150786	0	0.459521	0	0	0.145533	0.156141	0	0.132597	0	0	0.159558	0	0	0.168388	0	0	0	0.267029	0.156057	cDNA|calcium-dependent protein kinase 12, putative, expressed	K08818|1|7e-42|169|osa:4329899|cell division cycle 2-like [EC:2.7.11.22]	GO:0043231//intracellular membrane-bounded organelle	GO:0004672//protein kinase activity;GO:0032559	GO:0006464//cellular protein modification process	gi|297727335|ref|NP_001176031.1|/6.15771e-167/Os10g0157400 [Oryza sativa Japonica Group]
LOC_Os11g13860.1		RD	0.463717	0.0662233	0.269176	0.124831	0.242354	0.383625	0.137196	0.550329	0.174763	0.431703	0.196527	0.350495	0.0666818	0.253275	0.0739781	0.32289	0.1917	0.572134	0.117314	0.137121	cDNA|cyclin-dependent kinase, putative, expressed	K08819|1|3e-144|511|pop:POPTR_420526|cyclin-dependent kinase 12/13 [EC:2.7.11.22 2.7.11.23]	-	GO:0004674//protein serine/threonine kinase activity;GO:0032559	GO:0006464//cellular protein modification process	gi|115484893|ref|NP_001067590.1|/0/Os11g0242500 [Oryza sativa Japonica Group]
LOC_Os12g23700.1		RD	11.4564	0.789834	1.40456	3.72208	5.23906	9.91342	1.02269	1.23069	23.6228	6.00699	3.51591	1.04507	3.38004	1.88798	3.97046	3.85105	1.71478	3.62511	2.97327	6.54169	cDNA|cyclin-dependent kinase G-2, putative, expressed	K08818|1|1e-61|234|bdi:100831093|cell division cycle 2-like [EC:2.7.11.22]	-	GO:0000166//nucleotide binding;GO:0004672//protein kinase activity	-	gi|115488352|ref|NP_001066663.1|/0/Os12g0424700 [Oryza sativa Japonica Group]
LOC_Os12g24140.1		RD	0	0	0	0	0	0	0	0	0	0.659696	0	0	0	0	0	0	0	0	0	0	cDNA|cyclin-dependent kinase G-2, putative, expressed	K08818|1|2e-53|207|osa:4336224|cell division cycle 2-like [EC:2.7.11.22]	-	-	-	gi|77554854|gb|ABA97650.1|/0/Protein kinase domain containing protein [Oryza sativa Japonica Group]
LOC_Os01g10840.1		RD	19.7944	69.8887	42.5685	43.5496	34.4748	17.174	70.7594	46.6862	49.1644	31.7912	32.3809	64.286	45.0427	32.2041	30.8058	25.865	66.3196	48.7633	34.8675	34.1073	cDNA|CGMC_GSK.2 - CGMC includes CDA, MAPK, GSK3, and CLKC kinases, expressed	K03083|1|0.0|712|zma:100282757|glycogen synthase kinase 3 beta [EC:2.7.11.26];K00924|2|0.0|711|osa:4338079|[EC:2.7.1.-];K14502|3|0.0|682|sbi:SORBI_04g008580|protein brassinosteroid insensitive 2 [EC:2.7.11.1]	-	GO:0004672//protein kinase activity;GO:0005515//protein binding;GO:0032559	GO:0006464//cellular protein modification process	gi|218187711|gb|EEC70138.1|/0/hypothetical protein OsI_00828 [Oryza sativa Indica Group]
LOC_Os01g14860.2		RD	0.0938955	0	0	0	0	0.0906244	0	0	0.0825692	0	0.0928517	0	0.0945142	0.0897474	0	0.0915322	0	0	0	0	cDNA|CGMC_GSK.1 - CGMC includes CDA, MAPK, GSK3, and CLKC kinases, expressed	K00924|1|0.0|837|osa:4327108|[EC:2.7.1.-];K03083|2|0.0|805|bdi:100834299|glycogen synthase kinase 3 beta [EC:2.7.11.26]	GO:0044444//cytoplasmic part	GO:0004672//protein kinase activity;GO:0032559	GO:0006464//cellular protein modification process;GO:0006796//phosphate-containing compound metabolic process;GO:0048507//meristem development	gi|115435688|ref|NP_001042602.1|/0/Os01g0252100 [Oryza sativa Japonica Group]
LOC_Os01g14860.3		RD	0.276085	0	0	0.0650307	0.0631274	0.3997	0.0714724	0	0.121391	0	0.409523	0	0.069476	0.065972	0.0770781	0.0672839	0	0	0.061115	0	cDNA|CGMC_GSK.1 - CGMC includes CDA, MAPK, GSK3, and CLKC kinases, expressed	K00924|1|0.0|837|osa:4327108|[EC:2.7.1.-];K03083|2|0.0|805|bdi:100834299|glycogen synthase kinase 3 beta [EC:2.7.11.26]	GO:0044444//cytoplasmic part	GO:0004672//protein kinase activity;GO:0032559	GO:0006464//cellular protein modification process;GO:0006796//phosphate-containing compound metabolic process;GO:0048507//meristem development	gi|115435688|ref|NP_001042602.1|/0/Os01g0252100 [Oryza sativa Japonica Group]
LOC_Os01g19150.2		RD	0	0	0	0.0776947	0	0.0795895	0	0.0856313	0.0725151	0	0	0	0	0	0	0	0	0.0890242	0.146033	0	cDNA|CGMC_GSK.3 - CGMC includes CDA, MAPK, GSK3, and CLKC kinases, expressed	K03083|1|0.0|784|osa:4326720|glycogen synthase kinase 3 beta [EC:2.7.11.26];K00924|5|0.0|633|aly:ARALYDRAFT_489503|[EC:2.7.1.-]	-	GO:0004672//protein kinase activity;GO:0032559	GO:0006464//cellular protein modification process	gi|115436092|ref|NP_001042804.1|/0/Os01g0296100 [Oryza sativa Japonica Group]
LOC_Os01g19150.5		RD	0	0	0	0	0	0	0	0	0	0.093161	0	0	0	0	0	0	0	0	0	0	cDNA|CGMC_GSK.3 - CGMC includes CDA, MAPK, GSK3, and CLKC kinases, expressed	K03083|1|0.0|799|osa:4326720|glycogen synthase kinase 3 beta [EC:2.7.11.26];K00924|5|0.0|649|aly:ARALYDRAFT_489503|[EC:2.7.1.-]	-	GO:0004672//protein kinase activity;GO:0032559	GO:0006464//cellular protein modification process	gi|115436092|ref|NP_001042804.1|/0/Os01g0296100 [Oryza sativa Japonica Group]
LOC_Os02g14130.1		RD	42.1489	92.5497	94.2332	97.5461	129.032	31.976	112.831	107.033	106.096	144.034	84.2708	109.068	102.917	111.888	117.364	60.2864	95.3391	86.1376	116.852	149.249	cDNA|CGMC_GSK.4 - CGMC includes CDA, MAPK, GSK3, and CLKC kinases, expressed	K14502|1|0.0|746|zma:100191610|protein brassinosteroid insensitive 2 [EC:2.7.11.1];K03083|3|0.0|741|zma:100283610|glycogen synthase kinase 3 beta [EC:2.7.11.26]	-	GO:0004672//protein kinase activity;GO:0032559	GO:0006464//cellular protein modification process	gi|115445221|ref|NP_001046390.1|/0/Os02g0236200 [Oryza sativa Japonica Group]
LOC_Os03g62500.1		RD	6.17442	8.08493	6.09549	4.83421	4.77226	3.60916	5.94343	6.14078	4.28251	3.30586	3.95585	7.72991	4.20176	2.82614	3.78748	4.15396	6.29136	7.60458	4.00411	4.23014	cDNA|CGMC_GSK.5 - CGMC includes CDA, MAPK, GSK3, and CLKC kinases, expressed	K00924|1|0.0|872|osa:4334738|[EC:2.7.1.-];K03083|2|0.0|806|bdi:100825794|glycogen synthase kinase 3 beta [EC:2.7.11.26]	GO:0016020//membrane;GO:0044444//cytoplasmic part	GO:0004672//protein kinase activity;GO:0032559	GO:0006464//cellular protein modification process;GO:0006970//response to osmotic stress	gi|115456507|ref|NP_001051854.1|/0/Os03g0841800 [Oryza sativa Japonica Group]
LOC_Os05g04340.1		RD	3.53022	11.2929	11.1682	7.60255	4.79703	4.57543	10.7579	11.6261	7.00702	7.2303	4.18917	9.92599	15.4323	7.03774	7.77196	5.11288	10.2157	10.1267	6.16237	7.09843	cDNA|CGMC_GSK.6 - CGMC includes CDA, MAPK, GSK3, and CLKC kinases, expressed	K03083|1|0.0|686|pop:POPTR_731636|glycogen synthase kinase 3 beta [EC:2.7.11.26];K00924|3|0.0|674|osa:4327108|[EC:2.7.1.-]	-	GO:0004672//protein kinase activity;GO:0032559	GO:0006464//cellular protein modification process	gi|115461929|ref|NP_001054564.1|/0/Os05g0134000 [Oryza sativa Japonica Group]
LOC_Os05g04340.2		RD	0.092775	0.0927442	0.188488	0.437056	0.0848528	0	0	0	0	0.20153	0.183487	0	0.0933864	0.177353	0	0.18088	0	0	0.328592	0.288053	cDNA|CGMC_GSK.6 - CGMC includes CDA, MAPK, GSK3, and CLKC kinases, expressed	K03083|1|1e-163|575|mtr:MTR_7g110060|glycogen synthase kinase 3 beta [EC:2.7.11.26];K00924|5|3e-163|573|osa:4327108|[EC:2.7.1.-]	-	GO:0004672//protein kinase activity;GO:0032559	GO:0006464//cellular protein modification process	gi|68520158|gb|AAY98510.1|/0/glycogen synthase kinase [Oryza sativa Japonica Group]
LOC_Os05g11730.1		RD	2.29522	13.5582	7.94851	6.38928	4.96182	1.91318	10.6953	6.06691	7.70646	2.60621	1.03169	9.82539	4.93574	4.28793	6.40786	0.610214	10.466	7.88411	5.17316	3.13127	cDNA|CGMC_GSK.7 - CGMC includes CDA, MAPK, GSK3, and CLKC kinases, expressed	K00924|1|0.0|829|osa:4338079|[EC:2.7.1.-];K03083|2|0.0|725|zma:100282757|glycogen synthase kinase 3 beta [EC:2.7.11.26];K14502|3|0.0|690|sbi:SORBI_04g008580|protein brassinosteroid insensitive 2 [EC:2.7.11.1]	GO:0016020//membrane;GO:0044444//cytoplasmic part	GO:0004672//protein kinase activity;GO:0032559	GO:0006464//cellular protein modification process;GO:0006972//hyperosmotic response;GO:0008104//protein localization;GO:0043401//steroid hormone mediated signaling pathway	gi|115462603|ref|NP_001054901.1|/0/Os05g0207500 [Oryza sativa Japonica Group]
LOC_Os06g35530.1		RD	35.9826	108.008	99.5468	68.7964	63.0192	26.601	90.5748	82.4822	66.903	58.8302	33.406	139.848	100.568	64.7613	46.3813	32.4649	102.557	111.889	83.8044	61.1097	cDNA|CGMC_GSK.8 - CGMC includes CDA, MAPK, GSK3, and CLKC kinases, expressed	K03083|1|0.0|769|osa:4341251|glycogen synthase kinase 3 beta [EC:2.7.11.26];K14502|3|0.0|707|zma:100191610|protein brassinosteroid insensitive 2 [EC:2.7.11.1]	-	GO:0004672//protein kinase activity;GO:0032559	GO:0006464//cellular protein modification process	gi|115468450|ref|NP_001057824.1|/0/Os06g0547900 [Oryza sativa Japonica Group]
LOC_Os10g37740.1		RD	35.7338	38.2925	43.5055	33.6679	32.7636	32.6062	38.9311	66.6638	37.4273	27.062	39.7208	35.5608	45.1624	29.4938	29.607	37.8597	31.0475	76.1974	32.5043	28.173	cDNA|CGMC_GSK.9 - CGMC includes CDA, MAPK, GSK3, and CLKC kinases, expressed	K00924|1|0.0|955|osa:4349147|[EC:2.7.1.-];K03083|4|0.0|657|smo:SELMODRAFT_159063|glycogen synthase kinase 3 beta [EC:2.7.11.26]	GO:0043231//intracellular membrane-bounded organelle;GO:0044444//cytoplasmic part	GO:0004672//protein kinase activity;GO:0032559	GO:0006464//cellular protein modification process;GO:0006796//phosphate-containing compound metabolic process;GO:0009725//response to hormone stimulus	gi|115483000|ref|NP_001065093.1|/0/Os10g0521700 [Oryza sativa Japonica Group]
LOC_Os03g17700.1	MAPK(CMGC_2)_ERK	RD	476.379	68.569	59.8119	117.928	83.1651	479.351	105.85	64.9244	109.533	185.391	61.2264	68.0859	66.9664	59.2955	81.6147	51.7171	89.9354	52.949	83.9538	93.3539	cDNA|CGMC_MAPKCGMC_2_ERK.2 - CGMC includes CDA, MAPK, GSK3, and CLKC kinases, expressed	K04371|1|0.0|758|osa:4332475|extracellular signal-regulated kinase 1/2 [EC:2.7.11.24]	-	GO:0004702//receptor signaling protein serine/threonine kinase activity;GO:0032559	GO:0006464//cellular protein modification process	gi|115452339|ref|NP_001049770.1|/0/Os03g0285800 [Oryza sativa Japonica Group]
LOC_Os06g06090.1	MAPK(CMGC_2)_ERK	RD	2.5701	1.81988	4.35132	4.13674	3.52595	2.58392	3.43761	2.78007	2.26007	3.14037	2.43563	4.41937	3.126	4.50369	4.9031	3.86251	2.89229	3.46827	4.26694	4.21155	cDNA|CGMC_MAPKCMGC_2_ERK.12 - CGMC includes CDA, MAPK, GSK3, and CLKC kinases, expressed	K14512|1|0.0|761|osa:4340170|mitogen-activated protein kinase 6 [EC:2.7.11.24]	-	GO:0004702//receptor signaling protein serine/threonine kinase activity;GO:0032559	GO:0006464//cellular protein modification process	gi|115466494|ref|NP_001056846.1|/0/Os06g0154500 [Oryza sativa Japonica Group]
LOC_Os06g06090.2	MAPK(CMGC_2)_ERK	RD	0.320336	0.160115	0.162704	0.150908	0.219736	0.154588	0.41464	0.0831615	0.281695	0.260943	0.395968	0.0847428	0.0806116	0.76546	0.178864	0.156136	0.0772486	0.172913	0.425463	0.414415	cDNA|CGMC_MAPKCMGC_2_ERK.12 - CGMC includes CDA, MAPK, GSK3, and CLKC kinases, expressed	K14512|1|0.0|646|osa:4340170|mitogen-activated protein kinase 6 [EC:2.7.11.24]	-	GO:0004702//receptor signaling protein serine/threonine kinase activity;GO:0032559	GO:0006464//cellular protein modification process	gi|115466494|ref|NP_001056846.1|/0/Os06g0154500 [Oryza sativa Japonica Group]
LOC_Os08g06060.1	MAPK(CMGC_2)_ERK	RD	3.48081	4.93886	6.72964	4.02011	2.77279	3.9014	5.11595	4.66396	4.14706	3.41472	3.88625	4.63383	7.12051	4.93688	3.13477	3.94048	4.9822	6.42461	4.67285	2.55659	cDNA|CGMC_MAPKCMGC_2_ERK.13 - CGMC includes CDA, MAPK, GSK3, and CLKC kinases, expressed	K04371|1|0.0|748|osa:4344698|extracellular signal-regulated kinase 1/2 [EC:2.7.11.24]	-	GO:0004702//receptor signaling protein serine/threonine kinase activity;GO:0032559	GO:0006464//cellular protein modification process	gi|37805857|dbj|BAC99508.1|/0/putative mitogen-activated protein kinase 4 [Oryza sativa Japonica Group]
LOC_Os10g38950.1	MAPK(CMGC_2)_ERK	RD	48.1708	123.859	92.2908	87.8163	94.8772	37.1941	151.733	97.4848	107.378	125.445	84.9681	145.451	104.757	101.722	92.2001	66.7246	101.143	77.0385	112.683	117.448	cDNA|CGMC_MAPKCMGC_2_ERK.14 - CGMC includes CDA, MAPK, GSK3, and CLKC kinases, expressed	K04371|1|0.0|744|osa:4349225|extracellular signal-regulated kinase 1/2 [EC:2.7.11.24]	-	GO:0004702//receptor signaling protein serine/threonine kinase activity;GO:0032559	GO:0006464//cellular protein modification process	gi|115483126|ref|NP_001065156.1|/0/Os10g0533600 [Oryza sativa Japonica Group]
LOC_Os02g05480.1	MAPK(CMGC_2)_SLT2y_ERK	RD	0.716328	0.358045	0.848947	0.562428	0.98274	0.460915	0.123628	0.247952	0.31496	1.16703	1.41673	1.26333	0.600873	0.342341	0.399973	1.16383	0.690967	1.28888	0.951412	0.617804	cDNA|CGMC_MAPKCMGC_2_SLT2y_ERK.1 - CGMC includes CDA, MAPK, GSK3, and CLKC kinases, expressed	K04371|1|0.0|725|osa:4328297|extracellular signal-regulated kinase 1/2 [EC:2.7.11.24]	-	GO:0004702//receptor signaling protein serine/threonine kinase activity;GO:0032559	GO:0006464//cellular protein modification process	gi|125580809|gb|EAZ21740.1|/0/hypothetical protein OsJ_05376 [Oryza sativa Japonica Group]
LOC_Os02g05480.2	MAPK(CMGC_2)_SLT2y_ERK	RD	0.358825	0.119569	0.364506	0	0.21879	0.230883	0.371568	0.124205	0	0.129909	0.236557	0.126567	0	0	0.13357	0.116598	0	0.129126	0.105908	0	cDNA|CGMC_MAPKCMGC_2_SLT2y_ERK.1 - CGMC includes CDA, MAPK, GSK3, and CLKC kinases, expressed	K04371|1|0.0|725|osa:4328297|extracellular signal-regulated kinase 1/2 [EC:2.7.11.24]	-	GO:0004702//receptor signaling protein serine/threonine kinase activity;GO:0032559	GO:0006464//cellular protein modification process	gi|125580809|gb|EAZ21740.1|/0/hypothetical protein OsJ_05376 [Oryza sativa Japonica Group]
LOC_Os06g48590.1	MAPK(CMGC_2)_SLT2y_ERK	RD	10.0551	36.6837	40.0147	9.27841	8.43799	8.10399	27.5869	41.443	10.1184	7.99376	12.1985	22.8157	32.1379	7.92649	9.02936	13.642	40.4962	21.3747	14.4105	9.76281	cDNA|CGMC_MAPKCMGC_2_SLT2y_ERK.2 - CGMC includes CDA, MAPK, GSK3, and CLKC kinases, expressed	K04371|1|0.0|724|osa:4341956|extracellular signal-regulated kinase 1/2 [EC:2.7.11.24]	-	GO:0004702//receptor signaling protein serine/threonine kinase activity;GO:0032559	GO:0006464//cellular protein modification process	gi|115469744|ref|NP_001058471.1|/0/Os06g0699400 [Oryza sativa Japonica Group]
LOC_Os06g48590.2	MAPK(CMGC_2)_SLT2y_ERK	RD	0.806488	1.38209	1.05333	0.217103	0.737621	0.444795	0.715825	0.717841	0.506574	1.37649	1.48111	1.09724	1.04375	0.220246	0.385984	0.898502	1.11134	0.995045	0.816123	0.834676	cDNA|CGMC_MAPKCMGC_2_SLT2y_ERK.2 - CGMC includes CDA, MAPK, GSK3, and CLKC kinases, expressed	K04371|1|0.0|724|osa:4341956|extracellular signal-regulated kinase 1/2 [EC:2.7.11.24]	-	GO:0004702//receptor signaling protein serine/threonine kinase activity;GO:0032559	GO:0006464//cellular protein modification process	gi|115469744|ref|NP_001058471.1|/0/Os06g0699400 [Oryza sativa Japonica Group]
LOC_Os01g43910.1		RD	20.7006	45.9707	23.7804	15.5769	11.7537	19.5772	48.9139	40.7561	18.6923	25.5768	51.245	27.1238	34.6119	13.8105	14.9718	42.9324	45.564	41.1711	18.9445	20.849	cDNA|CGMC_MAPKCMGC_2.4 - CGMC includes CDA, MAPK, GSK3, and CLKC kinases, expressed	K00924|1|2e-161|568|ath:AT2G01450|[EC:2.7.1.-];K14512|2|9e-86|317|pop:POPTR_718188|mitogen-activated protein kinase 6 [EC:2.7.11.24];K04371|3|1e-85|316|ath:AT4G01370|extracellular signal-regulated kinase 1/2 [EC:2.7.11.24]	-	GO:0004702//receptor signaling protein serine/threonine kinase activity;GO:0032559	GO:0006464//cellular protein modification process	gi|115438725|ref|NP_001043642.1|/0/Os01g0629900 [Oryza sativa Japonica Group]
LOC_Os01g45620.1		RD	0.292423	0.779535	0.891158	1.74494	1.33726	0.282235	0.605616	1.72074	1.45718	0.423476	0.385563	0.928303	0.784932	0.931681	0.87082	0.380083	0.470116	1.68369	1.38094	1.31145	cDNA|CGMC_MAPKCMGC_2.5 - CGMC includes CDA, MAPK, GSK3, and CLKC kinases, expressed	K00924|1|9e-180|628|ath:AT2G01450|[EC:2.7.1.-];K04371|2|5e-90|330|smo:SELMODRAFT_449429|extracellular signal-regulated kinase 1/2 [EC:2.7.11.24]	GO:0043231//intracellular membrane-bounded organelle	GO:0004702//receptor signaling protein serine/threonine kinase activity;GO:0032559	GO:0006464//cellular protein modification process	gi|115438829|ref|NP_001043694.1|/0/Os01g0643800 [Oryza sativa Japonica Group]
LOC_Os01g47530.2		RD	0	0	0.148062	0	0.0666542	0	0.0754654	0.0756779	0	0	0	0	0	0	0	0.071043	0	0	0	0	cDNA|CGMC_MAPKCMGC_2.6 - CGMC includes CDA, MAPK, GSK3, and CLKC kinases, expressed	K00924|1|3e-170|597|ath:AT2G01450|[EC:2.7.1.-];K14512|2|7e-93|340|pop:POPTR_718188|mitogen-activated protein kinase 6 [EC:2.7.11.24];K04371|3|3e-91|335|ppp:PHYPADRAFT_126277|extracellular signal-regulated kinase 1/2 [EC:2.7.11.24]	-	GO:0004702//receptor signaling protein serine/threonine kinase activity;GO:0032559	GO:0006464//cellular protein modification process	gi|115439029|ref|NP_001043794.1|/0/Os01g0665200 [Oryza sativa Japonica Group]
LOC_Os01g47530.3		RD	0	0	0	0	0	0	0	0.0790572	0	0	0	0	0	0	0	0	0.146872	0	0	0	cDNA|CGMC_MAPKCMGC_2.6 - CGMC includes CDA, MAPK, GSK3, and CLKC kinases, expressed	K00924|1|3e-170|597|ath:AT2G01450|[EC:2.7.1.-];K14512|2|7e-93|340|pop:POPTR_718188|mitogen-activated protein kinase 6 [EC:2.7.11.24];K04371|3|3e-91|335|ppp:PHYPADRAFT_126277|extracellular signal-regulated kinase 1/2 [EC:2.7.11.24]	-	GO:0004702//receptor signaling protein serine/threonine kinase activity;GO:0032559	GO:0006464//cellular protein modification process	gi|115439029|ref|NP_001043794.1|/0/Os01g0665200 [Oryza sativa Japonica Group]
LOC_Os01g47530.4		RD	0	0	0	0	0	0	0	0	0	0	0	0.0637937	0	0	0	0	0	0	0	0	cDNA|CGMC_MAPKCMGC_2.6 - CGMC includes CDA, MAPK, GSK3, and CLKC kinases, expressed	K00924|1|4e-170|597|ath:AT2G01450|[EC:2.7.1.-];K14512|2|9e-93|340|pop:POPTR_718188|mitogen-activated protein kinase 6 [EC:2.7.11.24];K04371|3|4e-91|335|ppp:PHYPADRAFT_126277|extracellular signal-regulated kinase 1/2 [EC:2.7.11.24]	-	GO:0004702//receptor signaling protein serine/threonine kinase activity;GO:0032559	GO:0006464//cellular protein modification process	gi|115439029|ref|NP_001043794.1|/0/Os01g0665200 [Oryza sativa Japonica Group]
LOC_Os02g04230.1		RD	0	0.0923475	0.281522	0.0870373	0.25347	0	0.286977	0.0959282	0.16247	0.200668	0	0.488761	0.278961	0	0	0	0.178215	0.0997291	0.490779	0.286821	cDNA|CGMC_MAPKCMGC_2.7 - CGMC includes CDA, MAPK, GSK3, and CLKC kinases, expressed	K00924|1|0.0|637|ath:AT2G01450|[EC:2.7.1.-];K14512|2|2e-89|328|rcu:RCOM_0723010|mitogen-activated protein kinase 6 [EC:2.7.11.24];K04371|4|5e-89|327|ppp:PHYPADRAFT_126277|extracellular signal-regulated kinase 1/2 [EC:2.7.11.24]	GO:0043231//intracellular membrane-bounded organelle	GO:0004702//receptor signaling protein serine/threonine kinase activity;GO:0032559	GO:0006464//cellular protein modification process	gi|125537986|gb|EAY84381.1|/0/hypothetical protein OsI_05757 [Oryza sativa Indica Group]
LOC_Os02g04230.2		RD	0.193976	0.0969556	0.0985234	0	0.0887059	0	0	0.100715	0.0852885	0.105341	0	0.615781	0.195254	0.0927032	0	0	0.0935541	0	0.0858782	0.301133	cDNA|CGMC_MAPKCMGC_2.7 - CGMC includes CDA, MAPK, GSK3, and CLKC kinases, expressed	K00924|1|0.0|637|ath:AT2G01450|[EC:2.7.1.-];K14512|2|2e-89|328|rcu:RCOM_0723010|mitogen-activated protein kinase 6 [EC:2.7.11.24];K04371|4|4e-89|327|ppp:PHYPADRAFT_126277|extracellular signal-regulated kinase 1/2 [EC:2.7.11.24]	GO:0043231//intracellular membrane-bounded organelle	GO:0004702//receptor signaling protein serine/threonine kinase activity;GO:0032559	GO:0006464//cellular protein modification process	gi|125537986|gb|EAY84381.1|/0/hypothetical protein OsI_05757 [Oryza sativa Indica Group]
LOC_Os02g04230.3		RD	0	0	0	0.0906118	0	0	0.0995875	0	0	0	0	0.3053	0.0968057	0	0	0	0	0.20765	0	0.0995333	cDNA|CGMC_MAPKCMGC_2.7 - CGMC includes CDA, MAPK, GSK3, and CLKC kinases, expressed	K00924|1|0.0|637|ath:AT2G01450|[EC:2.7.1.-];K14512|2|2e-89|328|rcu:RCOM_0723010|mitogen-activated protein kinase 6 [EC:2.7.11.24];K04371|4|4e-89|327|ppp:PHYPADRAFT_126277|extracellular signal-regulated kinase 1/2 [EC:2.7.11.24]	GO:0043231//intracellular membrane-bounded organelle	GO:0004702//receptor signaling protein serine/threonine kinase activity;GO:0032559	GO:0006464//cellular protein modification process	gi|125537986|gb|EAY84381.1|/0/hypothetical protein OsI_05757 [Oryza sativa Indica Group]
LOC_Os05g05160.1		RD	108.65	19.1875	27.0293	44.5249	51.2703	112.221	22.2433	20.2193	42.105	76.6894	107.51	31.1622	25.9464	36.4269	36.4461	109.698	19.9179	29.0246	44.2367	42.3828	cDNA|CGMC_MAPKCGMC_2.1 - CGMC includes CDA, MAPK, GSK3, and CLKC kinases, expressed	K00924|1|4e-179|627|ath:AT2G01450|[EC:2.7.1.-];K04371|2|1e-92|339|smo:SELMODRAFT_449420|extracellular signal-regulated kinase 1/2 [EC:2.7.11.24];K14512|3|3e-92|338|pop:POPTR_718188|mitogen-activated protein kinase 6 [EC:2.7.11.24]	-	GO:0004702//receptor signaling protein serine/threonine kinase activity;GO:0032559	GO:0006464//cellular protein modification process	gi|218196073|gb|EEC78500.1|/0/hypothetical protein OsI_18423 [Oryza sativa Indica Group]
LOC_Os05g49140.2		RD	0	0	0	0	0.0747862	0	0	0	0	0.0888106	0.0808595	0	0	0	0.365253	0	0	0	0	0	cDNA|CGMC_MAPKCMGC_2.8 - CGMC includes CDA, MAPK, GSK3, and CLKC kinases, expressed	K00924|1|1e-166|585|ath:AT2G01450|[EC:2.7.1.-];K04371|2|4e-91|334|ppp:PHYPADRAFT_126277|extracellular signal-regulated kinase 1/2 [EC:2.7.11.24];K14512|3|3e-89|328|pop:POPTR_718188|mitogen-activated protein kinase 6 [EC:2.7.11.24]	-	GO:0004702//receptor signaling protein serine/threonine kinase activity;GO:0032559	GO:0006464//cellular protein modification process	gi|115465485|ref|NP_001056342.1|/0/Os05g0566400 [Oryza sativa Japonica Group]
LOC_Os05g49140.3		RD	0.149741	0	0	0	0	0.144524	0	0	0	0	0.0740381	0.079226	0	0.0715628	0	0.072986	0	0.0808282	0.0662943	0	cDNA|CGMC_MAPKCMGC_2.8 - CGMC includes CDA, MAPK, GSK3, and CLKC kinases, expressed	K00924|1|1e-166|585|ath:AT2G01450|[EC:2.7.1.-];K04371|2|5e-91|334|ppp:PHYPADRAFT_126277|extracellular signal-regulated kinase 1/2 [EC:2.7.11.24];K14512|3|3e-89|328|pop:POPTR_718188|mitogen-activated protein kinase 6 [EC:2.7.11.24]	-	GO:0004702//receptor signaling protein serine/threonine kinase activity;GO:0032559	GO:0006464//cellular protein modification process	gi|115465485|ref|NP_001056342.1|/0/Os05g0566400 [Oryza sativa Japonica Group]
LOC_Os05g50120.1		RD	1.07284	4.20058	2.99703	3.20092	1.79893	1.03547	2.12931	1.48543	1.80824	2.42759	0.530459	1.8921	2.96976	1.87999	2.69568	0.522921	2.2422	2.50947	3.95814	2.40574	cDNA|CGMC_MAPKCMGC_2.3 - CGMC includes CDA, MAPK, GSK3, and CLKC kinases, expressed	K00924|1|0.0|634|ath:AT2G01450|[EC:2.7.1.-];K04371|2|9e-91|333|smo:SELMODRAFT_449420|extracellular signal-regulated kinase 1/2 [EC:2.7.11.24];K14512|4|2e-90|332|pop:POPTR_718188|mitogen-activated protein kinase 6 [EC:2.7.11.24]	GO:0043231//intracellular membrane-bounded organelle;GO:0044444//cytoplasmic part	GO:0004702//receptor signaling protein serine/threonine kinase activity;GO:0032559	GO:0006464//cellular protein modification process;GO:0009755//hormone-mediated signaling pathway	gi|115465609|ref|NP_001056404.1|/0/Os05g0576800 [Oryza sativa Japonica Group]
LOC_Os05g50560.1			47.5193	1.10817	3.97885	20.6104	16.1545	40.7282	0.765271	5.29524	24.1105	26.5685	55.98	0.703816	3.94264	14.5514	13.2047	41.3524	0.926719	7.6592	11.1243	11.7023	cDNA|CGMC_MAPKCMGC_2.9 - CGMC includes CDA, MAPK, GSK3, and CLKC kinases, expressed	K00924|1|4e-161|389|ath:AT2G01450|[EC:2.7.1.-];K14512|3|2e-83|254|pop:POPTR_718188|mitogen-activated protein kinase 6 [EC:2.7.11.24]	-	GO:0004702//receptor signaling protein serine/threonine kinase activity;GO:0032559	GO:0006464//cellular protein modification process	gi|48475135|gb|AAT44204.1|/0/putative mitogen-activated protein kinase [Oryza sativa Japonica Group]
LOC_Os06g26340.1		RD	0.417269	1.66852	1.27162	2.59475	0.992257	0.241639	2.50611	1.29991	1.90806	0.815769	0.907785	2.91418	1.17605	1.67511	1.39793	0.325413	1.12699	2.16227	1.18231	0.518223	cDNA|CGMC_MAPKCMGC_2.10 - CGMC includes CDA, MAPK, GSK3, and CLKC kinases, expressed	K00924|1|1e-156|552|ath:AT2G01450|[EC:2.7.1.-];K04371|2|2e-85|315|smo:SELMODRAFT_449420|extracellular signal-regulated kinase 1/2 [EC:2.7.11.24];K14512|5|3e-83|308|pop:POPTR_718188|mitogen-activated protein kinase 6 [EC:2.7.11.24]	-	GO:0004702//receptor signaling protein serine/threonine kinase activity;GO:0032559	GO:0006464//cellular protein modification process;GO:0023052//signaling	gi|115468028|ref|NP_001057613.1|/0/Os06g0367900 [Oryza sativa Japonica Group]
LOC_Os06g26340.2		RD	0.618149	0.794499	0.627936	0.915216	0.403832	0.596614	0.914431	0.458503	0.388274	0.191824	0.611277	1.02789	0.8	0.506435	0.295845	0.258253	0.596264	0.381336	0.703725	0.365574	cDNA|CGMC_MAPKCMGC_2.10 - CGMC includes CDA, MAPK, GSK3, and CLKC kinases, expressed	K00924|1|2e-155|548|ath:AT2G01450|[EC:2.7.1.-];K04371|2|2e-85|315|smo:SELMODRAFT_449420|extracellular signal-regulated kinase 1/2 [EC:2.7.11.24];K14512|5|2e-83|308|pop:POPTR_718188|mitogen-activated protein kinase 6 [EC:2.7.11.24]	-	GO:0004702//receptor signaling protein serine/threonine kinase activity;GO:0032559	GO:0006464//cellular protein modification process;GO:0023052//signaling	gi|55297327|dbj|BAD69156.1|/0/putative mitogen activated protein kinase [Oryza sativa Japonica Group]
LOC_Os06g26340.3		RD	0	0.115106	0.350902	0.216974	0.210624	0	0.119234	0.119569	0.303765	0	0.113864	0	0.115903	0	0.128585	0	0	0.124307	0.101955	0	cDNA|CGMC_MAPKCMGC_2.10 - CGMC includes CDA, MAPK, GSK3, and CLKC kinases, expressed	K00924|1|3e-117|420|ath:AT2G01450|[EC:2.7.1.-];K04371|2|1e-72|272|vcn:VOLCADRAFT_80080|extracellular signal-regulated kinase 1/2 [EC:2.7.11.24]	-	GO:0000166//nucleotide binding;GO:0004674//protein serine/threonine kinase activity	GO:0009987//cellular process;GO:0023052//signaling	gi|115468028|ref|NP_001057613.1|/7.56916e-161/Os06g0367900 [Oryza sativa Japonica Group]
LOC_Os06g49430.1		RD	13.9586	19.7618	14.1029	2.41704	2.48432	10.1224	14.7668	11.6743	2.98576	2.37655	18.504	10.9382	17.3923	1.80296	1.76944	16.2551	14.92	14.4991	4.87706	1.87413	cDNA|CGMC_MAPKCMGC_2.11 - CGMC includes CDA, MAPK, GSK3, and CLKC kinases, expressed	K00924|1|8e-179|625|ath:AT2G01450|[EC:2.7.1.-];K04371|2|7e-87|320|ppp:PHYPADRAFT_126277|extracellular signal-regulated kinase 1/2 [EC:2.7.11.24]	GO:0043231//intracellular membrane-bounded organelle	GO:0004702//receptor signaling protein serine/threonine kinase activity;GO:0032559	GO:0006464//cellular protein modification process	gi|115469862|ref|NP_001058530.1|/0/Os06g0708000 [Oryza sativa Japonica Group]
LOC_Os06g49430.2		RD	0.284054	0	0	0.0669077	0.129899	0.822473	0.367677	0.147485	0	0.308517	0.140448	0.150289	0.0714813	0.0678762	0	0	0.205498	0.0766643	0	0	cDNA|CGMC_MAPKCMGC_2.11 - CGMC includes CDA, MAPK, GSK3, and CLKC kinases, expressed	K00924|1|9e-179|625|ath:AT2G01450|[EC:2.7.1.-];K04371|2|5e-86|317|ppp:PHYPADRAFT_126277|extracellular signal-regulated kinase 1/2 [EC:2.7.11.24]	GO:0043231//intracellular membrane-bounded organelle	GO:0004702//receptor signaling protein serine/threonine kinase activity;GO:0032559	GO:0006464//cellular protein modification process	gi|115469862|ref|NP_001058530.1|/0/Os06g0708000 [Oryza sativa Japonica Group]
LOC_Os11g17080.1		RD	0	0	0.0859934	0.0797589	0.0774245	0	0	0	0	0	0	0.0895779	0.170422	0	0	0	0.0816561	0	0	0.0876119	cDNA|OsMPK15 - Putative MAPK based on amino acid sequence homology, expressed	K00924|1|2e-177|621|ath:AT2G01450|[EC:2.7.1.-];K14512|2|4e-92|337|pop:POPTR_718188|mitogen-activated protein kinase 6 [EC:2.7.11.24];K04371|3|7e-92|337|smo:SELMODRAFT_449420|extracellular signal-regulated kinase 1/2 [EC:2.7.11.24]	-	GO:0004702//receptor signaling protein serine/threonine kinase activity;GO:0032559	GO:0006464//cellular protein modification process	gi|297611627|ref|NP_001067677.2|/0/Os11g0271100 [Oryza sativa Japonica Group]
LOC_Os11g17080.2		RD	0	0	0	0	0	0	0	0	0.0611733	0	0	0	0	0	0	0	0	0	0	0	cDNA|OsMPK15 - Putative MAPK based on amino acid sequence homology, expressed	K00924|1|6e-165|548|ath:AT2G01450|[EC:2.7.1.-];K14512|3|2e-83|299|pop:POPTR_718188|mitogen-activated protein kinase 6 [EC:2.7.11.24];K04371|5|9e-83|300|smo:SELMODRAFT_449420|extracellular signal-regulated kinase 1/2 [EC:2.7.11.24]	-	GO:0004702//receptor signaling protein serine/threonine kinase activity;GO:0032559	GO:0006464//cellular protein modification process	gi|297611627|ref|NP_001067677.2|/0/Os11g0271100 [Oryza sativa Japonica Group]
LOC_Os01g42950.1			0.118262	0.591114	0.0600672	0.0557123	0.0540818	0.114142	0.061231	0.0614034	0.0519982	0.256894	0.116947	0.375426	0.297603	0.113037	0	0	0.171113	0.191509	0.157073	0.0611977	cDNA|protein kinase family protein, putative, expressed	K08876|1|2e-19|96.7|vcn:VOLCADRAFT_80567|SCY1-like	GO:0044464//cell part	GO:0016301//kinase activity;GO:0032559	GO:0006464//cellular protein modification process	gi|125571176|gb|EAZ12691.1|/0/hypothetical protein OsJ_02609 [Oryza sativa Japonica Group]
LOC_Os01g42950.2			0.0592031	0	0	0	0	0	0	0	0	0	0	0	0	0	0	0	0	0.0639141	0	0	cDNA|protein kinase family protein, putative, expressed	K08876|1|3e-19|96.3|vcn:VOLCADRAFT_80567|SCY1-like	GO:0044464//cell part	GO:0016301//kinase activity;GO:0032559	GO:0006464//cellular protein modification process	gi|125571176|gb|EAZ12691.1|/0/hypothetical protein OsJ_02609 [Oryza sativa Japonica Group]
LOC_Os01g42950.3			0	0	0	0	0	0	0.124623	0	0	0	0	0	0	0	0	0	0	0	0	0	cDNA|protein kinase family protein, putative, expressed	K08876|1|1e-16|86.3|vcn:VOLCADRAFT_80567|SCY1-like	GO:0044464//cell part	GO:0004672//protein kinase activity;GO:0032559	GO:0006464//cellular protein modification process	gi|125571176|gb|EAZ12691.1|/0/hypothetical protein OsJ_02609 [Oryza sativa Japonica Group]
LOC_Os01g43350.1			0.930924	0.132945	0.270189	0	0.243266	0.32089	0.137712	0.1381	0.233894	0.361106	0.460288	0.351814	0	0.063557	0.22277	0.583388	0.192421	0.0717859	0.176634	0.344093	cDNA|protein kinase family protein, putative, expressed	K08269|1|1e-10|67.4|ppp:PHYPADRAFT_201085|unc51-like kinase [EC:2.7.11.1];K04424|2|4e-10|65.9|aly:ARALYDRAFT_909157|sterile alpha motif and leucine zipper containing kinase AZK [EC:2.7.11.25]	-	GO:0004672//protein kinase activity;GO:0032559	GO:0006464//cellular protein modification process	gi|115438651|ref|NP_001043605.1|/0/Os01g0621600 [Oryza sativa Japonica Group]
LOC_Os01g46720.1			161.885	34.1084	35.2347	58.1633	23.961	299.929	29.7651	20.2714	87.2752	35.0302	38.5525	51.253	37.4202	22.4447	45.0533	152.956	21.3408	21.8688	22.9968	68.165	cDNA|expressed protein	-	GO:0009536//plastid	GO:0016301//kinase activity;GO:0032559	GO:0006464//cellular protein modification process	gi|115438945|ref|NP_001043752.1|/0/Os01g0655500 [Oryza sativa Japonica Group]
LOC_Os01g52640.3			57.0133	21.6368	34.7594	43.0912	37.2652	52.0164	19.6297	41.762	44.0167	27.3131	36.3999	25.6961	29.1293	24.0822	27.8148	35.0405	19.9055	43.7276	27.3235	17.5826	cDNA|suppressor of phythchrome A, putative, expressed	K10143|1|0.0|501|pop:POPTR_1113820|E3 ubiquitin-protein ligase RFWD2 [EC:6.3.2.19]	GO:0043234//protein complex;GO:0044424//intracellular part	GO:0005515//protein binding;GO:0016301//kinase activity;GO:0016491//oxidoreductase activity;GO:0032559	GO:0006464//cellular protein modification process	gi|413951136|gb|AFW83785.1|/0/hypothetical protein ZEAMMB73_750611 [Zea mays]
LOC_Os01g60440.1			40.5583	112.025	96.3795	58.0025	51.1862	28.7235	106.497	112.676	61.431	63.431	52.4782	104.159	105.046	51.416	43.1604	48.9083	85.5484	108.896	51.0703	55.3999	cDNA|HEAT repeat family protein, putative, expressed	K08876|1|0.0|1570|osa:4327606|SCY1-like	-	GO:0004672//protein kinase activity;GO:0032559	GO:0006464//cellular protein modification process	gi|115440729|ref|NP_001044644.1|/0/Os01g0819900 [Oryza sativa Japonica Group]
LOC_Os01g66520.1		non-RD	2.1367	13.9602	7.36431	4.88912	2.5126	0.589219	11.458	7.36964	4.89871	4.80721	3.16942	13.9698	7.37411	4.52225	3.83484	2.52926	13.6913	8.73262	5.00015	3.55401	cDNA|serine/threonine-protein kinase RIO-like, putative, expressed	K07179|1|0.0|841|osa:4324901|RIO kinase 2 [EC:2.7.11.1]	-	GO:0004672//protein kinase activity;GO:0032559	GO:0006464//cellular protein modification process	gi|297598085|ref|NP_001045041.2|/0/Os01g0888700 [Oryza sativa Japonica Group]
LOC_Os01g67720.1		non-RD	0.501972	0.401444	0.407936	0.0945901	0.55093	0.290691	0.20792	0.312758	0.264853	0.436163	0.297835	0	0.303168	0.287878	0.112114	0.293603	0.0968401	0	0.177789	0.415613	cDNA|ABC1 family domain containing protein, putative, expressed	K08869|1|0.0|887|osa:4325018|aarF domain-containing kinase	GO:0009536//plastid	GO:0016301//kinase activity;GO:0032559	GO:0006464//cellular protein modification process	gi|115441683|ref|NP_001045121.1|/0/Os01g0904200 [Oryza sativa Japonica Group]
LOC_Os01g70260.1			0	0	0	0	0	0	0.0741312	0	0	0	0	0	0	0	0.0799454	0	0	0	0	0	cDNA|receptor-like protein kinase 2 precursor, putative, expressed	K13415|1|1e-40|167|sbi:SORBI_03g032990|protein brassinosteroid insensitive 1 [EC:2.7.10.1 2.7.11.1]	GO:0016020//membrane;GO:0031410//cytoplasmic vesicle	GO:0005102//receptor binding;GO:0016301//kinase activity;GO:0019899//enzyme binding	GO:0009908//flower development;GO:0010015//root morphogenesis;GO:0010073//meristem maintenance;GO:0044237//cellular metabolic process;GO:0044238//primary metabolic process;GO:0050789//regulation of biological process	gi|115441979|ref|NP_001045269.1|/0/Os01g0927500 [Oryza sativa Japonica Group]
LOC_Os01g70260.2			0	0.135542	0	0	0	0.0654316	0.070201	0	0.0596157	0	0.0670397	0	0.0682401	0.323992	0.151414	0.132174	0.392359	0	0.0600279	0	cDNA|receptor-like protein kinase 2 precursor, putative, expressed	K13415|1|1e-40|167|sbi:SORBI_03g032990|protein brassinosteroid insensitive 1 [EC:2.7.10.1 2.7.11.1]	GO:0016020//membrane;GO:0031410//cytoplasmic vesicle	GO:0005102//receptor binding;GO:0016301//kinase activity;GO:0019899//enzyme binding	GO:0009908//flower development;GO:0010015//root morphogenesis;GO:0010073//meristem maintenance;GO:0044237//cellular metabolic process;GO:0044238//primary metabolic process;GO:0050789//regulation of biological process	gi|115441979|ref|NP_001045269.1|/0/Os01g0927500 [Oryza sativa Japonica Group]
LOC_Os02g12130.1		non-RD	0.719866	2.51869	3.29068	1.69562	0.329198	2.08436	3.35444	2.24259	3.79818	0.390931	4.27118	1.90436	1.08691	1.72016	3.61753	2.80699	1.04157	5.05146	0.956111	0.745026	cDNA|cysteine-rich receptor-like protein kinase 35 precursor, putative, expressed	K13415|1|3e-21|99.4|aly:ARALYDRAFT_912402|protein brassinosteroid insensitive 1 [EC:2.7.10.1 2.7.11.1];K13418|3|5e-21|98.6|aly:ARALYDRAFT_895025|somatic embryogenesis receptor kinase 1 [EC:2.7.10.1 2.7.11.1];K04733|4|5e-21|98.6|smo:SELMODRAFT_33807|interleukin-1 receptor-associated kinase 4 [EC:2.7.11.1]	-	GO:0004672//protein kinase activity;GO:0032559	GO:0006464//cellular protein modification process	gi|222622418|gb|EEE56550.1|/2.77864e-88/hypothetical protein OsJ_05873 [Oryza sativa Japonica Group]
LOC_Os02g36570.1		non-RD	101.33	3.53518	49.5329	76.2493	56.3529	104.233	2.53519	51.6235	59.9828	32.6478	102.49	3.74209	30.1202	74.1028	67.0597	109.851	4.00155	77.897	66.1784	48.5648	cDNA|ABC1 family domain containing protein, putative, expressed	K08869|1|2e-144|511|osa:4346513|aarF domain-containing kinase;K13457|4|2e-110|398|vvi:100252764|disease resistance protein RPM1	GO:0043231//intracellular membrane-bounded organelle	-	-	gi|115446865|ref|NP_001047212.1|/0/Os02g0575500 [Oryza sativa Japonica Group]
LOC_Os02g46750.4			0	0	0	0	0.106383	0	0	0	0.102285	0	0	0.123082	0	0	0	0	0.112198	0	0	0	cDNA|expressed protein	-	-	GO:0016301//kinase activity;GO:0032559	GO:0006464//cellular protein modification process	gi|115448057|ref|NP_001047808.1|/0/Os02g0694800 [Oryza sativa Japonica Group]
LOC_Os02g46750.5			0	0	0	0	0	0	0	0	0	0	0	0.118474	0	0	0	0	0.107997	0.12087	0	0	cDNA|expressed protein	-	-	GO:0016301//kinase activity;GO:0032559	GO:0006464//cellular protein modification process	gi|115448057|ref|NP_001047808.1|/0/Os02g0694800 [Oryza sativa Japonica Group]
LOC_Os02g57160.1		non-RD	104.325	5.6463	37.1931	51.4006	48.9846	95.5599	6.124	34.5014	42.0137	64.0887	101.128	7.10179	23.7449	43.9514	49.7921	91.0759	5.38411	46.2702	52.6596	45.5956	cDNA| ELMO/CED-12 family protein, putative, expressed	K08869|1|0.0|1311|sbi:SORBI_04g037180|aarF domain-containing kinase	GO:0009536//plastid	GO:0016301//kinase activity;GO:0032559	GO:0006464//cellular protein modification process;GO:0006796//phosphate-containing compound metabolic process	gi|47848187|dbj|BAD22014.1|/0/ABC1-like [Oryza sativa Japonica Group]
LOC_Os03g53250.1		RD	13.2187	26.6733	21.3853	19.8925	14.3848	11.1043	29.6576	21.5433	17.7053	17.0823	16.2186	30.3714	25.8724	16.4953	12.5748	14.9143	26.741	36.7995	18.207	15.7708	cDNA|expressed protein	K13414|1|6e-16|85.1|vvi:100241228|mitogen-activated protein kinase kinase kinase 1, plant [EC:2.7.11.25]	-	GO:0004672//protein kinase activity;GO:0032559	GO:0006464//cellular protein modification process	gi|222625778|gb|EEE59910.1|/0/hypothetical protein OsJ_12533 [Oryza sativa Japonica Group]
LOC_Os04g39650.1		RD	0.262831	0.853917	0.133496	0.371453	0	0	0.816496	0.136466	0.115563	0	0	0.278121	0.264563	0.25122	0.293512	0.064054	1.07749	0.283746	0.407268	0.204013	cDNA|receptor protein kinase CLAVATA1 precursor, putative, expressed	K08286|1|2e-93|342|ath:AT4G28490|protein-serine/threonine kinase [EC:2.7.11.-];K00924|3|1e-89|329|ath:AT1G28440|[EC:2.7.1.-]	GO:0031410//cytoplasmic vesicle	GO:0016301//kinase activity	-	gi|297602894|ref|NP_001053062.2|/0/Os04g0472500 [Oryza sativa Japonica Group]
LOC_Os04g54790.1		non-RD	41.97	5.38473	7.06775	21.1462	21.759	40.7967	5.73276	6.91422	22.7628	14.4636	63.4018	3.79992	4.89488	15.0881	21.3877	43.1744	2.38142	7.51124	10.0027	17.5761	cDNA| ELMO/CED-12 family protein, putative, expressed	K08869|1|0.0|1193|osa:4337164|aarF domain-containing kinase	GO:0009570//chloroplast stroma	GO:0016301//kinase activity;GO:0032559	GO:0006464//cellular protein modification process	gi|115460872|ref|NP_001054036.1|/0/Os04g0640500 [Oryza sativa Japonica Group]
LOC_Os05g25840.1		non-RD	0.224438	0	0.379986	1.40975	0.821093	0.361032	0.154939	0.0776878	0.855249	1.95014	0.0739811	0.31666	0.602446	0.786585	0.751912	0.218789	0.432985	0.242298	0.993648	0.619421	cDNA| ELMO/CED-12 family protein, putative, expressed	K08869|1|0.0|914|ath:AT1G79600|aarF domain-containing kinase	GO:0009570//chloroplast stroma	GO:0016301//kinase activity;GO:0032559	GO:0006464//cellular protein modification process	gi|218196557|gb|EEC78984.1|/0/hypothetical protein OsI_19471 [Oryza sativa Indica Group]
LOC_Os05g25840.3		non-RD	9.1447	2.32415	9.05331	11.5367	10.2776	7.47976	4.89523	7.96709	12.335	14.8984	11.1122	5.24838	8.6589	18.4444	10.2122	10.1233	4.78424	5.18719	21.7527	15.6402	cDNA| ELMO/CED-12 family protein, putative, expressed	K08869|1|0.0|930|ath:AT1G79600|aarF domain-containing kinase	GO:0009570//chloroplast stroma	GO:0016301//kinase activity;GO:0032559	GO:0006464//cellular protein modification process	gi|218196557|gb|EEC78984.1|/0/hypothetical protein OsI_19471 [Oryza sativa Indica Group]
*LOC_Os05g40180.1		RD	64.9181	3.51319	10.8588	12.6469	22.4106	92.2887	6.52018	20.8828	16.0531	3.49894	49.6194	6.04306	6.73111	10.7771	34.8308	75.0844	11.7706	14.9126	12.3608	15.6096	cDNA|serine/threonine-protein kinase stt7, chloroplast precursor, putative, expressed	K03671|1|4e-15|52.8|ppp:PHYPADRAFT_114968|thioredoxin 1	GO:0009536//plastid	GO:0004672//protein kinase activity;GO:0032559	GO:0006464//cellular protein modification process;GO:0042548//regulation of photosynthesis, light reaction	gi|218196978|gb|EEC79405.1|/0/hypothetical protein OsI_20353 [Oryza sativa Indica Group]
LOC_Os05g47560.1		RD	344.456	198.887	651.555	529.88	213.649	340.619	154.397	515.515	448.66	199.473	405.05	238.997	627.874	489.901	260.563	401.75	100.338	705.554	468.096	231.889	cDNA|serine/threonine-protein kinase SNT7, chloroplast precursor, putative, expressed	K08282|1|1e-09|63.5|cme:CMS463C|non-specific serine/threonine protein kinase [EC:2.7.11.1];K00924|2|1e-08|60.5|osa:4346016|[EC:2.7.1.-];K03097|3|4e-08|58.5|vcn:VOLCADRAFT_83608|casein kinase II subunit alpha [EC:2.7.11.1];K02206|4|4e-08|58.5|cre:CHLREDRAFT_127285|cyclin-dependent kinase 2 [EC:2.7.11.22];K08830|5|1e-07|57.0|rcu:RCOM_1416820|renal tumor antigen [EC:2.7.11.22]	GO:0009536//plastid	GO:0004672//protein kinase activity;GO:0032559	GO:0006464//cellular protein modification process;GO:0010109//regulation of photosynthesis;GO:0048511//rhythmic process	gi|115465267|ref|NP_001056233.1|/0/Os05g0549100 [Oryza sativa Japonica Group]
LOC_Os06g43270.1			3.4031	30.0765	21.7633	5.3925	8.06423	2.31411	29.7134	26.6648	3.53671	6.21632	2.7534	23.2433	26.3921	5.47056	6.73698	2.86507	26.1864	35.5701	7.39626	10.246	cDNA|protein kinase domain containing protein, expressed	K14510|1|8e-14|77.8|aly:ARALYDRAFT_487152|serine/threonine-protein kinase CTR1 [EC:2.7.11.1];K04424|3|2e-13|76.3|olu:OSTLU_6189|sterile alpha motif and leucine zipper containing kinase AZK [EC:2.7.11.25];K13413|5|7e-13|74.7|osa:4330957|mitogen-activated protein kinase kinase 4/5, plant [EC:2.7.12.2]	GO:0009536//plastid	GO:0016301//kinase activity;GO:0032559	GO:0006464//cellular protein modification process	gi|115469122|ref|NP_001058160.1|/0/Os06g0639500 [Oryza sativa Japonica Group]
LOC_Os08g25430.1		RD	0	0.186916	0.0949692	0.0880839	0.256518	0	0.0968092	0.0970818	0.164423	0.406162	0	0.395711	0.18821	0.268077	0	0	0	0.302785	0.16556	0.0967566	cDNA|cysteine-rich receptor-like protein kinase 35 precursor, putative, expressed	K04733|1|1e-46|186|smo:SELMODRAFT_159261|interleukin-1 receptor-associated kinase 4 [EC:2.7.11.1];K00924|3|5e-46|184|aly:ARALYDRAFT_486409|[EC:2.7.1.-]	GO:0043231//intracellular membrane-bounded organelle	GO:0005488//binding;GO:0016301//kinase activity	-	gi|115475994|ref|NP_001061593.1|/0/Os08g0343000 [Oryza sativa Japonica Group]
LOC_Os08g25430.2		RD	0	0	0	0	0.172841	0	0	0	0	0	0	0	0	0.0903146	0	0	0	0	0	0	cDNA|cysteine-rich receptor-like protein kinase 35 precursor, putative, expressed	K04733|1|7e-45|179|smo:SELMODRAFT_159261|interleukin-1 receptor-associated kinase 4 [EC:2.7.11.1];K00924|5|1e-42|173|ath:AT1G66150|[EC:2.7.1.-]	GO:0031410//cytoplasmic vesicle;GO:0043231//intracellular membrane-bounded organelle	GO:0005488//binding;GO:0016301//kinase activity	-	gi|115475994|ref|NP_001061593.1|/0/Os08g0343000 [Oryza sativa Japonica Group]
LOC_Os09g07660.2		non-RD	0.505967	0	0.146851	0	0.198327	0.48834	0	0.150118	0	0.0785061	0.357387	0	0	0	0.161437	0.140923	0	0.0780328	0.320007	0.0748073	cDNA| ELMO/CED-12 family protein, putative, expressed	K08869|1|0.0|1375|osa:4346513|aarF domain-containing kinase;K13457|2|0.0|753|vvi:100252764|disease resistance protein RPM1	GO:0043231//intracellular membrane-bounded organelle	-	-	gi|115478168|ref|NP_001062679.1|/0/Os09g0250700 [Oryza sativa Japonica Group]
LOC_Os10g28640.1		non-RD	1.27191	5.56275	4.19915	7.71453	5.52567	0.613799	4.44514	2.64158	5.66232	4.40337	0.550274	8.66425	2.88065	7.90218	4.88256	0.542454	4.67748	4.97756	7.10924	3.78455	cDNA|RIO1 family protein, expressed	K08851|1|3e-123|441|osa:4348657|TP53 regulating kinase [EC:2.7.11.1]	GO:0043231//intracellular membrane-bounded organelle	GO:0004672//protein kinase activity;GO:0032559	GO:0006464//cellular protein modification process	gi|78708658|gb|ABB47633.1|/0/expressed protein [Oryza sativa Japonica Group]
LOC_Os10g41390.1		RD	0.405286	1.96788	1.29392	0.436405	0.476586	0.335286	2.27826	2.04418	0.763709	1.32057	0.515289	1.59292	2.38946	0.221361	1.42244	0.395085	2.62487	3.31278	0.563926	0.539295	cDNA|protein kinase domain containing protein, expressed	K02214|1|0.0|1562|osa:4349401|cell division control protein 7 [EC:2.7.11.1]	-	GO:0004672//protein kinase activity;GO:0016301//kinase activity	GO:0009987//cellular process	gi|78709014|gb|ABB47989.1|/0/Protein kinase domain containing protein, expressed [Oryza sativa Japonica Group]
LOC_Os11g34750.1		non-RD	0.342491	2.05426	1.2177	1.37143	0.939736	0.24792	1.41862	0.355653	1.88236	0.650978	0.508025	2.62751	1.37899	2.20968	0.76494	0.333871	0.991097	2.0336	0.833964	0.620308	cDNA|ABC1 family domain containing protein, putative, expressed	K08869|1|0.0|676|bdi:100844313|aarF domain-containing kinase	-	-	-	gi|77551374|gb|ABA94171.1|/0/ABC1 family protein [Oryza sativa Japonica Group]
LOC_Os11g37540.1		RD	1.48005	3.2932	2.95846	3.37374	2.882	1.93537	3.26298	1.73524	2.56104	3.88915	2.17178	5.45626	4.08494	2.50989	3.62553	2.04784	2.57898	4.74192	2.28283	3.11297	cDNA|protein phosphatase 2C, putative, expressed	K14497|1|5e-21|102|aly:ARALYDRAFT_889163|protein phosphatase 2C [EC:3.1.3.16]	-	GO:0004672//protein kinase activity;GO:0016787//hydrolase activity;GO:0032559	GO:0006464//cellular protein modification process	gi|222616221|gb|EEE52353.1|/0/hypothetical protein OsJ_34401 [Oryza sativa Japonica Group]
LOC_Os11g44860.1		RD	0	0.290432	0.393505	0.364976	0.885734	0	1.60451	0.201129	0	7.15246	0	0.819814	0.194962	0	1.18962	0	0.840728	0.418196	0.25725	0.801821	cDNA|cysteine-rich receptor-like protein kinase 28 precursor, putative, expressed	K04733|1|3e-45|181|smo:SELMODRAFT_159261|interleukin-1 receptor-associated kinase 4 [EC:2.7.11.1];K13418|2|3e-43|175|aly:ARALYDRAFT_895025|somatic embryogenesis receptor kinase 1 [EC:2.7.10.1 2.7.11.1];K05658|5|6e-43|174|vvi:100262734|ATP-binding cassette, subfamily B (MDR/TAP), member 1	GO:0016020//membrane	GO:0004672//protein kinase activity;GO:0005488//binding	-	gi|222616372|gb|EEE52504.1|/0/hypothetical protein OsJ_34707 [Oryza sativa Japonica Group]
LOC_Os12g14480.1		non-RD	0	0	0	0	0.162344	0	0.183805	0.368645	0	0	0	0	0	0	0	0	0	0	0	0.183705	cDNA|cysteine-rich receptor-like protein kinase 23 precursor, putative, expressed	K13418|1|1e-30|132|aly:ARALYDRAFT_895025|somatic embryogenesis receptor kinase 1 [EC:2.7.10.1 2.7.11.1]	GO:0031410//cytoplasmic vesicle;GO:0043231//intracellular membrane-bounded organelle	GO:0004672//protein kinase activity;GO:0005488//binding	-	gi|297729015|ref|NP_001176871.1|/0/Os12g0248000 [Oryza sativa Japonica Group]
LOC_Os12g14699.1		non-RD	0	0	0	0	0	0	0	0	0	0	0	0	0	0	0	0	0	0.0858201	0	0	cDNA|protein kinase domain containing protein, expressed	K13418|1|4e-41|168|vvi:100247683|somatic embryogenesis receptor kinase 1 [EC:2.7.10.1 2.7.11.1];K13416|5|3e-40|165|ath:AT4G33430|brassinosteroid insensitive 1-associated receptor kinase 1 [EC:2.7.10.1 2.7.11.1]	GO:0043231//intracellular membrane-bounded organelle;GO:0044444//cytoplasmic part	-	-	gi|115488020|ref|NP_001066497.1|/0/Os12g0249900 [Oryza sativa Japonica Group]
LOC_Os07g32480.1		non-RD	8.53376	5.44214	5.23121	12.7537	2.15312	9.51453	2.5901	4.73643	6.46927	2.55689	12.2218	4.20372	6.81275	6.18788	3.28617	9.8967	3.54812	5.71831	6.38372	1.97959	cDNA|mitotic checkpoint serine/threonine-protein kinase BUB1, putative, expressed	K02178|1|0.0|731|osa:4343342|checkpoint serine/threonine-protein kinase [EC:2.7.11.1]	-	GO:0004672//protein kinase activity;GO:0032559	GO:0006464//cellular protein modification process	gi|392937540|gb|AFM93783.1|/0/Bub1-like kinase [Oryza sativa Indica Group]
LOC_Os02g49040.1		RD	0	0	0	0	0	0	0.126583	0	0	0.132769	0	0	0	0	0	0.119165	0	0	0.108239	0	cDNA|CAMK_CAMK_like_unique.1 - CAMK includes calcium/calmodulin depedent protein kinases, expressed	K08860|1|9e-21|100|smo:SELMODRAFT_83492|eukaryotic translation initiation factor 2-alpha kinase [EC:2.7.11.1];K08282|2|1e-17|89.7|aly:ARALYDRAFT_486408|non-specific serine/threonine protein kinase [EC:2.7.11.1];K08850|4|4e-15|81.3|aly:ARALYDRAFT_913154|aurora kinase, other [EC:2.7.11.1]	-	-	-	gi|45735983|dbj|BAD13012.1|/0/initiation factor 2 alpha kinase-like [Oryza sativa Japonica Group]
LOC_Os02g55340.1		non-RD	8.55281	37.1579	30.3058	15.6584	10.8625	8.25485	32.1522	24.4136	13.26	12.8555	9.90076	42.2494	42.5154	13.018	12.7651	9.83909	26.8223	35.6645	12.8851	14.5152	cDNA|WD domain and HEAT domain containing protein, putative, expressed	K08333|1|0.0|2169|bdi:100829300|phosphoinositide-3-kinase, regulatory subunit 4, p150 [EC:2.7.11.1]	-	GO:0004672//protein kinase activity;GO:0032559	GO:0006464//cellular protein modification process	gi|47497032|dbj|BAD19085.1|/0/protein kinase-like [Oryza sativa Japonica Group]
LOC_Os03g40400.1		RD	0	0	0.43251	0.200577	0	0	0	0	0	0	0	0.225269	0	0	0	0.207526	0.205348	0	0	0	cDNA|interferon-induced, double-stranded RNA-activated protein kinase, putative, expressed	K08282|1|2e-23|107|aly:ARALYDRAFT_486408|non-specific serine/threonine protein kinase [EC:2.7.11.1];K08860|2|3e-23|107|smo:SELMODRAFT_83492|eukaryotic translation initiation factor 2-alpha kinase [EC:2.7.11.1];K08850|5|5e-15|80.1|cre:CHLREDRAFT_145741|aurora kinase, other [EC:2.7.11.1]	-	GO:0016740//transferase activity	-	gi|108709692|gb|ABF97487.1|/0/Protein kinase domain containing protein [Oryza sativa Japonica Group]
LOC_Os04g41510.1		RD	0.957794	12.242	4.10032	2.25605	3.00345	0.330152	8.50121	3.9784	2.82758	3.7896	1.75899	12.7413	6.06009	1.43861	2.67399	0.800302	9.23884	7.01649	3.27117	2.903	cDNA|serine/threonine-protein kinase GCN2, putative, expressed	K08282|1|0.0|695|ath:AT3G59410|non-specific serine/threonine protein kinase [EC:2.7.11.1];K08860|3|2e-124|445|smo:SELMODRAFT_83492|eukaryotic translation initiation factor 2-alpha kinase [EC:2.7.11.1];K08857|5|3e-16|86.3|smo:SELMODRAFT_108317|NIMA (never in mitosis gene a)-related kinase [EC:2.7.11.1]	-	GO:0004672//protein kinase activity	GO:0009987//cellular process	gi|38346225|emb|CAE02047.2|/0/OJ990528_30.5 [Oryza sativa Japonica Group]
LOC_Os04g47570.1		RD	0.768236	0	0.260133	0.241273	0	1.23579	0	0	0	0	0.379848	0	0.257766	0	0	0.998533	0.123506	0.414684	0.226746	0	cDNA|protein kinase domain containing protein, expressed	K08860|1|6e-30|130|smo:SELMODRAFT_83492|eukaryotic translation initiation factor 2-alpha kinase [EC:2.7.11.1];K08282|2|2e-29|129|ath:AT3G59410|non-specific serine/threonine protein kinase [EC:2.7.11.1];K06228|5|3e-15|81.6|cre:CHLREDRAFT_104702|fused [EC:2.7.11.1]	-	GO:0003824//catalytic activity	-	gi|38345934|emb|CAD41415.2|/0/OSJNBb0078D11.9 [Oryza sativa Japonica Group]
LOC_Os07g47950.1		RD	0	0	0	0.468654	0	0.240042	0.386308	0.129132	0.109353	0.270125	0.245941	0.263174	0.375517	0.237719	0.277737	0.606115	0.359851	0.536993	0.110109	0	cDNA|expressed protein	K08860|1|6e-16|84.0|smo:SELMODRAFT_83492|eukaryotic translation initiation factor 2-alpha kinase [EC:2.7.11.1];K04688|2|3e-13|75.1|gmx:100798259|p70 ribosomal S6 kinase [EC:2.7.11.1];K04368|4|1e-12|72.8|osa:4340126|mitogen-activated protein kinase kinase 1 [EC:2.7.12.2];K08282|5|2e-12|72.4|ath:AT3G59410|non-specific serine/threonine protein kinase [EC:2.7.11.1]	-	-	-	gi|22296304|dbj|BAC10076.1|/0/hypothetical protein [Oryza sativa Japonica Group]
LOC_Os07g28820.1		RD	19.7689	34.9073	40.3515	18.0457	22.08	14.3845	28.1875	29.2261	16.0303	32.9096	21.6807	38.2537	52.5066	12.9502	17.5375	16.5698	28.6332	43.6814	21.9215	24.3479	cDNA|ribonuclease 2-5A family protein, expressed	K08852|1|0.0|1124|sbi:SORBI_02g032960|serine/threonine-protein kinase/endoribonuclease IRE1 [EC:2.7.11.1 3.1.26.-]	-	GO:0004521//endoribonuclease activity;GO:0004672//protein kinase activity;GO:0032559	GO:0006464//cellular protein modification process	gi|115472015|ref|NP_001059606.1|/0/Os07g0471000 [Oryza sativa Japonica Group]
LOC_Os09g06230.1			16.1405	21.664	23.2756	36.1574	32.0021	10.5671	17.8825	18.7534	44.7643	49.1593	24.6672	26.7539	22.7229	34.6309	23.4446	17.7148	19.9241	22.6646	35.1795	34.3439	cDNA|serine/threonine-protein kinase 16, putative, expressed	K08856|1|4e-135|479|rcu:RCOM_1619090|serine/threonine kinase 16 [EC:2.7.11.1]	-	GO:0004672//protein kinase activity;GO:0032559	GO:0006464//cellular protein modification process	gi|115478094|ref|NP_001062642.1|/0/Os09g0237600 [Oryza sativa Japonica Group]
LOC_Os09g20640.1		non-RD	0.140234	1.96262	1.13963	0.792755	0.513035	0.270696	0.726069	2.03872	0.246635	0	0.277349	1.92909	1.69389	0.268077	0.156603	0.546816	1.08215	1.36253	0.12417	0.29027	cDNA|serine/threonine-protein kinase 16, putative, expressed	K08856|1|0.0|695|osa:4346899|serine/threonine kinase 16 [EC:2.7.11.1]	-	GO:0004672//protein kinase activity;GO:0032559	GO:0006464//cellular protein modification process	gi|115478867|ref|NP_001063027.1|/0/Os09g0372800 [Oryza sativa Japonica Group]
LOC_Os09g20640.3			0	0	0	0	0	0	0	0	0.143508	0.531745	0	0.172687	0	0	0	0	0	0	0	0	cDNA|serine/threonine-protein kinase 16, putative, expressed	K08856|1|2e-83|307|osa:4346899|serine/threonine kinase 16 [EC:2.7.11.1]	-	GO:0004672//protein kinase activity;GO:0032559	GO:0006464//cellular protein modification process	gi|357158206|ref|XP_003578051.1|/5.77161e-132/PREDICTED: probable serine/threonine-protein kinase DDB_G0291350-like isoform 2 [Brachypodium distachyon]
LOC_Os02g37880.1		RD	0	0	0	0	0	0	0	0	0	0	0	0	0	0	0	0.0736098	0	0	0	0	cDNA|cyclin G-associated kinase, putative, expressed	K08853|1|0.0|1102|bdi:100822661|AP2-associated kinase [EC:2.7.11.1]	-	GO:0016301//kinase activity	-	gi|50726471|dbj|BAD34080.1|/0/cyclin G-associated kinase-like protein [Oryza sativa Japonica Group]
LOC_Os02g37880.2		RD	0.142757	0.0713548	0.145017	0.201755	0.130567	0.137784	0.147827	0.296486	0.251073	0.0775258	0.42351	0.0755309	0	0.13645	0.239132	0.278328	0.275406	0	0.126405	0.147747	cDNA|cyclin G-associated kinase, putative, expressed	K08853|1|0.0|1102|bdi:100822661|AP2-associated kinase [EC:2.7.11.1]	-	GO:0016301//kinase activity	-	gi|50726471|dbj|BAD34080.1|/0/cyclin G-associated kinase-like protein [Oryza sativa Japonica Group]
LOC_Os02g37880.3		RD	0	0	0	0	0	0	0	0	0.0627914	0	0.0706109	0	0	0	0	0	0	0	0	0	cDNA|cyclin G-associated kinase, putative, expressed	K08853|1|0.0|1102|bdi:100822661|AP2-associated kinase [EC:2.7.11.1]	-	GO:0016301//kinase activity	-	gi|50726471|dbj|BAD34080.1|/0/cyclin G-associated kinase-like protein [Oryza sativa Japonica Group]
LOC_Os09g10720.1		RD	4.90945	24.9795	20.716	12.928	12.895	2.42995	23.7244	16.7323	16.328	19.0731	6.0997	28.9724	25.1525	11.5509	11.4571	5.89031	19.9139	22.8313	15.3263	16.5459	cDNA|AP2-associated protein kinase 1, putative, expressed	K08853|1|0.0|945|bdi:100825150|AP2-associated kinase [EC:2.7.11.1]	-	GO:0016301//kinase activity	-	gi|49388835|dbj|BAD26025.1|/0/putative AAK1 protein [Oryza sativa Japonica Group]
LOC_Os12g24550.1		RD	0.769757	0.2565	0.912268	2.17576	0.821364	0.37147	0.088566	0.355262	1.9555	0.928945	0.634333	0.271513	0.344369	1.962	0.811855	0.458567	0.660004	0.461672	1.66609	0.531107	cDNA|expressed protein	K06228|1|0.0|2581|osa:4352122|fused [EC:2.7.11.1]	GO:0044444//cytoplasmic part	GO:0004672//protein kinase activity;GO:0032559	GO:0006464//cellular protein modification process;GO:0007349//cellularization	gi|115488392|ref|NP_001066683.1|/0/Os12g0433500 [Oryza sativa Japonica Group]
LOC_Os01g64490.1		RD	6.08758	3.39914	1.61563	1.96355	1.85592	6.40482	1.47656	2.67668	1.73619	2.20395	6.23683	1.62494	1.76654	1.57261	1.65361	5.56011	1.69284	4.9734	2.42805	2.49743	cDNA|protein kinase domain containing protein, expressed	K08857|1|0.0|1159|bdi:100845374|NIMA (never in mitosis gene a)-related kinase [EC:2.7.11.1]	GO:0005881//cytoplasmic microtubule	GO:0004672//protein kinase activity;GO:0032559	GO:0006464//cellular protein modification process;GO:0008544//epidermis development	gi|75332122|sp|Q94CU5.1|NEK5_ORYSJ/0/RecName: Full=Serine/threonine-protein kinase Nek5; AltName: Full=NimA-related protein kinase 5; AltName: Full=OsNek5
LOC_Os02g37830.1		RD	1.68626	0.975931	0.63109	0.418097	1.05524	0.256976	1.83805	0.552967	0.468269	1.34952	0.614347	1.03305	0.268006	1.01796	0.891994	0.605617	0.684867	0.958128	0.943013	0.918525	cDNA|protein kinase domain containing protein, expressed	K08857|1|0.0|847|bdi:100822355|NIMA (never in mitosis gene a)-related kinase [EC:2.7.11.1]	-	GO:0004672//protein kinase activity;GO:0032559	GO:0006464//cellular protein modification process	gi|166234057|sp|Q6YY75.2|NEK6_ORYSJ/0/RecName: Full=Serine/threonine-protein kinase Nek6; AltName: Full=NimA-related protein kinase 6; AltName: Full=OsNek6
LOC_Os03g43590.1		RD	0.146028	0	0	0	0.0667794	0.352352	0.0756072	0.0758201	0.19262	0.475814	0.722025	0.0772617	0	0	0	0.427058	0.0704292	0	0	0.302264	cDNA|LSTK-1-like kinase, putative, expressed	K08857|1|0.0|796|osa:4333522|NIMA (never in mitosis gene a)-related kinase [EC:2.7.11.1]	-	GO:0000166//nucleotide binding;GO:0004672//protein kinase activity	-	gi|122246883|sp|Q10GB1.1|NEK1_ORYSJ/0/RecName: Full=Serine/threonine-protein kinase Nek1; AltName: Full=NimA-related protein kinase 1; AltName: Full=OsNek1
LOC_Os05g36960.1		RD	1.67804	0.636288	1.29315	1.09036	0.582148	1.50789	1.25829	1.20174	0.712371	0.565622	0.801084	0.673527	0.524204	0.276536	0.581562	0.958921	1.06048	1.49923	0.666061	0.239544	cDNA|protein kinase, putative, expressed	K08857|1|0.0|1673|osa:4338922|NIMA (never in mitosis gene a)-related kinase [EC:2.7.11.1]	-	GO:0005488//binding	GO:0009987//cellular process	gi|115464139|ref|NP_001055669.1|/0/Os05g0440800 [Oryza sativa Japonica Group]
LOC_Os07g08000.1		RD	0.260425	0.173559	0.0881826	0	0.476374	0.251352	0.359565	0.270433	0.229011	0.282853	0.429216	0	0	0.0829733	0.387766	0.169247	0.33494	0.562296	0.153729	0.449211	cDNA|expressed protein	K08857|1|0.0|1176|osa:4342542|NIMA (never in mitosis gene a)-related kinase [EC:2.7.11.1]	-	GO:0004672//protein kinase activity;GO:0004674//protein serine/threonine kinase activity;GO:0032559	GO:0006464//cellular protein modification process	gi|115470847|ref|NP_001059022.1|/0/Os07g0176600 [Oryza sativa Japonica Group]
LOC_Os12g41180.1		RD	0.076854	6.29993	11.2422	1.81027	1.05437	0.0741765	5.09333	5.10768	1.55442	1.08515	0	14.9638	6.34355	1.10188	0.944077	0	3.18772	7.96508	2.17762	1.51126	cDNA|LSTK-1-like kinase, putative, expressed	K08857|1|0.0|790|sbi:SORBI_01g013950|NIMA (never in mitosis gene a)-related kinase [EC:2.7.11.1]	-	GO:0004672//protein kinase activity;GO:0032559	GO:0006464//cellular protein modification process	gi|115489464|ref|NP_001067219.1|/0/Os12g0604700 [Oryza sativa Japonica Group]
LOC_Os01g15480.1		non-RD	0.893813	0.365529	0.288898	0.880416	0.26011	0.3137	0.126212	0.168757	0.714541	0.485395	0.522291	0.429914	0.449851	0.427163	0.181481	0.475263	0.0391895	0.57019	0.431689	0.336383	cDNA|EMB3013, putative, expressed	K06228|1|3e-47|189|bdi:100843914|fused [EC:2.7.11.1]	-	GO:0004672//protein kinase activity;GO:0004674//protein serine/threonine kinase activity;GO:0015631//tubulin binding;GO:0032559	GO:0000911//cytokinesis by cell plate formation;GO:0006464//cellular protein modification process;GO:0007349//cellularization	gi|115435762|ref|NP_001042639.1|/0/Os01g0259400 [Oryza sativa Japonica Group]
LOC_Os03g53880.1		non-RD	0	0.0653985	0.33228	0.30819	0.119668	0.0631412	0.0677436	0.271737	0.172587	0.284218	0.064693	0.207678	0.131703	0.250121	0.0730568	0.0637737	0.0631042	0.0706261	0.17378	0.0677068	cDNA|serine/threonine-protein kinase TOUSLED, putative, expressed	K08864|1|0.0|1146|osa:4334117|tousled-like kinase [EC:2.7.11.1]	GO:0043231//intracellular membrane-bounded organelle	GO:0004672//protein kinase activity;GO:0032559	GO:0006464//cellular protein modification process	gi|115455355|ref|NP_001051278.1|/0/Os03g0749800 [Oryza sativa Japonica Group]
LOC_Os03g53880.2		non-RD	0	0	0	0	0	0	0	0.0651074	0	0	0	0	0	0	0	0	0	0	0	0	cDNA|serine/threonine-protein kinase TOUSLED, putative, expressed	K08864|1|0.0|977|osa:4334117|tousled-like kinase [EC:2.7.11.1]	GO:0043231//intracellular membrane-bounded organelle	GO:0004672//protein kinase activity;GO:0032559	GO:0006464//cellular protein modification process	gi|115455355|ref|NP_001051278.1|/0/Os03g0749800 [Oryza sativa Japonica Group]
LOC_Os03g53880.3			0	0	0	0	0	0	0	0	0	0	0	0	0	0	0.103654	0	0	0	0	0	cDNA|serine/threonine-protein kinase TOUSLED, putative, expressed	K08864|1|0.0|765|osa:4334117|tousled-like kinase [EC:2.7.11.1]	GO:0043231//intracellular membrane-bounded organelle	GO:0004672//protein kinase activity;GO:0032559	GO:0006464//cellular protein modification process	gi|108711096|gb|ABF98891.1|/0/tousled-like kinase 2, putative, expressed [Oryza sativa Japonica Group]
LOC_Os03g49750.1		non-RD	0.520211	0.0650047	0.0660558	0	0.237895	0.125522	0	0.202576	0.0571824	0.494386	0.19291	0.0688092	0.0654548	0.0621536	0.0726169	0.126779	0.188172	0.210602	0.115156	0.269196	cDNA|protein kinase family protein, putative, expressed	K08866|1|0.0|1363|osa:4333851|serine/threonine-protein kinase TTK/MPS1 [EC:2.7.12.1]	-	GO:0004672//protein kinase activity;GO:0032559	GO:0006464//cellular protein modification process	gi|115454845|ref|NP_001051023.1|/0/Os03g0704400 [Oryza sativa Japonica Group]
LOC_Os02g04240.1		non-RD	0.36707	1.83474	1.02543	0.605234	0.335726	0	0.950266	0.190588	0.564885	0.498354	0	3.01029	2.12456	1.49113	0.307439	0.178916	0.708149	1.08977	0.568791	0.664824	cDNA|wee1-like protein kinase, putative, expressed	K06632|1|0.0|714|sbi:SORBI_04g002840|wee1-like protein kinase [EC:2.7.11.1]	-	GO:0000166//nucleotide binding;GO:0004672//protein kinase activity	GO:0007165//signal transduction;GO:0022402//cell cycle process;GO:0044238//primary metabolic process;GO:0044260	gi|75325486|sp|Q6Z829.1|WEE1_ORYSJ/0/RecName: Full=Wee1-like protein kinase
LOC_Os01g18150.1	MEK_ste7_MAP2K		0	0	0	0.663502	0.966123	0	0	0	0.309634	2.2946	0	0	0	0.168276	2.16265	0.171623	0.169821	0	2.96186	3.46194	cDNA|STE_MEK_ste7_MAP2K.1 - STE kinases include homologs to sterile 7, sterile 11 and sterile 20 from yeast, expressed	K13413|1|6e-23|106|vvi:100258699|mitogen-activated protein kinase kinase 4/5, plant [EC:2.7.12.2]	-	-	-	gi|13486728|dbj|BAB39963.1|/6.96525e-169/OSJNBa0004B13.17 [Oryza sativa Japonica Group]
LOC_Os01g32660.3	MEK_ste7_MAP2K	RD	0.142495	0.427344	0.144751	0.402771	0.390983	0.412593	0	0.295943	0.125307	0.464302	0.140911	0.452355	0.573737	0.408601	0.636516	0	0.824703	0.153834	1.13556	0.442427	cDNA|STE_MEK_ste7_MAP2K.2 - STE kinases include homologs to sterile 7, sterile 11 and sterile 20 from yeast, expressed	K04368|1|1e-166|584|zma:542356|mitogen-activated protein kinase kinase 1 [EC:2.7.12.2]	-	GO:0004672//protein kinase activity;GO:0004712//protein serine/threonine/tyrosine kinase activity;GO:0032559	GO:0006464//cellular protein modification process	gi|115436904|ref|NP_001043164.1|/8.59494e-176/Os01g0510100 [Oryza sativa Japonica Group]
LOC_Os01g32660.4	MEK_ste7_MAP2K	RD	0	0	0	0.100343	0.0974064	0.10279	0.110283	0	0.187308	0.347018	0	0.225393	0	0.101796	0.118932	0	0.20546	0	0.0943013	0.110223	cDNA|STE_MEK_ste7_MAP2K.2 - STE kinases include homologs to sterile 7, sterile 11 and sterile 20 from yeast, expressed	K04368|1|0.0|588|sbi:SORBI_03g033190|mitogen-activated protein kinase kinase 1 [EC:2.7.12.2]	-	GO:0004672//protein kinase activity;GO:0004712//protein serine/threonine/tyrosine kinase activity;GO:0032559	GO:0006464//cellular protein modification process	gi|115436904|ref|NP_001043164.1|/0/Os01g0510100 [Oryza sativa Japonica Group]
LOC_Os01g32660.5	MEK_ste7_MAP2K	RD	0	0.171038	0	0.0806014	0	0.0825671	0.177171	0	0.0752281	0.18583	0.0845964	0.0905241	0	0.163536	0.0955334	0.0833942	0	0.0923548	0	0.0885374	cDNA|STE_MEK_ste7_MAP2K.2 - STE kinases include homologs to sterile 7, sterile 11 and sterile 20 from yeast, expressed	K04368|1|8e-178|622|sbi:SORBI_03g033190|mitogen-activated protein kinase kinase 1 [EC:2.7.12.2]	-	GO:0004672//protein kinase activity;GO:0004712//protein serine/threonine/tyrosine kinase activity;GO:0032559	GO:0006464//cellular protein modification process	gi|115436904|ref|NP_001043164.1|/0/Os01g0510100 [Oryza sativa Japonica Group]
LOC_Os01g42400.1	MEK_ste7_MAP2K	non-RD	0	0.724224	0.210267	0.0975114	0	0	0.643023	0.429889	0.0910107	1.3489	0	0.547579	0.104177	0.0989229	0.115576	0	0.698816	0.223461	0.09164	0	cDNA|STE_MEK_ste7_MAP2K.3 - STE kinases include homologs to sterile 7, sterile 11 and sterile 20 from yeast, expressed	K13413|1|2e-35|149|rcu:RCOM_0727440|mitogen-activated protein kinase kinase 4/5, plant [EC:2.7.12.2];K12662|4|2e-33|142|zma:100279862|U4/U6 small nuclear ribonucleoprotein PRP4	-	GO:0005488//binding	-	gi|218188637|gb|EEC71064.1|/0/hypothetical protein OsI_02814 [Oryza sativa Indica Group]
LOC_Os02g46760.1	MEK_ste7_MAP2K	non-RD	0	0	0	0	0	0	0	0	0	0	0	0	0	0	0	0.185212	0.183267	0	0	0	cDNA|STE_MEK_ste7_MAP2K.4 - STE kinases include homologs to sterile 7, sterile 11 and sterile 20 from yeast, expressed	K13413|1|9e-42|169|zma:100281486|mitogen-activated protein kinase kinase 4/5, plant [EC:2.7.12.2]	-	GO:0004672//protein kinase activity	-	gi|41053004|dbj|BAD07913.1|/5.09477e-179/putative MAP kinase kinase [Oryza sativa Japonica Group]
LOC_Os02g54600.1	MEK_ste7_MAP2K	RD	479.293	201.637	85.4877	106.661	58.8143	399.432	184.78	104.459	123.097	131.153	1116.21	125.043	119.676	76.9789	54.3784	1627.74	204.535	63.2839	86.5992	53.3922	cDNA|STE_MEK_ste7_MAP2K.5 - STE kinases include homologs to sterile 7, sterile 11 and sterile 20 from yeast, expressed	K13413|1|2e-180|630|osa:4330957|mitogen-activated protein kinase kinase 4/5, plant [EC:2.7.12.2]	GO:0043231//intracellular membrane-bounded organelle	GO:0004672//protein kinase activity;GO:0032559	GO:0006464//cellular protein modification process;GO:0006950//response to stress;GO:0012501//programmed cell death	gi|115449123|ref|NP_001048341.1|/2.29492e-179/Os02g0787300 [Oryza sativa Japonica Group]
LOC_Os03g12390.1	MEK_ste7_MAP2K	RD	29.0531	212.816	344.491	84.7498	68.5771	19.1021	112.588	208.289	66.7161	84.1931	83.0538	195.199	301.512	90.7058	90.391	82.4919	156.766	184.902	75.715	42.2797	cDNA|STE_MEK_ste7_MAP2K.6 - STE kinases include homologs to sterile 7, sterile 11 and sterile 20 from yeast, expressed	K13413|1|7e-49|193|sbi:SORBI_04g035370|mitogen-activated protein kinase kinase 4/5, plant [EC:2.7.12.2]	GO:0043231//intracellular membrane-bounded organelle	GO:0000166//nucleotide binding;GO:0004672//protein kinase activity	-	gi|115451659|ref|NP_001049430.1|/8.06986e-148/Os03g0225100 [Oryza sativa Japonica Group]
LOC_Os03g50550.1	MEK_ste7_MAP2K	RD	0	0	0	0	0	0	0	0	0	0	0.185167	0	0	0	0	0	0	0	0	0	cDNA|STE_MEK_ste7_MAP2K.7 - STE kinases include homologs to sterile 7, sterile 11 and sterile 20 from yeast, expressed	K13413|1|3e-50|197|osa:4330957|mitogen-activated protein kinase kinase 4/5, plant [EC:2.7.12.2]	-	-	-	gi|108710740|gb|ABF98535.1|/3.07019e-163/Protein kinase domain containing protein [Oryza sativa Japonica Group]
LOC_Os06g05520.1	MEK_ste7_MAP2K	RD	36.6229	96.7122	66.9141	73.2506	55.5592	51.2712	118.948	61.6532	109.256	60.9551	66.2513	95.7592	51.7105	68.5763	70.0707	59.4612	104.291	89.8693	69.172	64.5513	cDNA|OsMKK1 - putative MAPKK based on amino acid sequence homology, expressed	K04368|1|0.0|709|osa:4340126|mitogen-activated protein kinase kinase 1 [EC:2.7.12.2]	-	GO:0004672//protein kinase activity;GO:0032559	GO:0006464//cellular protein modification process	gi|115466414|ref|NP_001056806.1|/0/Os06g0147800 [Oryza sativa Japonica Group]
LOC_Os06g09180.1	MEK_ste7_MAP2K	RD	44.3498	153.719	110.907	93.0474	53.5295	45.0269	107.032	83.9293	94.9427	45.6688	37.8654	134.635	142.708	57.5631	44.3847	44.651	116.3	60.1757	56.3295	43.6425	cDNA|OsMKK5 - putative MAPKK based on amino acid sequence homology, expressed	K13413|1|5e-131|466|osa:4330957|mitogen-activated protein kinase kinase 4/5, plant [EC:2.7.12.2]	GO:0043231//intracellular membrane-bounded organelle	GO:0004672//protein kinase activity;GO:0032559	GO:0006464//cellular protein modification process;GO:0006950//response to stress;GO:0012501//programmed cell death	gi|51091112|dbj|BAD35809.1|/1.60336e-154/putative MAP kinase kinase [Oryza sativa Japonica Group]
LOC_Os06g09190.1	MEK_ste7_MAP2K	non-RD	0	0	0	0.137689	1.20293	0	1.96726	0.303508	0	3.65065	0	0.309279	0	0	1.14238	0.14246	1.12771	0.157767	0.258797	3.02492	cDNA|mitogen-activated protein kinase kinase 5, putative, expressed	K13413|1|7e-63|239|osa:4330957|mitogen-activated protein kinase kinase 4/5, plant [EC:2.7.12.2]	GO:0043231//intracellular membrane-bounded organelle	-	-	gi|297605346|ref|NP_001057029.2|/1.81448e-153/Os06g0191500 [Oryza sativa Japonica Group]
LOC_Os06g27890.2	MEK_ste7_MAP2K	RD	0.17027	0.170214	0.0864831	0.0802131	0.0778654	0	0	0	0	0	0	0.0900879	0	0	0.0950731	0	0.0821211	0	0	0	cDNA|STE_MEK_ste7_MAP2K.8 - STE kinases include homologs to sterile 7, sterile 11 and sterile 20 from yeast, expressed	K04368|1|1e-68|259|aly:ARALYDRAFT_495747|mitogen-activated protein kinase kinase 1 [EC:2.7.12.2]	-	GO:0004672//protein kinase activity;GO:0004712//protein serine/threonine/tyrosine kinase activity;GO:0032559	GO:0002218//activation of innate immune response;GO:0006464//cellular protein modification process;GO:0051707//response to other organism	gi|222635575|gb|EEE65707.1|/0/hypothetical protein OsJ_21342 [Oryza sativa Japonica Group]
LOC_Os06g27890.4	MEK_ste7_MAP2K	RD	0.0622561	0.248942	0.0632418	0.234627	0.2847	0	0.709138	0.193946	0.383225	0.135236	0.61564	0.527023	0.187999	0.119012	0.139047	0.242757	0.120104	0.336051	0.11025	0.193296	cDNA|STE_MEK_ste7_MAP2K.8 - STE kinases include homologs to sterile 7, sterile 11 and sterile 20 from yeast, expressed	K04368|1|4e-68|258|aly:ARALYDRAFT_495747|mitogen-activated protein kinase kinase 1 [EC:2.7.12.2]	-	GO:0004672//protein kinase activity;GO:0004712//protein serine/threonine/tyrosine kinase activity;GO:0032559	GO:0002218//activation of innate immune response;GO:0006464//cellular protein modification process;GO:0051707//response to other organism	gi|222635575|gb|EEE65707.1|/0/hypothetical protein OsJ_21342 [Oryza sativa Japonica Group]
LOC_Os01g50370.1	MEKK_ste11_MAP3K	non-RD	33.5363	0.856482	4.22732	4.61276	10.1869	23.8625	1.14068	2.54198	3.01367	140.115	18.0342	0.518062	3.44965	4.32856	17.3587	9.18722	1.06256	1.98202	7.15277	20.3944	cDNA|STE_MEKK_ste11_MAP3K.4 - STE kinases include homologs to sterile 7, sterile 11 and sterile 20 from yeast, expressed	K11228|1|3e-41|167|ota:Ot13g01170|mitogen-activated protein kinase kinase kinase [EC:2.7.11.1];K13414|2|2e-34|145|sbi:SORBI_01g040360|mitogen-activated protein kinase kinase kinase 1, plant [EC:2.7.11.25]	GO:0043231//intracellular membrane-bounded organelle	-	-	gi|204305884|gb|ACH99692.1|/0/NPKL1 [Oryza sativa Japonica Group]
*LOC_Os01g50400.1	MEKK_ste11_MAP3K	non-RD	6.26062	1.84911	12.864	5.63054	14.5753	2.33461	3.38882	5.46693	3.00295	268.437	1.82916	4.81806	28.072	14.1441	46.2387	0.554822	3.15673	2.15053	14.3627	48.5957	cDNA|STE_MEKK_ste11_MAP3K.5 - STE kinases include homologs to sterile 7, sterile 11 and sterile 20 from yeast, expressed	K11228|1|2e-42|171|ota:Ot13g01170|mitogen-activated protein kinase kinase kinase [EC:2.7.11.1];K13414|2|4e-37|154|ath:AT4G08500|mitogen-activated protein kinase kinase kinase 1, plant [EC:2.7.11.25]	GO:0043231//intracellular membrane-bounded organelle	-	-	gi|125571704|gb|EAZ13219.1|/0/hypothetical protein OsJ_03139 [Oryza sativa Japonica Group]
LOC_Os01g50410.1	MEKK_ste11_MAP3K	non-RD	40.1341	1.86275	24.6073	68.0647	90.5876	32.9255	6.23391	12.8006	42.6035	1462.93	8.22107	10.3139	41.6971	86.0384	161.989	4.47131	10.3696	6.18968	78.308	153.093	cDNA|STE_MEKK_ste11_MAP3K.6 - STE kinases include homologs to sterile 7, sterile 11 and sterile 20 from yeast, expressed	K11228|1|3e-42|171|ota:Ot13g01170|mitogen-activated protein kinase kinase kinase [EC:2.7.11.1];K13414|2|2e-33|142|aly:ARALYDRAFT_489755|mitogen-activated protein kinase kinase kinase 1, plant [EC:2.7.11.25];K13413|4|8e-33|139|rcu:RCOM_0727440|mitogen-activated protein kinase kinase 4/5, plant [EC:2.7.12.2]	GO:0043231//intracellular membrane-bounded organelle	GO:0000166//nucleotide binding;GO:0004672//protein kinase activity	-	gi|125527388|gb|EAY75502.1|/0/hypothetical protein OsI_03401 [Oryza sativa Indica Group]
LOC_Os01g50420.1	MEKK_ste11_MAP3K	non-RD	12.6348	0.236086	3.59856	24.3649	42.4437	13.9042	0.855932	3.43337	20.56	678.453	2.80247	0.749711	4.04126	40.2931	149.932	1.61154	5.58119	2.29462	39.5223	175.86	cDNA|STE_MEKK_ste11_MAP3K.7 - STE kinases include homologs to sterile 7, sterile 11 and sterile 20 from yeast, expressed	K11228|1|1e-39|162|ota:Ot13g01170|mitogen-activated protein kinase kinase kinase [EC:2.7.11.1];K13414|2|8e-35|146|aly:ARALYDRAFT_489755|mitogen-activated protein kinase kinase kinase 1, plant [EC:2.7.11.25]	GO:0043231//intracellular membrane-bounded organelle	GO:0000166//nucleotide binding;GO:0004672//protein kinase activity	-	gi|222619117|gb|EEE55249.1|/0/hypothetical protein OsJ_03142 [Oryza sativa Japonica Group]
LOC_Os02g21700.1	MEKK_ste11_MAP3K	non-RD	17.8441	0	0.418307	12.8033	11.0476	15.5002	0	0.285075	12.674	37.5691	3.39341	0	1.38167	46.0507	42.7666	4.28184	0.132403	0.29637	38.6496	26.9914	cDNA|STE_MEKK_ste11_MAP3K.8 - STE kinases include homologs to sterile 7, sterile 11 and sterile 20 from yeast, expressed	K11228|1|6e-39|160|ota:Ot13g01170|mitogen-activated protein kinase kinase kinase [EC:2.7.11.1];K13414|2|4e-29|127|aly:ARALYDRAFT_489755|mitogen-activated protein kinase kinase kinase 1, plant [EC:2.7.11.25];K08839|3|6e-29|127|olu:OSTLU_35807|serine/threonine kinase 25 [EC:2.7.11.22]	GO:0043231//intracellular membrane-bounded organelle	-	-	gi|46390483|dbj|BAD15943.1|/0/protein kinase-like [Oryza sativa Japonica Group]
LOC_Os02g35010.1	MEKK_ste11_MAP3K	RD	38.858	6.92872	5.01842	21.5361	25.6939	42.2012	10.0022	7.50366	19.3872	41.2435	22.9681	12.8739	9.05486	19.0288	22.1498	26.8107	7.11238	8.51738	12.6659	29.3799	cDNA|STE_MEKK_ste11_MAP3K.9 - STE kinases include homologs to sterile 7, sterile 11 and sterile 20 from yeast, expressed	K11228|1|5e-72|271|ota:Ot13g01170|mitogen-activated protein kinase kinase kinase [EC:2.7.11.1];K13414|2|9e-69|260|sbi:SORBI_01g040360|mitogen-activated protein kinase kinase kinase 1, plant [EC:2.7.11.25]	GO:0043231//intracellular membrane-bounded organelle	GO:0004672//protein kinase activity;GO:0032559	GO:0006464//cellular protein modification process	gi|297599421|ref|NP_001047125.2|/0/Os02g0555900 [Oryza sativa Japonica Group]
LOC_Os02g44642.1	MEKK_ste11_MAP3K	RD	7.60486	9.61928	9.03908	7.89632	7.42863	5.14294	9.80349	8.05828	4.36735	7.75411	5.83208	10.5107	8.12364	6.92276	6.81717	5.69877	8.03425	11.7286	6.82536	6.9069	cDNA|STE_MEKK_ste11_MAP3K.10 - STE kinases include homologs to sterile 7, sterile 11 and sterile 20 from yeast, expressed	K11228|1|3e-76|285|ota:Ot13g01170|mitogen-activated protein kinase kinase kinase [EC:2.7.11.1];K13414|2|4e-70|265|pop:POPTR_1071643|mitogen-activated protein kinase kinase kinase 1, plant [EC:2.7.11.25]	-	GO:0004672//protein kinase activity;GO:0032559	GO:0006464//cellular protein modification process	gi|115447787|ref|NP_001047673.1|/0/Os02g0666300 [Oryza sativa Japonica Group]
LOC_Os02g53040.1	MEKK_ste11_MAP3K		7.46732	14.7164	6.93536	7.43763	4.48807	6.58942	17.2325	5.53878	5.06563	5.09798	14.7686	15.8035	8.80507	2.03927	3.09734	11.855	18.7277	6.90988	1.88913	6.84508	cDNA|STE_MEKK_ste11_MAP3K.11 - STE kinases include homologs to sterile 7, sterile 11 and sterile 20 from yeast, expressed	K13414|1|7e-37|152|sbi:SORBI_01g040360|mitogen-activated protein kinase kinase kinase 1, plant [EC:2.7.11.25]	-	GO:0004672//protein kinase activity;GO:0032559	GO:0006464//cellular protein modification process	gi|222623740|gb|EEE57872.1|/5.5397e-62/hypothetical protein OsJ_08528 [Oryza sativa Japonica Group]
LOC_Os03g15570.1	MEKK_ste11_MAP3K	RD	94.6975	13.9515	10.4659	20.378	15.1703	108.959	14.9815	11.8368	29.3645	61.823	29.1917	19.4073	11.2532	13.1301	13.7901	35.4013	17.4091	10.5704	14.8808	19.662	cDNA|STE_MEKK_ste11_MAP3K.12 - STE kinases include homologs to sterile 7, sterile 11 and sterile 20 from yeast, expressed	K13414|1|0.0|645|zma:100272734|mitogen-activated protein kinase kinase kinase 1, plant [EC:2.7.11.25]	-	-	-	gi|29893593|gb|AAP06847.1|/0/unknown protein [Oryza sativa Japonica Group]
LOC_Os03g18170.1	MEKK_ste11_MAP3K	non-RD	14.4254	1.77096	7.84108	38.1513	17.823	8.7934	1.96549	7.6213	27.8187	122.868	7.50793	1.339	2.8022	8.34546	5.22846	6.66111	1.34265	2.45895	4.70586	2.61923	cDNA|STE_MEKK_ste11_MAP3K.13 - STE kinases include homologs to sterile 7, sterile 11 and sterile 20 from yeast, expressed	K13414|1|1e-29|129|aly:ARALYDRAFT_489755|mitogen-activated protein kinase kinase kinase 1, plant [EC:2.7.11.25];K11228|3|2e-28|125|ota:Ot13g01170|mitogen-activated protein kinase kinase kinase [EC:2.7.11.1]	-	GO:0016301//kinase activity	-	gi|108707610|gb|ABF95405.1|/0/Protein kinase domain containing protein, expressed [Oryza sativa Japonica Group]
LOC_Os03g49640.1	MEKK_ste11_MAP3K	RD	2.14513	1.07221	0.933895	0.577458	1.47146	1.77462	0.713991	0.397779	1.01055	1.41456	2.12128	1.70244	1.61945	1.17163	1.36887	1.04557	0.369496	1.65416	0.949704	0.555025	cDNA|STE_MEKK_ste11_MAP3K.14 - STE kinases include homologs to sterile 7, sterile 11 and sterile 20 from yeast, expressed	K13414|1|0.0|751|sbi:SORBI_01g010800|mitogen-activated protein kinase kinase kinase 1, plant [EC:2.7.11.25]	-	GO:0000166//nucleotide binding;GO:0004672//protein kinase activity	-	gi|115454833|ref|NP_001051017.1|/0/Os03g0703400 [Oryza sativa Japonica Group]
LOC_Os03g49640.2	MEKK_ste11_MAP3K	RD	1.32974	0	0.225132	0.348017	0.675662	0.499106	0.535486	0.0767134	0.519706	1.36402	0.803585	0.312688	0.0743612	0.494276	0.412489	0.43209	0.142518	0.159506	0.588711	0.305826	cDNA|STE_MEKK_ste11_MAP3K.14 - STE kinases include homologs to sterile 7, sterile 11 and sterile 20 from yeast, expressed	K13414|1|0.0|751|sbi:SORBI_01g010800|mitogen-activated protein kinase kinase kinase 1, plant [EC:2.7.11.25]	-	GO:0000166//nucleotide binding;GO:0004672//protein kinase activity	-	gi|115454833|ref|NP_001051017.1|/0/Os03g0703400 [Oryza sativa Japonica Group]
LOC_Os03g55560.1	MEKK_ste11_MAP3K	RD	3.30528	3.04503	1.71173	2.25931	2.31174	2.50207	2.416	1.5479	2.50764	2.46369	2.81992	3.15467	2.60946	1.30087	1.73699	1.89535	2.25054	1.0495	2.0085	2.14639	cDNA|STE_MEKK_ste11_MAP3K.15 - STE kinases include homologs to sterile 7, sterile 11 and sterile 20 from yeast, expressed	K13414|1|7e-65|247|pop:POPTR_1071643|mitogen-activated protein kinase kinase kinase 1, plant [EC:2.7.11.25];K11228|3|8e-64|244|ota:Ot13g01170|mitogen-activated protein kinase kinase kinase [EC:2.7.11.1]	GO:0016020//membrane;GO:0043231//intracellular membrane-bounded organelle	GO:0000166//nucleotide binding;GO:0004672//protein kinase activity	-	gi|115455533|ref|NP_001051367.1|/0/Os03g0764300 [Oryza sativa Japonica Group]
LOC_Os03g55560.2	MEKK_ste11_MAP3K	RD	0.0666085	0.0665864	0	0.0627575	0.304604	0	0.137948	0	0	0.14469	0.065868	0.0704835	0.134095	0.0636659	0.0743838	0.064932	0	0	0	0	cDNA|STE_MEKK_ste11_MAP3K.15 - STE kinases include homologs to sterile 7, sterile 11 and sterile 20 from yeast, expressed	K13414|1|7e-65|247|pop:POPTR_1071643|mitogen-activated protein kinase kinase kinase 1, plant [EC:2.7.11.25];K11228|3|8e-64|244|ota:Ot13g01170|mitogen-activated protein kinase kinase kinase [EC:2.7.11.1]	GO:0016020//membrane;GO:0043231//intracellular membrane-bounded organelle	GO:0000166//nucleotide binding;GO:0004672//protein kinase activity	-	gi|115455533|ref|NP_001051367.1|/0/Os03g0764300 [Oryza sativa Japonica Group]
LOC_Os04g35700.1	MEKK_ste11_MAP3K	RD	26.7844	176.52	58.7356	48.402	27.1543	20.3117	179.254	74.3905	35.5171	39.4808	38.2584	146.436	65.619	40.5012	26.7457	27.768	128.429	61.0443	37.2057	33.5873	cDNA|STE_MEKK_ste11_MAP3K.16 - STE kinases include homologs to sterile 7, sterile 11 and sterile 20 from yeast, expressed	K11228|1|1e-70|266|ota:Ot13g01170|mitogen-activated protein kinase kinase kinase [EC:2.7.11.1];K13414|2|7e-64|244|pop:POPTR_1078383|mitogen-activated protein kinase kinase kinase 1, plant [EC:2.7.11.25]	GO:0043231//intracellular membrane-bounded organelle	-	-	gi|115458518|ref|NP_001052859.1|/0/Os04g0437600 [Oryza sativa Japonica Group]
LOC_Os04g35700.2	MEKK_ste11_MAP3K	RD	0	0	0	0.179009	0.086885	0	0	0.0986476	0	0.103178	0	0.100523	0	0	0	0	0.0916336	0	0	0	cDNA|STE_MEKK_ste11_MAP3K.16 - STE kinases include homologs to sterile 7, sterile 11 and sterile 20 from yeast, expressed	K11228|1|9e-71|266|ota:Ot13g01170|mitogen-activated protein kinase kinase kinase [EC:2.7.11.1];K13414|2|5e-64|244|pop:POPTR_1078383|mitogen-activated protein kinase kinase kinase 1, plant [EC:2.7.11.25]	GO:0043231//intracellular membrane-bounded organelle	GO:0000166//nucleotide binding;GO:0004672//protein kinase activity	-	gi|38344069|emb|CAD40821.2|/0/OSJNBa0006B20.13 [Oryza sativa Japonica Group]
LOC_Os04g47240.1	MEKK_ste11_MAP3K	RD	0.48086	0.57684	0.830405	0.7702	0.351839	0.232054	0.7967	0.798943	1.14171	0.522273	0.475514	0.610601	0.580834	0.781349	0.644389	0.234379	0.463836	0.934424	0.510935	0.497667	cDNA|STE_MEKK_ste11_MAP3K.17 - STE kinases include homologs to sterile 7, sterile 11 and sterile 20 from yeast, expressed	K11228|1|6e-75|281|ota:Ot13g01170|mitogen-activated protein kinase kinase kinase [EC:2.7.11.1];K13414|2|8e-70|264|pop:POPTR_1071643|mitogen-activated protein kinase kinase kinase 1, plant [EC:2.7.11.25]	-	GO:0000166//nucleotide binding;GO:0004672//protein kinase activity	-	gi|115459884|ref|NP_001053542.1|/0/Os04g0559800 [Oryza sativa Japonica Group]
LOC_Os04g47240.2	MEKK_ste11_MAP3K	RD	0.0447533	0	0	0	0	0	0	0	0.0393549	0	0	0	0	0	0	0	0	0	0	0.0463175	cDNA|STE_MEKK_ste11_MAP3K.17 - STE kinases include homologs to sterile 7, sterile 11 and sterile 20 from yeast, expressed	K11228|1|7e-75|281|ota:Ot13g01170|mitogen-activated protein kinase kinase kinase [EC:2.7.11.1];K13414|2|8e-70|264|pop:POPTR_1071643|mitogen-activated protein kinase kinase kinase 1, plant [EC:2.7.11.25]	-	GO:0000166//nucleotide binding;GO:0004672//protein kinase activity	-	gi|115459884|ref|NP_001053542.1|/0/Os04g0559800 [Oryza sativa Japonica Group]
LOC_Os04g47240.3	MEKK_ste11_MAP3K	RD	0	0.0418929	0.0425703	0	0.0383283	0	0.0433951	0.0435173	0	0	0.0414409	0.0443447	0	0	0	0	0	0.0452415	0.0371065	0	cDNA|STE_MEKK_ste11_MAP3K.17 - STE kinases include homologs to sterile 7, sterile 11 and sterile 20 from yeast, expressed	K11228|1|7e-75|281|ota:Ot13g01170|mitogen-activated protein kinase kinase kinase [EC:2.7.11.1];K13414|2|9e-70|264|pop:POPTR_1071643|mitogen-activated protein kinase kinase kinase 1, plant [EC:2.7.11.25]	-	GO:0000166//nucleotide binding;GO:0004672//protein kinase activity	-	gi|115459884|ref|NP_001053542.1|/0/Os04g0559800 [Oryza sativa Japonica Group]
LOC_Os04g56530.1	MEKK_ste11_MAP3K	RD	23.7029	34.4917	12.06	13.0499	11.3484	18.1823	32.9539	17.5507	12.5425	19.3865	77.941	28.7459	16.6391	12.5296	10.4038	87.2011	25.8857	22.1178	14.0892	11.1778	cDNA|STE_MEKK_ste11_MAP3K.1 - STE kinases include homologs to sterile 7, sterile 11 and sterile 20 from yeast, expressed	K11228|1|2e-55|217|ota:Ot13g01170|mitogen-activated protein kinase kinase kinase [EC:2.7.11.1];K13414|2|2e-52|207|vvi:100264291|mitogen-activated protein kinase kinase kinase 1, plant [EC:2.7.11.25]	GO:0016020//membrane;GO:0043231//intracellular membrane-bounded organelle;GO:0044444//cytoplasmic part	GO:0004672//protein kinase activity;GO:0004674//protein serine/threonine kinase activity;GO:0032559	GO:0006464//cellular protein modification process;GO:0016044//cellular membrane organization;GO:0048229//gametophyte development	gi|115461088|ref|NP_001054144.1|/0/Os04g0660500 [Oryza sativa Japonica Group]
LOC_Os05g46750.1	MEKK_ste11_MAP3K	non-RD	1.1607	0	0.214377	5.56736	14.1866	1.32394	0.546325	0.438291	4.82505	219.354	0.104345	0.111656	0.318639	8.77449	19.5606	0	0.101782	0	8.03507	32.1065	cDNA|STE_MEKK_ste11_MAP3K.18 - STE kinases include homologs to sterile 7, sterile 11 and sterile 20 from yeast, expressed	K11228|1|3e-37|155|ota:Ot13g01170|mitogen-activated protein kinase kinase kinase [EC:2.7.11.1];K13414|2|5e-31|134|aly:ARALYDRAFT_489755|mitogen-activated protein kinase kinase kinase 1, plant [EC:2.7.11.25]	GO:0043231//intracellular membrane-bounded organelle	-	-	gi|115465223|ref|NP_001056211.1|/0/Os05g0545300 [Oryza sativa Japonica Group]
LOC_Os05g46760.1	MEKK_ste11_MAP3K	non-RD	18.6282	0.821561	0.139141	15.0992	27.5607	18.3759	2.55306	0.853417	12.6472	408.221	3.11534	1.88423	0.827249	20.5546	104.472	1.86935	3.03883	0	17.9498	138.074	cDNA|STE_MEKK_ste11_MAP3K.19 - STE kinases include homologs to sterile 7, sterile 11 and sterile 20 from yeast, expressed	K11228|1|2e-43|175|ota:Ot13g01170|mitogen-activated protein kinase kinase kinase [EC:2.7.11.1];K13414|2|1e-35|149|aly:ARALYDRAFT_489755|mitogen-activated protein kinase kinase kinase 1, plant [EC:2.7.11.25]	GO:0043231//intracellular membrane-bounded organelle	-	-	gi|222632436|gb|EEE64568.1|/0/hypothetical protein OsJ_19420 [Oryza sativa Japonica Group]
LOC_Os07g02780.1	MEKK_ste11_MAP3K	RD	5.20908	0.650918	1.25674	3.06745	5.12159	6.66157	0.404555	1.08185	3.4928	4.59688	4.82922	0.48231	1.24531	2.42724	3.27214	5.71271	0.314041	1.89796	2.01792	4.24552	cDNA|STE_MEKK_ste11_MAP3K.20 - STE kinases include homologs to sterile 7, sterile 11 and sterile 20 from yeast, expressed	K13414|1|2e-67|256|pop:POPTR_1071643|mitogen-activated protein kinase kinase kinase 1, plant [EC:2.7.11.25]	GO:0016020//membrane;GO:0043231//intracellular membrane-bounded organelle	GO:0000166//nucleotide binding;GO:0004672//protein kinase activity	-	gi|115470339|ref|NP_001058768.1|/0/Os07g0119000 [Oryza sativa Japonica Group]
LOC_Os08g32600.1	MEKK_ste11_MAP3K	RD	0	0	0	0.202126	0.0654035	0.138037	0.0740494	0	0.251535	0.233005	0.14143	0	0.071981	0.0683507	0.0798572	0.0697099	0.0689781	0.231601	0.0633186	0.148018	cDNA|STE_MEKK_ste11_MAP3K.21 - STE kinases include homologs to sterile 7, sterile 11 and sterile 20 from yeast, expressed	K11228|1|2e-74|279|ota:Ot13g01170|mitogen-activated protein kinase kinase kinase [EC:2.7.11.1];K13414|2|2e-58|226|aly:ARALYDRAFT_489755|mitogen-activated protein kinase kinase kinase 1, plant [EC:2.7.11.25]	-	GO:0000166//nucleotide binding;GO:0004672//protein kinase activity	GO:0008152//metabolic process	gi|115476454|ref|NP_001061823.1|/0/Os08g0421800 [Oryza sativa Japonica Group]
LOC_Os09g21510.1	MEKK_ste11_MAP3K	RD	0.152622	0.0762855	0.155038	0	0.0697945	0	0.158042	0.0792434	0	0.165766	0.150925	0	0.153627	0	0	0.29756	0.0736091	0.494299	0.0675697	0	cDNA|STE_MEKK_ste11_MAP3K.2 - STE kinases include homologs to sterile 7, sterile 11 and sterile 20 from yeast, expressed	K11228|1|4e-68|258|ota:Ot13g01170|mitogen-activated protein kinase kinase kinase [EC:2.7.11.1];K13414|2|2e-52|206|aly:ARALYDRAFT_489755|mitogen-activated protein kinase kinase kinase 1, plant [EC:2.7.11.25]	-	GO:0004672//protein kinase activity;GO:0032559	GO:0006464//cellular protein modification process	gi|297609401|ref|NP_001063066.2|/0/Os09g0383300 [Oryza sativa Japonica Group]
LOC_Os11g10100.2	MEKK_ste11_MAP3K	RD	0.108462	0.216852	0.330537	0.204382	0	0.209367	0.449255	0.22526	0.190757	0.117803	0	0.229543	0	0.311011	0	0.211464	0.209244	0.117093	0.48019	0.112253	cDNA|STE_MEKK_ste11_MAP3K.3 - STE kinases include homologs to sterile 7, sterile 11 and sterile 20 from yeast, expressed	K11228|1|6e-71|266|ota:Ot13g01170|mitogen-activated protein kinase kinase kinase [EC:2.7.11.1];K13414|2|3e-69|261|sbi:SORBI_01g040360|mitogen-activated protein kinase kinase kinase 1, plant [EC:2.7.11.25]	-	GO:0004672//protein kinase activity;GO:0016628//oxidoreductase activity, acting on the CH-CH group of donors, NAD or NADP as acceptor;GO:0032559	GO:0006464//cellular protein modification process	gi|108864121|gb|ABG22410.1|/0/mitogen-activated kinase kinase kinase alpha, putative, expressed [Oryza sativa Japonica Group]
LOC_Os11g10100.3	MEKK_ste11_MAP3K	RD	1.63102	0.951114	1.58781	0.448212	0.932343	0.459142	1.05559	0.987994	0.478093	1.47624	1.00806	1.07869	1.9154	1.3641	0.531246	0.794986	0.852193	1.76081	1.4442	0.91435	cDNA|STE_MEKK_ste11_MAP3K.3 - STE kinases include homologs to sterile 7, sterile 11 and sterile 20 from yeast, expressed	K11228|1|1e-71|270|ota:Ot13g01170|mitogen-activated protein kinase kinase kinase [EC:2.7.11.1];K13414|2|6e-69|261|sbi:SORBI_01g040360|mitogen-activated protein kinase kinase kinase 1, plant [EC:2.7.11.25]	GO:0043231//intracellular membrane-bounded organelle	-	-	gi|115484641|ref|NP_001067464.1|/0/Os11g0207200 [Oryza sativa Japonica Group]
LOC_Os03g54780.1	PAK_Ste20_KHSh_GCKh_HPKh	RD	4.45699	12.0105	5.44619	9.67667	4.3718	4.23938	7.35769	6.03688	7.66831	10.0325	8.49551	9.15915	4.81146	7.34712	3.39031	7.17839	11.7761	6.83395	7.72133	4.81333	cDNA|STE_PAK_Ste20_KHSh_GCKh_HPKh.1 - STE kinases include homologs to sterile 7, sterile 11 and sterile 20 from yeast, expressed	K08839|1|4e-63|241|olu:OSTLU_35807|serine/threonine kinase 25 [EC:2.7.11.22];K08282|2|9e-55|214|olu:OSTLU_2417|non-specific serine/threonine protein kinase [EC:2.7.11.1];K08835|3|4e-52|205|ppp:PHYPADRAFT_119152|oxidative-stress responsive protein 1 [EC:2.7.11.1]	GO:0043231//intracellular membrane-bounded organelle;GO:0044427//chromosomal part	GO:0004672//protein kinase activity;GO:0032559	GO:0006464//cellular protein modification process	gi|115455419|ref|NP_001051310.1|/0/Os03g0755000 [Oryza sativa Japonica Group]
LOC_Os07g32400.1	PAK_Ste20_MST_like	RD	0.148483	0.148433	0.22625	0.489643	0.271607	0.214965	0.461267	0.0770943	0.130572	0.0806352	0	0.471362	0.224191	0.212884	0.33163	0.217118	0.0716128	0.320596	0.0657372	0.230508	cDNA|STE_PAK_Ste20_MST_like.1 - STE kinases include homologs to sterile 7, sterile 11 and sterile 20 from yeast, expressed	K08839|1|7e-64|244|olu:OSTLU_35807|serine/threonine kinase 25 [EC:2.7.11.22];K08282|2|3e-52|205|olu:OSTLU_2417|non-specific serine/threonine protein kinase [EC:2.7.11.1];K08835|3|4e-50|198|smo:SELMODRAFT_92988|oxidative-stress responsive protein 1 [EC:2.7.11.1];K13414|5|8e-41|167|aly:ARALYDRAFT_489755|mitogen-activated protein kinase kinase kinase 1, plant [EC:2.7.11.25]	GO:0015630//microtubule cytoskeleton	GO:0000166//nucleotide binding;GO:0004672//protein kinase activity	GO:0006970//response to osmotic stress	gi|222637106|gb|EEE67238.1|/0/hypothetical protein OsJ_24382 [Oryza sativa Japonica Group]
LOC_Os07g32400.2	PAK_Ste20_MST_like	RD	0	0	0	0.136662	0.0663309	0	0	0	0	0	0	0	0	0.0693198	0.0809895	0.0706984	0	0.0782948	0	0	cDNA|STE_PAK_Ste20_MST_like.1 - STE kinases include homologs to sterile 7, sterile 11 and sterile 20 from yeast, expressed	K08839|1|7e-64|244|olu:OSTLU_35807|serine/threonine kinase 25 [EC:2.7.11.22];K08282|2|3e-52|205|olu:OSTLU_2417|non-specific serine/threonine protein kinase [EC:2.7.11.1];K08835|3|4e-50|198|smo:SELMODRAFT_92988|oxidative-stress responsive protein 1 [EC:2.7.11.1];K13414|5|8e-41|167|aly:ARALYDRAFT_489755|mitogen-activated protein kinase kinase kinase 1, plant [EC:2.7.11.25]	GO:0015630//microtubule cytoskeleton	GO:0000166//nucleotide binding;GO:0004672//protein kinase activity	GO:0006970//response to osmotic stress	gi|222637106|gb|EEE67238.1|/0/hypothetical protein OsJ_24382 [Oryza sativa Japonica Group]
LOC_Os07g08750.1	PAK_Ste20_Slob_Wnk	RD	7.64267	7.56523	13.3961	8.40094	20.9702	7.95496	11.716	15.4837	9.88347	18.8804	15.1895	8.72158	12.2938	12.3183	16.4839	17.4571	13.9492	19.0902	19.3729	15.5094	cDNA|STE_PAK_Ste20_Slob_Wnk.1 - STE kinases include homologs to sterile 7, sterile 11 and sterile 20 from yeast, expressed	K12132|1|3e-145|514|osa:4343678|serine/threonine-protein kinase WNK1 [EC:2.7.11.1];K08867|5|3e-89|328|smo:SELMODRAFT_136322|WNK lysine deficient protein kinase [EC:2.7.11.1]	GO:0044464//cell part	GO:0016301//kinase activity	GO:0006464//cellular protein modification process;GO:0048511//rhythmic process	gi|115470927|ref|NP_001059062.1|/0/Os07g0185000 [Oryza sativa Japonica Group]
LOC_Os07g38530.1	PAK_Ste20_Slob_Wnk	RD	6.67687	5.80695	5.15476	10.0654	5.31285	5.47762	7.60539	6.03211	7.86776	4.71374	2.70708	5.8642	4.90623	6.44572	5.29395	3.25441	4.89477	6.77569	3.84284	4.97537	cDNA|STE_PAK_Ste20_Slob_Wnk.4 - STE kinases include homologs to sterile 7, sterile 11 and sterile 20 from yeast, expressed	K12132|1|0.0|1399|osa:4343678|serine/threonine-protein kinase WNK1 [EC:2.7.11.1];K08867|5|2e-149|528|smo:SELMODRAFT_134163|WNK lysine deficient protein kinase [EC:2.7.11.1]	-	GO:0004702//receptor signaling protein serine/threonine kinase activity;GO:0032559	GO:0006464//cellular protein modification process	gi|115472925|ref|NP_001060061.1|/0/Os07g0572800 [Oryza sativa Japonica Group]
LOC_Os07g39520.1	PAK_Ste20_Slob_Wnk	RD	55.0186	50.7388	65.0919	60.3727	82.1212	69.3025	159.606	62.1131	118.788	163.355	79.5686	109.249	54.4425	52.3334	93.5748	66.88	113.595	26.3186	52.8449	160.071	cDNA|STE_PAK_Ste20_Slob_Wnk.5 - STE kinases include homologs to sterile 7, sterile 11 and sterile 20 from yeast, expressed	K08867|1|1e-91|335|gmx:100301899|WNK lysine deficient protein kinase [EC:2.7.11.1];K12132|5|4e-87|320|aly:ARALYDRAFT_317356|serine/threonine-protein kinase WNK1 [EC:2.7.11.1]	-	GO:0004702//receptor signaling protein serine/threonine kinase activity;GO:0032559	GO:0006464//cellular protein modification process	gi|115473039|ref|NP_001060118.1|/1.72628e-168/Os07g0584100 [Oryza sativa Japonica Group]
LOC_Os11g02300.2	PAK_Ste20_Slob_Wnk	RD	0.58698	1.06355	0.819876	3.76761	1.879	0.424898	1.55755	0.647633	3.06478	3.06812	1.26974	1.78574	1.25555	0.631179	0.942279	1.18017	1.16778	0.594083	0.779615	0.98718	cDNA|CPuORF36 - conserved peptide uORF-containing transcript, expressed	K08867|1|1e-93|344|smo:SELMODRAFT_136322|WNK lysine deficient protein kinase [EC:2.7.11.1];K12132|4|1e-92|340|pop:POPTR_1096507|serine/threonine-protein kinase WNK1 [EC:2.7.11.1]	-	GO:0004672//protein kinase activity	GO:0006464//cellular protein modification process;GO:0009648//photoperiodism	gi|122238949|sp|Q2RBE3.2|WNK7_ORYSJ/0/RecName: Full=Probable serine/threonine-protein kinase WNK7; Short=OsWNK7; AltName: Full=Protein kinase with no lysine 7
LOC_Os12g02250.1	PAK_Ste20_Slob_Wnk	RD	46.3609	265.637	121.374	127.725	81.0301	47.6741	229.543	138.504	139.168	125.159	77.6493	202.46	154.781	70.8772	68.1718	78.5571	160.908	64.9864	80.9187	78.1893	cDNA|STE_PAK_Ste20_Slob_Wnk.3 - STE kinases include homologs to sterile 7, sterile 11 and sterile 20 from yeast, expressed	K08867|1|5e-101|367|smo:SELMODRAFT_134163|WNK lysine deficient protein kinase [EC:2.7.11.1];K12132|4|2e-100|365|pop:POPTR_1096507|serine/threonine-protein kinase WNK1 [EC:2.7.11.1]	-	GO:0004672//protein kinase activity	GO:0006464//cellular protein modification process;GO:0009648//photoperiodism	gi|115486988|ref|NP_001065981.1|/0/Os12g0114100 [Oryza sativa Japonica Group]
LOC_Os12g06490.1	PAK_Ste20_Slob_Wnk	RD	0.288802	0.192471	0.782332	0.453508	0.968516	0.557481	1.09655	0.599801	0.677239	0.731907	0.190394	0.509338	0.387607	0.0920144	0.215009	0.281533	0.0928591	0.415711	0.767162	0.49816	cDNA|STE_PAK_Ste20_Slob_Wnk.6 - STE kinases include homologs to sterile 7, sterile 11 and sterile 20 from yeast, expressed	K08867|1|4e-103|374|smo:SELMODRAFT_136322|WNK lysine deficient protein kinase [EC:2.7.11.1];K12132|5|4e-97|353|osa:4343678|serine/threonine-protein kinase WNK1 [EC:2.7.11.1]	-	GO:0004672//protein kinase activity;GO:0032559	GO:0006464//cellular protein modification process	gi|115487470|ref|NP_001066222.1|/0/Os12g0162100 [Oryza sativa Japonica Group]
LOC_Os12g06490.2	PAK_Ste20_Slob_Wnk	RD	0	0	0	0	0	0	0	0	0	0	0.0971212	0	0	0	0	0	0	0	0	0	cDNA|STE_PAK_Ste20_Slob_Wnk.6 - STE kinases include homologs to sterile 7, sterile 11 and sterile 20 from yeast, expressed	K08867|1|1e-95|348|smo:SELMODRAFT_136322|WNK lysine deficient protein kinase [EC:2.7.11.1];K12132|5|5e-90|330|osa:4343678|serine/threonine-protein kinase WNK1 [EC:2.7.11.1]	-	GO:0004672//protein kinase activity;GO:0032559	GO:0006464//cellular protein modification process	gi|115487470|ref|NP_001066222.1|/0/Os12g0162100 [Oryza sativa Japonica Group]
LOC_Os02g54900.1	PAK_Ste20_STLK	RD	0.518649	0.0648096	0.26343	0.366497	0.11859	0.50058	0.134267	0.26929	0.513097	0.422487	0.833435	0.137205	0.0652583	0.061967	0.217197	0.758392	0.0625358	0.20997	0.11481	0.402582	cDNA|STE_PAK_Ste20_STLK.2 - STE kinases include homologs to sterile 7, sterile 11 and sterile 20 from yeast, expressed	K08835|1|3e-146|518|ppp:PHYPADRAFT_119152|oxidative-stress responsive protein 1 [EC:2.7.11.1];K08282|3|8e-109|393|olu:OSTLU_2417|non-specific serine/threonine protein kinase [EC:2.7.11.1];K08839|5|5e-49|194|olu:OSTLU_35807|serine/threonine kinase 25 [EC:2.7.11.22]	-	GO:0000166//nucleotide binding;GO:0004672//protein kinase activity;GO:0004702//receptor signaling protein serine/threonine kinase activity;GO:0032559	GO:0006464//cellular protein modification process	gi|297600034|ref|NP_001048360.2|/0/Os02g0791700 [Oryza sativa Japonica Group]
LOC_Os03g02320.1	PAK_Ste20_STLK	RD	0.132671	0.132627	0.134772	0.125001	0.0606712	0.0640247	0.0686916	0.13777	0.175002	0.0720487	0	0.350974	0.267091	0.0634052	0	0.0646661	0.0639872	0.429686	0.293686	0	cDNA|STE_PAK_Ste20_STLK.3 - STE kinases include homologs to sterile 7, sterile 11 and sterile 20 from yeast, expressed	K08835|1|3e-138|491|ppp:PHYPADRAFT_119152|oxidative-stress responsive protein 1 [EC:2.7.11.1];K08282|3|7e-100|363|olu:OSTLU_2417|non-specific serine/threonine protein kinase [EC:2.7.11.1];K08839|5|1e-49|196|olu:OSTLU_35807|serine/threonine kinase 25 [EC:2.7.11.22]	-	GO:0004672//protein kinase activity;GO:0032559	GO:0006464//cellular protein modification process	gi|115450285|ref|NP_001048743.1|/0/Os03g0114300 [Oryza sativa Japonica Group]
LOC_Os03g02320.2	PAK_Ste20_STLK	RD	0.129403	0	0.065726	0.0609609	0	0.24979	0.0669994	0.0671881	0.170691	0	0.0639823	0.0684656	0	0	0	0.0630731	0.124822	0	0	0	cDNA|STE_PAK_Ste20_STLK.3 - STE kinases include homologs to sterile 7, sterile 11 and sterile 20 from yeast, expressed	K08835|1|3e-138|491|ppp:PHYPADRAFT_119152|oxidative-stress responsive protein 1 [EC:2.7.11.1];K08282|3|7e-100|363|olu:OSTLU_2417|non-specific serine/threonine protein kinase [EC:2.7.11.1];K08839|5|1e-49|196|olu:OSTLU_35807|serine/threonine kinase 25 [EC:2.7.11.22]	-	GO:0004672//protein kinase activity;GO:0032559	GO:0006464//cellular protein modification process	gi|115450285|ref|NP_001048743.1|/0/Os03g0114300 [Oryza sativa Japonica Group]
LOC_Os03g47470.1	PAK_Ste20_STLK	RD	3.26967	7.98987	18.5754	11.5238	7.08852	4.32456	8.02557	13.4555	11.8205	11.9691	9.1012	4.86946	14.2619	15.9734	9.87214	9.68017	8.52724	11.8969	12.0095	6.3919	cDNA|STE_PAK_Ste20_STLK.4 - STE kinases include homologs to sterile 7, sterile 11 and sterile 20 from yeast, expressed	K08835|1|4e-78|290|ppp:PHYPADRAFT_119152|oxidative-stress responsive protein 1 [EC:2.7.11.1];K08282|3|1e-61|235|olu:OSTLU_2417|non-specific serine/threonine protein kinase [EC:2.7.11.1];K08839|5|5e-37|154|olu:OSTLU_35807|serine/threonine kinase 25 [EC:2.7.11.22]	GO:0016020//membrane	GO:0004672//protein kinase activity	-	gi|115454581|ref|NP_001050891.1|/0/Os03g0678100 [Oryza sativa Japonica Group]
LOC_Os06g29120.1	PAK_Ste20_STLK	RD	0.245022	0.489881	0.435577	0.57714	0.728323	0.0591215	0.380585	0.318048	0.538664	0.532248	0.605745	0.64819	0.73991	0.351296	0.273623	0.358282	0.354521	0.991948	0.433911	0.633964	cDNA|STE_PAK_Ste20_STLK.5 - STE kinases include homologs to sterile 7, sterile 11 and sterile 20 from yeast, expressed	K08835|1|6e-147|520|ppp:PHYPADRAFT_119152|oxidative-stress responsive protein 1 [EC:2.7.11.1];K08282|3|6e-109|394|olu:OSTLU_2417|non-specific serine/threonine protein kinase [EC:2.7.11.1];K08839|5|1e-51|203|olu:OSTLU_35807|serine/threonine kinase 25 [EC:2.7.11.22]	GO:0016020//membrane	GO:0004672//protein kinase activity;GO:0004702//receptor signaling protein serine/threonine kinase activity;GO:0032559	GO:0006464//cellular protein modification process	gi|115468132|ref|NP_001057665.1|/0/Os06g0486400 [Oryza sativa Japonica Group]
LOC_Os06g29120.2	PAK_Ste20_STLK	RD	0	0	0	0	0	0	0	0	0	0	0	0	0	0	0	0	0	0	0.0583587	0	cDNA|STE_PAK_Ste20_STLK.5 - STE kinases include homologs to sterile 7, sterile 11 and sterile 20 from yeast, expressed	K08835|1|6e-147|520|ppp:PHYPADRAFT_119152|oxidative-stress responsive protein 1 [EC:2.7.11.1];K08282|3|6e-109|394|olu:OSTLU_2417|non-specific serine/threonine protein kinase [EC:2.7.11.1];K08839|5|1e-51|203|olu:OSTLU_35807|serine/threonine kinase 25 [EC:2.7.11.22]	GO:0016020//membrane	GO:0004672//protein kinase activity;GO:0004702//receptor signaling protein serine/threonine kinase activity;GO:0032559	GO:0006464//cellular protein modification process	gi|115468132|ref|NP_001057665.1|/0/Os06g0486400 [Oryza sativa Japonica Group]
LOC_Os10g37480.1	PAK_Ste20_STLK	RD	1.35154	3.34555	3.46502	1.7585	1.41272	1.30445	3.39887	2.74012	1.30169	1.95724	2.92759	3.26894	3.88697	1.1688	1.5093	2.19586	4.03522	4.30777	1.19672	1.73181	cDNA|STE_PAK_Ste20_STLK.6 - STE kinases include homologs to sterile 7, sterile 11 and sterile 20 from yeast, expressed	K08835|1|3e-135|481|ppp:PHYPADRAFT_119152|oxidative-stress responsive protein 1 [EC:2.7.11.1];K08282|3|1e-100|366|olu:OSTLU_2417|non-specific serine/threonine protein kinase [EC:2.7.11.1];K08839|5|3e-49|195|olu:OSTLU_35807|serine/threonine kinase 25 [EC:2.7.11.22]	-	GO:0004672//protein kinase activity;GO:0032559	GO:0006464//cellular protein modification process	gi|115482966|ref|NP_001065076.1|/0/Os10g0518800 [Oryza sativa Japonica Group]
LOC_Os05g01780.1	PAK_Ste20++TranslationKinase_Slob_Wnk	RD	0.465542	0.465387	1.02464	0.657939	0.922542	0.149774	0.642766	0.725149	0.409385	1.09554	0.230183	0.903145	0.312406	0.222488	0.34659	0	1.27234	0.670116	0.343513	0.642417	cDNA|STE_PAK_Ste20++TranslationKinase_Slob_Wnk.1 - STE kinases include homologs to sterile 7, sterile 11 and sterile 20 from yeast, expressed	K08867|1|2e-168|591|gmx:100301899|WNK lysine deficient protein kinase [EC:2.7.11.1];K12132|5|8e-141|499|pop:POPTR_1096507|serine/threonine-protein kinase WNK1 [EC:2.7.11.1]	-	GO:0004672//protein kinase activity;GO:0032559	GO:0006464//cellular protein modification process	gi|115461661|ref|NP_001054430.1|/0/Os05g0108300 [Oryza sativa Japonica Group]
LOC_Os05g01780.2	PAK_Ste20++TranslationKinase_Slob_Wnk	RD	0	0.0898701	0	0	0	0	0	0	0	0	0	0.0951299	0.0904923	0	0	0	0.0867171	0	0	0	cDNA|STE_PAK_Ste20++TranslationKinase_Slob_Wnk.1 - STE kinases include homologs to sterile 7, sterile 11 and sterile 20 from yeast, expressed	K08867|1|3e-157|548|gmx:100301899|WNK lysine deficient protein kinase [EC:2.7.11.1]	-	GO:0004672//protein kinase activity;GO:0032559	GO:0006464//cellular protein modification process	gi|33243046|gb|AAQ01193.1|/0/disease relative signal 1 [Oryza sativa Japonica Group]
LOC_Os01g01410.1	C-LEC	RD	0	0.936757	0.317302	0.0735743	0.214263	0.0753686	0.485174	0.32436	0.0686694	0.169629	0.231663	0.165264	0.786036	0.0746393	0.174409	0.228371	0.451946	0.84303	0.207433	0.242455	cDNA|TKL_IRAK_C-LEC.1 - TKL_IRAK_C-LEC has homology to C-type lectin receptors, expressed	K04733|1|6e-51|201|smo:SELMODRAFT_159261|interleukin-1 receptor-associated kinase 4 [EC:2.7.11.1];K13430|4|5e-47|187|rcu:RCOM_1078760|serine/threonine-protein kinase PBS1 [EC:2.7.11.1]	GO:0031410//cytoplasmic vesicle	GO:0004672//protein kinase activity;GO:0032559	GO:0006464//cellular protein modification process	gi|115434006|ref|NP_001041761.1|/0/Os01g0104000 [Oryza sativa Japonica Group]
LOC_Os01g01410.2	C-LEC	RD	0.0781833	0.0781573	0.238263	0.147326	0	0	0.16192	0.243564	0.0687523	0	0	0.0827316	0.0786985	0	0.0873097	0	0.301661	0.168809	0.0692276	0.0809159	cDNA|TKL_IRAK_C-LEC.1 - TKL_IRAK_C-LEC has homology to C-type lectin receptors, expressed	K04733|1|6e-51|201|smo:SELMODRAFT_159261|interleukin-1 receptor-associated kinase 4 [EC:2.7.11.1];K13430|4|5e-47|187|rcu:RCOM_1078760|serine/threonine-protein kinase PBS1 [EC:2.7.11.1]	GO:0031410//cytoplasmic vesicle	GO:0004672//protein kinase activity;GO:0032559	GO:0006464//cellular protein modification process	gi|52075663|dbj|BAD44833.1|/0/putative protein kinase [Oryza sativa Japonica Group]
LOC_Os01g16230.1	CR4L	RD	0.163194	1.46825	0.497332	0.461276	1.04481	0	1.5209	0.508395	0.430524	0.354497	0.484138	2.07225	0.164269	0.467952	1.09346	0.477258	2.04641	0.352359	0.578001	0.844487	cDNA|TKL_IRAK_CR4L.2 - The CR4L subfamily has homology with Crinkly4, expressed	K00924|1|4e-29|127|osa:4333525|[EC:2.7.1.-];K04733|4|5e-21|100|smo:SELMODRAFT_159261|interleukin-1 receptor-associated kinase 4 [EC:2.7.11.1]	-	GO:0005488//binding	-	gi|297596514|ref|NP_001042687.2|/2.26751e-144/Os01g0267800 [Oryza sativa Japonica Group]
LOC_Os03g43670.1	CR4L	RD	0.51419	0.0514019	0.156699	0.0968923	0.188113	0.645159	0.21298	0.160185	0.406948	0.0558473	0.813557	0.0544103	0.207031	0.147442	0	0.701747	0.198394	0.222042	0.364233	0.212864	cDNA|TKL_IRAK_CR4L.1 - The CR4L subfamily has homology with Crinkly4, expressed	K00924|1|0.0|1778|osa:4333525|[EC:2.7.1.-];K04733|4|1e-62|240|aly:ARALYDRAFT_916421|interleukin-1 receptor-associated kinase 4 [EC:2.7.11.1]	GO:0016020//membrane;GO:0016023//cytoplasmic membrane-bounded vesicle;GO:0031410//cytoplasmic vesicle	GO:0004672//protein kinase activity;GO:0004871//signal transducer activity;GO:0032559;GO:0042802//identical protein binding	GO:0003006//developmental process involved in reproduction;GO:0006464//cellular protein modification process;GO:0008356//asymmetric cell division;GO:0010102//lateral root morphogenesis	gi|115454251|ref|NP_001050726.1|/0/Os03g0637800 [Oryza sativa Japonica Group]
LOC_Os04g35890.1	CR4L	RD	0.819236	0.477729	0.138701	1.28645	6.36888	0.52713	2.12082	0.992505	3.06176	11.7156	0.540086	2.31172	0.412317	1.95761	4.26937	0.598962	0.987789	0.294809	2.47843	8.62	cDNA|TKL_IRAK_CR4L.3 - The CR4L subfamily has homology with Crinkly4, expressed	K00924|1|3e-61|235|aly:ARALYDRAFT_486409|[EC:2.7.1.-];K04733|4|6e-45|181|smo:SELMODRAFT_159261|interleukin-1 receptor-associated kinase 4 [EC:2.7.11.1]	GO:0031410//cytoplasmic vesicle	-	-	gi|115458540|ref|NP_001052870.1|/0/Os04g0439600 [Oryza sativa Japonica Group]
*LOC_Os05g03620.1	CR4L	RD	114.156	12.5217	9.90458	23.8715	30.4631	127.626	20.0456	10.4205	47.5016	129.012	29.2773	19.2793	14.3993	13.1289	30.996	21.1603	19.9084	4.68679	17.9599	63.4186	cDNA|TKL_IRAK_CR4L.4 - The CR4L subfamily has homology with Crinkly4, expressed	K00924|1|2e-70|266|osa:4333525|[EC:2.7.1.-]	-	GO:0000166//nucleotide binding;GO:0004672//protein kinase activity	-	gi|222630061|gb|EEE62193.1|/0/hypothetical protein OsJ_16980 [Oryza sativa Japonica Group]
LOC_Os05g32170.1	CR4L	RD	1.57966	11.7119	11.1658	4.21693	3.07013	0.508208	10.7687	6.69815	4.86188	1.64421	1.75736	17.4817	5.43273	2.32772	3.23409	1.73239	15.2373	10.3032	3.26366	1.70299	cDNA|TKL_IRAK_CR4L.5 - The CR4L subfamily has homology with Crinkly4, expressed	K00924|1|4e-49|195|osa:4333525|[EC:2.7.1.-];K04733|4|2e-38|159|smo:SELMODRAFT_159261|interleukin-1 receptor-associated kinase 4 [EC:2.7.11.1]	GO:0043231//intracellular membrane-bounded organelle	GO:0016301//kinase activity	-	gi|297724077|ref|NP_001174402.1|/0/Os05g0387600 [Oryza sativa Japonica Group]
LOC_Os08g01830.1	CR4L	RD	5.83952	1.72055	2.18546	2.83782	7.47722	4.50886	1.9732	1.27662	4.2162	21.631	2.24905	1.1708	1.48497	4.81775	16.3372	2.21709	3.61683	0.729959	7.18444	25.4468	cDNA|TKL_IRAK_CR4L.6 - The CR4L subfamily has homology with Crinkly4, expressed	K00924|1|3e-65|249|aly:ARALYDRAFT_486409|[EC:2.7.1.-];K04733|4|2e-47|189|ath:AT5G38990|interleukin-1 receptor-associated kinase 4 [EC:2.7.11.1]	GO:0031410//cytoplasmic vesicle	-	-	gi|115474433|ref|NP_001060813.1|/0/Os08g0109800 [Oryza sativa Japonica Group]
LOC_Os11g11490.1	CR4L	RD	8.61872	12.7142	14.1502	14.7923	23.9039	8.54328	10.2273	14.9488	27.2027	27.8806	10.596	6.40872	25.6983	11.6222	18.157	17.3031	11.5491	17.4523	17.243	20.8775	cDNA|TKL_IRAK_CR4L.7 - The CR4L subfamily has homology with Crinkly4, expressed	K00924|1|3e-65|249|osa:4333525|[EC:2.7.1.-]	GO:0043231//intracellular membrane-bounded organelle;GO:0044444//cytoplasmic part	GO:0000166//nucleotide binding;GO:0004672//protein kinase activity;GO:0042802//identical protein binding	-	gi|297728139|ref|NP_001176433.1|/0/Os11g0222000 [Oryza sativa Japonica Group]
LOC_Os01g06280.1	CrRLK1L-1	RD	0	0	0	0	0.045453	0	0	0	0	0.107953	0	0	0	0	0	0	0	0	0.0440041	0	cDNA|TKL_IRAK_CrRLK1L-1.4 - The CrRLK1L-1 subfamily has homology to the CrRLK1L homolog, expressed	K04733|1|1e-115|416|ath:AT5G38990|interleukin-1 receptor-associated kinase 4 [EC:2.7.11.1];K13430|3|2e-61|236|sbi:SORBI_04g020990|serine/threonine-protein kinase PBS1 [EC:2.7.11.1]	GO:0016020//membrane;GO:0031410//cytoplasmic vesicle;GO:0043231//intracellular membrane-bounded organelle	GO:0004672//protein kinase activity;GO:0032559	GO:0000902//cell morphogenesis;GO:0001558//regulation of cell growth;GO:0006464//cellular protein modification process;GO:0007275//multicellular organismal development;GO:0043401//steroid hormone mediated signaling pathway	gi|125569087|gb|EAZ10602.1|/0/hypothetical protein OsJ_00433 [Oryza sativa Japonica Group]
LOC_Os01g06280.2	CrRLK1L-1	RD	0.938105	0.234448	0.238239	0.0552418	0.482625	0.56589	0.182141	0.304424	0.567149	1.0189	0.347879	0.124085	0.177054	0.224165	0.196427	0.285779	0.113112	0.126594	0.363409	0.121362	cDNA|TKL_IRAK_CrRLK1L-1.4 - The CrRLK1L-1 subfamily has homology to the CrRLK1L homolog, expressed	K04733|1|1e-115|416|ath:AT5G38990|interleukin-1 receptor-associated kinase 4 [EC:2.7.11.1];K13430|3|1e-61|236|sbi:SORBI_04g020990|serine/threonine-protein kinase PBS1 [EC:2.7.11.1]	GO:0016020//membrane;GO:0031410//cytoplasmic vesicle;GO:0043231//intracellular membrane-bounded organelle	GO:0004672//protein kinase activity;GO:0032559	GO:0000902//cell morphogenesis;GO:0001558//regulation of cell growth;GO:0006464//cellular protein modification process;GO:0007275//multicellular organismal development;GO:0043401//steroid hormone mediated signaling pathway	gi|125569087|gb|EAZ10602.1|/0/hypothetical protein OsJ_00433 [Oryza sativa Japonica Group]
LOC_Os01g14926.1	CrRLK1L-1	RD	0.234173	0	0	0.220634	0.214177	0	0	0.364758	0.617777	0.12717	0.115785	0.123898	0.117858	0.111914	0.130754	0.228279	0	0	0.103675	0	cDNA|protein kinase domain containing protein, expressed	K04733|1|5e-88|323|aly:ARALYDRAFT_916421|interleukin-1 receptor-associated kinase 4 [EC:2.7.11.1];K00924|3|2e-51|202|aly:ARALYDRAFT_486409|[EC:2.7.1.-]	GO:0031410//cytoplasmic vesicle;GO:0043231//intracellular membrane-bounded organelle;GO:0044459//plasma membrane part;GO:0044463	GO:0000166//nucleotide binding;GO:0004672//protein kinase activity	GO:0000904//cell morphogenesis involved in differentiation	gi|222618119|gb|EEE54251.1|/0/hypothetical protein OsJ_01126 [Oryza sativa Japonica Group]
LOC_Os01g56330.1	CrRLK1L-1	RD	146.276	2.01062	3.40522	3.96228	2.6757	109.826	2.71384	4.87336	3.10858	7.41408	68.7688	0.967407	5.15338	2.67976	0.884815	89.5965	1.2346	3.2899	2.4285	1.00925	cDNA|TKL_IRAK_CrRLK1L-1.5 - The CrRLK1L-1 subfamily has homology to the CrRLK1L homolog, expressed	K04733|1|0.0|662|ath:AT5G38990|interleukin-1 receptor-associated kinase 4 [EC:2.7.11.1];K00924|3|3e-62|239|aly:ARALYDRAFT_486409|[EC:2.7.1.-];K05658|4|3e-62|239|vvi:100262734|ATP-binding cassette, subfamily B (MDR/TAP), member 1	GO:0016020//membrane;GO:0031410//cytoplasmic vesicle;GO:0044426	GO:0004672//protein kinase activity;GO:0032559	GO:0006468//protein phosphorylation;GO:0006952//defense response;GO:0007275//multicellular organismal development;GO:0009856//pollination	gi|115440185|ref|NP_001044372.1|/0/Os01g0769700 [Oryza sativa Japonica Group]
LOC_Os03g03280.1	CrRLK1L-1	RD	6.23998	6.06463	5.86923	4.8449	6.97539	4.90729	4.6667	4.79983	7.41797	17.6337	5.37071	4.46313	7.21163	5.68818	8.45237	4.73116	5.406	4.99001	6.85535	7.8932	cDNA|TKL_IRAK_CrRLK1L-1.6 - The CrRLK1L-1 subfamily has homology to the CrRLK1L homolog, expressed	K04733|1|3e-116|418|ath:AT5G38990|interleukin-1 receptor-associated kinase 4 [EC:2.7.11.1];K00924|3|2e-65|249|osa:4333525|[EC:2.7.1.-]	GO:0031410//cytoplasmic vesicle	GO:0000166//nucleotide binding;GO:0004672//protein kinase activity	-	gi|115450419|ref|NP_001048810.1|/0/Os03g0124200 [Oryza sativa Japonica Group]
LOC_Os03g17300.1	CrRLK1L-1	RD	0	0	0	0	0	0	0	0	0	0.053001	0.0482558	0	0	0	0	0.0475701	0	0	0	0.0505039	cDNA|TKL_IRAK_CrRLK1L-1.7 - The CrRLK1L-1 subfamily has homology to the CrRLK1L homolog, expressed	K04733|1|3e-123|442|ath:AT5G38990|interleukin-1 receptor-associated kinase 4 [EC:2.7.11.1];K01537|3|3e-97|355|sbi:SORBI_01g038990|Ca2+-transporting ATPase [EC:3.6.3.8]	GO:0031410//cytoplasmic vesicle;GO:0043231//intracellular membrane-bounded organelle	GO:0000166//nucleotide binding;GO:0004672//protein kinase activity	-	gi|24796812|gb|AAN64488.1|/0/putative receptor-like protein kinase [Oryza sativa Japonica Group]
LOC_Os03g17300.4	CrRLK1L-1	RD	0.144831	0	0	0	0.176619	0.0465952	0	0	0.127361	0	0.0477404	0	0	0	0.107825	0.141186	0	0	0.0427471	0.0999289	cDNA|TKL_IRAK_CrRLK1L-1.7 - The CrRLK1L-1 subfamily has homology to the CrRLK1L homolog, expressed	K04733|1|3e-123|442|ath:AT5G38990|interleukin-1 receptor-associated kinase 4 [EC:2.7.11.1];K01537|3|3e-97|355|sbi:SORBI_01g038990|Ca2+-transporting ATPase [EC:3.6.3.8]	GO:0031410//cytoplasmic vesicle;GO:0043231//intracellular membrane-bounded organelle	GO:0000166//nucleotide binding;GO:0004672//protein kinase activity	-	gi|24796812|gb|AAN64488.1|/0/putative receptor-like protein kinase [Oryza sativa Japonica Group]
LOC_Os03g21540.1	CrRLK1L-1	RD	64.7879	201.74	122.977	36.5243	51.6308	48.0476	210.824	187.982	30.6857	43.7211	32.9171	133.774	171.548	32.6704	35.7763	39.2991	190.642	170.68	47.9286	45.1124	cDNA|TKL_IRAK_CrRLK1L-1.8 - The CrRLK1L-1 subfamily has homology to the CrRLK1L homolog, expressed	K04733|1|0.0|671|ath:AT5G38990|interleukin-1 receptor-associated kinase 4 [EC:2.7.11.1];K00924|3|1e-62|240|aly:ARALYDRAFT_486409|[EC:2.7.1.-]	GO:0016020//membrane;GO:0031410//cytoplasmic vesicle;GO:0044426	GO:0004672//protein kinase activity;GO:0032559	GO:0006468//protein phosphorylation;GO:0006952//defense response;GO:0007275//multicellular organismal development;GO:0009856//pollination	gi|115452843|ref|NP_001050022.1|/0/Os03g0333200 [Oryza sativa Japonica Group]
LOC_Os03g55210.1	CrRLK1L-1	RD	0.0669296	0.0669074	0.0679893	0	0	0	0	0	0	0	0.132371	0	0.134741	0	0	0	0	0	0.0592631	0.0692689	cDNA|TKL_IRAK_CrRLK1L-1.1 - The CrRLK1L-1 subfamily has homology to the CrRLK1L homolog, expressed	K04733|1|4e-139|494|aly:ARALYDRAFT_916421|interleukin-1 receptor-associated kinase 4 [EC:2.7.11.1];K00924|3|2e-66|252|aly:ARALYDRAFT_486409|[EC:2.7.1.-];K13430|5|6e-66|251|vvi:100254113|serine/threonine-protein kinase PBS1 [EC:2.7.11.1]	-	GO:0004672//protein kinase activity;GO:0032559	GO:0006464//cellular protein modification process	gi|108711198|gb|ABF98993.1|/0/protein kinase family protein, putative, expressed [Oryza sativa Japonica Group]
LOC_Os04g52860.1	CrRLK1L-1	RD	0.830614	5.42487	3.0938	1.82605	1.82325	0.374116	2.17895	2.12758	1.16867	1.92458	0.711863	5.97676	3.73452	1.37613	1.36044	0.323883	3.36507	3.34772	2.15738	1.89122	cDNA|TKL_IRAK_CrRLK1L-1.9 - The CrRLK1L-1 subfamily has homology to the CrRLK1L homolog, expressed	K04733|1|1e-148|526|ath:AT5G38990|interleukin-1 receptor-associated kinase 4 [EC:2.7.11.1];K05658|3|2e-66|253|vvi:100262734|ATP-binding cassette, subfamily B (MDR/TAP), member 1;K13430|4|1e-65|250|osa:4329463|serine/threonine-protein kinase PBS1 [EC:2.7.11.1]	GO:0016020//membrane;GO:0031410//cytoplasmic vesicle	GO:0004672//protein kinase activity;GO:0032559	GO:0000902//cell morphogenesis;GO:0006464//cellular protein modification process;GO:0009725//response to hormone stimulus	gi|115460600|ref|NP_001053900.1|/0/Os04g0619600 [Oryza sativa Japonica Group]
LOC_Os05g06990.1	CrRLK1L-1	RD	4.83283	4.27108	5.76314	2.11173	1.98586	3.31244	2.75608	3.20024	1.10866	3.27114	4.64058	2.3717	4.23015	1.87451	1.32969	4.50635	1.55391	4.53687	2.85283	2.10218	cDNA|TKL_IRAK_CrRLK1L-1.10 - The CrRLK1L-1 subfamily has homology to the CrRLK1L homolog, expressed	K04733|1|7e-138|489|ath:AT5G38990|interleukin-1 receptor-associated kinase 4 [EC:2.7.11.1];K00924|4|7e-61|234|aly:ARALYDRAFT_486409|[EC:2.7.1.-]	GO:0016020//membrane;GO:0031410//cytoplasmic vesicle;GO:0043231//intracellular membrane-bounded organelle	GO:0004672//protein kinase activity;GO:0032559	GO:0000902//cell morphogenesis;GO:0001558//regulation of cell growth;GO:0006464//cellular protein modification process;GO:0007275//multicellular organismal development;GO:0043401//steroid hormone mediated signaling pathway	gi|46981335|gb|AAT07653.1|/0/putative receptor-like protein kinase [Oryza sativa Japonica Group]
LOC_Os05g20150.1	CrRLK1L-1	RD	0.0612555	0.367411	0.746704	0.057714	0.504223	0.177364	0.126862	0.572486	0	0.133062	0.0605745	0.453733	0.184977	0	0.205218	0.119427	0.0590868	0.595169	0.0542389	0.126793	cDNA|TKL_IRAK_CrRLK1L-1.11 - The CrRLK1L-1 subfamily has homology to the CrRLK1L homolog, expressed	K04733|1|5e-176|617|ath:AT5G38990|interleukin-1 receptor-associated kinase 4 [EC:2.7.11.1];K00924|3|5e-61|234|aly:ARALYDRAFT_486409|[EC:2.7.1.-]	GO:0016020//membrane;GO:0031410//cytoplasmic vesicle;GO:0044426	GO:0004672//protein kinase activity;GO:0032559	GO:0006464//cellular protein modification process;GO:0006468//protein phosphorylation;GO:0006952//defense response;GO:0007275//multicellular organismal development;GO:0009856//pollination	gi|115462979|ref|NP_001055089.1|/0/Os05g0280700 [Oryza sativa Japonica Group]
LOC_Os05g25350.1	CrRLK1L-1	RD	6.6151	8.95748	8.6136	10.7655	39.4365	1.79931	8.90504	7.99339	17.187	33.5073	4.63856	11.5181	6.84029	8.79452	13.7672	3.34155	8.41119	7.20642	14.9629	21.9704	cDNA|TKL_IRAK_CrRLK1L-1.12 - The CrRLK1L-1 subfamily has homology to the CrRLK1L homolog, expressed	K04733|1|4e-169|593|ath:AT5G38990|interleukin-1 receptor-associated kinase 4 [EC:2.7.11.1];K00924|4|3e-60|232|aly:ARALYDRAFT_486409|[EC:2.7.1.-]	GO:0031410//cytoplasmic vesicle	GO:0004672//protein kinase activity;GO:0032559	GO:0006464//cellular protein modification process	gi|115463159|ref|NP_001055179.1|/0/Os05g0317700 [Oryza sativa Japonica Group]
LOC_Os05g25370.1	CrRLK1L-1	RD	2.36639	0	0	0.421812	0.0584951	1.79012	0	0	0.449933	0.0694646	1.77087	0.0676771	0.0643779	0.061131	0.285688	0.9352	0	0.0690458	0.169891	0.264767	cDNA|TKL_IRAK_CrRLK1L-1.2 - The CrRLK1L-1 subfamily has homology to the CrRLK1L homolog, expressed	K04733|1|1e-159|562|ath:AT5G38990|interleukin-1 receptor-associated kinase 4 [EC:2.7.11.1];K13430|3|5e-64|244|zma:100283091|serine/threonine-protein kinase PBS1 [EC:2.7.11.1]	GO:0016020//membrane;GO:0031410//cytoplasmic vesicle;GO:0044426	GO:0004672//protein kinase activity;GO:0032559	GO:0006464//cellular protein modification process;GO:0006468//protein phosphorylation;GO:0006952//defense response;GO:0007275//multicellular organismal development;GO:0009856//pollination	gi|115463161|ref|NP_001055180.1|/0/Os05g0317900 [Oryza sativa Japonica Group]
LOC_Os05g25430.1	CrRLK1L-1		0	0.0442998	0	0.0417525	0	0	0	0.0460176	0.038969	0	0	0	0	0.0423568	0	0.0431992	0	0.0478409	0	0	cDNA|receptor-like protein kinase At3g46290 precursor, putative, expressed	K04733|1|1e-164|579|ath:AT5G38990|interleukin-1 receptor-associated kinase 4 [EC:2.7.11.1];K00924|5|4e-57|222|aly:ARALYDRAFT_486409|[EC:2.7.1.-]	GO:0031410//cytoplasmic vesicle	GO:0004672//protein kinase activity;GO:0032559	GO:0006464//cellular protein modification process	gi|125551811|gb|EAY97520.1|/0/hypothetical protein OsI_19448 [Oryza sativa Indica Group]
LOC_Os05g25430.2	CrRLK1L-1		0	0	0.0586923	0.0544371	0	0	0	0	0	0.0627535	0	0	0	0	0	0	0	0	0	0	cDNA|receptor-like protein kinase At3g46290 precursor, putative, expressed	K04733|1|9e-165|579|ath:AT5G38990|interleukin-1 receptor-associated kinase 4 [EC:2.7.11.1];K00924|5|3e-57|222|aly:ARALYDRAFT_486409|[EC:2.7.1.-]	GO:0031410//cytoplasmic vesicle	GO:0004672//protein kinase activity;GO:0032559	GO:0006464//cellular protein modification process	gi|125551811|gb|EAY97520.1|/0/hypothetical protein OsI_19448 [Oryza sativa Indica Group]
LOC_Os05g25450.1	CrRLK1L-1	RD	1.65315	3.12814	2.21911	0.778788	0.431997	1.25366	1.95642	2.14586	1.45374	1.21839	1.51801	0.999615	1.60462	0.564329	0.725264	1.32377	1.65158	1.52975	1.30696	0.794362	cDNA|TKL_IRAK_CrRLK1L-1.3 - The CrRLK1L-1 subfamily has homology to the CrRLK1L homolog, expressed	K04733|1|3e-174|610|ath:AT5G38990|interleukin-1 receptor-associated kinase 4 [EC:2.7.11.1];K00924|3|2e-62|239|osa:4333525|[EC:2.7.1.-]	GO:0031410//cytoplasmic vesicle	GO:0004672//protein kinase activity;GO:0032559	GO:0006464//cellular protein modification process	gi|222631105|gb|EEE63237.1|/0/hypothetical protein OsJ_18047 [Oryza sativa Japonica Group]
LOC_Os05g25450.2	CrRLK1L-1	RD	0.447843	0.279809	0.113733	0.263719	0.460801	0.594331	0.115937	0.116263	0.393821	0.243206	0.387506	0.236948	0.0563492	0.107014	0.187545	0.272857	0.269992	0.12087	0.297408	0.0579369	cDNA|TKL_IRAK_CrRLK1L-1.3 - The CrRLK1L-1 subfamily has homology to the CrRLK1L homolog, expressed	K04733|1|4e-174|610|ath:AT5G38990|interleukin-1 receptor-associated kinase 4 [EC:2.7.11.1];K00924|3|2e-62|239|osa:4333525|[EC:2.7.1.-]	GO:0031410//cytoplasmic vesicle	GO:0004672//protein kinase activity;GO:0032559	GO:0006464//cellular protein modification process	gi|222631105|gb|EEE63237.1|/0/hypothetical protein OsJ_18047 [Oryza sativa Japonica Group]
LOC_Os06g03610.1	CrRLK1L-1	RD	0.0637676	0	0.129554	0	0.0583224	0	0.198097	0.198655	0	0.138519	0	0.134955	0	0	0.0712112	0	0.18453	0	0.0564632	0.0659964	cDNA|TKL_IRAK_CrRLK1L-1.13 - The CrRLK1L-1 subfamily has homology to the CrRLK1L homolog, expressed	K04733|1|1e-94|346|aly:ARALYDRAFT_916421|interleukin-1 receptor-associated kinase 4 [EC:2.7.11.1];K00924|5|7e-62|237|osa:4333525|[EC:2.7.1.-]	-	GO:0004672//protein kinase activity;GO:0032559	GO:0006464//cellular protein modification process	gi|25553554|dbj|BAC24825.1|/0/putative receptor-like protein kinase [Oryza sativa Japonica Group]
LOC_Os06g22810.1	CrRLK1L-1	RD	7.06113	6.81538	7.35843	4.30144	2.05993	4.64134	4.85359	5.75221	3.26527	2.24788	6.92244	3.86478	6.31111	2.96731	1.83539	4.3318	7.28087	8.28017	3.98854	2.51997	cDNA|TKL_IRAK_CrRLK1L-1.14 - The CrRLK1L-1 subfamily has homology to the CrRLK1L homolog, expressed	K04733|1|4e-112|404|ath:AT5G38990|interleukin-1 receptor-associated kinase 4 [EC:2.7.11.1];K00924|4|1e-51|203|osa:4333525|[EC:2.7.1.-]	GO:0016020//membrane;GO:0031410//cytoplasmic vesicle;GO:0043231//intracellular membrane-bounded organelle	GO:0004672//protein kinase activity;GO:0032559	GO:0000902//cell morphogenesis;GO:0001558//regulation of cell growth;GO:0006464//cellular protein modification process;GO:0007275//multicellular organismal development;GO:0043401//steroid hormone mediated signaling pathway	gi|115467902|ref|NP_001057550.1|/0/Os06g0334300 [Oryza sativa Japonica Group]
LOC_Os07g05370.1	CrRLK1L-1	RD	1.73153	2.21778	8.40993	1.1216	1.08877	0.887826	1.0646	1.74188	0.47583	0.235081	0.37456	2.57661	3.7582	0.930954	1.08768	0.527482	0.730722	2.21981	0.47912	0.39201	cDNA|TKL_IRAK_CrRLK1L-1.15 - The CrRLK1L-1 subfamily has homology to the CrRLK1L homolog, expressed	K04733|1|7e-131|467|ath:AT5G38990|interleukin-1 receptor-associated kinase 4 [EC:2.7.11.1];K13430|3|3e-58|225|zma:100283091|serine/threonine-protein kinase PBS1 [EC:2.7.11.1];K05658|5|6e-58|224|vvi:100262734|ATP-binding cassette, subfamily B (MDR/TAP), member 1	GO:0016020//membrane;GO:0031410//cytoplasmic vesicle	GO:0004672//protein kinase activity;GO:0032559	GO:0000902//cell morphogenesis;GO:0006464//cellular protein modification process;GO:0009725//response to hormone stimulus	gi|115470577|ref|NP_001058887.1|/0/Os07g0147600 [Oryza sativa Japonica Group]
LOC_Os10g39010.1	CrRLK1L-1	RD	0.295386	1.01241	0.171464	0.715648	0.424541	0.366551	0.524358	0.306737	0.556616	0.595818	0.667661	0.625139	0.339808	0.443671	0.471237	0.740445	0.773375	0.227779	0.560464	0.349382	cDNA|TKL_IRAK_CrRLK1L-1.16 - The CrRLK1L-1 subfamily has homology to the CrRLK1L homolog, expressed	K04733|1|2e-115|416|aly:ARALYDRAFT_916421|interleukin-1 receptor-associated kinase 4 [EC:2.7.11.1];K00924|3|3e-61|236|aly:ARALYDRAFT_475717|[EC:2.7.1.-]	GO:0031410//cytoplasmic vesicle	GO:0016740//transferase activity	-	gi|297610838|ref|NP_001065161.2|/0/Os10g0534500 [Oryza sativa Japonica Group]
LOC_Os10g39010.2	CrRLK1L-1	RD	0	0	0	0	0.169261	0	0	0	0.0813702	0.100501	0	0	0.0465709	0	0	0	0	0	0.122899	0	cDNA|TKL_IRAK_CrRLK1L-1.16 - The CrRLK1L-1 subfamily has homology to the CrRLK1L homolog, expressed	K04733|1|2e-115|416|aly:ARALYDRAFT_916421|interleukin-1 receptor-associated kinase 4 [EC:2.7.11.1];K00924|3|2e-61|236|aly:ARALYDRAFT_475717|[EC:2.7.1.-]	GO:0031410//cytoplasmic vesicle	GO:0016740//transferase activity	-	gi|297610838|ref|NP_001065161.2|/0/Os10g0534500 [Oryza sativa Japonica Group]
LOC_Os06g34960.1	DUF26	RD	0.923343	0.307679	0.625308	1.73992	1.126	1.48529	0.796778	0.319609	0.405981	1.00286	0.304359	3.25686	0.309809	0.588368	1.20298	0.300034	0.890653	0.498409	0.817577	0.159269	cDNA|TKL_IRAK_DUF26.1 - DUF26 kinases have homology to DUF26 containing loci, expressed	K00924|1|8e-48|189|aly:ARALYDRAFT_313416|[EC:2.7.1.-];K13417|2|5e-47|186|ath:AT2G13790|somatic embryogenesis receptor kinase 4 [EC:2.7.10.1 2.7.11.1];K13418|4|7e-47|186|vvi:100247683|somatic embryogenesis receptor kinase 1 [EC:2.7.10.1 2.7.11.1]	GO:0031410//cytoplasmic vesicle	GO:0004672//protein kinase activity;GO:0005488//binding	-	gi|125574439|gb|EAZ15723.1|/0/hypothetical protein OsJ_31139 [Oryza sativa Japonica Group]
LOC_Os07g20610.1	DUF26	RD	0	0	0.189665	0	0	0	0	0	0	0	0	0	0	0	0	0	0	0	0.165322	0	cDNA|TKL_IRAK_DUF26.2 - DUF26 kinases have homology to DUF26 containing loci, expressed	K04733|1|1e-37|155|smo:SELMODRAFT_230241|interleukin-1 receptor-associated kinase 4 [EC:2.7.11.1];K00924|3|2e-34|144|osa:4333912|[EC:2.7.1.-];K13416|5|4e-32|137|rcu:RCOM_1534760|brassinosteroid insensitive 1-associated receptor kinase 1 [EC:2.7.10.1 2.7.11.1]	-	GO:0004672//protein kinase activity;GO:0005488//binding	-	gi|34394352|dbj|BAC84907.1|/0/serine/threonine kinase-like protein [Oryza sativa Japonica Group]
LOC_Os07g35004.1	DUF26	RD	0.5018	9.36381	1.44428	7.01302	4.74249	0.0807196	8.22732	1.38956	7.13385	5.17765	1.40596	11.6818	2.6939	2.71791	4.20281	1.05987	5.80841	0.993172	5.62805	4.32782	cDNA|TKL_IRAK_DUF26-la.4 - DUF26 kinases have homology to DUF26 containing loci, expressed	K13430|1|3e-56|218|osa:4329463|serine/threonine-protein kinase PBS1 [EC:2.7.11.1];K13416|2|4e-56|218|ath:AT4G33430|brassinosteroid insensitive 1-associated receptor kinase 1 [EC:2.7.10.1 2.7.11.1];K13417|3|6e-56|217|ath:AT2G13790|somatic embryogenesis receptor kinase 4 [EC:2.7.10.1 2.7.11.1];K04733|5|8e-56|217|smo:SELMODRAFT_159261|interleukin-1 receptor-associated kinase 4 [EC:2.7.11.1]	-	GO:0004672//protein kinase activity	-	gi|115472533|ref|NP_001059865.1|/0/Os07g0534700 [Oryza sativa Japonica Group]
LOC_Os07g35140.1	DUF26	RD	3.09472	1.05638	0.460057	1.06676	1.03553	3.42402	1.32875	0.391909	1.3939	2.62341	2.3139	0.479233	1.67153	0.721465	2.36017	3.45832	0.58247	0.32595	0.802019	2.0311	cDNA|receptor-like serine-threonine protein kinase, putative, expressed	K13415|1|2e-59|229|pop:POPTR_650846|protein brassinosteroid insensitive 1 [EC:2.7.10.1 2.7.11.1];K04733|2|1e-58|226|smo:SELMODRAFT_159261|interleukin-1 receptor-associated kinase 4 [EC:2.7.11.1]	GO:0031410//cytoplasmic vesicle	-	-	gi|218199760|gb|EEC82187.1|/0/hypothetical protein OsI_26323 [Oryza sativa Indica Group]
LOC_Os07g35140.2	DUF26	RD	0	0	0	0	0.0889278	0.187686	0	0	0	0	0	0	0	0	0	0	0.0937881	0	0	0.100629	cDNA|receptor-like serine-threonine protein kinase, putative, expressed	K13415|1|2e-54|212|pop:POPTR_650846|protein brassinosteroid insensitive 1 [EC:2.7.10.1 2.7.11.1];K04733|2|4e-54|211|smo:SELMODRAFT_159261|interleukin-1 receptor-associated kinase 4 [EC:2.7.11.1]	GO:0031410//cytoplasmic vesicle	-	-	gi|115472543|ref|NP_001059870.1|/0/Os07g0535800 [Oryza sativa Japonica Group]
LOC_Os05g41370.1	DUF26-Ia	RD	2.33785	1.04765	1.31027	1.06336	4.57135	2.02298	4.59131	1.59055	2.26851	7.26733	2.71045	6.22728	1.2172	2.08046	3.69105	3.77214	2.95493	0.696242	2.78386	4.00478	cDNA|TKL_IRAK_DUF26-la.1 - DUF26 kinases have homology to DUF26 containing loci, expressed	K04733|1|2e-56|219|smo:SELMODRAFT_159261|interleukin-1 receptor-associated kinase 4 [EC:2.7.11.1];K13416|4|3e-52|205|ath:AT4G33430|brassinosteroid insensitive 1-associated receptor kinase 1 [EC:2.7.10.1 2.7.11.1]	-	GO:0004672//protein kinase activity	-	gi|115464635|ref|NP_001055917.1|/0/Os05g0493100 [Oryza sativa Japonica Group]
LOC_Os10g04720.1	DUF26-Ia	RD	0.290529	0.290432	0.885385	0.0912439	0.0885734	0.0934691	0	0.100565	0.425805	0.105183	0.191533	0.409907	0	0.647952	0	0.283216	0.280243	0.104549	0.0857498	0	cDNA|TKL_IRAK_DUF26-la.5 - DUF26 kinases have homology to DUF26 containing loci, expressed	K04733|1|5e-62|237|smo:SELMODRAFT_159261|interleukin-1 receptor-associated kinase 4 [EC:2.7.11.1];K13430|3|2e-60|232|rcu:RCOM_1078760|serine/threonine-protein kinase PBS1 [EC:2.7.11.1]	GO:0031410//cytoplasmic vesicle	GO:0000166//nucleotide binding;GO:0004672//protein kinase activity	-	gi|78707732|gb|ABB46707.1|/0/Protein kinase domain containing protein, expressed [Oryza sativa Japonica Group]
LOC_Os10g04730.1	DUF26-Ia	RD	0.175895	0.351673	1.3401	0	0	0	0.0910707	0	0	0.191043	0.608788	0.186127	0.442634	0.084062	0.29464	0.0857338	0.169667	0.189891	0.23362	0	cDNA|TKL_IRAK_DUF26-la.6 - DUF26 kinases have homology to DUF26 containing loci, expressed	K04733|1|1e-59|229|smo:SELMODRAFT_159261|interleukin-1 receptor-associated kinase 4 [EC:2.7.11.1];K13430|3|5e-55|214|pop:POPTR_548061|serine/threonine-protein kinase PBS1 [EC:2.7.11.1]	GO:0031410//cytoplasmic vesicle	GO:0000166//nucleotide binding;GO:0004672//protein kinase activity	-	gi|115481066|ref|NP_001064126.1|/0/Os10g0136500 [Oryza sativa Japonica Group]
LOC_Os11g38850.1	DUF26-Ia	RD	0	0	0	0	0.0875267	0	0.0990971	0	0	0	0	0.101266	0	0	0.106869	0	0.369242	0	0	0.29713	cDNA|TKL_IRAK_DUF26-la.7 - DUF26 kinases have homology to DUF26 containing loci, expressed	K13415|1|9e-55|213|rcu:RCOM_0478150|protein brassinosteroid insensitive 1 [EC:2.7.10.1 2.7.11.1]	-	-	-	gi|77551792|gb|ABA94589.1|/0/Protein kinase domain containing protein [Oryza sativa Japonica Group]
LOC_Os02g27310.1	DUF26-Ic	RD	1.40031	2.98634	1.89665	2.90258	3.32992	0.540612	3.86679	2.52049	5.66444	5.17111	0.923165	3.95141	2.72511	4.63997	3.85731	1.27406	2.43133	1.91488	5.12497	5.79703	cDNA|TKL_IRAK_DUF26-lc.6 - DUF26 kinases have homology to DUF26 containing loci, expressed	K04733|1|1e-43|176|smo:SELMODRAFT_159261|interleukin-1 receptor-associated kinase 4 [EC:2.7.11.1];K13449|3|3e-42|171|rcu:RCOM_1381930|pathogenesis-related protein 1	GO:0044464//cell part	-	-	gi|297721195|ref|NP_001172960.1|/0/Os02g0472700 [Oryza sativa Japonica Group]
LOC_Os04g12080.1	DUF26-Ic	RD	0.0954635	0	0.0969749	0	0	0.0921377	0	0	0.335792	0.20737	0.283207	0	0	0.182492	0	0.186121	0.0920837	0	0.169057	0	cDNA|TKL_IRAK_DUF26-lc.7 - DUF26 kinases have homology to DUF26 containing loci, expressed	K13430|1|9e-58|223|zma:100283091|serine/threonine-protein kinase PBS1 [EC:2.7.11.1];K13417|5|3e-55|214|ath:AT2G13790|somatic embryogenesis receptor kinase 4 [EC:2.7.10.1 2.7.11.1]	-	GO:0000166//nucleotide binding;GO:0004672//protein kinase activity	-	gi|115457238|ref|NP_001052219.1|/0/Os04g0197200 [Oryza sativa Japonica Group]
LOC_Os07g35260.1	DUF26-Ic	RD	0.640935	0.320361	0.162771	0.226455	0.439654	0	0.497773	0.0831958	0.774979	0.0870168	0.554584	0.678222	0.241935	0	0.089469	0.859105	0.463683	0	0.0709398	0.248751	cDNA|TKL_IRAK_DUF26-lc.9 - DUF26 kinases have homology to DUF26 containing loci, expressed	K04733|1|2e-61|236|smo:SELMODRAFT_33807|interleukin-1 receptor-associated kinase 4 [EC:2.7.11.1];K13430|4|9e-57|220|aly:ARALYDRAFT_909268|serine/threonine-protein kinase PBS1 [EC:2.7.11.1]	GO:0031410//cytoplasmic vesicle;GO:0043231//intracellular membrane-bounded organelle	GO:0000166//nucleotide binding;GO:0004672//protein kinase activity;GO:0016301//kinase activity	-	gi|115472545|ref|NP_001059871.1|/0/Os07g0537000 [Oryza sativa Japonica Group]
LOC_Os07g35260.2	DUF26-Ic	RD	0.0783725	0.0783464	0	0	0	0.680779	0.162311	0	0.275674	0	0.310005	0.0829318	0.0788889	0	0	0.458399	0	0	0	0	cDNA|TKL_IRAK_DUF26-lc.9 - DUF26 kinases have homology to DUF26 containing loci, expressed	K04733|1|2e-58|225|smo:SELMODRAFT_33807|interleukin-1 receptor-associated kinase 4 [EC:2.7.11.1];K00924|4|1e-54|213|osa:4333912|[EC:2.7.1.-];K13430|5|3e-54|212|aly:ARALYDRAFT_909268|serine/threonine-protein kinase PBS1 [EC:2.7.11.1]	GO:0031410//cytoplasmic vesicle;GO:0043231//intracellular membrane-bounded organelle;GO:0044444//cytoplasmic part	GO:0000166//nucleotide binding;GO:0004672//protein kinase activity;GO:0016301//kinase activity	-	gi|115472545|ref|NP_001059871.1|/0/Os07g0537000 [Oryza sativa Japonica Group]
LOC_Os07g35280.1	DUF26-Ic	RD	0.446608	0.0892919	0.0907357	0.0841574	0.408471	0.17242	0.277481	0	0.314188	0.0970142	0.794957	0.378071	0.35964	0.0853755	0.797985	0.174147	0	0	0.15818	0.0924434	cDNA|TKL_IRAK_DUF26-lc.1 - DUF26 kinases have homology to DUF26 containing loci, expressed	K13416|1|8e-57|220|rcu:RCOM_1534760|brassinosteroid insensitive 1-associated receptor kinase 1 [EC:2.7.10.1 2.7.11.1];K04733|4|5e-55|214|smo:SELMODRAFT_230241|interleukin-1 receptor-associated kinase 4 [EC:2.7.11.1]	GO:0044464//cell part	-	-	gi|28411829|dbj|BAC57304.1|/0/serine/threonine kinase receptor precursor-like protein [Oryza sativa Japonica Group]
LOC_Os07g35290.1	DUF26-Ic	RD	3.47945	0.404453	0.164397	0.838631	1.9242	2.03056	0.837911	0.0840271	2.34817	9.66749	2.16048	0.513749	0.407253	0.773427	4.51815	1.41985	0.702474	0.262069	1.57627	8.29081	cDNA|TKL_IRAK_DUF26-lc.10 - DUF26 kinases have homology to DUF26 containing loci, expressed	K04733|1|3e-60|231|smo:SELMODRAFT_230241|interleukin-1 receptor-associated kinase 4 [EC:2.7.11.1];K13430|4|1e-55|216|zma:100283091|serine/threonine-protein kinase PBS1 [EC:2.7.11.1]	GO:0031410//cytoplasmic vesicle	GO:0016301//kinase activity	-	gi|222637194|gb|EEE67326.1|/0/hypothetical protein OsJ_24576 [Oryza sativa Japonica Group]
LOC_Os07g35300.1	DUF26-Ic	RD	0	0.380979	0.19357	0.359072	0.261422	0	0.4933	0.197875	2.68107	1.75919	0	0.806552	0.191808	0.273202	3.51113	0.278635	0.735225	0.102858	0.0843627	3.64843	cDNA|TKL_IRAK_DUF26-lc.11 - DUF26 kinases have homology to DUF26 containing loci, expressed	K04733|1|2e-58|219|smo:SELMODRAFT_159261|interleukin-1 receptor-associated kinase 4 [EC:2.7.11.1]	GO:0031410//cytoplasmic vesicle;GO:0043231//intracellular membrane-bounded organelle	GO:0000166//nucleotide binding;GO:0004672//protein kinase activity	-	gi|28411831|dbj|BAC57306.1|/0/serine/threonine kinase receptor precursor-like protein [Oryza sativa Japonica Group]
LOC_Os07g35310.1	DUF26-Ic	RD	0.303456	3.56442	2.54315	0.285912	0	0.146442	3.53512	3.86019	0.333564	0.0823977	0.900248	1.20416	3.51274	0.145025	0.508318	1.18327	2.70759	3.11223	0.134348	0	cDNA|TKL_IRAK_DUF26-lc.12 - DUF26 kinases have homology to DUF26 containing loci, expressed	K04733|1|4e-61|234|smo:SELMODRAFT_159261|interleukin-1 receptor-associated kinase 4 [EC:2.7.11.1];K13430|3|1e-56|219|pop:POPTR_413452|serine/threonine-protein kinase PBS1 [EC:2.7.11.1]	GO:0031410//cytoplasmic vesicle	GO:0000166//nucleotide binding;GO:0004672//protein kinase activity	-	gi|115472553|ref|NP_001059875.1|/0/Os07g0537500 [Oryza sativa Japonica Group]
LOC_Os07g35310.2	DUF26-Ic	RD	0.43792	0.29185	0.148285	0.137534	0	0.281776	0.377894	0.606333	0.128365	0	0.288701	0.308931	0.220403	0	0	0.213449	0.281611	0.315178	0	0	cDNA|TKL_IRAK_DUF26-lc.12 - DUF26 kinases have homology to DUF26 containing loci, expressed	K04733|1|1e-55|168|smo:SELMODRAFT_159261|interleukin-1 receptor-associated kinase 4 [EC:2.7.11.1]	GO:0031410//cytoplasmic vesicle	GO:0000166//nucleotide binding;GO:0004672//protein kinase activity	-	gi|115472553|ref|NP_001059875.1|/0/Os07g0537500 [Oryza sativa Japonica Group]
LOC_Os07g35330.1	DUF26-Ic	RD	6.35613	26.6701	17.4163	2.60033	1.60633	3.95526	22.7767	18.6722	6.3984	3.90595	8.27035	16.4607	30.4747	1.19908	2.05471	11.4955	21.8622	33.6775	2.44376	2.51013	cDNA|TKL_IRAK_DUF26-lc.13 - DUF26 kinases have homology to DUF26 containing loci, expressed	K04733|1|2e-57|222|smo:SELMODRAFT_159261|interleukin-1 receptor-associated kinase 4 [EC:2.7.11.1];K00924|3|8e-55|213|aly:ARALYDRAFT_313416|[EC:2.7.1.-];K13416|4|1e-54|213|ath:AT4G33430|brassinosteroid insensitive 1-associated receptor kinase 1 [EC:2.7.10.1 2.7.11.1]	GO:0031410//cytoplasmic vesicle	-	-	gi|28411833|dbj|BAC57308.1|/0/serine/threonine kinase receptor precursor-like protein [Oryza sativa Japonica Group]
LOC_Os07g35340.2	DUF26-Ic	RD	0.0989128	0.0988799	0	0.279582	0.0904665	0	0.102426	0.102714	0	0.214863	0.195626	0.104667	0	0	0.110459	0	0	0	0	0	cDNA|TKL_IRAK_DUF26-lc.14 - DUF26 kinases have homology to DUF26 containing loci, expressed	K00924|1|1e-49|196|aly:ARALYDRAFT_313416|[EC:2.7.1.-];K04733|4|2e-47|188|smo:SELMODRAFT_230241|interleukin-1 receptor-associated kinase 4 [EC:2.7.11.1]	GO:0031410//cytoplasmic vesicle	-	-	gi|115472557|ref|NP_001059877.1|/0/Os07g0537900 [Oryza sativa Japonica Group]
LOC_Os07g35340.3	DUF26-Ic	RD	0	0	0	0	0.0751339	0	0	0	0	0	0	0.173855	0	0	0	0.080081	0	0	0.0727388	0.0850198	cDNA|TKL_IRAK_DUF26-lc.14 - DUF26 kinases have homology to DUF26 containing loci, expressed	K00924|1|4e-57|221|aly:ARALYDRAFT_313416|[EC:2.7.1.-];K04733|3|1e-55|216|smo:SELMODRAFT_159261|interleukin-1 receptor-associated kinase 4 [EC:2.7.11.1]	GO:0031410//cytoplasmic vesicle	-	-	gi|115472557|ref|NP_001059877.1|/0/Os07g0537900 [Oryza sativa Japonica Group]
LOC_Os07g35370.1	DUF26-Ic	RD	6.3303	321.801	220.067	81.5123	52.6796	2.48916	322.576	190.066	176.21	20.3718	6.80091	233.375	220.346	51.3184	42.2409	7.46611	280.583	188.316	75.0126	27.9856	cDNA|TKL_IRAK_DUF26-lc.15 - DUF26 kinases have homology to DUF26 containing loci, expressed	K04733|1|6e-60|231|smo:SELMODRAFT_159261|interleukin-1 receptor-associated kinase 4 [EC:2.7.11.1];K13430|4|2e-55|216|sbi:SORBI_04g020990|serine/threonine-protein kinase PBS1 [EC:2.7.11.1]	GO:0031410//cytoplasmic vesicle	GO:0016301//kinase activity	-	gi|115472561|ref|NP_001059879.1|/0/Os07g0538200 [Oryza sativa Japonica Group]
LOC_Os07g35380.1	DUF26-Ic	RD	0.259729	10.2991	9.41032	4.24168	10.5314	0.0835601	14.3441	7.55188	16.4447	11.472	0.171228	13.7419	10.3705	6.62012	8.31468	0	13.3618	8.31843	10.2723	11.8275	cDNA|TKL_IRAK_DUF26-lc.16 - DUF26 kinases have homology to DUF26 containing loci, expressed	K04733|1|7e-57|220|smo:SELMODRAFT_230241|interleukin-1 receptor-associated kinase 4 [EC:2.7.11.1];K00924|3|1e-53|209|aly:ARALYDRAFT_313416|[EC:2.7.1.-];K13416|5|1e-52|206|rcu:RCOM_1534760|brassinosteroid insensitive 1-associated receptor kinase 1 [EC:2.7.10.1 2.7.11.1]	GO:0031410//cytoplasmic vesicle	-	-	gi|34394940|dbj|BAC84490.1|/0/putative serine/threonine-specific protein kinase [Oryza sativa Japonica Group]
LOC_Os07g35390.1	DUF26-Ic	RD	7.98636	233.003	170.281	48.9919	36.4426	1.84325	263.83	175.781	143.59	26.5882	3.69126	176.092	160.518	41.3207	37.7102	3.80805	218.464	166.44	62.9521	27.1324	cDNA|TKL_IRAK_DUF26-lc.17 - DUF26 kinases have homology to DUF26 containing loci, expressed	K04733|1|4e-61|234|smo:SELMODRAFT_159261|interleukin-1 receptor-associated kinase 4 [EC:2.7.11.1];K13418|4|3e-56|218|vvi:100247683|somatic embryogenesis receptor kinase 1 [EC:2.7.10.1 2.7.11.1]	GO:0031410//cytoplasmic vesicle	GO:0000166//nucleotide binding;GO:0004672//protein kinase activity	-	gi|34394941|dbj|BAC84491.1|/0/putative serine/threonine-specific protein kinase [Oryza sativa Japonica Group]
*LOC_Os07g35410.1	DUF26-Ic	RD	1.03767	32.955	66.8137	13.8379	4.01526	0.23112	33.4755	47.1634	23.6548	1.21373	1.184	34.1236	44.4318	6.17986	5.43744	1.08936	27.2562	78.6755	13.0754	1.90004	cDNA|TKL_IRAK_DUF26-lc.18 - DUF26 kinases have homology to DUF26 containing loci, expressed	K04733|1|5e-58|224|smo:SELMODRAFT_159261|interleukin-1 receptor-associated kinase 4 [EC:2.7.11.1];K00924|3|5e-55|214|osa:4333912|[EC:2.7.1.-];K13416|4|7e-55|214|ath:AT4G33430|brassinosteroid insensitive 1-associated receptor kinase 1 [EC:2.7.10.1 2.7.11.1]	GO:0031410//cytoplasmic vesicle	-	-	gi|218199770|gb|EEC82197.1|/0/hypothetical protein OsI_26339 [Oryza sativa Indica Group]
LOC_Os07g35540.1	DUF26-Ic	RD	6.62509	50.8307	33.4817	19.0383	7.42273	7.51329	76.922	39.3002	57.8223	19.4283	25.1412	53.8933	42.8467	14.0105	9.89542	25.8334	48.7279	50.8706	21.7783	13.3705	cDNA|TKL_IRAK_DUF26-lc.19 - DUF26 kinases have homology to DUF26 containing loci, expressed	K00924|1|1e-52|206|aly:ARALYDRAFT_313416|[EC:2.7.1.-];K04733|3|3e-52|205|smo:SELMODRAFT_159261|interleukin-1 receptor-associated kinase 4 [EC:2.7.11.1]	GO:0031410//cytoplasmic vesicle	-	-	gi|222637205|gb|EEE67337.1|/0/hypothetical protein OsJ_24594 [Oryza sativa Japonica Group]
LOC_Os07g35580.1	DUF26-Ic	RD	1.27399	21.2527	6.22817	8.70245	15.1477	0.922208	17.2325	6.86282	17.715	23.4367	3.93697	14.4079	7.61418	11.3399	13.7825	2.32861	17.5117	11.9485	13.6072	18.2121	cDNA|TKL_IRAK_DUF26-lc.20 - DUF26 kinases have homology to DUF26 containing loci, expressed	K04733|1|1e-59|229|smo:SELMODRAFT_159261|interleukin-1 receptor-associated kinase 4 [EC:2.7.11.1];K13418|3|4e-57|221|vvi:100247683|somatic embryogenesis receptor kinase 1 [EC:2.7.10.1 2.7.11.1];K00924|4|2e-56|219|aly:ARALYDRAFT_313416|[EC:2.7.1.-];K13416|5|2e-56|219|aly:ARALYDRAFT_491347|brassinosteroid insensitive 1-associated receptor kinase 1 [EC:2.7.10.1 2.7.11.1]	GO:0031410//cytoplasmic vesicle	GO:0000166//nucleotide binding;GO:0004672//protein kinase activity	-	gi|218199781|gb|EEC82208.1|/0/hypothetical protein OsI_26352 [Oryza sativa Indica Group]
LOC_Os07g35650.1	DUF26-Ic	RD	0	0	0	0	0	0	0	0	0	0.103027	0	0	0	0	0	0	0	0	0	0.0981732	cDNA|TKL_IRAK_DUF26-lc.2 - DUF26 kinases have homology to DUF26 containing loci, expressed	K04733|1|2e-57|222|smo:SELMODRAFT_33807|interleukin-1 receptor-associated kinase 4 [EC:2.7.11.1];K13430|3|1e-54|213|zma:100283091|serine/threonine-protein kinase PBS1 [EC:2.7.11.1]	GO:0031410//cytoplasmic vesicle	GO:0016301//kinase activity	-	gi|297607395|ref|NP_001059893.2|/0/Os07g0540800 [Oryza sativa Japonica Group]
LOC_Os07g35660.1	DUF26-Ic	RD	0.0825324	0.660039	0.335356	0.622086	6.26524	0	1.45288	1.62838	0.580614	7.97798	0.0816148	0.524002	0.415381	3.39211	4.60832	0.080455	1.43299	0.356399	4.60395	7.17502	cDNA|TKL_IRAK_DUF26-lc.21 - DUF26 kinases have homology to DUF26 containing loci, expressed	K04733|1|2e-59|229|smo:SELMODRAFT_159261|interleukin-1 receptor-associated kinase 4 [EC:2.7.11.1];K00924|4|1e-57|223|aly:ARALYDRAFT_313416|[EC:2.7.1.-]	GO:0043231//intracellular membrane-bounded organelle	GO:0000166//nucleotide binding;GO:0004672//protein kinase activity	-	gi|115472591|ref|NP_001059894.1|/0/Os07g0541000 [Oryza sativa Japonica Group]
LOC_Os07g35680.1	DUF26-Ic	RD	0.684112	0.759871	0.0772159	2.22015	3.89321	0.146729	0	0.473601	2.0053	6.85238	0.676506	1.12608	0	1.67105	7.38502	0.0740992	0.806534	0	0.807665	6.52954	cDNA|TKL_IRAK_DUF26-lc22 - DUF26 kinases have homology to DUF26 containing loci, expressed	K13430|1|3e-60|232|zma:100283091|serine/threonine-protein kinase PBS1 [EC:2.7.11.1];K04733|3|6e-60|231|smo:SELMODRAFT_159261|interleukin-1 receptor-associated kinase 4 [EC:2.7.11.1]	GO:0043231//intracellular membrane-bounded organelle	GO:0000166//nucleotide binding;GO:0004672//protein kinase activity	-	gi|28812099|dbj|BAC65051.1|/0/putative serine/threonine kinase protein [Oryza sativa Japonica Group]
LOC_Os07g35690.1	DUF26-Ic	RD	0	0	0	0	0	0	0	0	0	0	0	0	0	0	0.0920101	0	0	0	0	0	cDNA|TKL_IRAK_DUF26-lc.3 - DUF26 kinases have homology to DUF26 containing loci, expressed	K04733|1|4e-59|228|smo:SELMODRAFT_33807|interleukin-1 receptor-associated kinase 4 [EC:2.7.11.1];K13430|2|6e-59|227|sbi:SORBI_04g020990|serine/threonine-protein kinase PBS1 [EC:2.7.11.1]	GO:0031410//cytoplasmic vesicle	GO:0000166//nucleotide binding;GO:0004672//protein kinase activity	-	gi|28812101|dbj|BAC65053.1|/0/putative serine/threonine kinase protein [Oryza sativa Japonica Group]
LOC_Os07g35690.2	DUF26-Ic	RD	0	0	0	0	0	0	0	0	0	0.0886242	0	0	0	0	0	0	0.236124	0	0	0	cDNA|TKL_IRAK_DUF26-lc.3 - DUF26 kinases have homology to DUF26 containing loci, expressed	K04733|1|4e-59|228|smo:SELMODRAFT_33807|interleukin-1 receptor-associated kinase 4 [EC:2.7.11.1];K13430|2|6e-59|227|sbi:SORBI_04g020990|serine/threonine-protein kinase PBS1 [EC:2.7.11.1]	GO:0031410//cytoplasmic vesicle	GO:0000166//nucleotide binding;GO:0004672//protein kinase activity	-	gi|115472595|ref|NP_001059896.1|/0/Os07g0541400 [Oryza sativa Japonica Group]
LOC_Os07g35700.1	DUF26-Ic	RD	0	0.32946	0	0.0776289	0.376784	0	0.341274	0.0855587	0	0.268465	0.0814764	0.348742	0.165871	0.0787525	0.36804	0	0.317902	0.0889487	0.218864	0.682177	cDNA|TKL_IRAK_DUF26-lc.4 - DUF26 kinases have homology to DUF26 containing loci, expressed	K13430|1|7e-60|230|zma:100283091|serine/threonine-protein kinase PBS1 [EC:2.7.11.1]	GO:0031410//cytoplasmic vesicle;GO:0043231//intracellular membrane-bounded organelle	GO:0016301//kinase activity	-	gi|115472597|ref|NP_001059897.1|/0/Os07g0541500 [Oryza sativa Japonica Group]
LOC_Os07g35700.2	DUF26-Ic	RD	0	0.0804551	0	0.0758288	0.515266	0	0.25002	0	0.0707736	0.349653	0	0.170328	0	0	0.26963	0	0	0	0.142526	0.249884	cDNA|TKL_IRAK_DUF26-lc.4 - DUF26 kinases have homology to DUF26 containing loci, expressed	K13430|1|6e-54|157|zma:100283091|serine/threonine-protein kinase PBS1 [EC:2.7.11.1]	GO:0031410//cytoplasmic vesicle;GO:0043231//intracellular membrane-bounded organelle	GO:0016301//kinase activity	-	gi|115472597|ref|NP_001059897.1|/0/Os07g0541500 [Oryza sativa Japonica Group]
LOC_Os07g35730.1	DUF26-Ic	RD	0	0	0	0	0	0	0.391188	0	0	0	0	0	0	0.180541	0.210935	0	0.182199	0	0.16725	0	cDNA|TKL_IRAK_DUF26-lc.23 - DUF26 kinases have homology to DUF26 containing loci, expressed	K13430|1|1e-40|165|zma:100283091|serine/threonine-protein kinase PBS1 [EC:2.7.11.1]	GO:0031410//cytoplasmic vesicle	GO:0000166//nucleotide binding;GO:0004672//protein kinase activity	-	gi|125600589|gb|EAZ40165.1|/4.37334e-146/hypothetical protein OsJ_24611 [Oryza sativa Japonica Group]
LOC_Os07g43560.1	DUF26-Ic	RD	7.74241	8.61604	0.222594	1.37637	0.668045	5.42827	10.2108	0.0758486	2.56923	0.0793321	7.29519	10.6661	0.147046	2.58315	0.73411	9.54122	6.55237	0	0.2587	0.302378	cDNA|TKL_IRAK_DUF26-lc.24 - DUF26 kinases have homology to DUF26 containing loci, expressed	K04733|1|2e-61|235|smo:SELMODRAFT_230241|interleukin-1 receptor-associated kinase 4 [EC:2.7.11.1];K00924|3|7e-58|224|aly:ARALYDRAFT_313416|[EC:2.7.1.-];K13430|4|1e-56|220|zma:100283091|serine/threonine-protein kinase PBS1 [EC:2.7.11.1]	GO:0031410//cytoplasmic vesicle	-	-	gi|115473507|ref|NP_001060352.1|/0/Os07g0628700 [Oryza sativa Japonica Group]
LOC_Os07g43570.1	DUF26-Ic	RD	0.146083	3.86992	0.148396	0.137637	0.334022	0.070497	5.44576	0	0.513846	0.0793321	0.938985	6.49243	0.0735229	0.349074	0.0815678	1.63767	4.50916	0	0	0.0755945	cDNA|TKL_IRAK_DUF26-lc.25 - DUF26 kinases have homology to DUF26 containing loci, expressed	K00924|1|1e-50|199|aly:ARALYDRAFT_313416|[EC:2.7.1.-];K04733|2|6e-50|197|smo:SELMODRAFT_159261|interleukin-1 receptor-associated kinase 4 [EC:2.7.11.1];K13418|3|7e-50|197|vvi:100247683|somatic embryogenesis receptor kinase 1 [EC:2.7.10.1 2.7.11.1];K13416|4|7e-50|197|ath:AT4G33430|brassinosteroid insensitive 1-associated receptor kinase 1 [EC:2.7.10.1 2.7.11.1]	GO:0031410//cytoplasmic vesicle;GO:0043231//intracellular membrane-bounded organelle	-	-	gi|115473509|ref|NP_001060353.1|/0/Os07g0628900 [Oryza sativa Japonica Group]
LOC_Os10g17950.1	DUF26-Ic	RD	0	0	0	0	0.0861273	0	0	0	0	0	0	0	0.094789	0	0	0	0	0.101662	0	0	cDNA|TKL_IRAK_DUF26-lc.5 - DUF26 kinases have homology to DUF26 containing loci, expressed	K04733|1|3e-55|214|smo:SELMODRAFT_33807|interleukin-1 receptor-associated kinase 4 [EC:2.7.11.1];K13430|3|5e-54|211|rcu:RCOM_1078760|serine/threonine-protein kinase PBS1 [EC:2.7.11.1]	-	-	-	gi|31431169|gb|AAP52984.1|/0/Protein kinase domain containing protein [Oryza sativa Japonica Group]
LOC_Os10g17960.1	DUF26-Ic	RD	1.14164	4.18461	6.86163	3.40617	9.91944	1.19369	7.58566	3.26015	3.43008	7.85307	1.22302	7.24831	5.93732	3.27361	5.73705	1.1129	6.14847	2.77308	5.55976	8.66461	cDNA|TKL_IRAK_DUF26-lc.26 - DUF26 kinases have homology to DUF26 containing loci, expressed	K04733|1|2e-57|222|smo:SELMODRAFT_159261|interleukin-1 receptor-associated kinase 4 [EC:2.7.11.1];K13415|2|5e-57|221|rcu:RCOM_0478150|protein brassinosteroid insensitive 1 [EC:2.7.10.1 2.7.11.1]	-	-	-	gi|20043002|gb|AAM08810.1|AC090486_20/0/Putative serine/threonine kinase [Oryza sativa Japonica Group]
LOC_Os10g18260.1	DUF26-Ic	RD	0	0	0	0.440208	1.7093	0	0.645084	0.161725	0.136954	2.19899	0	0.329601	0	0.744299	1.91312	0	0.450679	0.168133	1.37901	2.25657	cDNA|TKL_IRAK_DUF26-lc.27 - DUF26 kinases have homology to DUF26 containing loci, expressed	K13415|1|3e-57|220|aly:ARALYDRAFT_912402|protein brassinosteroid insensitive 1 [EC:2.7.10.1 2.7.11.1];K00924|2|7e-57|219|ath:AT1G24650|[EC:2.7.1.-]	-	GO:0004672//protein kinase activity;GO:0032559	GO:0006464//cellular protein modification process	gi|110288891|gb|ABB47177.2|/0/Serine/threonine-protein kinase receptor precursor, putative [Oryza sativa Japonica Group]
LOC_Os11g34610.1	DUF26-Ic	RD	0.58019	2.51332	1.57167	1.63994	4.9527	0.186659	2.40318	1.20497	1.70068	2.52063	0	6.34407	1.16803	2.03338	4.31944	0.188529	0.746199	0	0.342487	1.80141	cDNA|TKL_IRAK_DUF26-lc.28 - DUF26 kinases have homology to DUF26 containing loci, expressed	K04733|1|8e-45|179|smo:SELMODRAFT_159261|interleukin-1 receptor-associated kinase 4 [EC:2.7.11.1];K13416|3|7e-44|176|aly:ARALYDRAFT_491347|brassinosteroid insensitive 1-associated receptor kinase 1 [EC:2.7.10.1 2.7.11.1]	-	-	-	gi|77551360|gb|ABA94157.1|/1.17896e-180/Serine/threonine-protein kinase receptor precursor, putative [Oryza sativa Japonica Group]
*LOC_Os11g34624.1	DUF26-Ic	RD	0	0.542432	1.98433	0.817985	4.06948	0	3.14654	0.563465	0.190863	1.06082	0	9.6462	7.20968	1.45219	8.36213	0	1.98893	0.351474	0.768732	1.23547	cDNA|TKL_IRAK_DUF26-lc.29 - DUF26 kinases have homology to DUF26 containing loci, expressed	K00924|1|7e-59|226|osa:4333912|[EC:2.7.1.-];K04733|2|5e-58|224|smo:SELMODRAFT_159261|interleukin-1 receptor-associated kinase 4 [EC:2.7.11.1];K13430|3|5e-58|224|zma:100283091|serine/threonine-protein kinase PBS1 [EC:2.7.11.1]	GO:0031410//cytoplasmic vesicle	GO:0000166//nucleotide binding;GO:0004672//protein kinase activity	-	gi|108864483|gb|ABA94163.2|/0/Protein kinase domain containing protein, expressed [Oryza sativa Japonica Group]
LOC_Os04g54130.1	DUF26-Id	RD	0	0	0	0	0	0	0	0.0805721	0	0	0	0.0821041	0	0.0741625	0	0	0	0	0	0	cDNA|TKL_IRAK_DUF26-ld.1 - DUF26 kinases have homology to DUF26 containing loci, expressed	K00924|1|3e-50|198|aly:ARALYDRAFT_313416|[EC:2.7.1.-]	GO:0031410//cytoplasmic vesicle	GO:0005488//binding	-	gi|38344789|emb|CAE02990.2|/0/OSJNBa0043L09.9 [Oryza sativa Japonica Group]
LOC_Os07g35740.1	DUF26-Id	RD	0.266373	2.84037	2.34512	0.418288	0.730882	0	3.12611	3.13491	0.546563	0.48219	0.175608	1.59726	2.77066	0.254605	0.0991557	0.0865562	3.16896	2.01299	0.550342	0.551367	cDNA|TKL_IRAK_DUF26-ld.2 - DUF26 kinases have homology to DUF26 containing loci, expressed	K04733|1|3e-58|225|smo:SELMODRAFT_159261|interleukin-1 receptor-associated kinase 4 [EC:2.7.11.1];K13418|2|3e-58|225|vvi:100247683|somatic embryogenesis receptor kinase 1 [EC:2.7.10.1 2.7.11.1];K13416|3|8e-58|223|ath:AT4G33430|brassinosteroid insensitive 1-associated receptor kinase 1 [EC:2.7.10.1 2.7.11.1]	GO:0031410//cytoplasmic vesicle	GO:0016301//kinase activity	-	gi|115472603|ref|NP_001059900.1|/0/Os07g0541800 [Oryza sativa Japonica Group]
LOC_Os07g35750.1	DUF26-Id	RD	0	1.50959	0.841227	0.183585	0.178212	0	1.21062	1.06228	0.12851	0.158724	0.144513	1.39176	0.588404	0.139682	0.0543989	0.14246	0.657833	1.26214	0.172531	0.151246	cDNA|TKL_IRAK_DUF26-ld.3 - DUF26 kinases have homology to DUF26 containing loci, expressed	K04733|1|1e-59|230|smo:SELMODRAFT_159261|interleukin-1 receptor-associated kinase 4 [EC:2.7.11.1];K13430|2|3e-59|229|zma:100283091|serine/threonine-protein kinase PBS1 [EC:2.7.11.1];K13418|4|5e-59|228|vvi:100247683|somatic embryogenesis receptor kinase 1 [EC:2.7.10.1 2.7.11.1]	GO:0031410//cytoplasmic vesicle	GO:0016301//kinase activity	-	gi|115472605|ref|NP_001059901.1|/0/Os07g0541900 [Oryza sativa Japonica Group]
LOC_Os07g35750.2	DUF26-Id	RD	0.0476849	0.190676	0	0.089856	0	0	0.444405	0.148552	0	0	0.0471548	0.201836	0.0959982	0	0	0	0.13799	0.0514794	0.0422227	0	cDNA|TKL_IRAK_DUF26-ld.3 - DUF26 kinases have homology to DUF26 containing loci, expressed	K13430|1|5e-54|159|zma:100283091|serine/threonine-protein kinase PBS1 [EC:2.7.11.1];K04733|5|5e-54|167|smo:SELMODRAFT_159261|interleukin-1 receptor-associated kinase 4 [EC:2.7.11.1]	GO:0031410//cytoplasmic vesicle	GO:0016301//kinase activity	-	gi|115472605|ref|NP_001059901.1|/0/Os07g0541900 [Oryza sativa Japonica Group]
LOC_Os07g35770.1	DUF26-Id	RD	0	0.234661	0.47691	0.442334	3.6498	0	3.64613	1.70632	0.206423	1.78469	0.232129	1.73876	0.708857	1.12184	1.83498	0	1.585	0.506836	1.45495	4.13003	cDNA|TKL_IRAK_DUF26-ld.4 - DUF26 kinases have homology to DUF26 containing loci	K13430|1|4e-50|196|zma:100283091|serine/threonine-protein kinase PBS1 [EC:2.7.11.1];K04733|3|1e-48|191|smo:SELMODRAFT_159261|interleukin-1 receptor-associated kinase 4 [EC:2.7.11.1];K13418|4|2e-48|191|vvi:100247683|somatic embryogenesis receptor kinase 1 [EC:2.7.10.1 2.7.11.1]	GO:0031410//cytoplasmic vesicle	GO:0004672//protein kinase activity;GO:0004871//signal transducer activity;GO:0032559	GO:0006464//cellular protein modification process	gi|34395231|dbj|BAC83760.1|/6.69226e-149/serine/threonine kinase -related protein-like [Oryza sativa Japonica Group]
LOC_Os07g35790.1	DUF26-Id	RD	3.75088	64.7664	33.6862	18.2323	6.62727	2.46832	50.7579	37.7994	13.3436	8.98113	21.3278	39.0594	50.3699	12.1407	7.33026	17.8668	38.7299	42.2421	15.0965	7.14636	cDNA|TKL_IRAK_DUF26-ld.5 - DUF26 kinases have homology to DUF26 containing loci, expressed	K13430|1|3e-60|231|zma:100283091|serine/threonine-protein kinase PBS1 [EC:2.7.11.1];K13416|2|1e-59|229|ath:AT4G33430|brassinosteroid insensitive 1-associated receptor kinase 1 [EC:2.7.10.1 2.7.11.1];K13418|5|3e-59|228|vvi:100247683|somatic embryogenesis receptor kinase 1 [EC:2.7.10.1 2.7.11.1]	GO:0031410//cytoplasmic vesicle	GO:0000166//nucleotide binding;GO:0004672//protein kinase activity	-	gi|115472607|ref|NP_001059902.1|/0/Os07g0542400 [Oryza sativa Japonica Group]
LOC_Os07g35810.1	DUF26-Id	RD	7.70902	108.565	78.0171	39.3127	59.4025	6.69641	137.404	93.4616	31.4381	21.665	16.3901	93.0974	76.8222	29.0133	43.6902	11.1785	119.07	104.447	52.2187	30.8168	cDNA|TKL_IRAK_DUF26-ld.6 - DUF26 kinases have homology to DUF26 containing loci, expressed	K04733|1|1e-60|233|smo:SELMODRAFT_159261|interleukin-1 receptor-associated kinase 4 [EC:2.7.11.1];K13416|2|2e-59|228|ath:AT4G33430|brassinosteroid insensitive 1-associated receptor kinase 1 [EC:2.7.10.1 2.7.11.1];K13418|3|4e-59|228|vvi:100247683|somatic embryogenesis receptor kinase 1 [EC:2.7.10.1 2.7.11.1]	GO:0031410//cytoplasmic vesicle	GO:0016301//kinase activity	-	gi|215769298|dbj|BAH01527.1|/0/unnamed protein product [Oryza sativa Japonica Group]
LOC_Os07g36980.1	DUF26-Id	RD	0	0	0	0	0.205749	0	0	0	0	0	0	0	0	0.43004	0.251217	0	0	0	0	0	cDNA|TKL_IRAK_DUF26-ld.7 - DUF26 kinases have homology to DUF26 containing loci, expressed	K13430|1|1e-48|191|zma:100283091|serine/threonine-protein kinase PBS1 [EC:2.7.11.1];K13418|3|2e-48|191|vvi:100247683|somatic embryogenesis receptor kinase 1 [EC:2.7.10.1 2.7.11.1]	GO:0031410//cytoplasmic vesicle	GO:0004672//protein kinase activity;GO:0004871//signal transducer activity;GO:0032559	GO:0006464//cellular protein modification process	gi|125600687|gb|EAZ40263.1|/6.51251e-158/hypothetical protein OsJ_24706 [Oryza sativa Japonica Group]
LOC_Os01g38900.1	DUF26-Ie	RD	0	0	0.123943	0	0	0	0	0	0	0	0	0	0	0	0	0	0	0	0	0	cDNA|TKL_IRAK_DUF26-le.2 - DUF26 kinases have homology to DUF26 containing loci, expressed	K13417|1|5e-50|197|ath:AT2G13790|somatic embryogenesis receptor kinase 4 [EC:2.7.10.1 2.7.11.1];K13418|3|3e-49|194|aly:ARALYDRAFT_895025|somatic embryogenesis receptor kinase 1 [EC:2.7.10.1 2.7.11.1];K04733|5|3e-49|194|smo:SELMODRAFT_33807|interleukin-1 receptor-associated kinase 4 [EC:2.7.11.1]	-	-	-	gi|20161069|dbj|BAB90000.1|/0/hypothetical protein [Oryza sativa Japonica Group]
LOC_Os01g36790.1	DUF26-If	RD	0.174161	2.61155	2.47686	0.41023	0.637157	0	3.3364	1.3564	0.918915	2.17534	0.258337	1.65864	1.92839	0.582634	0.875209	0	1.84795	1.50416	1.00237	2.88397	cDNA|TKL_IRAK_DUF26-lf.2 - DUF26 kinases have homology to DUF26 containing loci, expressed	K04733|1|2e-56|219|smo:SELMODRAFT_159261|interleukin-1 receptor-associated kinase 4 [EC:2.7.11.1];K13416|3|4e-55|214|rcu:RCOM_1534760|brassinosteroid insensitive 1-associated receptor kinase 1 [EC:2.7.10.1 2.7.11.1];K13418|4|8e-55|213|vvi:100247683|somatic embryogenesis receptor kinase 1 [EC:2.7.10.1 2.7.11.1]	GO:0016020//membrane	GO:0000166//nucleotide binding;GO:0004672//protein kinase activity	GO:0042221//response to chemical stimulus	gi|242053287|ref|XP_002455789.1|/0/hypothetical protein SORBIDRAFT_03g025280 [Sorghum bicolor]
LOC_Os04g56360.1	DUF26-If	RD	0	0	0.155711	0	0	0.147944	0.317455	0	0	0	0	0	0	0	0	0	0	0.165481	0	0	cDNA|cysteine-rich receptor-like protein kinase 8 precursor, putative, expressed	K04733|1|8e-64|242|smo:SELMODRAFT_159261|interleukin-1 receptor-associated kinase 4 [EC:2.7.11.1];K13430|4|6e-61|233|zma:100283091|serine/threonine-protein kinase PBS1 [EC:2.7.11.1]	-	GO:0004672//protein kinase activity;GO:0032559	GO:0006464//cellular protein modification process	gi|297603494|ref|NP_001054130.2|/0/Os04g0658700 [Oryza sativa Japonica Group]
LOC_Os05g03920.1	DUF26-If	RD	2.76109	119.273	54.1411	19.4715	10.2543	2.50339	126.062	77.9355	16.5547	32.1698	9.59774	68.5274	88.1789	11.756	13.922	9.29822	81.1913	50.9445	17.7804	23.8998	cDNA|TKL_IRAK_DUF26-lf.3 - DUF26 kinases have homology to DUF26 containing loci, expressed	K04733|1|2e-58|225|smo:SELMODRAFT_159261|interleukin-1 receptor-associated kinase 4 [EC:2.7.11.1];K13417|3|1e-55|216|ath:AT2G13790|somatic embryogenesis receptor kinase 4 [EC:2.7.10.1 2.7.11.1];K13418|4|2e-55|215|rcu:RCOM_0186340|somatic embryogenesis receptor kinase 1 [EC:2.7.10.1 2.7.11.1]	-	GO:0000166//nucleotide binding;GO:0004672//protein kinase activity	-	gi|218196026|gb|EEC78453.1|/0/hypothetical protein OsI_18315 [Oryza sativa Indica Group]
LOC_Os09g24330.1	DUF26-If	RD	64.6559	20.687	31.3813	26.5874	29.341	75.5913	24.5047	25.3962	40.5746	48.716	25.2615	26.8221	31.4945	17.7922	28.9697	33.0103	24.2591	15.6063	21.0413	27.1557	cDNA|TKL_IRAK_DUF26-lg.2 - DUF26 kinases have homology to DUF26 containing loci, expressed	K04733|1|3e-58|224|smo:SELMODRAFT_159261|interleukin-1 receptor-associated kinase 4 [EC:2.7.11.1];K13430|3|1e-56|219|sbi:SORBI_04g020990|serine/threonine-protein kinase PBS1 [EC:2.7.11.1]	-	GO:0004674//protein serine/threonine kinase activity;GO:0032559	GO:0006464//cellular protein modification process	gi|297726935|ref|NP_001175831.1|/0/Os09g0408800 [Oryza sativa Japonica Group]
LOC_Os10g34220.1	DUF26-If	RD	0	0.295887	0	0	0.180474	0	0.306497	0.30736	0.260281	0.214318	0.0975649	0.313204	0	0.377212	0.110179	0.192357	0.190337	0	0	0	cDNA|TKL_IRAK_DUF26-lf.1 - DUF26 kinases have homology to DUF26 containing loci, expressed	K04733|1|3e-66|251|smo:SELMODRAFT_159261|interleukin-1 receptor-associated kinase 4 [EC:2.7.11.1];K13417|3|3e-63|241|ath:AT2G13790|somatic embryogenesis receptor kinase 4 [EC:2.7.10.1 2.7.11.1];K13416|5|1e-61|236|ath:AT4G33430|brassinosteroid insensitive 1-associated receptor kinase 1 [EC:2.7.10.1 2.7.11.1]	-	GO:0004672//protein kinase activity;GO:0032559	GO:0006464//cellular protein modification process	gi|218186453|gb|EEC68880.1|/0/hypothetical protein OsI_37506 [Oryza sativa Indica Group]
LOC_Os11g28104.1	DUF26-If	RD	0.504622	3.44711	1.96501	0.237724	0.307688	0.243521	1.39345	0.698686	0.369793	0.091347	0.748519	2.31391	4.2329	0.241165	0.0939212	1.14782	1.29802	1.63433	0.22341	0	cDNA|TKL_IRAK_DUF26-lf.4 - DUF26 kinases have homology to DUF26 containing loci, expressed	K04733|1|4e-65|248|smo:SELMODRAFT_159261|interleukin-1 receptor-associated kinase 4 [EC:2.7.11.1];K13417|3|8e-64|243|ath:AT2G13790|somatic embryogenesis receptor kinase 4 [EC:2.7.10.1 2.7.11.1];K13416|5|2e-62|238|ath:AT4G33430|brassinosteroid insensitive 1-associated receptor kinase 1 [EC:2.7.10.1 2.7.11.1]	-	GO:0004672//protein kinase activity;GO:0032559	GO:0006464//cellular protein modification process	gi|108864366|gb|ABA93633.2|/0/Protein kinase domain containing protein, expressed [Oryza sativa Japonica Group]
LOC_Os01g36500.1	DUF26-Ih	RD	0	0.228856	0.077519	0.0718989	0.139589	0	0.0790209	0.158487	0	0	0	0.0807502	0	0.145879	0	0	0	0.164766	0	0	cDNA|TKL_IRAK_DUF26-lh.5 - DUF26 kinases have homology to DUF26 containing loci, expressed	K04733|1|3e-57|222|smo:SELMODRAFT_159261|interleukin-1 receptor-associated kinase 4 [EC:2.7.11.1];K13417|3|2e-55|215|ath:AT2G13790|somatic embryogenesis receptor kinase 4 [EC:2.7.10.1 2.7.11.1];K13430|5|1e-54|213|zma:100283091|serine/threonine-protein kinase PBS1 [EC:2.7.11.1]	GO:0031410//cytoplasmic vesicle	GO:0004672//protein kinase activity;GO:0032559	GO:0006464//cellular protein modification process	gi|57900026|dbj|BAD88068.1|/0/KI domain interacting kinase 1-like protein [Oryza sativa Japonica Group]
LOC_Os06g47470.1	DUF26-Ih	RD	0.446813	4.01998	1.47513	1.89441	6.12989	0.215624	10.179	3.24789	4.12561	8.12867	0.331384	8.62872	2.47366	1.60153	8.10826	0.108892	7.3269	1.80888	2.57161	16.7631	cDNA|TKL_IRAK_DUF26-lh.2 - DUF26 kinases have homology to DUF26 containing loci, expressed	K00924|1|7e-43|173|osa:4333912|[EC:2.7.1.-];K13430|3|2e-41|168|rcu:RCOM_1078760|serine/threonine-protein kinase PBS1 [EC:2.7.11.1];K04733|4|3e-41|168|smo:SELMODRAFT_230241|interleukin-1 receptor-associated kinase 4 [EC:2.7.11.1]	GO:0031410//cytoplasmic vesicle	GO:0016301//kinase activity	-	gi|52076708|dbj|BAD45621.1|/0/receptor protein kinase-like [Oryza sativa Japonica Group]
*LOC_Os06g47530.1	DUF26-Ih	RD	1.22444	4.89613	3.1423	1.82155	6.42459	1.36838	9.1424	4.01525	7.59384	7.48939	2.10302	7.22848	2.85423	0.923958	4.24604	1.00515	6.71356	2.36546	2.79605	12.2055	cDNA|TKL_IRAK_DUF26-lh.6 - DUF26 kinases have homology to DUF26 containing loci, expressed	K13418|1|1e-49|197|aly:ARALYDRAFT_895025|somatic embryogenesis receptor kinase 1 [EC:2.7.10.1 2.7.11.1];K13417|5|4e-49|195|ath:AT2G13790|somatic embryogenesis receptor kinase 4 [EC:2.7.10.1 2.7.11.1]	-	-	-	gi|218198803|gb|EEC81230.1|/0/hypothetical protein OsI_24279 [Oryza sativa Indica Group]
LOC_Os07g12850.1	DUF26-Ih	RD	0	0	0	0	0	0	0	0.0940946	0	0	0	0	0	0	0	0	0	0.0978229	0	0	cDNA|TKL_IRAK_DUF26-lh.7 - DUF26 kinases have homology to DUF26 containing loci, expressed	K04733|1|2e-35|149|smo:SELMODRAFT_159261|interleukin-1 receptor-associated kinase 4 [EC:2.7.11.1];K13418|4|3e-31|135|vvi:100247683|somatic embryogenesis receptor kinase 1 [EC:2.7.10.1 2.7.11.1];K13415|5|2e-30|132|pop:POPTR_650846|protein brassinosteroid insensitive 1 [EC:2.7.10.1 2.7.11.1]	-	-	-	gi|27818098|dbj|BAC55858.1|/0/receptor protein kinase-like protein [Oryza sativa Japonica Group]
LOC_Os07g34980.1	DUF26-Ih	RD	0.0983124	0.19656	0.499345	0.277885	1.61851	0	0.305412	0.102091	0.51872	0.320338	0	0.208063	0.395841	0.469846	1.42725	0.191676	0.189664	0.318407	0.87051	1.01749	cDNA|TKL_IRAK_DUF26-lh.9 - DUF26 kinases have homology to DUF26 containing loci, expressed	K04733|1|3e-54|211|smo:SELMODRAFT_33807|interleukin-1 receptor-associated kinase 4 [EC:2.7.11.1];K13430|4|6e-51|200|rcu:RCOM_1078760|serine/threonine-protein kinase PBS1 [EC:2.7.11.1]	GO:0031410//cytoplasmic vesicle	-	-	gi|218199757|gb|EEC82184.1|/0/hypothetical protein OsI_26314 [Oryza sativa Indica Group]
LOC_Os07g47230.1	DUF26-Ih	RD	0	0	0	0	0.0879163	0	0.199076	0	0	0	0.0950559	0	0	0	0	0	0.185443	0	0.0851137	0.0994841	cDNA|TKL_IRAK_DUF26-lh.10 - DUF26 kinases have homology to DUF26 containing loci, expressed	K13417|1|9e-55|213|aly:ARALYDRAFT_899604|somatic embryogenesis receptor kinase 4 [EC:2.7.10.1 2.7.11.1];K13416|3|3e-53|208|ath:AT4G33430|brassinosteroid insensitive 1-associated receptor kinase 1 [EC:2.7.10.1 2.7.11.1];K04733|5|4e-53|207|smo:SELMODRAFT_159261|interleukin-1 receptor-associated kinase 4 [EC:2.7.11.1]	GO:0031410//cytoplasmic vesicle	-	-	gi|23495881|dbj|BAC20090.1|/0/putative protein kinase homolog [Oryza sativa Japonica Group]
LOC_Os11g45540.1	DUF26-Ih	RD	1.13845	1.96575	3.04887	1.56018	0.946575	1.59823	2.03624	3.76153	1.27415	1.57372	1.12579	1.53322	2.29189	0.791383	1.04018	1.71513	1.59729	3.91057	1.92444	1.7138	cDNA|TKL_IRAK_DUF26-lh.11 - DUF26 kinases have homology to DUF26 containing loci, expressed	K13430|1|3e-56|218|zma:100283091|serine/threonine-protein kinase PBS1 [EC:2.7.11.1];K04733|2|3e-56|218|smo:SELMODRAFT_159261|interleukin-1 receptor-associated kinase 4 [EC:2.7.11.1];K13417|4|1e-55|216|ath:AT2G13790|somatic embryogenesis receptor kinase 4 [EC:2.7.10.1 2.7.11.1]	GO:0031410//cytoplasmic vesicle	GO:0004672//protein kinase activity;GO:0032559	GO:0006464//cellular protein modification process	gi|297728705|ref|NP_001176716.1|/0/Os11g0681600 [Oryza sativa Japonica Group]
LOC_Os01g26390.1	DUF26-Ih_AtRLK4_like	RD	0.224093	0.74673	0.379402	0.492654	0.546554	0.0720955	0.696155	0.46541	0	0.730179	0	0.47426	0.52633	0.285591	0.500504	0.0728177	0.21616	0.322567	0.529131	0.695777	cDNA|TKL_IRAK_DUF26-lh.1 - DUF26 kinases have homology to DUF26 containing loci, expressed	K04733|1|4e-59|228|smo:SELMODRAFT_33807|interleukin-1 receptor-associated kinase 4 [EC:2.7.11.1];K13430|2|5e-56|218|zma:100283091|serine/threonine-protein kinase PBS1 [EC:2.7.11.1]	-	-	-	gi|115436562|ref|NP_001043039.1|/0/Os01g0366300 [Oryza sativa Japonica Group]
LOC_Os01g35160.1	DUF26-Ih_AtRLK4_like		0	0.217155	0	0.204668	0	0.10483	0.224941	0.394756	0.0477558	0	0	0.114932	0	0.0519076	0.121292	0	0.052384	0.0586281	0	0.0562048	cDNA|TKL_IRAK_DUF26-lh.4 - DUF26 kinases have homology to DUF26 containing loci, expressed	K13430|1|2e-33|143|aly:ARALYDRAFT_909268|serine/threonine-protein kinase PBS1 [EC:2.7.11.1]	GO:0031410//cytoplasmic vesicle	GO:0004672//protein kinase activity	-	gi|215686836|dbj|BAG89686.1|/8.1953e-171/unnamed protein product [Oryza sativa Japonica Group]
LOC_Os01g35160.2	DUF26-Ih_AtRLK4_like		0	0.0549799	0	0.103637	0	0	0.113903	0.0571118	0	0	0	0.116395	0.0553606	0	0	0	0.106102	0.118749	0.0486983	0	cDNA|TKL_IRAK_DUF26-lh.4 - DUF26 kinases have homology to DUF26 containing loci, expressed	K13430|1|2e-33|143|aly:ARALYDRAFT_909268|serine/threonine-protein kinase PBS1 [EC:2.7.11.1]	GO:0031410//cytoplasmic vesicle	GO:0004672//protein kinase activity	-	gi|215686836|dbj|BAG89686.1|/8.07889e-171/unnamed protein product [Oryza sativa Japonica Group]
LOC_Os01g14932.1	Extensin	RD	0.343885	0.481279	0.558927	0.194402	0.188712	0.132762	0.569756	0.64278	0.181442	0.597602	0.408074	0.582224	0.346151	0.328693	0.230416	0.469321	0.597078	0.519749	0.48719	0.498265	cDNA|NAK-like ser/thr protein kinase, putative, expressed	K04733|1|5e-103|374|smo:SELMODRAFT_33807|interleukin-1 receptor-associated kinase 4 [EC:2.7.11.1];K13430|2|5e-89|327|pop:POPTR_548061|serine/threonine-protein kinase PBS1 [EC:2.7.11.1]	GO:0016020//membrane;GO:0043231//intracellular membrane-bounded organelle	GO:0004672//protein kinase activity;GO:0032559	GO:0006464//cellular protein modification process	gi|222618119|gb|EEE54251.1|/0/hypothetical protein OsJ_01126 [Oryza sativa Japonica Group]
LOC_Os01g51290.1	Extensin	RD	2.02764	1.93044	1.66741	1.22812	1.05971	2.32976	1.44976	3.10821	1.23115	2.30713	4.05794	1.53257	3.79043	0.922887	1.07825	6.11806	1.21077	3.38772	0.89769	1.29908	cDNA|protein kinase family protein, putative, expressed	K04733|1|5e-128|457|smo:SELMODRAFT_33807|interleukin-1 receptor-associated kinase 4 [EC:2.7.11.1];K13430|2|2e-82|306|rcu:RCOM_1078760|serine/threonine-protein kinase PBS1 [EC:2.7.11.1]	GO:0016020//membrane;GO:0043231//intracellular membrane-bounded organelle	GO:0005488//binding;GO:0016301//kinase activity	-	gi|222619146|gb|EEE55278.1|/0/hypothetical protein OsJ_03209 [Oryza sativa Japonica Group]
LOC_Os01g51290.2	Extensin	RD	1.33945	0.669502	0.631733	0.721148	0.437526	1.38513	0.495364	0.993517	1.09374	1.50676	2.55451	0.658065	0.770443	1.00593	0.854745	3.03117	0.738301	1.44604	0.465936	0.742642	cDNA|protein kinase family protein, putative, expressed	K04733|1|5e-128|457|smo:SELMODRAFT_33807|interleukin-1 receptor-associated kinase 4 [EC:2.7.11.1];K13430|2|2e-82|306|rcu:RCOM_1078760|serine/threonine-protein kinase PBS1 [EC:2.7.11.1]	GO:0043231//intracellular membrane-bounded organelle	GO:0016301//kinase activity	-	gi|115439509|ref|NP_001044034.1|/0/Os01g0709500 [Oryza sativa Japonica Group]
LOC_Os02g57080.1	Extensin	RD	0.72682	0.847674	1.90734	0.627732	0.775548	0.350749	0.564474	1.82398	0.639146	0.328923	0.419265	0.833194	1.15838	0.173678	0.473469	0.295219	1.05163	1.30776	0.965347	0.438797	cDNA|serine/threonine-protein kinase, putative, expressed	K04733|1|3e-119|428|smo:SELMODRAFT_33807|interleukin-1 receptor-associated kinase 4 [EC:2.7.11.1];K13430|2|1e-80|300|rcu:RCOM_1078760|serine/threonine-protein kinase PBS1 [EC:2.7.11.1]	GO:0016020//membrane	GO:0000166//nucleotide binding;GO:0004672//protein kinase activity	GO:0006796//phosphate-containing compound metabolic process;GO:0010065;GO:0048646//anatomical structure formation involved in morphogenesis	gi|115449605|ref|NP_001048507.1|/0/Os02g0815900 [Oryza sativa Japonica Group]
LOC_Os02g57080.2	Extensin	RD	0	0	0.144065	0	0.0648547	0.136879	0	0.0736348	0	0	0	0	0.142754	0	0	0	0.205198	0	0	0	cDNA|serine/threonine-protein kinase, putative, expressed	K04733|1|3e-119|428|smo:SELMODRAFT_33807|interleukin-1 receptor-associated kinase 4 [EC:2.7.11.1];K13430|2|1e-80|300|rcu:RCOM_1078760|serine/threonine-protein kinase PBS1 [EC:2.7.11.1]	GO:0016020//membrane	GO:0000166//nucleotide binding;GO:0004672//protein kinase activity	GO:0006796//phosphate-containing compound metabolic process;GO:0010065;GO:0048646//anatomical structure formation involved in morphogenesis	gi|115449605|ref|NP_001048507.1|/0/Os02g0815900 [Oryza sativa Japonica Group]
LOC_Os04g43020.1	Extensin	RD	0.39438	1.77412	1.06833	1.17667	0.300586	0.634401	1.02097	0.887328	0.809217	0.428345	0.324997	1.73885	0.727795	1.13087	0.293611	0.640756	2.53612	0.851526	0.582009	0.612246	cDNA|protein kinase, putative, expressed	K04733|1|6e-120|430|smo:SELMODRAFT_33807|interleukin-1 receptor-associated kinase 4 [EC:2.7.11.1];K13430|2|1e-83|310|rcu:RCOM_1078760|serine/threonine-protein kinase PBS1 [EC:2.7.11.1]	GO:0016020//membrane	GO:0000166//nucleotide binding;GO:0004672//protein kinase activity	GO:0006796//phosphate-containing compound metabolic process;GO:0010065;GO:0048646//anatomical structure formation involved in morphogenesis	gi|32488293|emb|CAE03359.1|/0/OSJNBb0065L13.2 [Oryza sativa Japonica Group]
LOC_Os05g33080.1	Extensin	RD	4.45832	20.767	7.03425	5.18367	0.260273	2.83815	22.985	11.8204	3.83711	2.78174	3.47072	8.8331	9.93022	6.89071	2.11861	6.38045	20.8619	9.11414	4.87154	1.07991	cDNA|serine/threonine-protein kinase, putative, expressed	K04733|1|4e-77|287|smo:SELMODRAFT_33807|interleukin-1 receptor-associated kinase 4 [EC:2.7.11.1];K13430|2|3e-74|278|zma:100283091|serine/threonine-protein kinase PBS1 [EC:2.7.11.1]	-	GO:0004672//protein kinase activity;GO:0032559	GO:0006464//cellular protein modification process	gi|115463747|ref|NP_001055473.1|/0/Os05g0398800 [Oryza sativa Japonica Group]
LOC_Os01g57100.1	L-LEC	RD	9.86184	14.5162	13.4099	9.95014	8.16747	10.4926	9.40797	9.43446	11.1305	18.7235	7.60211	11.5859	13.366	6.8284	9.62555	9.08374	12.5837	6.79035	9.2135	10.7691	cDNA|expressed protein	K00924|1|3e-55|215|osa:4337593|[EC:2.7.1.-];K05658|2|7e-55|214|vvi:100262734|ATP-binding cassette, subfamily B (MDR/TAP), member 1;K13430|3|2e-54|213|zma:100283091|serine/threonine-protein kinase PBS1 [EC:2.7.11.1]	GO:0031410//cytoplasmic vesicle	GO:0004672//protein kinase activity;GO:0032559	GO:0006464//cellular protein modification process	gi|115440305|ref|NP_001044432.1|/0/Os01g0779300 [Oryza sativa Japonica Group]
LOC_Os02g06160.1	L-LEC	RD	0.199347	0.996405	5.06259	2.72342	5.28742	0.192403	3.8189	1.13855	1.2271	25.7654	0.295697	1.05472	2.3076	1.52433	9.23862	0.291495	2.30748	0.645631	2.38292	12.6884	cDNA|cysteine-rich receptor-like protein kinase 16 precursor, putative, expressed	K04733|1|1e-45|182|smo:SELMODRAFT_159261|interleukin-1 receptor-associated kinase 4 [EC:2.7.11.1];K00924|3|2e-43|175|ath:AT1G66150|[EC:2.7.1.-];K13430|5|2e-42|172|zma:100283091|serine/threonine-protein kinase PBS1 [EC:2.7.11.1]	-	GO:0000166//nucleotide binding;GO:0004672//protein kinase activity	-	gi|222622199|gb|EEE56331.1|/0/hypothetical protein OsJ_05431 [Oryza sativa Japonica Group]
*LOC_Os02g19530.1	L-LEC	RD	6.81978	1.32563	0.673531	8.74581	6.67058	10.7875	0.784664	0.885232	13.5768	54.9361	8.52362	0.701606	1.33481	3.44032	7.08697	5.72478	0.182731	1.12482	4.02573	15.4887	cDNA|lectin-like receptor kinase, putative, expressed	K04733|1|2e-60|232|smo:SELMODRAFT_159261|interleukin-1 receptor-associated kinase 4 [EC:2.7.11.1];K05658|3|2e-58|225|vvi:100262734|ATP-binding cassette, subfamily B (MDR/TAP), member 1;K13417|4|2e-58|225|ath:AT2G13790|somatic embryogenesis receptor kinase 4 [EC:2.7.10.1 2.7.11.1];K13416|5|1e-57|223|ath:AT4G33430|brassinosteroid insensitive 1-associated receptor kinase 1 [EC:2.7.10.1 2.7.11.1]	GO:0031410//cytoplasmic vesicle	GO:0000166//nucleotide binding;GO:0004672//protein kinase activity	-	gi|47847898|dbj|BAD21690.1|/0/putative receptor-type protein kinase LRK1 [Oryza sativa Japonica Group]
LOC_Os02g19550.1	L-LEC	RD	3.06353	18.1198	7.17495	5.37192	6.77132	3.2032	28.639	10.7809	5.38796	4.71377	4.79666	25.1235	10.0221	4.31094	7.69755	5.30919	20.9317	14.8829	3.99356	6.16505	cDNA|lectin-like receptor kinase, putative, expressed	K13417|1|7e-57|220|aly:ARALYDRAFT_899604|somatic embryogenesis receptor kinase 4 [EC:2.7.10.1 2.7.11.1];K04733|2|7e-57|220|smo:SELMODRAFT_159261|interleukin-1 receptor-associated kinase 4 [EC:2.7.11.1];K13415|5|1e-55|216|sbi:SORBI_03g032990|protein brassinosteroid insensitive 1 [EC:2.7.10.1 2.7.11.1]	GO:0031410//cytoplasmic vesicle	GO:0000166//nucleotide binding;GO:0004672//protein kinase activity	-	gi|222622649|gb|EEE56781.1|/0/hypothetical protein OsJ_06358 [Oryza sativa Japonica Group]
LOC_Os02g26160.1	L-LEC	RD	0	0	0	0.0817529	0	0	0	0	0	0	0	0	0	0	0	0	0	0	0	0	cDNA|receptor lectin kinase like protein, putative, expressed	K04733|1|2e-53|209|smo:SELMODRAFT_159261|interleukin-1 receptor-associated kinase 4 [EC:2.7.11.1];K13416|3|9e-49|193|rcu:RCOM_1534760|brassinosteroid insensitive 1-associated receptor kinase 1 [EC:2.7.10.1 2.7.11.1];K13417|4|3e-47|188|ath:AT2G13790|somatic embryogenesis receptor kinase 4 [EC:2.7.10.1 2.7.11.1];K00924|5|8e-47|187|aly:ARALYDRAFT_473063|[EC:2.7.1.-]	-	GO:0000166//nucleotide binding;GO:0004672//protein kinase activity	-	gi|47497855|dbj|BAD19984.1|/0/putative serine/threonine-specific protein kinase [Oryza sativa Japonica Group]
LOC_Os02g26160.2	L-LEC	RD	0	0	0	0	0	0	0	0	0	0	0.0758496	0	0	0	0	0	0	0	0	0	cDNA|receptor lectin kinase like protein, putative, expressed	K04733|1|2e-53|209|smo:SELMODRAFT_159261|interleukin-1 receptor-associated kinase 4 [EC:2.7.11.1];K13416|3|1e-48|193|rcu:RCOM_1534760|brassinosteroid insensitive 1-associated receptor kinase 1 [EC:2.7.10.1 2.7.11.1];K13417|4|3e-47|188|ath:AT2G13790|somatic embryogenesis receptor kinase 4 [EC:2.7.10.1 2.7.11.1];K00924|5|9e-47|187|aly:ARALYDRAFT_473063|[EC:2.7.1.-]	-	GO:0000166//nucleotide binding;GO:0004672//protein kinase activity	-	gi|47497855|dbj|BAD19984.1|/0/putative serine/threonine-specific protein kinase [Oryza sativa Japonica Group]
*LOC_Os02g42780.1	L-LEC	RD	0.274009	0.182612	0.0927824	0.172111	3.25794	0.0881543	3.87778	2.18147	0.401593	3.27368	0	0.966498	0	1.22222	2.24396	0.0890374	4.22893	0.295813	2.1836	8.41305	cDNA|lectin receptor-type protein kinase, putative, expressed	K05658|1|2e-56|218|vvi:100262734|ATP-binding cassette, subfamily B (MDR/TAP), member 1;K04733|2|1e-54|213|smo:SELMODRAFT_159261|interleukin-1 receptor-associated kinase 4 [EC:2.7.11.1];K13416|4|5e-52|204|ath:AT4G33430|brassinosteroid insensitive 1-associated receptor kinase 1 [EC:2.7.10.1 2.7.11.1]	GO:0031410//cytoplasmic vesicle	GO:0004672//protein kinase activity;GO:0032559	GO:0006464//cellular protein modification process	gi|115447535|ref|NP_001047547.1|/0/Os02g0640500 [Oryza sativa Japonica Group]
LOC_Os02g48200.1	L-LEC	RD	6.8625	7.37658	9.81958	5.42288	1.41727	10.2556	9.16931	13.2563	12.1992	3.60654	1.02158	1.56166	9.06174	2.18644	1.56567	1.51059	5.33834	10.7544	1.76412	2.90204	cDNA|lectin-like protein kinase, putative, expressed	K04733|1|1e-50|200|smo:SELMODRAFT_159261|interleukin-1 receptor-associated kinase 4 [EC:2.7.11.1];K05658|3|4e-48|191|vvi:100262734|ATP-binding cassette, subfamily B (MDR/TAP), member 1;K13417|4|1e-47|190|ath:AT2G13790|somatic embryogenesis receptor kinase 4 [EC:2.7.10.1 2.7.11.1]	GO:0031410//cytoplasmic vesicle;GO:0043231//intracellular membrane-bounded organelle	-	-	gi|115448257|ref|NP_001047908.1|/0/Os02g0712600 [Oryza sativa Japonica Group]
LOC_Os02g48210.1	L-LEC	RD	5.90258	41.0234	25.9828	15.6247	40.6177	3.93361	59.2302	37.6521	23.6665	51.1348	1.25078	30.3376	28.8586	14.0374	37.4308	3.01401	59.1051	10.848	26.6301	59.7071	cDNA|lectin-like protein kinase, putative, expressed	K04733|1|1e-46|187|smo:SELMODRAFT_230241|interleukin-1 receptor-associated kinase 4 [EC:2.7.11.1];K05658|3|3e-45|182|vvi:100262734|ATP-binding cassette, subfamily B (MDR/TAP), member 1;K00924|4|3e-44|179|ath:AT4G35600|[EC:2.7.1.-]	GO:0031410//cytoplasmic vesicle;GO:0043231//intracellular membrane-bounded organelle	-	-	gi|115448259|ref|NP_001047909.1|/0/Os02g0712700 [Oryza sativa Japonica Group]
LOC_Os03g15250.1	L-LEC	RD	0.049381	0.444281	0.752443	0.697891	1.12911	0.190643	0.97156	0.564066	0.694789	1.60902	0.195328	0.783806	0.646183	0.943989	1.10291	0.240691	0.381062	0.586415	1.09311	0.919925	cDNA|lectin-like receptor kinase, putative, expressed	K04733|1|1e-55|217|smo:SELMODRAFT_159261|interleukin-1 receptor-associated kinase 4 [EC:2.7.11.1];K13430|5|3e-50|199|sbi:SORBI_04g020990|serine/threonine-protein kinase PBS1 [EC:2.7.11.1]	GO:0031410//cytoplasmic vesicle	GO:0000166//nucleotide binding;GO:0004672//protein kinase activity	-	gi|108707264|gb|ABF95059.1|/0/Protein kinase domain containing protein, expressed [Oryza sativa Japonica Group]
LOC_Os03g56160.1	L-LEC		10.927	28.8997	42.9143	76.6067	178.081	11.2107	58.5356	55.9307	67.9436	155.968	3.31824	44.43	40.8783	83.2255	108.862	3.85821	46.8084	28.3303	153.054	147.105	cDNA|lectin-like receptor kinase 7, putative, expressed	K04733|1|4e-61|234|smo:SELMODRAFT_159261|interleukin-1 receptor-associated kinase 4 [EC:2.7.11.1];K13417|3|5e-59|227|ath:AT2G13790|somatic embryogenesis receptor kinase 4 [EC:2.7.10.1 2.7.11.1];K13416|5|1e-58|226|ath:AT4G33430|brassinosteroid insensitive 1-associated receptor kinase 1 [EC:2.7.10.1 2.7.11.1]	GO:0031410//cytoplasmic vesicle	GO:0004672//protein kinase activity;GO:0004871//signal transducer activity;GO:0032559	GO:0006464//cellular protein modification process	gi|125545860|gb|EAY91999.1|/0/hypothetical protein OsI_13689 [Oryza sativa Indica Group]
LOC_Os03g56180.1	L-LEC		2.08993	11.2159	4.24604	3.10911	0.503018	1.80479	3.8727	3.65515	3.67566	0.597348	1.30528	2.5607	3.10019	0.525685	1.59687	0.857823	4.03188	3.79998	0.973967	0.113841	cDNA|legume lectins beta domain containing protein, expressed	K13415|1|9e-25|113|sbi:SORBI_03g032990|protein brassinosteroid insensitive 1 [EC:2.7.10.1 2.7.11.1];K13430|2|4e-21|101|aly:ARALYDRAFT_909268|serine/threonine-protein kinase PBS1 [EC:2.7.11.1];K04733|3|4e-21|101|smo:SELMODRAFT_230241|interleukin-1 receptor-associated kinase 4 [EC:2.7.11.1]	-	-	-	gi|108711305|gb|ABF99100.1|/0/Protein kinase domain containing protein, expressed [Oryza sativa Japonica Group]
LOC_Os03g60810.1	L-LEC	RD	3.20575	10.6229	6.21149	2.40514	4.07224	1.94812	5.90151	3.51389	2.08819	4.5135	8.92329	4.14608	6.69278	2.21298	4.24292	8.9701	7.73064	3.65312	3.57446	2.33475	cDNA|lectin-like receptor kinase, putative, expressed	K04733|1|4e-56|218|smo:SELMODRAFT_159261|interleukin-1 receptor-associated kinase 4 [EC:2.7.11.1];K00924|4|3e-51|202|osa:4333912|[EC:2.7.1.-]	GO:0044464//cell part	GO:0004672//protein kinase activity;GO:0005488//binding;GO:0016301//kinase activity	-	gi|108711818|gb|ABF99613.1|/0/Protein kinase domain containing protein, expressed [Oryza sativa Japonica Group]
LOC_Os04g01860.1	L-LEC	RD	0	0	0	0	0.271815	0	0	0	0	0	0	0.314481	0	0	0	0	0	0	0	0	cDNA|cysteine-rich receptor-like protein kinase 7 precursor, putative, expressed	K00924|1|7e-27|118|aly:ARALYDRAFT_489442|[EC:2.7.1.-];K13416|4|2e-22|103|rcu:RCOM_1534760|brassinosteroid insensitive 1-associated receptor kinase 1 [EC:2.7.10.1 2.7.11.1];K13418|5|2e-22|103|rcu:RCOM_0186340|somatic embryogenesis receptor kinase 1 [EC:2.7.10.1 2.7.11.1]	GO:0031410//cytoplasmic vesicle	GO:0005488//binding	-	gi|38345572|emb|CAE01773.2|/4.55268e-98/OSJNBa0027H06.8 [Oryza sativa Japonica Group]
LOC_Os04g01874.1	L-LEC	RD	2.01326	82.3486	103.194	15.0959	19.4876	0.323854	76.7018	88.7647	28.4741	5.64885	0.580674	74.4746	134.342	5.53242	7.96263	2.61679	44.2611	60.8571	14.2612	4.77498	cDNA|protein kinase, putative, expressed	K04733|1|2e-44|179|smo:SELMODRAFT_159261|interleukin-1 receptor-associated kinase 4 [EC:2.7.11.1];K00924|2|5e-44|177|aly:ARALYDRAFT_313416|[EC:2.7.1.-]	GO:0031410//cytoplasmic vesicle	GO:0005488//binding	-	gi|115456844|ref|NP_001052022.1|/0/Os04g0109100 [Oryza sativa Japonica Group]
LOC_Os04g01890.1	L-LEC	non-RD	0	0	0.197639	0.18331	0.889723	0	0.302202	0.303053	0	0	0	0.102938	0.0979201	0	0.217269	0	0.656845	0.10502	0.43068	0.302037	cDNA|protein kinase, putative, expressed	K00924|1|1e-53|209|aly:ARALYDRAFT_485972|[EC:2.7.1.-]	-	-	-	gi|38345574|emb|CAE01774.2|/0/OSJNBa0027H06.10 [Oryza sativa Japonica Group]
LOC_Os04g03370.1	L-LEC	RD	0	0.393716	1.40029	0.371077	0	0	0	0	0	0	0	0.20838	0.198221	0	0.439821	0	0	0.212594	0.174367	0	cDNA|cysteine-rich receptor-like protein kinase 41 precursor, putative, expressed	K13416|1|1e-25|115|ath:AT4G33430|brassinosteroid insensitive 1-associated receptor kinase 1 [EC:2.7.10.1 2.7.11.1];K00924|3|5e-25|113|ath:AT5G25930|[EC:2.7.1.-];K04733|4|7e-25|112|smo:SELMODRAFT_159261|interleukin-1 receptor-associated kinase 4 [EC:2.7.11.1]	GO:0031410//cytoplasmic vesicle	-	-	gi|38567743|emb|CAE76031.1|/0/B1292H11.17 [Oryza sativa Japonica Group]
LOC_Os04g03530.1	L-LEC	RD	0	0	0	0	0	0	0	0	0.132187	0	0	0	0	0	0	0	0	0	0	0	cDNA|cysteine-rich receptor-like protein kinase 37 precursor, putative, expressed	K13429|1|4e-43|174|sbi:SORBI_02g029560|chitin elicitor receptor kinase 1;K04733|2|2e-42|171|smo:SELMODRAFT_159261|interleukin-1 receptor-associated kinase 4 [EC:2.7.11.1];K00924|4|2e-39|161|ath:AT1G14370|[EC:2.7.1.-];K05658|5|3e-38|157|vvi:100262734|ATP-binding cassette, subfamily B (MDR/TAP), member 1	GO:0031410//cytoplasmic vesicle	-	-	gi|38569153|emb|CAE03665.3|/0/OSJNBa0042N22.7 [Oryza sativa Japonica Group]
LOC_Os04g03579.1	L-LEC	RD	0	0	0	0	0	0	0	0	0	0.091268	0	0	0	0	0	0	0	0	0	0.086968	cDNA|protein kinase, putative, expressed	K04733|1|4e-41|168|smo:SELMODRAFT_159261|interleukin-1 receptor-associated kinase 4 [EC:2.7.11.1];K13415|3|6e-40|164|aly:ARALYDRAFT_912402|protein brassinosteroid insensitive 1 [EC:2.7.10.1 2.7.11.1];K13429|4|6e-40|164|pop:POPTR_888967|chitin elicitor receptor kinase 1	GO:0031410//cytoplasmic vesicle	-	-	gi|115456950|ref|NP_001052075.1|/0/Os04g0125700 [Oryza sativa Japonica Group]
LOC_Os04g04670.1	L-LEC	RD	0	0	0	0	0	0	0	0.160185	0	0	0	0	0	0	0	0	0	0.166532	0	0	cDNA|protein kinase, putative, expressed	K04733|1|6e-40|163|smo:SELMODRAFT_159261|interleukin-1 receptor-associated kinase 4 [EC:2.7.11.1];K13430|2|2e-38|158|sbi:SORBI_04g020990|serine/threonine-protein kinase PBS1 [EC:2.7.11.1]	GO:0031410//cytoplasmic vesicle	-	-	gi|38347366|emb|CAE04956.2|/0/OSJNBa0070D17.7 [Oryza sativa Japonica Group]
LOC_Os04g04800.1	L-LEC	RD	0	0	1.10405	0.170668	0	0	0	0	0	0.196741	0	0	0.182334	0	0	0	0	0.782218	0	0	cDNA|protein kinase domain containing protein, expressed	K04733|1|8e-36|149|smo:SELMODRAFT_159261|interleukin-1 receptor-associated kinase 4 [EC:2.7.11.1];K00924|3|7e-34|142|ath:AT5G25930|[EC:2.7.1.-];K13429|4|1e-33|142|sbi:SORBI_02g029560|chitin elicitor receptor kinase 1	GO:0031410//cytoplasmic vesicle	-	-	gi|38347374|emb|CAE04964.2|/0/OSJNBa0070D17.15 [Oryza sativa Japonica Group]
LOC_Os04g05560.1	L-LEC	RD	0	0	0	0.0949334	0	0	0	0	0	0.328309	0	0	0	0	0.11252	0	0	0	0.446086	0	cDNA|kinase, putative, expressed	K04733|1|4e-45|181|smo:SELMODRAFT_159261|interleukin-1 receptor-associated kinase 4 [EC:2.7.11.1];K13430|3|4e-39|161|aly:ARALYDRAFT_909268|serine/threonine-protein kinase PBS1 [EC:2.7.11.1]	GO:0031410//cytoplasmic vesicle	-	-	gi|115457014|ref|NP_001052107.1|/0/Os04g0141200 [Oryza sativa Japonica Group]
LOC_Os04g05580.1	L-LEC		0.090528	0	0	0	0	0	0	0	0	0	0	0	0	0.0865287	0	0.0882495	0	0	0.0801583	0	cDNA|kinase, putative, expressed	K04733|1|2e-37|155|smo:SELMODRAFT_159261|interleukin-1 receptor-associated kinase 4 [EC:2.7.11.1];K13418|2|6e-36|150|aly:ARALYDRAFT_895025|somatic embryogenesis receptor kinase 1 [EC:2.7.10.1 2.7.11.1];K13429|4|1e-35|149|sbi:SORBI_02g029560|chitin elicitor receptor kinase 1	GO:0031410//cytoplasmic vesicle	-	-	gi|115457016|ref|NP_001052108.1|/0/Os04g0141400 [Oryza sativa Japonica Group]
LOC_Os04g22120.1	L-LEC	non-RD	0	1.74839	1.77666	2.14937	33.8703	0	7.5593	2.76375	0.802433	12.5538	0	8.52938	2.67901	2.97999	20.2955	0.222385	8.80199	0.410466	9.56111	22.1934	cDNA|protein kinase, putative, expressed	K13430|1|7e-37|154|zma:100283091|serine/threonine-protein kinase PBS1 [EC:2.7.11.1];K04733|3|9e-37|154|smo:SELMODRAFT_159261|interleukin-1 receptor-associated kinase 4 [EC:2.7.11.1];K00924|5|2e-36|152|ath:AT1G14370|[EC:2.7.1.-]	GO:0043231//intracellular membrane-bounded organelle;GO:0044444//cytoplasmic part	-	-	gi|38568031|emb|CAE05351.3|/0/OSJNBa0065J03.1 [Oryza sativa Japonica Group]
LOC_Os04g44900.1	L-LEC	RD	44.07	33.2693	21.4576	16.4656	37.805	44.148	26.6729	20.1991	26.3259	71.3854	15.9293	15.8394	26.7692	20.3353	39.2865	12.3697	23.5269	13.3707	28.3918	58.9001	cDNA|lectin-like receptor kinase, putative, expressed	K04733|1|5e-59|228|smo:SELMODRAFT_159261|interleukin-1 receptor-associated kinase 4 [EC:2.7.11.1];K13417|3|5e-56|218|aly:ARALYDRAFT_899604|somatic embryogenesis receptor kinase 4 [EC:2.7.10.1 2.7.11.1];K13416|5|3e-55|215|rcu:RCOM_1534760|brassinosteroid insensitive 1-associated receptor kinase 1 [EC:2.7.10.1 2.7.11.1]	GO:0031410//cytoplasmic vesicle	GO:0004672//protein kinase activity;GO:0032559	GO:0006464//cellular protein modification process	gi|38346765|emb|CAD41144.2|/0/OSJNBa0081C01.16 [Oryza sativa Japonica Group]
LOC_Os04g44910.1	L-LEC	RD	35.6757	44.1622	44.0644	32.5178	81.8059	29.3135	47.702	40.2157	54.6299	101.724	25.651	36.7516	45.0531	44.4476	66.2921	16.9285	39.3187	19.4534	52.3055	107.309	cDNA|receptor like protein kinase, putative, expressed	K13417|1|5e-61|234|ath:AT2G13790|somatic embryogenesis receptor kinase 4 [EC:2.7.10.1 2.7.11.1];K13416|3|2e-59|229|ath:AT4G33430|brassinosteroid insensitive 1-associated receptor kinase 1 [EC:2.7.10.1 2.7.11.1];K04733|4|3e-59|228|smo:SELMODRAFT_159261|interleukin-1 receptor-associated kinase 4 [EC:2.7.11.1]	GO:0031410//cytoplasmic vesicle	GO:0004672//protein kinase activity;GO:0032559	GO:0006464//cellular protein modification process	gi|115459594|ref|NP_001053397.1|/0/Os04g0531500 [Oryza sativa Japonica Group]
LOC_Os04g49460.1	L-LEC	RD	5.52539	1.46212	1.15559	3.82789	8.62079	8.94044	5.55333	3.03762	12.0043	13.4146	10.6065	4.81503	1.79941	4.03863	11.4333	7.92105	7.05411	1.75443	7.6265	10.0915	cDNA|protein kinase domain containing protein, expressed	K00924|1|1e-46|185|ath:AT4G35600|[EC:2.7.1.-];K13417|4|1e-44|179|aly:ARALYDRAFT_899604|somatic embryogenesis receptor kinase 4 [EC:2.7.10.1 2.7.11.1]	-	GO:0000166//nucleotide binding;GO:0004672//protein kinase activity	-	gi|218195436|gb|EEC77863.1|/0/hypothetical protein OsI_17127 [Oryza sativa Indica Group]
*LOC_Os05g03450.1	L-LEC	RD	0.298906	7.02196	32.0339	6.8294	1.09353	0.360616	7.42851	10.8638	2.29994	0.649297	0.295583	22.1406	57.3168	6.28542	3.00418	0.874148	5.69439	9.5194	8.73402	1.85612	cDNA|lectin protein kinase family protein, putative, expressed	K13417|1|3e-56|218|aly:ARALYDRAFT_899604|somatic embryogenesis receptor kinase 4 [EC:2.7.10.1 2.7.11.1];K13418|3|5e-56|218|vvi:100247683|somatic embryogenesis receptor kinase 1 [EC:2.7.10.1 2.7.11.1];K13416|4|9e-56|217|ath:AT4G33430|brassinosteroid insensitive 1-associated receptor kinase 1 [EC:2.7.10.1 2.7.11.1]	GO:0016020//membrane	GO:0004672//protein kinase activity;GO:0030246//carbohydrate binding;GO:0032559	GO:0006464//cellular protein modification process	gi|218196008|gb|EEC78435.1|/0/hypothetical protein OsI_18274 [Oryza sativa Indica Group]
LOC_Os05g13770.1	L-LEC	RD	1.28985	7.17238	6.30566	4.25346	9.65883	0.389035	9.85044	6.36222	3.75722	16.5485	2.23214	12.1133	6.41058	4.54618	5.49156	1.25738	6.84299	3.13309	5.56773	7.42553	cDNA|RNA polymerase Rpb7, N-terminal domain containing protein, expressed	K04733|1|5e-42|171|smo:SELMODRAFT_159261|interleukin-1 receptor-associated kinase 4 [EC:2.7.11.1];K13418|3|3e-40|165|aly:ARALYDRAFT_895025|somatic embryogenesis receptor kinase 1 [EC:2.7.10.1 2.7.11.1];K13416|5|6e-40|164|aly:ARALYDRAFT_491347|brassinosteroid insensitive 1-associated receptor kinase 1 [EC:2.7.10.1 2.7.11.1]	GO:0044464//cell part	GO:0005488//binding;GO:0016301//kinase activity	-	gi|115462713|ref|NP_001054956.1|/0/Os05g0224700 [Oryza sativa Japonica Group]
LOC_Os06g10790.1	L-LEC	RD	0.0820793	1.31283	1.91771	1.77868	4.0538	0.237659	0.509965	0.767102	1.80446	1.60467	0.0811668	0.781688	0.826201	0.313813	4.21638	0.0800133	0.316693	0.443053	1.74426	1.18927	cDNA|lectin-like receptor kinase, putative, expressed	K04733|1|1e-47|190|smo:SELMODRAFT_159261|interleukin-1 receptor-associated kinase 4 [EC:2.7.11.1];K13418|3|6e-45|181|ath:AT1G71830|somatic embryogenesis receptor kinase 1 [EC:2.7.10.1 2.7.11.1];K13416|5|8e-45|180|ath:AT4G33430|brassinosteroid insensitive 1-associated receptor kinase 1 [EC:2.7.10.1 2.7.11.1]	GO:0031410//cytoplasmic vesicle	GO:0000166//nucleotide binding;GO:0004672//protein kinase activity	-	gi|115467030|ref|NP_001057114.1|/0/Os06g0210400 [Oryza sativa Japonica Group]
*LOC_Os06g14260.1	L-LEC	RD	1.43376	0.4479	0.728228	0.506574	5.40922	0.43244	7.23779	4.46657	2.60041	10.3167	0.886136	2.18093	0.811803	1.02781	2.20154	0.873544	8.29798	1.25763	4.99875	12.5201	cDNA|lectin-like receptor kinase, putative, expressed	K04733|1|4e-46|184|smo:SELMODRAFT_159261|interleukin-1 receptor-associated kinase 4 [EC:2.7.11.1];K13416|3|7e-43|174|ath:AT4G33430|brassinosteroid insensitive 1-associated receptor kinase 1 [EC:2.7.10.1 2.7.11.1];K05658|5|1e-42|173|vvi:100262734|ATP-binding cassette, subfamily B (MDR/TAP), member 1	GO:0031410//cytoplasmic vesicle	GO:0005488//binding;GO:0016301//kinase activity	-	gi|52077114|dbj|BAD46161.1|/0/putative receptor kinase [Oryza sativa Japonica Group]
LOC_Os06g17490.1	L-LEC	RD	1.28969	0.985905	0.0770652	0.214434	0.277544	1.31798	0.47135	0.787795	0.400277	0	1.05029	0.160555	0.0763639	0.145025	0.254159	0.961409	0.951316	2.21132	0.537392	0.471093	cDNA|expressed protein	K13418|1|6e-57|221|aly:ARALYDRAFT_895025|somatic embryogenesis receptor kinase 1 [EC:2.7.10.1 2.7.11.1];K04733|2|6e-57|221|smo:SELMODRAFT_159261|interleukin-1 receptor-associated kinase 4 [EC:2.7.11.1]	GO:0031410//cytoplasmic vesicle	GO:0000166//nucleotide binding;GO:0004672//protein kinase activity	-	gi|115467610|ref|NP_001057404.1|/0/Os06g0285400 [Oryza sativa Japonica Group]
LOC_Os06g22290.1	L-LEC	RD	0.0686797	0.274628	1.88371	0.64709	6.90966	0	7.25412	4.56442	0.12079	0.671352	0	3.48841	1.65918	1.11598	2.22421	0	5.23361	0.667304	2.18926	2.84321	cDNA|legume lectins beta domain containing protein, expressed	K04733|1|3e-34|145|smo:SELMODRAFT_230241|interleukin-1 receptor-associated kinase 4 [EC:2.7.11.1];K13418|5|7e-32|137|vvi:100247683|somatic embryogenesis receptor kinase 1 [EC:2.7.10.1 2.7.11.1]	GO:0031410//cytoplasmic vesicle;GO:0043231//intracellular membrane-bounded organelle	GO:0005488//binding;GO:0016301//kinase activity	-	gi|50725104|dbj|BAD33286.1|/0/putative lectin-like protein kinase [Oryza sativa Japonica Group]
LOC_Os07g03780.1	L-LEC	RD	0	0.0908364	0	0.770518	6.39927	0	0.940936	0.754869	0.239717	4.14508	0.0898564	0.480764	0.182931	1.91075	4.56631	0.0885795	1.13944	0.0980973	5.22978	7.71148	cDNA|lectin-like receptor kinase, putative, expressed	K13416|1|5e-49|194|ath:AT4G33430|brassinosteroid insensitive 1-associated receptor kinase 1 [EC:2.7.10.1 2.7.11.1];K13417|2|8e-49|193|ath:AT2G13790|somatic embryogenesis receptor kinase 4 [EC:2.7.10.1 2.7.11.1];K13418|5|2e-47|189|aly:ARALYDRAFT_895025|somatic embryogenesis receptor kinase 1 [EC:2.7.10.1 2.7.11.1]	GO:0031410//cytoplasmic vesicle	GO:0000166//nucleotide binding;GO:0004672//protein kinase activity	-	gi|115470441|ref|NP_001058819.1|/0/Os07g0129800 [Oryza sativa Japonica Group]
LOC_Os07g03790.1	L-LEC	RD	0	0.295737	0.200346	0.650373	6.04281	0	1.42959	2.25283	0	4.17707	0	0.834787	0.595569	2.45064	3.30368	0.0961297	1.14145	0.425835	4.54043	4.8988	cDNA|lectin-like receptor kinase 7, putative, expressed	K13417|1|3e-56|218|aly:ARALYDRAFT_899604|somatic embryogenesis receptor kinase 4 [EC:2.7.10.1 2.7.11.1];K04733|3|5e-56|217|smo:SELMODRAFT_159261|interleukin-1 receptor-associated kinase 4 [EC:2.7.11.1];K13418|5|7e-53|207|aly:ARALYDRAFT_895025|somatic embryogenesis receptor kinase 1 [EC:2.7.10.1 2.7.11.1]	GO:0031410//cytoplasmic vesicle	GO:0000166//nucleotide binding;GO:0004672//protein kinase activity	-	gi|28564576|dbj|BAC57685.1|/0/putative receptor-like protein kinase [Oryza sativa Japonica Group]
LOC_Os07g03810.1	L-LEC	RD	0.0676048	11.0159	6.45546	2.29306	0.865647	0	6.1605	4.42278	1.36735	1.68882	0.267413	8.22683	6.12452	1.48622	0.528474	0.131806	5.8038	2.26252	1.01763	1.39935	cDNA|lectin-like receptor kinase 7, putative, expressed	K04733|1|5e-59|228|smo:SELMODRAFT_230241|interleukin-1 receptor-associated kinase 4 [EC:2.7.11.1];K13417|2|7e-59|227|aly:ARALYDRAFT_899604|somatic embryogenesis receptor kinase 4 [EC:2.7.10.1 2.7.11.1];K13416|5|1e-56|219|ath:AT4G33430|brassinosteroid insensitive 1-associated receptor kinase 1 [EC:2.7.10.1 2.7.11.1]	GO:0031410//cytoplasmic vesicle	GO:0000166//nucleotide binding;GO:0004672//protein kinase activity	-	gi|115470443|ref|NP_001058820.1|/0/Os07g0130100 [Oryza sativa Japonica Group]
LOC_Os07g03820.1	L-LEC	RD	0	3.44655	3.15205	0.568464	0.867155	0	7.31877	4.92276	0.757952	1.96592	0.0852341	3.64826	2.68957	1.40054	0.288761	0.168046	5.40415	1.76797	2.28958	1.69489	cDNA|lectin-like receptor kinase, putative, expressed	K04733|1|1e-55|216|smo:SELMODRAFT_230241|interleukin-1 receptor-associated kinase 4 [EC:2.7.11.1];K13417|3|4e-54|211|aly:ARALYDRAFT_899604|somatic embryogenesis receptor kinase 4 [EC:2.7.10.1 2.7.11.1];K13416|5|2e-53|209|ath:AT4G33430|brassinosteroid insensitive 1-associated receptor kinase 1 [EC:2.7.10.1 2.7.11.1]	GO:0031410//cytoplasmic vesicle	GO:0004672//protein kinase activity;GO:0032559	GO:0006464//cellular protein modification process	gi|125599003|gb|EAZ38579.1|/0/hypothetical protein OsJ_22967 [Oryza sativa Japonica Group]
LOC_Os07g03830.1	L-LEC	RD	0.578463	0.385514	0.293811	0.635856	8.20055	0	0.299503	0.500578	0.0847808	5.86397	0.286016	0.408077	0.679321	0.460757	4.19892	0.0939839	1.39496	0.41633	3.15858	8.68088	cDNA|lectin-like receptor kinase, putative, expressed	K13417|1|8e-62|236|aly:ARALYDRAFT_899604|somatic embryogenesis receptor kinase 4 [EC:2.7.10.1 2.7.11.1];K13416|3|9e-61|233|ath:AT4G33430|brassinosteroid insensitive 1-associated receptor kinase 1 [EC:2.7.10.1 2.7.11.1];K13418|5|6e-60|230|aly:ARALYDRAFT_895025|somatic embryogenesis receptor kinase 1 [EC:2.7.10.1 2.7.11.1]	GO:0031410//cytoplasmic vesicle	GO:0004672//protein kinase activity;GO:0032559	GO:0006464//cellular protein modification process	gi|297606671|ref|NP_001058822.2|/0/Os07g0130300 [Oryza sativa Japonica Group]
LOC_Os07g03840.1	L-LEC	RD	0.495194	0.0825049	1.00607	1.63297	11.3227	0.318628	0.598244	1.02845	0.943497	9.05367	0.16323	0.262001	0.664609	2.91879	9.12447	0.32182	0.159221	0.712799	5.91936	11.9584	cDNA|lectin-like receptor kinase, putative, expressed	K04733|1|7e-60|230|smo:SELMODRAFT_230241|interleukin-1 receptor-associated kinase 4 [EC:2.7.11.1];K13417|3|2e-55|216|ath:AT2G13790|somatic embryogenesis receptor kinase 4 [EC:2.7.10.1 2.7.11.1];K13416|4|2e-55|216|ath:AT4G33430|brassinosteroid insensitive 1-associated receptor kinase 1 [EC:2.7.10.1 2.7.11.1]	GO:0031410//cytoplasmic vesicle	GO:0000166//nucleotide binding;GO:0004672//protein kinase activity	-	gi|28564582|dbj|BAC57691.1|/0/putative receptor-like protein kinase [Oryza sativa Japonica Group]
LOC_Os07g03860.1	L-LEC	RD	0.271205	3.07264	3.58149	4.0884	6.0358	0.174505	3.46365	3.28565	8.50616	5.00756	3.03949	7.0789	4.36788	4.06117	5.14867	3.78943	2.70324	4.58698	6.24362	4.95875	cDNA|lectin-like receptor kinase 7, putative, expressed	K04733|1|3e-61|234|smo:SELMODRAFT_230241|interleukin-1 receptor-associated kinase 4 [EC:2.7.11.1];K13417|3|2e-60|232|ath:AT2G13790|somatic embryogenesis receptor kinase 4 [EC:2.7.10.1 2.7.11.1];K13416|5|4e-59|228|ath:AT4G33430|brassinosteroid insensitive 1-associated receptor kinase 1 [EC:2.7.10.1 2.7.11.1]	GO:0031410//cytoplasmic vesicle	GO:0000166//nucleotide binding;GO:0004672//protein kinase activity	-	gi|115470453|ref|NP_001058825.1|/0/Os07g0130700 [Oryza sativa Japonica Group]
LOC_Os07g03870.1	L-LEC	RD	5.16314	46.2808	33.4507	20.2153	25.7625	2.32553	35.7028	26.927	46.4123	33.6468	21.7278	48.3217	34.7055	14.4761	16.7209	17.5043	31.0995	23.0392	26.1604	26.243	cDNA|receptor like protein kinase, putative, expressed	K04733|1|4e-51|202|smo:SELMODRAFT_159261|interleukin-1 receptor-associated kinase 4 [EC:2.7.11.1];K13416|3|2e-50|199|ath:AT4G33430|brassinosteroid insensitive 1-associated receptor kinase 1 [EC:2.7.10.1 2.7.11.1];K13417|4|8e-49|194|aly:ARALYDRAFT_899604|somatic embryogenesis receptor kinase 4 [EC:2.7.10.1 2.7.11.1]	GO:0031410//cytoplasmic vesicle	GO:0000166//nucleotide binding;GO:0004672//protein kinase activity	-	gi|28564586|dbj|BAC57695.1|/0/putative receptor-like protein kinase [Oryza sativa Japonica Group]
LOC_Os07g03880.1	L-LEC	RD	0.747912	0.0934579	0	0.176168	0.0855059	0.541392	0.193618	0.194164	0.164423	0.507703	0.369799	0.0989277	0.0941051	0.178718	0	0.911359	0.0901791	0.100928	0.16556	0.774053	cDNA|lectin-like receptor kinase, putative, expressed	K13416|1|1e-60|233|ath:AT4G33430|brassinosteroid insensitive 1-associated receptor kinase 1 [EC:2.7.10.1 2.7.11.1];K13417|2|2e-60|232|ath:AT2G13790|somatic embryogenesis receptor kinase 4 [EC:2.7.10.1 2.7.11.1]	GO:0031410//cytoplasmic vesicle	GO:0004672//protein kinase activity;GO:0032559	GO:0006464//cellular protein modification process	gi|115470459|ref|NP_001058828.1|/0/Os07g0130900 [Oryza sativa Japonica Group]
LOC_Os07g03890.1	L-LEC	RD	0.101628	0	0.0516185	0.143629	0.650649	0.0490438	0.105237	0.105534	0.0446845	0.496713	0.904484	0.10754	0.0511489	0.194277	0.737692	0.19814	0.049015	0.0548575	0.13498	0.36813	cDNA|lectin-like receptor kinase 7, putative, expressed	K04733|1|1e-55|217|smo:SELMODRAFT_230241|interleukin-1 receptor-associated kinase 4 [EC:2.7.11.1];K13416|5|3e-53|209|aly:ARALYDRAFT_491347|brassinosteroid insensitive 1-associated receptor kinase 1 [EC:2.7.10.1 2.7.11.1]	GO:0031410//cytoplasmic vesicle	GO:0004672//protein kinase activity;GO:0032559	GO:0006464//cellular protein modification process	gi|125557128|gb|EAZ02664.1|/0/hypothetical protein OsI_24776 [Oryza sativa Indica Group]
LOC_Os07g03900.1	L-LEC	RD	0	0	0	0	2.18817	0	0.0990971	0	0	1.0394	0	0	0	0.274412	2.56487	0	0	0	1.10158	2.37704	cDNA|lectin-like receptor kinase, putative, expressed	K13417|1|5e-58|224|aly:ARALYDRAFT_899604|somatic embryogenesis receptor kinase 4 [EC:2.7.10.1 2.7.11.1];K13416|3|9e-58|223|ath:AT4G33430|brassinosteroid insensitive 1-associated receptor kinase 1 [EC:2.7.10.1 2.7.11.1];K04733|5|1e-56|219|smo:SELMODRAFT_230241|interleukin-1 receptor-associated kinase 4 [EC:2.7.11.1]	GO:0031410//cytoplasmic vesicle	GO:0004672//protein kinase activity;GO:0032559	GO:0006464//cellular protein modification process	gi|115470463|ref|NP_001058830.1|/0/Os07g0131100 [Oryza sativa Japonica Group]
LOC_Os07g03930.1	L-LEC	RD	0	0	0	0.188402	6.49251	0	0	0.103824	0.0879209	5.32101	0.0988698	0	0	1.81572	6.47583	0.19493	0.0964416	0	2.47881	12.1067	cDNA|lectin-like receptor kinase, putative, expressed	K13416|1|7e-52|203|ath:AT4G33430|brassinosteroid insensitive 1-associated receptor kinase 1 [EC:2.7.10.1 2.7.11.1];K13417|2|1e-51|202|ath:AT2G13790|somatic embryogenesis receptor kinase 4 [EC:2.7.10.1 2.7.11.1];K04733|5|2e-51|202|smo:SELMODRAFT_159261|interleukin-1 receptor-associated kinase 4 [EC:2.7.11.1]	GO:0031410//cytoplasmic vesicle	GO:0005488//binding;GO:0016301//kinase activity	-	gi|25553679|dbj|BAC24928.1|/0/putative receptor-type protein kinase LRK1 [Oryza sativa Japonica Group]
LOC_Os07g03950.1	L-LEC	RD	0	0	0.309954	0.76662	5.20928	0	0.421279	0.211233	0.626074	7.0699	0.100577	0.215249	0.307134	0.972146	3.18025	0.198296	0.392428	0.109801	1.35086	7.47365	cDNA|lectin-like receptor kinase, putative, expressed	K04733|1|2e-58|225|smo:SELMODRAFT_159261|interleukin-1 receptor-associated kinase 4 [EC:2.7.11.1];K13417|3|8e-56|216|ath:AT2G13790|somatic embryogenesis receptor kinase 4 [EC:2.7.10.1 2.7.11.1];K13416|5|9e-55|213|ath:AT4G33430|brassinosteroid insensitive 1-associated receptor kinase 1 [EC:2.7.10.1 2.7.11.1]	GO:0031410//cytoplasmic vesicle	GO:0004672//protein kinase activity;GO:0032559	GO:0006464//cellular protein modification process	gi|25553676|dbj|BAC24925.1|/0/putative receptor-type protein kinase LRK1 [Oryza sativa Japonica Group]
LOC_Os07g03970.1	L-LEC	RD	0.288373	0.38437	1.4647	2.44531	12.9237	0.185551	5.97229	6.58802	1.09888	15.7649	0	3.66179	2.80598	5.88019	7.08478	0.281115	5.28511	1.34906	12.8522	12.1371	cDNA|lectin-like receptor kinase 7, putative, expressed	K13416|1|2e-58|225|ath:AT4G33430|brassinosteroid insensitive 1-associated receptor kinase 1 [EC:2.7.10.1 2.7.11.1];K13418|2|4e-58|224|aly:ARALYDRAFT_895025|somatic embryogenesis receptor kinase 1 [EC:2.7.10.1 2.7.11.1]	GO:0031410//cytoplasmic vesicle	GO:0000166//nucleotide binding;GO:0004672//protein kinase activity	-	gi|25553674|dbj|BAC24923.1|/0/putative receptor-type protein kinase LRK1 [Oryza sativa Japonica Group]
LOC_Os07g04000.1	L-LEC	RD	0	0	0	0.0848987	2.39	0	0.0933084	0.187142	0	0.391475	0	0	0	0.172255	2.21379	0.0878403	0.521509	0	0.0797867	1.39887	cDNA|lectin-like receptor kinase, putative, expressed	K13416|1|2e-59|228|aly:ARALYDRAFT_491347|brassinosteroid insensitive 1-associated receptor kinase 1 [EC:2.7.10.1 2.7.11.1];K13418|2|3e-59|228|aly:ARALYDRAFT_895025|somatic embryogenesis receptor kinase 1 [EC:2.7.10.1 2.7.11.1]	GO:0031410//cytoplasmic vesicle	GO:0000166//nucleotide binding;GO:0004672//protein kinase activity	-	gi|297606682|ref|NP_001058833.2|/0/Os07g0132100 [Oryza sativa Japonica Group]
LOC_Os07g04010.1	L-LEC	RD	0	0	0	0	0.0884412	0	0	0.100414	0	0.105026	0	0	0	0	0	0	0	0	0	0	cDNA|lectin-like receptor kinase, putative, expressed	K04733|1|6e-56|217|smo:SELMODRAFT_159261|interleukin-1 receptor-associated kinase 4 [EC:2.7.11.1];K13416|3|4e-55|214|ath:AT4G33430|brassinosteroid insensitive 1-associated receptor kinase 1 [EC:2.7.10.1 2.7.11.1]	GO:0031410//cytoplasmic vesicle	GO:0000166//nucleotide binding;GO:0004672//protein kinase activity	-	gi|25553669|dbj|BAC24918.1|/0/putative receptor-type protein kinase LRK1 [Oryza sativa Japonica Group]
LOC_Os07g04040.1	L-LEC	RD	0.676931	0.0845882	0.171912	1.19586	9.82863	0.163337	0.788592	0.615077	0.297637	5.51422	0.251027	1.07447	0.340696	3.07337	4.72468	0.0824865	1.46917	0.548098	7.41745	9.54554	cDNA|expressed protein	K05658|1|9e-46|183|vvi:100262734|ATP-binding cassette, subfamily B (MDR/TAP), member 1;K04733|2|1e-45|183|smo:SELMODRAFT_159261|interleukin-1 receptor-associated kinase 4 [EC:2.7.11.1];K13417|5|1e-44|180|aly:ARALYDRAFT_899604|somatic embryogenesis receptor kinase 4 [EC:2.7.10.1 2.7.11.1]	GO:0031410//cytoplasmic vesicle	-	-	gi|34393746|dbj|BAC83286.1|/0/putative receptor-type protein kinase LRK1 [Oryza sativa Japonica Group]
LOC_Os07g04130.1	L-LEC	RD	0	0.254651	0.0862564	0.320011	0.388307	0	0.967203	0.969927	0.448016	0.3689	0	1.43763	0.256415	0.405804	0.474119	0	1.4743	0.275007	2.25557	0.790918	cDNA|expressed protein	K00924|1|7e-43|174|aly:ARALYDRAFT_476729|[EC:2.7.1.-];K13417|2|7e-43|174|ath:AT2G13790|somatic embryogenesis receptor kinase 4 [EC:2.7.10.1 2.7.11.1];K13416|5|2e-42|172|ath:AT4G33430|brassinosteroid insensitive 1-associated receptor kinase 1 [EC:2.7.10.1 2.7.11.1]	GO:0031410//cytoplasmic vesicle	-	-	gi|297725359|ref|NP_001175043.1|/0/Os07g0133100 [Oryza sativa Japonica Group]
LOC_Os07g15940.1	L-LEC		0	1.6142	0.345327	0.0800728	0.544105	0	2.11211	0.0882523	0.298939	0.738445	0	2.69791	0.68437	0.162464	0.28472	0	2.04944	0.366996	0.225754	0.175913	cDNA|legume lectins beta domain containing protein, expressed	K13417|1|1e-53|178|ath:AT2G13790|somatic embryogenesis receptor kinase 4 [EC:2.7.10.1 2.7.11.1];K13416|5|3e-52|174|ath:AT4G33430|brassinosteroid insensitive 1-associated receptor kinase 1 [EC:2.7.10.1 2.7.11.1]	GO:0031410//cytoplasmic vesicle	GO:0004672//protein kinase activity;GO:0032559	GO:0006464//cellular protein modification process	gi|357119139|ref|XP_003561303.1|/0/PREDICTED: L-type lectin-domain containing receptor kinase IV.1-like [Brachypodium distachyon]
LOC_Os07g18230.1	L-LEC	RD	0	0	0	0	0.552806	0	0	0	0	0.468909	0	0	0	0.0825309	0.771397	0	0	0	0.0764549	0.625543	cDNA|lectin-like receptor kinase, putative, expressed	K13417|1|7e-49|194|ath:AT2G13790|somatic embryogenesis receptor kinase 4 [EC:2.7.10.1 2.7.11.1];K13416|3|1e-47|190|ath:AT4G33430|brassinosteroid insensitive 1-associated receptor kinase 1 [EC:2.7.10.1 2.7.11.1]	GO:0031410//cytoplasmic vesicle	GO:0000166//nucleotide binding;GO:0004672//protein kinase activity	-	gi|297725555|ref|NP_001175141.1|/0/Os07g0283050 [Oryza sativa Japonica Group]
LOC_Os07g18240.1	L-LEC	RD	0	0.0910919	0	0.0858539	1.58348	0.0879477	0	0	0	0.29691	0	0	0	0.0870966	1.93342	0	0	0	0.403422	0.848763	cDNA|lectin-like receptor kinase, putative, expressed	K13417|1|2e-59|228|ath:AT2G13790|somatic embryogenesis receptor kinase 4 [EC:2.7.10.1 2.7.11.1];K13416|3|4e-58|224|ath:AT4G33430|brassinosteroid insensitive 1-associated receptor kinase 1 [EC:2.7.10.1 2.7.11.1]	GO:0031410//cytoplasmic vesicle	GO:0004672//protein kinase activity;GO:0032559	GO:0006464//cellular protein modification process	gi|297725557|ref|NP_001175142.1|/0/Os07g0283125 [Oryza sativa Japonica Group]
LOC_Os07g38250.1	L-LEC	RD	0.585433	1.07294	2.27969	3.49338	9.54871	0.188346	7.77987	3.95155	7.2932	5.82864	0	8.46637	4.61611	4.66308	6.31978	0.190233	3.48235	1.89605	6.47967	11.8149	cDNA|expressed protein	K04733|1|5e-58|224|smo:SELMODRAFT_159261|interleukin-1 receptor-associated kinase 4 [EC:2.7.11.1];K00924|4|4e-52|204|osa:4337593|[EC:2.7.1.-];K13430|5|6e-52|204|zma:100283091|serine/threonine-protein kinase PBS1 [EC:2.7.11.1]	GO:0031410//cytoplasmic vesicle	GO:0004672//protein kinase activity;GO:0005488//binding;GO:0032559	GO:0006464//cellular protein modification process	gi|115472885|ref|NP_001060041.1|/0/Os07g0569800 [Oryza sativa Japonica Group]
*LOC_Os07g38800.1	L-LEC	RD	0.588312	6.10171	7.54504	3.46437	7.06224	0.141954	4.18829	3.0546	15.3264	8.14699	3.41791	4.82466	8.36467	4.99061	10.019	2.22233	3.97239	3.4932	4.68831	11.112	cDNA|lectin-like receptor kinase, putative, expressed	K04733|1|2e-49|196|smo:SELMODRAFT_159261|interleukin-1 receptor-associated kinase 4 [EC:2.7.11.1];K13417|3|5e-48|191|ath:AT2G13790|somatic embryogenesis receptor kinase 4 [EC:2.7.10.1 2.7.11.1];K13416|5|6e-47|187|aly:ARALYDRAFT_491347|brassinosteroid insensitive 1-associated receptor kinase 1 [EC:2.7.10.1 2.7.11.1]	GO:0031410//cytoplasmic vesicle	GO:0000166//nucleotide binding;GO:0004672//protein kinase activity	-	gi|218199885|gb|EEC82312.1|/0/hypothetical protein OsI_26588 [Oryza sativa Indica Group]
*LOC_Os07g38810.1	L-LEC	RD	1.36367	5.85383	10.2673	9.22057	26.632	0.387108	8.47262	3.91504	24.1952	21.3455	1.03122	6.53597	8.96266	10.8108	23.2012	0.390986	6.73173	3.89697	15.2709	33.706	cDNA|lectin receptor-type protein kinase, putative, expressed	K04733|1|2e-56|219|smo:SELMODRAFT_159261|interleukin-1 receptor-associated kinase 4 [EC:2.7.11.1];K13416|2|2e-56|219|rcu:RCOM_1534760|brassinosteroid insensitive 1-associated receptor kinase 1 [EC:2.7.10.1 2.7.11.1];K13417|4|8e-56|217|aly:ARALYDRAFT_899604|somatic embryogenesis receptor kinase 4 [EC:2.7.10.1 2.7.11.1]	GO:0031410//cytoplasmic vesicle	GO:0000166//nucleotide binding;GO:0004672//protein kinase activity	-	gi|115472963|ref|NP_001060080.1|/0/Os07g0575700 [Oryza sativa Japonica Group]
LOC_Os07g38820.1	L-LEC	RD	0	0	0	0	0	0	0	0	0	0.197662	0	0	0	0	0.101616	0	0	0	0	0.0941746	cDNA|lectin-like receptor kinase, putative, expressed	K13417|1|5e-60|231|aly:ARALYDRAFT_899604|somatic embryogenesis receptor kinase 4 [EC:2.7.10.1 2.7.11.1];K13416|3|7e-59|227|ath:AT4G33430|brassinosteroid insensitive 1-associated receptor kinase 1 [EC:2.7.10.1 2.7.11.1]	GO:0031410//cytoplasmic vesicle	GO:0000166//nucleotide binding;GO:0004672//protein kinase activity	-	gi|22093632|dbj|BAC06927.1|/0/putative receptor-type protein kinase LRK1 [Oryza sativa Japonica Group]
LOC_Os08g02996.1	L-LEC	RD	0.0753932	0.376841	0.382934	0.284137	0.413732	0	0.624566	0.0782905	0.0662987	0.163773	0.0745551	0.558454	0.15178	0	0.252582	0.0734956	0.509068	0.406963	0.200271	0.234085	cDNA|receptor-like kinase, putative, expressed	K04733|1|2e-54|213|smo:SELMODRAFT_159261|interleukin-1 receptor-associated kinase 4 [EC:2.7.11.1];K05658|3|2e-52|206|vvi:100262734|ATP-binding cassette, subfamily B (MDR/TAP), member 1;K13430|4|6e-52|204|zma:100283091|serine/threonine-protein kinase PBS1 [EC:2.7.11.1]	GO:0031410//cytoplasmic vesicle	-	-	gi|42407492|dbj|BAD10609.1|/0/putative receptor kinase Lecrk [Oryza sativa Japonica Group]
LOC_Os08g02996.2	L-LEC	RD	0	0.0798271	0.0811179	0.150474	0.219104	0	0.0826895	0.0829224	0	0.0867308	0	0	0.16076	0.0763259	0	0	0	0.172416	0	0.247934	cDNA|receptor-like kinase, putative, expressed	K04733|1|2e-54|213|smo:SELMODRAFT_159261|interleukin-1 receptor-associated kinase 4 [EC:2.7.11.1];K05658|3|1e-52|206|vvi:100262734|ATP-binding cassette, subfamily B (MDR/TAP), member 1;K13430|4|5e-52|204|zma:100283091|serine/threonine-protein kinase PBS1 [EC:2.7.11.1]	GO:0031410//cytoplasmic vesicle	-	-	gi|222639836|gb|EEE67968.1|/0/hypothetical protein OsJ_25875 [Oryza sativa Japonica Group]
LOC_Os08g03002.1	L-LEC		0	0.980758	0.775147	0.924362	0.797607	0	0.225761	1.01879	0.38344	0.591988	0	0.692106	0.987549	0.208387	0.730404	0	1.0515	0.588419	1.06175	0.338458	cDNA|lectin-like receptor kinase 1, putative, expressed	K04733|1|2e-21|102|smo:SELMODRAFT_159261|interleukin-1 receptor-associated kinase 4 [EC:2.7.11.1];K10082|3|3e-21|101|mtr:MTR_5g031140|lectin, mannose-binding 2;K13430|4|2e-19|95.9|zma:100283091|serine/threonine-protein kinase PBS1 [EC:2.7.11.1]	GO:0031410//cytoplasmic vesicle	GO:0005488//binding	-	gi|115474587|ref|NP_001060890.1|/0/Os08g0124100 [Oryza sativa Japonica Group]
LOC_Os08g03020.1	L-LEC	RD	0.478336	10.2808	24.8623	11.1919	7.8019	0.692507	11.6401	18.8753	5.04762	5.97461	0.709527	11.1356	12.7594	7.08666	5.25269	0.854876	11.2274	11.2747	15.1064	5.11556	cDNA|lectin-like receptor kinase 1, putative, expressed	K04733|1|5e-52|204|smo:SELMODRAFT_159261|interleukin-1 receptor-associated kinase 4 [EC:2.7.11.1];K13430|3|2e-50|199|sbi:SORBI_04g020990|serine/threonine-protein kinase PBS1 [EC:2.7.11.1];K05658|5|1e-49|196|vvi:100262734|ATP-binding cassette, subfamily B (MDR/TAP), member 1	GO:0031410//cytoplasmic vesicle	-	-	gi|115474589|ref|NP_001060891.1|/0/Os08g0124500 [Oryza sativa Japonica Group]
LOC_Os08g03070.1	L-LEC	RD	0.147525	0.0737378	0.22479	0.347489	0.337318	0.0711926	0	0.076597	0	0.240345	0	0	0.371242	0.0705037	0.0823726	0	0.284603	0	0.587818	0.152681	cDNA|lectin-like receptor kinase 1, putative, expressed	K04733|1|5e-53|207|smo:SELMODRAFT_159261|interleukin-1 receptor-associated kinase 4 [EC:2.7.11.1];K05658|3|1e-51|203|vvi:100262734|ATP-binding cassette, subfamily B (MDR/TAP), member 1;K13430|4|4e-50|198|zma:100283091|serine/threonine-protein kinase PBS1 [EC:2.7.11.1]	GO:0031410//cytoplasmic vesicle	-	-	gi|215768669|dbj|BAH00898.1|/0/unnamed protein product [Oryza sativa Japonica Group]
LOC_Os08g03150.1	L-LEC	RD	0	0	0	0	0.0842896	0	0	0	0	0	0	0	0	0	0	0	0.266689	0	0.0816026	0	cDNA|receptor like protein kinase, putative, expressed	K04733|1|4e-50|197|smo:SELMODRAFT_159261|interleukin-1 receptor-associated kinase 4 [EC:2.7.11.1];K13430|3|9e-48|190|zma:100283091|serine/threonine-protein kinase PBS1 [EC:2.7.11.1];K05658|5|2e-46|185|vvi:100262734|ATP-binding cassette, subfamily B (MDR/TAP), member 1	GO:0031410//cytoplasmic vesicle	-	-	gi|42408109|dbj|BAD09249.1|/0/putative receptor-type protein kinase LRK1 [Oryza sativa Japonica Group]
LOC_Os08g03160.1	L-LEC	RD	0	0	0	0	0	0	0	0	0	0	0	0	0	0.0885919	0	0	0	0	0	0	cDNA|lectin-like receptor kinase 1, putative, expressed	K04733|1|5e-53|207|smo:SELMODRAFT_159261|interleukin-1 receptor-associated kinase 4 [EC:2.7.11.1];K13430|3|5e-51|201|sbi:SORBI_04g020990|serine/threonine-protein kinase PBS1 [EC:2.7.11.1];K00924|5|3e-49|195|ath:AT1G14370|[EC:2.7.1.-]	GO:0031410//cytoplasmic vesicle	-	-	gi|42408110|dbj|BAD09250.1|/0/putative receptor-type protein kinase LRK1 [Oryza sativa Japonica Group]
LOC_Os08g03170.1	L-LEC	RD	0	0	0.115328	0.106966	0.207671	0	0.117562	0	0	0	0	0	0	0.108515	0.253565	0	0	0	0.201051	0	cDNA|lectin-like receptor kinase 1, putative, expressed	K04733|1|4e-51|201|smo:SELMODRAFT_159261|interleukin-1 receptor-associated kinase 4 [EC:2.7.11.1];K13430|2|2e-50|199|zma:100283091|serine/threonine-protein kinase PBS1 [EC:2.7.11.1];K05658|5|4e-49|194|vvi:100262734|ATP-binding cassette, subfamily B (MDR/TAP), member 1	GO:0031410//cytoplasmic vesicle	-	-	gi|125559993|gb|EAZ05441.1|/0/hypothetical protein OsI_27655 [Oryza sativa Indica Group]
*LOC_Os08g03240.1	L-LEC	RD	0.398286	1.27409	0.647347	0.750518	1.82138	0.0768822	1.89718	1.57165	1.05073	7.8731	0.0787717	1.34866	1.84419	0.456829	3.73614	0.0776523	0.998882	0.42998	1.69279	10.9647	cDNA|lectin-like receptor kinase 1, putative, expressed	K05658|1|3e-54|211|vvi:100262734|ATP-binding cassette, subfamily B (MDR/TAP), member 1;K04733|2|1e-53|209|smo:SELMODRAFT_159261|interleukin-1 receptor-associated kinase 4 [EC:2.7.11.1];K13430|4|2e-51|202|zma:100283091|serine/threonine-protein kinase PBS1 [EC:2.7.11.1]	GO:0031410//cytoplasmic vesicle	-	-	gi|215768669|dbj|BAH00898.1|/0/unnamed protein product [Oryza sativa Japonica Group]
*LOC_Os08g40270.1	L-LEC	RD	2.88919	6.12655	7.20393	7.754	31.95	3.63355	34.9949	26.7292	7.31407	49.7328	1.64498	16.3054	16.2156	14.0588	29.4291	3.66995	46.195	3.1191	22.6366	48.5676	cDNA|lectin-like protein kinase, putative, expressed	K00924|1|5e-41|167|ath:AT5G25930|[EC:2.7.1.-];K04733|3|9e-41|167|smo:SELMODRAFT_159261|interleukin-1 receptor-associated kinase 4 [EC:2.7.11.1]	-	GO:0004672//protein kinase activity;GO:0005488//binding	-	gi|115477264|ref|NP_001062228.1|/0/Os08g0514000 [Oryza sativa Japonica Group]
LOC_Os08g40280.1	L-LEC	RD	0	0	0.0667481	0	0.120194	0.0634187	0.0680413	0	0	0.2141	0	0	0	0.12561	0.146756	0.064054	0.0633815	0	0.174544	0.408026	cDNA|lectin-like protein kinase, putative, expressed	K05658|1|5e-45|181|vvi:100262734|ATP-binding cassette, subfamily B (MDR/TAP), member 1;K04733|2|7e-44|177|smo:SELMODRAFT_159261|interleukin-1 receptor-associated kinase 4 [EC:2.7.11.1];K00924|4|1e-43|177|osa:4337593|[EC:2.7.1.-]	GO:0031410//cytoplasmic vesicle;GO:0043231//intracellular membrane-bounded organelle	GO:0000166//nucleotide binding;GO:0004672//protein kinase activity	-	gi|125562169|gb|EAZ07617.1|/0/hypothetical protein OsI_29868 [Oryza sativa Indica Group]
LOC_Os09g07730.1	L-LEC	RD	0	0.0981308	0.199435	0	0	0	0	0.101936	0	0	0.0970722	0	0.0988103	0	0	0.0956927	0.189376	0	0.0869192	0	cDNA|expressed protein	K04733|1|2e-54|212|smo:SELMODRAFT_159261|interleukin-1 receptor-associated kinase 4 [EC:2.7.11.1];K13417|3|6e-52|204|aly:ARALYDRAFT_899604|somatic embryogenesis receptor kinase 4 [EC:2.7.10.1 2.7.11.1];K13430|4|4e-51|201|rcu:RCOM_1078760|serine/threonine-protein kinase PBS1 [EC:2.7.11.1]	GO:0044464//cell part	GO:0004672//protein kinase activity;GO:0005488//binding	-	gi|297726741|ref|NP_001175734.1|/0/Os09g0251250 [Oryza sativa Japonica Group]
LOC_Os09g09500.1	L-LEC	RD	0	0	0	0	0.0885734	0	0	0	0	0.105183	0	0.204953	0	0	0.108147	0	0	0	0	0	cDNA|lectin-like receptor kinase, putative, expressed	K13416|1|1e-45|182|rcu:RCOM_1534760|brassinosteroid insensitive 1-associated receptor kinase 1 [EC:2.7.10.1 2.7.11.1];K04733|4|2e-44|179|smo:SELMODRAFT_159261|interleukin-1 receptor-associated kinase 4 [EC:2.7.11.1];K13415|5|3e-44|178|sbi:SORBI_03g032990|protein brassinosteroid insensitive 1 [EC:2.7.10.1 2.7.11.1]	GO:0031410//cytoplasmic vesicle	GO:0000166//nucleotide binding;GO:0004672//protein kinase activity	-	gi|49389018|dbj|BAD26261.1|/0/putative receptor like protein kinase [Oryza sativa Japonica Group]
LOC_Os09g09510.1	L-LEC	RD	0	0.282411	0.0956594	0.266172	0.430636	0	0.487564	0	0.0828092	0.102279	0	0.59788	0.189578	0.0900083	0.420643	0	0.181669	0.101662	0.0833817	0.292379	cDNA|legume lectins beta domain containing protein, expressed	K13417|1|6e-47|187|aly:ARALYDRAFT_899604|somatic embryogenesis receptor kinase 4 [EC:2.7.10.1 2.7.11.1];K13416|3|1e-46|186|rcu:RCOM_1534760|brassinosteroid insensitive 1-associated receptor kinase 1 [EC:2.7.10.1 2.7.11.1]	GO:0031410//cytoplasmic vesicle	GO:0000166//nucleotide binding;GO:0004672//protein kinase activity	-	gi|222641185|gb|EEE69317.1|/0/hypothetical protein OsJ_28606 [Oryza sativa Japonica Group]
LOC_Os09g14660.1	L-LEC	RD	0.547118	0.546936	0.694725	1.03097	1.0008	0.132014	0.849822	0.710179	0.721681	0.445678	0.541036	1.88158	0.550723	0.784421	1.22197	0.266674	0.395811	1.18131	1.21112	0.7078	cDNA|legume lectins beta domain containing protein, putative, expressed	K04733|1|7e-25|113|smo:SELMODRAFT_159261|interleukin-1 receptor-associated kinase 4 [EC:2.7.11.1];K05658|3|8e-23|106|vvi:100262734|ATP-binding cassette, subfamily B (MDR/TAP), member 1;K13430|4|1e-21|102|zma:100283091|serine/threonine-protein kinase PBS1 [EC:2.7.11.1]	GO:0031410//cytoplasmic vesicle	GO:0004672//protein kinase activity;GO:0004871//signal transducer activity;GO:0032559	GO:0006464//cellular protein modification process	gi|115478502|ref|NP_001062846.1|/0/Os09g0315600 [Oryza sativa Japonica Group]
LOC_Os09g16540.1	L-LEC	non-RD	0.566823	0.849952	0.403058	0.587457	0.622106	0.382953	0.234781	0.0588606	0.747674	0.800332	0.392365	0.839717	0.285279	0.758495	0.443092	0.110511	0.49208	0.305964	0.501895	0.17599	cDNA|protein kinase, putative, expressed	K04733|1|2e-50|199|smo:SELMODRAFT_159261|interleukin-1 receptor-associated kinase 4 [EC:2.7.11.1];K13430|4|3e-47|189|sbi:SORBI_04g020990|serine/threonine-protein kinase PBS1 [EC:2.7.11.1]	GO:0031410//cytoplasmic vesicle	GO:0000166//nucleotide binding;GO:0004672//protein kinase activity	-	gi|297609272|ref|NP_001062911.2|/0/Os09g0334800 [Oryza sativa Japonica Group]
*LOC_Os09g16950.1	L-LEC	non-RD	7.10004	17.5668	35.6115	26.7582	21.1047	1.54186	8.17931	18.893	22.1647	7.32594	2.1941	12.5844	21.4405	8.5678	21.4078	1.29775	11.3859	18.3961	13.6737	9.18525	cDNA|cysteine-rich receptor-like protein kinase 25 precursor, putative, expressed	K04733|1|2e-48|192|smo:SELMODRAFT_159261|interleukin-1 receptor-associated kinase 4 [EC:2.7.11.1];K13416|5|1e-45|183|ath:AT4G33430|brassinosteroid insensitive 1-associated receptor kinase 1 [EC:2.7.10.1 2.7.11.1]	GO:0031410//cytoplasmic vesicle	GO:0000166//nucleotide binding;GO:0004672//protein kinase activity	-	gi|115478645|ref|NP_001062916.1|/0/Os09g0339000 [Oryza sativa Japonica Group]
LOC_Os10g30530.1	L-LEC	RD	2.2777	0.607185	1.38826	5.36503	10.5549	0.806061	1.57239	2.44407	10.8159	19.626	0.225238	1.36578	1.45205	7.5472	11.4461	0.296049	1.17177	0.983578	9.8823	13.8295	cDNA|lectin-like receptor kinase, putative, expressed	K04733|1|7e-48|191|smo:SELMODRAFT_159261|interleukin-1 receptor-associated kinase 4 [EC:2.7.11.1];K13417|3|4e-47|188|aly:ARALYDRAFT_899604|somatic embryogenesis receptor kinase 4 [EC:2.7.10.1 2.7.11.1];K13416|5|7e-45|181|ath:AT4G33430|brassinosteroid insensitive 1-associated receptor kinase 1 [EC:2.7.10.1 2.7.11.1]	GO:0031410//cytoplasmic vesicle	GO:0004672//protein kinase activity;GO:0032559	GO:0006464//cellular protein modification process	gi|115482200|ref|NP_001064693.1|/0/Os10g0441900 [Oryza sativa Japonica Group]
LOC_Os10g30540.1	L-LEC	RD	4.7346	2.44812	4.72664	10.0754	9.25791	2.12726	2.19778	3.05165	18.3768	21.5447	0.565065	2.85054	3.86194	6.16396	9.66295	1.27322	2.12601	2.90819	8.60138	15.0382	cDNA|lectin-like receptor kinase, putative, expressed	K04733|1|3e-60|231|smo:SELMODRAFT_159261|interleukin-1 receptor-associated kinase 4 [EC:2.7.11.1];K13416|3|2e-56|219|ath:AT4G33430|brassinosteroid insensitive 1-associated receptor kinase 1 [EC:2.7.10.1 2.7.11.1];K13417|4|5e-56|218|aly:ARALYDRAFT_899604|somatic embryogenesis receptor kinase 4 [EC:2.7.10.1 2.7.11.1]	GO:0044464//cell part	GO:0004672//protein kinase activity;GO:0032559	GO:0006464//cellular protein modification process	gi|115482202|ref|NP_001064694.1|/0/Os10g0442000 [Oryza sativa Japonica Group]
LOC_Os10g38960.1	L-LEC	RD	0	0	0	0	0	0	0	0	0	0.104248	0	0	0.0966145	6.33018	0.53593	0	0	0.518099	8.66874	1.0927	cDNA|lectin-like receptor kinase, putative, expressed	K13417|1|2e-51|202|aly:ARALYDRAFT_899604|somatic embryogenesis receptor kinase 4 [EC:2.7.10.1 2.7.11.1];K13416|3|4e-51|201|ath:AT4G33430|brassinosteroid insensitive 1-associated receptor kinase 1 [EC:2.7.10.1 2.7.11.1];K13430|5|8e-51|200|sbi:SORBI_04g020990|serine/threonine-protein kinase PBS1 [EC:2.7.11.1]	GO:0031410//cytoplasmic vesicle	GO:0004672//protein kinase activity;GO:0032559	GO:0006464//cellular protein modification process	gi|115483128|ref|NP_001065157.1|/0/Os10g0533800 [Oryza sativa Japonica Group]
LOC_Os11g25860.1	L-LEC	RD	4.00291	64.4699	42.0183	12.0328	9.99538	3.92478	53.1622	36.487	8.21346	2.48437	3.39293	43.2991	42.0837	8.44165	9.36608	4.83125	54.3632	27.5749	11.1395	7.29925	cDNA|protein Kinase, putative, expressed	K13416|1|9e-47|187|ath:AT4G33430|brassinosteroid insensitive 1-associated receptor kinase 1 [EC:2.7.10.1 2.7.11.1];K13418|5|3e-46|185|rcu:RCOM_0186340|somatic embryogenesis receptor kinase 1 [EC:2.7.10.1 2.7.11.1]	-	GO:0000166//nucleotide binding;GO:0004672//protein kinase activity	GO:0006950//response to stress;GO:0009751//response to salicylic acid stimulus;GO:0009753//response to jasmonic acid stimulus;GO:0009987//cellular process;GO:0051707//response to other organism	gi|115485363|ref|NP_001067825.1|/0/Os11g0445300 [Oryza sativa Japonica Group]
LOC_Os12g26940.1	L-LEC	non-RD	0.280629	0.561072	0.171043	0.740332	1.12933	0.325023	0.174357	0.407979	0.345489	1.70687	0.277509	0.0593909	0.790939	0.375524	1.00284	0.218853	0.162416	0.181776	1.34181	2.61394	cDNA|CHASE domain containing protein, expressed	K14489|1|3e-122|438|zma:541641|arabidopsis histidine kinase 2/3/4 (cytokinin receptor) [EC:2.7.13.3]	GO:0031410//cytoplasmic vesicle	GO:0004673//protein histidine kinase activity;GO:0004871//signal transducer activity	GO:0006468//protein phosphorylation;GO:0007165//signal transduction;GO:0016310//phosphorylation;GO:0044238//primary metabolic process;GO:0044260	gi|125536525|gb|EAY83013.1|/0/hypothetical protein OsI_38233 [Oryza sativa Indica Group]
LOC_Os12g31610.1	L-LEC		0	0	0	0	0	0	0	0	0	0.151654	0	0	0	0	0	0	0	0	0	0	cDNA|lectin-like protein kinase, putative, expressed	K00924|1|4e-18|90.9|ath:AT4G35600|[EC:2.7.1.-];K13416|2|6e-18|90.5|aly:ARALYDRAFT_491347|brassinosteroid insensitive 1-associated receptor kinase 1 [EC:2.7.10.1 2.7.11.1];K13418|4|1e-17|89.4|vvi:100247683|somatic embryogenesis receptor kinase 1 [EC:2.7.10.1 2.7.11.1]	-	GO:0016740//transferase activity	-	gi|77555820|gb|ABA98616.1|/0/Protein kinase domain containing protein [Oryza sativa Japonica Group]
LOC_Os12g38610.1	L-LEC	RD	6.43886	18.7114	25.2505	30.9678	25.9528	7.37074	15.3508	22.8578	50.8277	12.4417	7.774	11.7255	26.8295	16.6026	17.5581	6.64172	15.6717	19.5604	16.905	15.8849	cDNA|lectin-like receptor kinase, putative, expressed	K05658|1|1e-43|177|vvi:100262734|ATP-binding cassette, subfamily B (MDR/TAP), member 1;K00924|2|4e-43|175|ath:AT4G35600|[EC:2.7.1.-];K04733|3|8e-43|174|pop:POPTR_878434|interleukin-1 receptor-associated kinase 4 [EC:2.7.11.1]	GO:0016020//membrane	GO:0004672//protein kinase activity;GO:0005488//binding	-	gi|77556195|gb|ABA98991.1|/0/Protein kinase domain containing protein, expressed [Oryza sativa Japonica Group]
LOC_Os12g41270.1	L-LEC	RD	0	0	0	0.0650076	0	0	0	0	0	0	0.136459	0	0	0	0	0	0	0	0	0	cDNA|cysteine-rich receptor-like protein kinase 20 precursor, putative, expressed	K04733|1|2e-47|189|smo:SELMODRAFT_33807|interleukin-1 receptor-associated kinase 4 [EC:2.7.11.1];K13430|4|5e-46|184|sbi:SORBI_04g020990|serine/threonine-protein kinase PBS1 [EC:2.7.11.1]	-	-	-	gi|77557039|gb|ABA99835.1|/0/Protein kinase domain containing protein [Oryza sativa Japonica Group]
LOC_Os12g41410.1	L-LEC		0.151374	0.151323	0.30754	0.285244	1.10758	0	0.940496	0.314382	0.133114	0.493231	0.149691	0.640719	0.304742	0.289372	0.50713	0	0.730072	0.653676	0.268068	0.156664	cDNA|receptor-like protein kinase homolog RK20-1, putative, expressed	K04733|1|1e-14|79.3|smo:SELMODRAFT_230241|interleukin-1 receptor-associated kinase 4 [EC:2.7.11.1];K13429|2|2e-14|79.0|rcu:RCOM_1115620|chitin elicitor receptor kinase 1;K13430|4|1e-13|76.3|zma:100283091|serine/threonine-protein kinase PBS1 [EC:2.7.11.1]	GO:0031410//cytoplasmic vesicle	-	-	gi|77556465|gb|ABA99261.1|/0/hypothetical protein LOC_Os12g41410 [Oryza sativa Japonica Group]
LOC_Os12g41490.1	L-LEC	RD	0.278358	0.765231	0.0706913	0.262265	0.381883	0.268661	0.144122	0.0722639	0.550757	2.79656	0.275264	0.0736379	0	0.199546	1.86511	0.067838	0.469881	0.150254	0.308092	2.95289	cDNA|cysteine-rich receptor-like protein kinase 8 precursor, putative, expressed	K04733|1|3e-52|205|smo:SELMODRAFT_159261|interleukin-1 receptor-associated kinase 4 [EC:2.7.11.1];K00924|2|6e-52|204|ath:AT1G14370|[EC:2.7.1.-];K13430|4|2e-51|202|zma:100283091|serine/threonine-protein kinase PBS1 [EC:2.7.11.1]	GO:0031410//cytoplasmic vesicle	-	-	gi|115489498|ref|NP_001067236.1|/0/Os12g0608500 [Oryza sativa Japonica Group]
LOC_Os12g41510.1	L-LEC	RD	1.18334	0.0985789	1.30225	0.185821	1.08229	0.285529	0.306341	0.102401	0.346866	2.03498	0.195031	1.14783	0.595569	0.471276	1.76196	0	0.570723	0.319376	0.349264	3.16381	cDNA|cysteine-rich receptor-like protein kinase 31 precursor, putative, expressed	K13430|1|2e-51|202|zma:100283091|serine/threonine-protein kinase PBS1 [EC:2.7.11.1];K05658|2|6e-51|200|vvi:100262734|ATP-binding cassette, subfamily B (MDR/TAP), member 1;K13417|3|8e-51|200|ath:AT2G13790|somatic embryogenesis receptor kinase 4 [EC:2.7.10.1 2.7.11.1];K00924|4|8e-51|200|ath:AT1G14370|[EC:2.7.1.-]	GO:0031410//cytoplasmic vesicle	-	-	gi|77556477|gb|ABA99273.1|/0/lectin protein kinase, putative, expressed [Oryza sativa Japonica Group]
LOC_Os12g41530.1	L-LEC	RD	0	0	0	0.169014	0.738302	0	0.0928778	0	0.473239	5.06569	0.0886954	0	0	0.42865	6.9112	0	3.20113	0	0.0794185	11.1393	cDNA|cysteine-rich receptor-like protein kinase 8 precursor, putative, expressed	K04733|1|3e-53|208|smo:SELMODRAFT_159261|interleukin-1 receptor-associated kinase 4 [EC:2.7.11.1];K13430|2|3e-53|208|zma:100283091|serine/threonine-protein kinase PBS1 [EC:2.7.11.1];K05658|5|2e-52|206|vvi:100262734|ATP-binding cassette, subfamily B (MDR/TAP), member 1	GO:0031410//cytoplasmic vesicle	-	-	gi|115489504|ref|NP_001067239.1|/0/Os12g0608900 [Oryza sativa Japonica Group]
LOC_Os12g41540.1	L-LEC	RD	0	0	0	0.28001	0.407722	0	0.153873	0	0.130671	0.484181	0	0	0	0.142031	0.331883	0.144856	0	0	0.789449	0.307579	cDNA|expressed protein	K04733|1|7e-53|206|smo:SELMODRAFT_230241|interleukin-1 receptor-associated kinase 4 [EC:2.7.11.1];K13430|3|3e-51|201|zma:100283091|serine/threonine-protein kinase PBS1 [EC:2.7.11.1]	GO:0031410//cytoplasmic vesicle	GO:0000166//nucleotide binding;GO:0004672//protein kinase activity	-	gi|115489506|ref|NP_001067240.1|/0/Os12g0609000 [Oryza sativa Japonica Group]
LOC_Os01g02290.1	LRK10L-2	non-RD	5.45809	3.51421	1.5036	0.697293	0.592274	2.14289	5.07716	2.59376	1.70837	0.401909	0.914816	2.4473	3.63167	0.0884232	0.309926	0.631271	2.58781	3.89499	0.327653	0.478717	cDNA|Ser/Thr receptor-like kinase, putative, expressed	K13416|1|2e-46|185|ath:AT4G33430|brassinosteroid insensitive 1-associated receptor kinase 1 [EC:2.7.10.1 2.7.11.1];K04733|2|3e-46|185|aly:ARALYDRAFT_916421|interleukin-1 receptor-associated kinase 4 [EC:2.7.11.1];K13418|3|6e-46|184|aly:ARALYDRAFT_895025|somatic embryogenesis receptor kinase 1 [EC:2.7.10.1 2.7.11.1]	GO:0031410//cytoplasmic vesicle	GO:0004672//protein kinase activity;GO:0032559	GO:0006464//cellular protein modification process	gi|115434120|ref|NP_001041818.1|/0/Os01g0113200 [Oryza sativa Japonica Group]
LOC_Os01g02300.1	LRK10L-2	non-RD	27.1022	18.4297	8.40344	4.97344	1.15293	15.5883	21.6196	8.0995	17.8054	3.25169	8.88169	18.4245	11.1819	1.05427	0.791839	5.76018	10.4115	13.4387	1.46498	1.14155	cDNA|receptor kinase ORK10, putative, expressed	K04733|1|1e-45|183|smo:SELMODRAFT_159261|interleukin-1 receptor-associated kinase 4 [EC:2.7.11.1];K13417|4|4e-44|178|ath:AT2G13790|somatic embryogenesis receptor kinase 4 [EC:2.7.10.1 2.7.11.1]	GO:0031410//cytoplasmic vesicle	GO:0004672//protein kinase activity;GO:0032559	GO:0006464//cellular protein modification process	gi|115434122|ref|NP_001041819.1|/0/Os01g0113300 [Oryza sativa Japonica Group]
LOC_Os01g02320.1	LRK10L-2	non-RD	1.79455	3.51891	3.08501	2.40614	1.01004	1.26572	2.64448	3.58368	2.79199	1.42434	1.16032	2.92146	1.80638	1.31944	0.924937	1.81667	2.92941	4.32178	2.07791	1.00007	cDNA|protein kinase domain containing protein, expressed	K04733|1|4e-48|191|smo:SELMODRAFT_159261|interleukin-1 receptor-associated kinase 4 [EC:2.7.11.1]	-	GO:0004672//protein kinase activity;GO:0032559	GO:0006464//cellular protein modification process	gi|115434124|ref|NP_001041820.1|/0/Os01g0113400 [Oryza sativa Japonica Group]
LOC_Os01g02350.1	LRK10L-2	non-RD	0.440734	4.84646	5.37254	3.73727	3.29198	0.567173	6.31334	2.74603	10.5936	2.39346	0.581112	8.00608	6.58063	2.31695	2.95309	0.501248	4.60558	5.86826	4.55291	2.58478	cDNA|receptor-like kinase ARK1AS, putative, expressed	K04733|1|8e-47|187|ath:AT5G38990|interleukin-1 receptor-associated kinase 4 [EC:2.7.11.1]	GO:0031410//cytoplasmic vesicle	GO:0004672//protein kinase activity;GO:0032559	GO:0006464//cellular protein modification process	gi|8575486|gb|AAF78020.1|AF238476_1/0/receptor-like kinase [Oryza sativa Japonica Group]
LOC_Os01g02360.1	LRK10L-2	non-RD	0.810186	5.75041	3.95046	3.81673	4.89062	0.469177	5.95661	3.02876	10.7581	2.99187	1.04153	8.91611	7.09507	3.40733	2.53333	1.50061	4.37641	6.38499	4.80646	3.68941	cDNA|resistance-related receptor-like kinase, putative, expressed	K13430|1|1e-47|190|zma:100283091|serine/threonine-protein kinase PBS1 [EC:2.7.11.1];K04733|3|2e-47|189|smo:SELMODRAFT_159261|interleukin-1 receptor-associated kinase 4 [EC:2.7.11.1];K00924|5|5e-47|187|aly:ARALYDRAFT_313416|[EC:2.7.1.-]	GO:0031410//cytoplasmic vesicle	GO:0004672//protein kinase activity;GO:0032559	GO:0006464//cellular protein modification process	gi|115434132|ref|NP_001041824.1|/0/Os01g0113800 [Oryza sativa Japonica Group]
LOC_Os01g02390.1	LRK10L-2	non-RD	1.11901	3.09777	6.55805	6.00149	3.77892	1.41234	3.65452	4.11174	10.9	3.1787	2.21314	6.28489	10.9173	4.44285	2.9799	2.85298	4.48364	5.7615	5.33525	4.63249	cDNA|protein kinase domain containing protein, expressed	K04733|1|3e-49|195|smo:SELMODRAFT_159261|interleukin-1 receptor-associated kinase 4 [EC:2.7.11.1]	-	GO:0000166//nucleotide binding;GO:0004672//protein kinase activity	-	gi|115434136|ref|NP_001041826.1|/0/Os01g0114100 [Oryza sativa Japonica Group]
LOC_Os01g02390.2	LRK10L-2	non-RD	0	0	0	0.0948842	0.0921071	0	0	0	0.177117	0.218759	0.099587	0	0	0	0.224924	0	0	0.10872	0.0891709	0.208453	cDNA|protein kinase domain containing protein, expressed	K04733|1|6e-46|184|smo:SELMODRAFT_159261|interleukin-1 receptor-associated kinase 4 [EC:2.7.11.1]	-	GO:0000166//nucleotide binding;GO:0004672//protein kinase activity	-	gi|222617627|gb|EEE53759.1|/0/hypothetical protein OsJ_00138 [Oryza sativa Japonica Group]
LOC_Os01g02400.1	LRK10L-2	non-RD	0.34069	0.170288	0.605647	0.0802482	0.311598	0	0.264592	0.0884457	0.374492	0.277523	0.252677	0.450637	0.428669	0.0814098	0.285344	0	0.246471	0.0919501	0.301665	0.352598	cDNA|protein kinase domain containing protein, expressed	K04733|1|1e-47|190|smo:SELMODRAFT_159261|interleukin-1 receptor-associated kinase 4 [EC:2.7.11.1];K00924|2|5e-47|187|aly:ARALYDRAFT_486409|[EC:2.7.1.-]	GO:0031410//cytoplasmic vesicle	GO:0004672//protein kinase activity;GO:0004871//signal transducer activity;GO:0032559	GO:0006464//cellular protein modification process	gi|222617628|gb|EEE53760.1|/0/hypothetical protein OsJ_00139 [Oryza sativa Japonica Group]
LOC_Os01g02400.2	LRK10L-2	non-RD	0	0.0812287	0.247627	0.229674	0.52022	0	0.0841414	0	0.571633	0.441268	0.0803524	0.343931	0.163582	0.232998	0.272222	0.237632	0.313516	0.0877216	0.143896	0.0840957	cDNA|protein kinase domain containing protein, expressed	K04733|1|1e-47|190|smo:SELMODRAFT_159261|interleukin-1 receptor-associated kinase 4 [EC:2.7.11.1];K00924|2|5e-47|187|aly:ARALYDRAFT_486409|[EC:2.7.1.-]	GO:0031410//cytoplasmic vesicle	GO:0004672//protein kinase activity;GO:0004871//signal transducer activity;GO:0032559	GO:0006464//cellular protein modification process	gi|5679314|gb|AAD46917.1|AF164021_1/0/receptor kinase [Oryza sativa Indica Group]
LOC_Os01g02400.3	LRK10L-2	non-RD	0.798208	0.455967	0.695011	1.02065	1.40795	0.605314	0.885595	0.177618	1.15316	1.4862	0.676572	2.35294	0.631296	0.490465	1.33707	0.666958	0.439971	0.67707	0.75726	0.708091	cDNA|protein kinase domain containing protein, expressed	K04733|1|2e-47|190|smo:SELMODRAFT_159261|interleukin-1 receptor-associated kinase 4 [EC:2.7.11.1];K00924|2|8e-47|187|aly:ARALYDRAFT_486409|[EC:2.7.1.-]	GO:0031410//cytoplasmic vesicle	GO:0004672//protein kinase activity;GO:0032559	GO:0006464//cellular protein modification process	gi|297595951|ref|NP_001041828.2|/0/Os01g0114300 [Oryza sativa Japonica Group]
[truncated: 984 more rows]

## Sheet: Sheet2
Supplementary Table S11 List of 43 RK genes that showed significantly differential expression between the Pi21-RNAi line and Nip infection of two M. oryzae isolates. The IDs of the RK genes, log2 Ratio, the information on subfamily and class of the genes are presented in the table
0h
[truncated: 59 more rows]
