# Supplementary material for: Transcriptome Analysis Highlights Defense and Signaling Pathways Mediated by Rice pi21 Gene with Partial Resistance to Magnaporthe oryzae
Source: Front Plant Sci. 2016 Dec 8;7:1834. doi: 10.3389/fpls.2016.01834 (PMC5143348; doi:10.3389/fpls.2016.01834)
Supplement: Supplementary Table S12 — Expression pattern of 15 diterpene phytoalexin gene group. The names of diterpene phytoalexin genes, gene ID, RPKM, GO, and KEGG annotation of the genes are presented in the table. [file Table12.xlsx]

## Sheet: Sheet1
Supplementary Table S12. Expression pattern of 15 diterpene phytoalexin gene group. The names of diterpene phytoalexin genes, gene ID, RPKM, GO, and KEGG annotation of the genes are presented in the table.
DP genes	GeneID	GUY-241-0h_RPKM	GUY-241-12h_RPKM	GUY-241-24h_RPKM	GUY-241-48h_RPKM	GUY-241-72h_RPKM	GUY-Nip-0h_RPKM	GUY-Nip-12h_RPKM	GUY-Nip-24h_RPKM	GUY-Nip-48h_RPKM	GUY-Nip-72h_RPKM	TMC-241-0h_RPKM	TMC-241-12h_RPKM	TMC-241-24h_RPKM	TMC-241-48h_RPKM	TMC-241-72h_RPKM	TMC-Nip-0h_RPKM	TMC-Nip-12h_RPKM	TMC-Nip-24h_RPKM	TMC-Nip-48h_RPKM	TMC-Nip-72h_RPKM	Description	KEGG Orthology	GO Component	GO Function	GO Process	Blast nr
KSL8	LOC_Os11g28530.1	0.0690212	-	-	0.325154	0.315637	-	0.142945	0.0716737	-	0.149931	-	-	-	0.131944	0.154156	-	0.133155	-	0.427805	0.428601	cDNA|terpene synthase, putative, expressed	K14044|1|0.0|1503|osa:4350502|stemar-13-ene synthase [EC:4.2.3.33];K14038|2|0.0|897|osa:4329728|ent-pimara-8(14),15-diene synthase [EC:4.2.3.30];K14037|3|0.0|864|osa:4352248|ent-sandaracopimaradiene synthase [EC:4.2.3.29];K16082|4|0.0|759|osa:4329729|ent-isokaurene synthase [EC:4.2.3.103];K04121|5|0.0|752|bdi:100827748|ent-kaurene synthase [EC:4.2.3.19]	GO:0043231//intracellular membrane-bounded organelle	GO:0010333//terpene synthase activity	GO:0016101//diterpenoid metabolic process	gi|229890375|sp|Q6BDZ9.2|KSL8_ORYSJ/0/RecName: Full=Stemar-13-ene synthase; AltName: Full=Diterpene cyclase 2; Short=OsDTC2; AltName: Full=Ent-kaurene synthase-like 8; Short=OsKSL8; AltName: Full=Stemarene synthase
KSL8	LOC_Os11g28530.2	0.0655085	0.720354	0.998185	0.740653	3.65479	-	2.03505	4.28564	0.172819	2.91716	-	0.693194	0.725342	0.939217	1.17048	0.127719	3.09627	0.495049	2.26218	2.71192	cDNA|terpene synthase, putative, expressed	K14044|1|0.0|1503|osa:4350502|stemar-13-ene synthase [EC:4.2.3.33];K14038|2|0.0|897|osa:4329728|ent-pimara-8(14),15-diene synthase [EC:4.2.3.30];K14037|3|0.0|864|osa:4352248|ent-sandaracopimaradiene synthase [EC:4.2.3.29];K16082|4|0.0|759|osa:4329729|ent-isokaurene synthase [EC:4.2.3.103];K04121|5|0.0|752|bdi:100827748|ent-kaurene synthase [EC:4.2.3.19]	GO:0043231//intracellular membrane-bounded organelle	GO:0010333//terpene synthase activity	GO:0016101//diterpenoid metabolic process	gi|229890375|sp|Q6BDZ9.2|KSL8_ORYSJ/0/RecName: Full=Stemar-13-ene synthase; AltName: Full=Diterpene cyclase 2; Short=OsDTC2; AltName: Full=Ent-kaurene synthase-like 8; Short=OsKSL8; AltName: Full=Stemarene synthase
KSL8	LOC_Os11g28530.3	-	-	-	-	0.132021	-	-	0.149895	-	-	-	-	-	-	-	-	-	-	-	0.149392	cDNA|terpene synthase, putative, expressed	K14044|1|0.0|1508|osa:4350502|stemar-13-ene synthase [EC:4.2.3.33];K14038|2|0.0|902|osa:4329728|ent-pimara-8(14),15-diene synthase [EC:4.2.3.30];K14037|3|0.0|863|osa:4352248|ent-sandaracopimaradiene synthase [EC:4.2.3.29];K16082|4|0.0|759|osa:4329729|ent-isokaurene synthase [EC:4.2.3.103];K04121|5|0.0|752|bdi:100827748|ent-kaurene synthase [EC:4.2.3.19]	GO:0043231//intracellular membrane-bounded organelle	GO:0010333//terpene synthase activity	GO:0016101//diterpenoid metabolic process	gi|115485487|ref|NP_001067887.1|/0/Os11g0474800 [Oryza sativa Japonica Group]
KSL10	LOC_Os12g30824.1	-	-	-	0.0651696	0.316311	-	0.214875	0.0718267	-	0.0751256	-	0.0731924	0.139249	0.132226	0.463456	-	0.333599	0.0746726	0.489964	0.644275	cDNA|terpene synthase, putative, expressed	K14037|1|0.0|1568|osa:4352248|ent-sandaracopimaradiene synthase [EC:4.2.3.29];K14038|2|0.0|899|osa:4329728|ent-pimara-8(14),15-diene synthase [EC:4.2.3.30];K14044|3|0.0|871|osa:4350502|stemar-13-ene synthase [EC:4.2.3.33];K04121|4|0.0|783|osa:4336960|ent-kaurene synthase [EC:4.2.3.19]	GO:0043231//intracellular membrane-bounded organelle	GO:0010333//terpene synthase activity	GO:0016101//diterpenoid metabolic process	gi|115488624|ref|NP_001066799.1|/0/Os12g0491800 [Oryza sativa Japonica Group]
CPS2	LOC_Os02g36210.1	0.383991	0.575796	0.390071	32.32	436.837	0.308845	206.701	142.818	2.6451	352.278	0.44301	66.9767	1.09514	132.008	317.18	7.17459	237.795	0.414547	323.573	467.821	cDNA|ent-kaurene synthase, chloroplast precursor, putative, expressed	K14043|1|0.0|799|osa:4335090|syn-copalyl-diphosphate synthase [EC:5.5.1.14];K04120|2|0.0|670|osa:4329013|ent-copalyl diphosphate synthase [EC:5.5.1.13]	GO:0043231//intracellular membrane-bounded organelle	GO:0016872//intramolecular lyase activity	GO:0016101//diterpenoid metabolic process;GO:0046246//terpene biosynthetic process	gi|297721335|ref|NP_001173030.1|/0/Os02g0571100 [Oryza sativa Japonica Group]
KSL7	LOC_Os02g36140.2	0.0634553	0.570908	0.12892	10.8812	147.762	0.122489	41.7908	21.4155	1.11602	96.9708	0.0627499	20.8155	0.19162	46.5807	108.42	1.11345	29.625	1.09608	68.0983	148.224	cDNA|terpene synthase, putative, expressed	K14036|1|0.0|1592|osa:4329724|ent-cassa-12,15-diene synthase [EC:4.2.3.28];K04121|2|0.0|1002|osa:4336960|ent-kaurene synthase [EC:4.2.3.19];K14046|5|0.0|821|osa:4335094|syn-pimara-7,15-diene synthase [EC:4.2.3.35]	GO:0043231//intracellular membrane-bounded organelle	GO:0010333//terpene synthase activity	GO:0016101//diterpenoid metabolic process	gi|115446813|ref|NP_001047186.1|/0/Os02g0570400 [Oryza sativa Japonica Group]
KSL7	LOC_Os02g36140.4	-	-	-	0.201681	0.293667	-	0.110829	-	-	0.116246	-	-	-	0.1023	0.119522	-	-	-	-	0.110769	cDNA|terpene synthase, putative, expressed	K14036|1|0.0|915|osa:4329724|ent-cassa-12,15-diene synthase [EC:4.2.3.28];K04121|3|4e-173|585|osa:4336960|ent-kaurene synthase [EC:4.2.3.19]	GO:0043231//intracellular membrane-bounded organelle	GO:0010333//terpene synthase activity	GO:0016101//diterpenoid metabolic process	gi|115446813|ref|NP_001047186.1|/0/Os02g0570400 [Oryza sativa Japonica Group]
KSL7	LOC_Os02g36140.5	-	-	-	0.205299	1.19574	-	0.45127	0.22627	0.0958061	0.591656	-	0.345859	-	0.20827	0.486663	-	0.630546	-	0.67528	0.789293	cDNA|terpene synthase, putative, expressed	K14036|1|0.0|899|osa:4329724|ent-cassa-12,15-diene synthase [EC:4.2.3.28];K04121|2|6e-162|569|osa:4336960|ent-kaurene synthase [EC:4.2.3.19];K14037|4|6e-137|486|osa:4352248|ent-sandaracopimaradiene synthase [EC:4.2.3.29]	GO:0043231//intracellular membrane-bounded organelle	GO:0010333//terpene synthase activity	GO:0016101//diterpenoid metabolic process	gi|115446813|ref|NP_001047186.1|/0/Os02g0570400 [Oryza sativa Japonica Group]
CYP76M7	LOC_Os02g36110.1	3.26378	9.90059	12.3472	88.3291	956.152	0.32587	266.995	304.561	13.8556	425.506	0.779051	121.83	17.1061	312.927	410.098	18.3218	271.725	11.7855	555.364	649.712	cDNA|cytochrome P450, putative, expressed	K16084|1|0.0|926|osa:4329723|cytochrome P450, family 76, subfamily M, polypeptide 7 (ent-cassa-12,15-diene 11-hydroxylase) [EC:1.14.13.145];K00517|2|1e-86|319|osa:4348172|[EC:1.14.-.-];K05280|4|3e-72|271|rcu:RCOM_1469920|flavonoid 3'-monooxygenase [EC:1.14.13.21]	GO:0031410//cytoplasmic vesicle	GO:0046872//metal ion binding	GO:0006091//generation of precursor metabolites and energy	gi|115446811|ref|NP_001047185.1|/0/Os02g0569900 [Oryza sativa Japonica Group]
CYP701A8	LOC_Os06g37300.1	-	-	0.107014	2.18362	18.1139	0.101676	4.69076	2.73486	0.370554	18.6503	-	1.22622	-	8.25676	15.0583	0.308084	3.55658	0.113729	16.3238	23.441	cDNA|cytochrome P450, putative, expressed	K04122|1|0.0|678|osa:4341347|ent-kaurene oxidase [EC:1.14.13.78]	GO:0031410//cytoplasmic vesicle	-	-	gi|115468612|ref|NP_001057905.1|/0/Os06g0569500 [Oryza sativa Japonica Group]
CYP701A8	LOC_Os06g37300.2	-	-	-	-	0.184214	-	-	-	-	-	-	-	-	0.192515	0.112462	-	-	-	0.0891709	0.312679	cDNA|cytochrome P450, putative, expressed	K04122|1|0.0|354|osa:4341347|ent-kaurene oxidase [EC:1.14.13.78]	GO:0031410//cytoplasmic vesicle	-	-	gi|115468612|ref|NP_001057905.1|/0/Os06g0569500 [Oryza sativa Japonica Group]
CYP71Z7	LOC_Os02g36190.1	1.95392	1.02804	1.35806	43.6984	1174.39	0.496276	197.326	129.536	3.97905	508.546	0.711863	74.2156	1.86328	206.812	624.282	15.6389	176.075	2.1094	384.812	927.131	cDNA|cytochrome P450, putative, expressed	K16083|1|0.0|773|osa:4329725|cytochrome P450, family 71, subfamily Z, polypeptide 6 (ent-isokaurene C2-hydroxylase) [EC:1.14.13.143];K13267|2|2e-75|281|gmx:100814284|cytochrome P450, family 71, subfamily D, polypeptide 9 (flavonoid 6-hydroxylase) [EC:1.14.13.-];K16085|3|2e-75|281|osa:4335091|cytochrome P450, family 99, subfamily A, polypeptide 3 (9beta-pimara-7,15-diene oxidase) [EC:1.14.13.144];…	GO:0031410//cytoplasmic vesicle	-	-	gi|115446817|ref|NP_001047188.1|/0/Os02g0570700 [Oryza sativa Japonica Group]
CPS4	LOC_Os04g09900.1	0.0694156	-	-	0.85023	10.9834	-	8.26629	9.8754	0.305211	7.91636	-	1.68944	0.279492	3.78189	6.97667	0.406011	11.5837	-	9.03525	14.5839	cDNA|ent-kaurene synthase, chloroplast precursor, putative, expressed	K14043|1|0.0|1575|osa:4335090|syn-copalyl-diphosphate synthase [EC:5.5.1.14];K04120|2|0.0|655|osa:4329013|ent-copalyl diphosphate synthase [EC:5.5.1.13]	GO:0043231//intracellular membrane-bounded organelle	GO:0016872//intramolecular lyase activity	GO:0016101//diterpenoid metabolic process;GO:0046246//terpene biosynthetic process	gi|115457142|ref|NP_001052171.1|/0/Os04g0178300 [Oryza sativa Japonica Group]
CPS4	LOC_Os04g09900.2	-	-	-	-	-	-	0.0671783	-	-	-	-	0.0686484	-	-	-	-	-	-	0.0574432	0.0671418	cDNA|ent-kaurene synthase, chloroplast precursor, putative, expressed	K14043|1|0.0|1484|osa:4335090|syn-copalyl-diphosphate synthase [EC:5.5.1.14];K04120|2|0.0|655|osa:4329013|ent-copalyl diphosphate synthase [EC:5.5.1.13]	GO:0043231//intracellular membrane-bounded organelle	GO:0016872//intramolecular lyase activity	GO:0016101//diterpenoid metabolic process;GO:0046246//terpene biosynthetic process	gi|115457142|ref|NP_001052171.1|/0/Os04g0178300 [Oryza sativa Japonica Group]
KSL4	LOC_Os04g10060.1	-	0.280779	0.0713298	5.62346	33.845	-	20.3593	12.4687	1.5437	30.735	-	11.1455	0.848169	20.2019	23.6028	0.616056	26.3478	0.833862	36.1236	54.1409	cDNA|ent-kaurene synthase, chloroplast precursor, putative, expressed	K14046|1|0.0|1607|osa:4335094|syn-pimara-7,15-diene synthase [EC:4.2.3.35];K04121|2|0.0|964|bdi:100827748|ent-kaurene synthase [EC:4.2.3.19];K14036|5|0.0|817|osa:4329724|ent-cassa-12,15-diene synthase [EC:4.2.3.28]	GO:0043231//intracellular membrane-bounded organelle	GO:0010333//terpene synthase activity	GO:0016101//diterpenoid metabolic process	gi|115457150|ref|NP_001052175.1|/0/Os04g0179700 [Oryza sativa Japonica Group]
CYP99A2	LOC_Os04g10160.1	0.304327	3.34649	1.54573	46.0684	506.023	0.293725	103.679	146.529	18.198	314.12	0.200629	45.1917	8.57731	179.669	257.721	11.57	127.304	8.65166	319.588	504.572	cDNA|cytochrome P450, putative, expressed	K16085|1|0.0|791|osa:4335091|cytochrome P450, family 99, subfamily A, polypeptide 3 (9beta-pimara-7,15-diene oxidase) [EC:1.14.13.144];K13267|2|5e-98|357|gmx:100814284|cytochrome P450, family 71, subfamily D, polypeptide 9 (flavonoid 6-hydroxylase) [EC:1.14.13.-];K16083|3|3e-86|318|osa:4329725|cytochrome P450, family 71, subfamily Z, polypeptide 6 (ent-isokaurene C2-hydroxylase) [EC:1.14.13.143];…	-	GO:0016491//oxidoreductase activity;GO:0005506//iron ion binding	GO:0051501//diterpene phytoalexin metabolic process	gi|205688119|sp|Q7X7X4.2|C99A2_ORYSJ/0/RecName: Full=Cytochrome P450 99A2
CYP99A3	LOC_Os04g09920.1	0.320732	0.427501	0.97743	4.33137	252.374	0.103186	34.8729	66.6116	1.22219	58.6397	0.211444	14.2544	0.968537	35.8679	117.838	0.729539	36.094	0.923345	48.7522	164.643	cDNA|cytochrome P450, putative, expressed	K16085|1|0.0|887|osa:4335091|cytochrome P450, family 99, subfamily A, polypeptide 3 (9beta-pimara-7,15-diene oxidase) [EC:1.14.13.144];K13267|2|5e-86|317|gmx:100814284|cytochrome P450, family 71, subfamily D, polypeptide 9 (flavonoid 6-hydroxylase) [EC:1.14.13.-];K16083|3|2e-77|288|osa:4329725|cytochrome P450, family 71, subfamily Z, polypeptide 6 (ent-isokaurene C2-hydroxylase) [EC:1.14.13.143];…	-	GO:0046872//metal ion binding;GO:0016491//oxidoreductase activity	GO:0051501//diterpene phytoalexin metabolic process	gi|115457144|ref|NP_001052172.1|/0/Os04g0178400 [Oryza sativa Japonica Group]
MAS	LOC_Os04g10010.1	0.461306	2.76692	0.93722	30.4245	170.454	0.296823	27.5467	34.1711	11.2233	167.012	-	13.5053	3.71477	94.6523	133.082	4.49695	27.885	6.30818	129.075	219.299	cDNA|sex determination protein tasselseed-2, putative, expressed	K13070|1|2e-117|420|osa:4335093|momilactone-A synthase [EC:1.1.1.295];K09841|2|6e-53|206|pop:POPTR_547844|xanthoxin dehydrogenase [EC:1.1.1.288]	-	-	GO:0046246//terpene biosynthetic process	gi|115457148|ref|NP_001052174.1|/2.37471e-116/Os04g0179200 [Oryza sativa Japonica Group]
CYP76M5	LOC_Os02g36030.1	-	-	0.230118	5.76272	132.703	0.10932	19.1179	9.87994	2.29086	74.0582	-	5.27361	-	28.5811	87.782	0.220829	38.5672	-	39.9159	122.265	cDNA|cytochrome P450, putative, expressed	K16084|1|5e-152|536|osa:4329723|cytochrome P450, family 76, subfamily M, polypeptide 7 (ent-cassa-12,15-diene 11-hydroxylase) [EC:1.14.13.145];K00517|2|1e-74|279|osa:4348172|[EC:1.14.-.-];K05280|4|2e-61|235|vvi:100263810|flavonoid 3'-monooxygenase [EC:1.14.13.21]	GO:0031410//cytoplasmic vesicle	GO:0046872//metal ion binding	GO:0006091//generation of precursor metabolites and energy	gi|115446807|ref|NP_001047183.1|/0/Os02g0569000 [Oryza sativa Japonica Group]
CYP76M6	LOC_Os02g36280.1	1.65457	0.486477	1.97738	19.0738	426.925	1.31512	43.0349	58.4174	11.8111	359.52	0.962458	16.8903	4.21267	101.68	274.44	11.5751	45.2511	3.88769	228.633	503.245	cDNA|cytochrome P450, putative, expressed	K16084|1|4e-162|570|osa:4329723|cytochrome P450, family 76, subfamily M, polypeptide 7 (ent-cassa-12,15-diene 11-hydroxylase) [EC:1.14.13.145];K00517|2|1e-77|289|osa:4348172|[EC:1.14.-.-];K05280|4|3e-65|248|mtr:MTR_3g025230|flavonoid 3'-monooxygenase [EC:1.14.13.21]	GO:0031410//cytoplasmic vesicle	GO:0046872//metal ion binding	GO:0006091//generation of precursor metabolites and energy	gi|115446825|ref|NP_001047192.1|/0/Os02g0571900 [Oryza sativa Japonica Group]
CYP76M8	LOC_Os02g36070.1	-	0.537034	0.327431	16.5006	245.67	-	20.4715	22.2027	2.26757	179.128	0.106248	7.39005	0.216301	64.9039	214.292	2.82793	35.1335	0.695954	125.103	353.609	cDNA|cytochrome P450, putative, expressed	K16084|1|0.0|853|osa:4329723|cytochrome P450, family 76, subfamily M, polypeptide 7 (ent-cassa-12,15-diene 11-hydroxylase) [EC:1.14.13.145];K00517|2|2e-86|318|osa:4348172|[EC:1.14.-.-];K05280|4|3e-70|264|rcu:RCOM_1469920|flavonoid 3'-monooxygenase [EC:1.14.13.21]	GO:0031410//cytoplasmic vesicle	GO:0016491//oxidoreductase activity;GO:0005506//iron ion binding	GO:0006091//generation of precursor metabolites and energy	gi|115446809|ref|NP_001047184.1|/0/Os02g0569400 [Oryza sativa Japonica Group]
