# Supplementary material for: Transcriptome Analysis Highlights Defense and Signaling Pathways Mediated by Rice pi21 Gene with Partial Resistance to Magnaporthe oryzae
Source: Front Plant Sci. 2016 Dec 8;7:1834. doi: 10.3389/fpls.2016.01834 (PMC5143348; doi:10.3389/fpls.2016.01834)
Supplement: Supplementary Table S13 — List of putative transcription factor (TF) genes in our results. We queried rice transcription factors genes in the Plant Transcription Factor Database (http://planttfdb.cbi.pku.edu.cn/index.php). All 55 transcription factor (TF) families were found in the result. A total of 1840 putative TF genes are identified in the 43,222 expressed rice genes. Of the 1840 putative TFs, 53 genes showing significantly differential expression in the Pi21—RNAi line relative to inoculated with two M. oryzae isolates are marked by *. The TF family name, number, and RPKM are presented in the table. [file Table13.xlsx]

## Sheet: Sheet1
Supplementary Table S13 List of putative transcription factor (TF) genes in our results. We queried rice transcription factors genes in the Plant Transcription Factor Database (http://planttfdb.cbi.pku.edu.cn/index.php). All 55 transcription factor (TF) families were found in the result. A total of 1,840 putative TF genes are identified in the 43,222 expressed rice genes. Of the 1,840 putative TF…
Family	GeneID	GUY-241-0h_RPKM	GUY-241-12h_RPKM	GUY-241-24h_RPKM	GUY-241-48h_RPKM	GUY-241-72h_RPKM	GUY-Nip-0h_RPKM	GUY-Nip-12h_RPKM	GUY-Nip-24h_RPKM	GUY-Nip-48h_RPKM	GUY-Nip-72h_RPKM	TMC-241-0h_RPKM	TMC-241-12h_RPKM	TMC-241-24h_RPKM	TMC-241-48h_RPKM	TMC-241-72h_RPKM	TMC-Nip-0h_RPKM	TMC-Nip-12h_RPKM	TMC-Nip-24h_RPKM	TMC-Nip-48h_RPKM	TMC-Nip-72h_RPKM	Description	KEGG Orthology	GO Component	GO Function	GO Process	Blast nr
AP2	LOC_Os02g40070.1	0	0	0	0	0	0	0	0	0	0	0	0	0	0	0	0	0	0	0	0.0784237	cDNA|AP2-like ethylene-responsive transcription factor PLETHORA 2, putative, expressed	K09285|1|0.0|850|zma:100281144|AP2-like factor, ANT lineage	GO:0043231//intracellular membrane-bounded organelle	-	GO:0006351//transcription, DNA-dependent	gi|125540282|gb|EAY86677.1|/0/hypothetical protein OsI_08060 [Oryza sativa Indica Group]
AP2	LOC_Os03g60430.1	0	0	0	0	0	0.088362	0	0	0.0805079	0	0	0	0	0	0	0	0	0	0	0	cDNA|AP2 domain containing protein, expressed	K09284|1|7e-128|456|sbi:SORBI_01g003400|AP2-like factor, euAP2 lineage	-	-	GO:0006351//transcription, DNA-dependent	gi|29124121|gb|AAO65862.1|/0/APETALA2-like protein [Oryza sativa Japonica Group]
AP2	LOC_Os03g60430.2	0	0.364026	0.0924782	0.0857735	0	0.0878653	0.18854	0.189071	0.0800553	0	0.0900248	0.192666	0	0	0.101664	0.266236	0.439069	0	0	0	cDNA|AP2 domain containing protein, expressed	K09284|1|3e-132|470|sbi:SORBI_01g003400|AP2-like factor, euAP2 lineage	-	-	GO:0006351//transcription, DNA-dependent	gi|29124121|gb|AAO65862.1|/0/APETALA2-like protein [Oryza sativa Japonica Group]
AP2	LOC_Os04g55560.2	0.546404	0.468191	1.11011	0.661903	0.214177	0.226015	0.565809	0.162115	1.02963	0.339121	0.38595	0.825987	0.942865	0.447656	0.523016	0.228279	0.527059	0.421346	0.345582	0.242358	cDNA|AP2 domain containing protein, expressed	K09284|1|6e-115|413|bdi:100834763|AP2-like factor, euAP2 lineage	-	-	-	gi|222629673|gb|EEE61805.1|/5.25491e-151/hypothetical protein OsJ_16420 [Oryza sativa Japonica Group]
AP2	LOC_Os04g55560.3	0.0777144	0.155377	0.315779	0.512549	0.0710783	0.150014	0.321897	0	0.546719	0.0844074	0.0768504	0.328942	0.391132	0.148562	0.260358	0.0757583	0.524741	0.0838985	0.206437	0.241292	cDNA|AP2 domain containing protein, expressed	K09284|1|9e-116|416|bdi:100834763|AP2-like factor, euAP2 lineage	-	-	-	gi|38345500|emb|CAE01667.2|/1.53772e-150/OSJNBa0010D21.13 [Oryza sativa Japonica Group]
AP2	LOC_Os05g03040.1	1.67624	5.66539	2.83796	3.68509	1.60611	1.84896	5.9512	2.65243	3.01827	2.60086	4.97281	5.65911	3.29422	2.7466	1.60449	4.74652	4.85067	2.32666	3.10981	2.56093	cDNA|AP2 domain containing protein, expressed	K09284|1|2e-117|422|bdi:100828894|AP2-like factor, euAP2 lineage	-	-	GO:0008152//metabolic process	gi|58432890|gb|AAW78371.1|/0/transcription factor AP2D23-like [Oryza sativa Japonica Group]
AP2	LOC_Os05g03040.2	0	0	0	0	0	0	0.100083	0	0	0	0	0	0	0	0.107932	0.188435	0	0	0	0	cDNA|AP2 domain containing protein, expressed	K09284|1|2e-65|249|bdi:100828894|AP2-like factor, euAP2 lineage	GO:0043231//intracellular membrane-bounded organelle	GO:0003676//nucleic acid binding;GO:0001071//nucleic acid binding transcription factor activity;GO:0016491//oxidoreductase activity	GO:0006351//transcription, DNA-dependent;GO:0009653//anatomical structure morphogenesis;GO:0003006//developmental process involved in reproduction	gi|222630018|gb|EEE62150.1|/6.879e-98/hypothetical protein OsJ_16937 [Oryza sativa Japonica Group]
AP2	LOC_Os05g45954.1	0.149972	0.149922	0.152346	0.423904	0.274331	0.144747	0	0	0	1.95466	0.148305	0.158697	0	0.286693	0.167478	0.146197	0	0.161906	0.132793	0.776068	cDNA|AP2 domain containing protein, expressed	K09285|1|5e-69|259|sbi:SORBI_02g025080|AP2-like factor, ANT lineage	-	-	GO:0006351//transcription, DNA-dependent	gi|58432817|gb|AAW78366.1|/0/transcription factor AP2D4 [Oryza sativa Japonica Group]
AP2	LOC_Os06g43220.1	0	0	0	0	0	0	0	0	0	0	0	0	0	0	0.107611	0	0	0	0	0	cDNA|AP2 domain containing protein, expressed	K09284|1|9e-74|276|vvi:100268051|AP2-like factor, euAP2 lineage	-	-	-	gi|218198621|gb|EEC81048.1|/0/hypothetical protein OsI_23840 [Oryza sativa Indica Group]
AP2	LOC_Os07g13170.1	0.174395	0	0.265735	0.492938	0.239255	0.0841599	0.361178	0.0905487	0.306717	0.189415	0.862283	0.738163	0.351089	0.500073	0.0973763	0.340012	0.0841106	0.0941364	0.154419	0.270736	cDNA|AP2 domain containing protein, expressed	K09284|1|0.0|748|osa:4342787|AP2-like factor, euAP2 lineage	GO:0043231//intracellular membrane-bounded organelle	GO:0001071//nucleic acid binding transcription factor activity	GO:0003002//regionalization;GO:0010074//maintenance of meristem identity;GO:0006351//transcription, DNA-dependent;GO:0040034//regulation of development, heterochronic	gi|115471291|ref|NP_001059244.1|/0/Os07g0235800 [Oryza sativa Japonica Group]
AP2	LOC_Os07g13170.2	0	0.0885189	0	0.0834289	0.0809871	0	0.183386	0.0919513	0.077867	0.192349	0	0	0	0.0846365	0.0988847	0	0.0854134	0	0	0	cDNA|AP2 domain containing protein, expressed	K09284|1|0.0|748|osa:4342787|AP2-like factor, euAP2 lineage	GO:0043231//intracellular membrane-bounded organelle	GO:0001071//nucleic acid binding transcription factor activity	GO:0003002//regionalization;GO:0010074//maintenance of meristem identity;GO:0006351//transcription, DNA-dependent;GO:0040034//regulation of development, heterochronic	gi|115471291|ref|NP_001059244.1|/0/Os07g0235800 [Oryza sativa Japonica Group]
AP2	LOC_Os11g03540.1	0.316381	0	0.10713	0.0993633	0.19291	0	0	0	0.278217	0.229086	0.104288	0.111596	0	0.504007	0.117771	0	0.203454	0.341557	0.747043	2.51037	cDNA|AP2 domain containing protein, expressed	K09285|1|0.0|683|osa:4351386|AP2-like factor, ANT lineage	GO:0043231//intracellular membrane-bounded organelle	GO:0003676//nucleic acid binding;GO:0001071//nucleic acid binding transcription factor activity	GO:0006641//triglyceride metabolic process;GO:0034285;GO:0006096//glycolysis;GO:0006351//transcription, DNA-dependent	gi|77548505|gb|ABA91302.1|/0/AP2 domain containing protein, expressed [Oryza sativa Japonica Group]
AP2	LOC_Os12g03290.1	0.123406	0	0	0.232542	0.112868	0	0	0	0.108519	0	0.122034	0	0.124219	0	0	0	0	0	0.10927	0	cDNA|AP2 domain containing protein, expressed	K09285|1|0.0|700|osa:4351386|AP2-like factor, ANT lineage	GO:0043231//intracellular membrane-bounded organelle	-	GO:0006351//transcription, DNA-dependent	gi|115487124|ref|NP_001066049.1|/0/Os12g0126300 [Oryza sativa Japonica Group]
AP2	LOC_Os03g19900.1	0	0	0	0	0.0964551	0	0	0	0	0.114543	0	0	0	0	0	0	0	0	0	0	cDNA|AP2 domain containing protein, expressed	K09285|1|2e-57|221|aly:ARALYDRAFT_686281|AP2-like factor, ANT lineage	GO:0043231//intracellular membrane-bounded organelle	GO:0003676//nucleic acid binding;GO:0001071//nucleic acid binding transcription factor activity	GO:0040007//growth;GO:0009909//regulation of flower development;GO:0048513//organ development;GO:0006351//transcription, DNA-dependent;GO:0009653//anatomical structure morphogenesis	gi|108707802|gb|ABF95597.1|/0/AP2 domain containing protein [Oryza sativa Japonica Group]
ARF	LOC_Os01g13520.1	0.61965	0.48179	0.489581	0.194608	0	0.132903	0.0712952	0.0714959	0	0.0747796	0.204254	0.0728554	0.138607	0.131617	0	0.268468	0	0.148658	0	0.0712564	cDNA|auxin response factor 1, putative, expressed	K14486|1|4e-153|540|osa:4329672|auxin response factor	GO:0043231//intracellular membrane-bounded organelle	GO:0003676//nucleic acid binding;GO:0005515//protein binding	GO:0006351//transcription, DNA-dependent;GO:0009755//hormone-mediated signaling pathway	gi|115435540|ref|NP_001042528.1|/0/Os01g0236300 [Oryza sativa Japonica Group]
ARF	LOC_Os01g48060.2	0	0.207363	0.0702387	0.195439	0	0.13347	0	0.143602	0.0608033	0.0750988	0.136751	0.0731664	0	0.0660893	0.0772152	0	0.200088	0	0	0	cDNA|auxin response factor, putative, expressed	K14486|1|0.0|1352|osa:4325895|auxin response factor	-	GO:0003676//nucleic acid binding	GO:0006351//transcription, DNA-dependent	gi|115439091|ref|NP_001043825.1|/0/Os01g0670800 [Oryza sativa Japonica Group]
ARF	LOC_Os01g54990.1	2.22879	2.09699	3.39612	1.97641	1.01924	1.96134	1.7649	3.33552	2.65168	1.21037	2.7226	1.38732	1.84757	1.69173	1.83012	2.2366	1.3911	6.08613	1.50914	1.28903	cDNA|auxin response factor, putative, expressed	K14486|1|1e-143|509|osa:4325895|auxin response factor	-	-	-	gi|115439989|ref|NP_001044274.1|/0/Os01g0753500 [Oryza sativa Japonica Group]
ARF	LOC_Os01g70270.2	0	0.0592737	0.0602321	0	0.0542302	0	0	0	0	0	0.0586342	0	0.0596841	0	0	0	0.0571942	0	0	0	cDNA|auxin response factor, putative, expressed	K14486|1|1e-139|496|mtr:MTR_2g005240|auxin response factor	GO:0043231//intracellular membrane-bounded organelle	GO:0003676//nucleic acid binding	GO:0006351//transcription, DNA-dependent;GO:0009719	gi|218189656|gb|EEC72083.1|/0/hypothetical protein OsI_05027 [Oryza sativa Indica Group]
ARF	LOC_Os01g70270.3	0.386519	0.220794	0.280456	0.468221	0.101004	0.692813	0.28589	0.401372	0.38845	0	0.70984	0.584292	0.444646	0.105555	0.0616624	0.215309	0.26631	0.357665	0.293352	0	cDNA|auxin response factor, putative, expressed	K14486|1|1e-139|496|mtr:MTR_2g005240|auxin response factor	GO:0043231//intracellular membrane-bounded organelle	GO:0003676//nucleic acid binding	GO:0006351//transcription, DNA-dependent;GO:0009719	gi|218189656|gb|EEC72083.1|/0/hypothetical protein OsI_05027 [Oryza sativa Indica Group]
ARF	LOC_Os01g70270.4	0	0	0	0	0	0	0	0	0	0.066847	0	0.0651269	0	0	0	0	0	0	0	0	cDNA|auxin response factor, putative, expressed	K14486|1|1e-157|556|pop:POPTR_828321|auxin response factor	GO:0043231//intracellular membrane-bounded organelle	GO:0003676//nucleic acid binding	GO:0009719;GO:0006355//regulation of transcription, DNA-dependent;GO:0009908//flower development;GO:0009900;GO:0010260//organ senescence;GO:0008283//cell proliferation	gi|218189656|gb|EEC72083.1|/0/hypothetical protein OsI_05027 [Oryza sativa Indica Group]
ARF	LOC_Os02g04810.1	2.46458	20.5314	11.438	4.46206	1.54695	1.6791	21.1675	10.9899	4.24958	1.94202	3.63188	10.6875	9.24228	4.2495	0.97139	4.71088	15.0098	14.8164	3.80828	1.50042	cDNA|auxin response factor 5, putative, expressed	K14486|1|2e-180|631|pop:POPTR_589324|auxin response factor	-	GO:0005488//binding	GO:0009725//response to hormone stimulus;GO:0050794//regulation of cellular process	gi|158563961|sp|Q6Z2W3.2|ARFE_ORYSJ/0/RecName: Full=Auxin response factor 5
ARF	LOC_Os02g06910.1	17.2647	27.1495	15.1259	13.1903	7.51063	13.2255	20.2342	16.6439	10.2664	5.15802	36.3958	22.1951	14.6397	8.84203	6.68447	26.9089	22.4273	22.4837	11.1258	6.34855	cDNA|auxin response factor 6, putative, expressed	K14486|1|2e-158|558|pop:POPTR_589324|auxin response factor	GO:0043231//intracellular membrane-bounded organelle	GO:0003676//nucleic acid binding;GO:0005515//protein binding	GO:0006351//transcription, DNA-dependent;GO:0009755//hormone-mediated signaling pathway	gi|115444427|ref|NP_001045993.1|/0/Os02g0164900 [Oryza sativa Japonica Group]
ARF	LOC_Os02g35140.1	30.993	47.6744	44.2049	51.0211	28.6602	25.2772	50.6274	50.77	54.4585	30.3705	26.4074	42.2354	45.1841	39.8445	26.9479	29.1538	41.9753	54.8188	44.8604	22.3705	cDNA|auxin response factor 7, putative, expressed	K14486|1|0.0|1227|osa:4329672|auxin response factor	GO:0043231//intracellular membrane-bounded organelle	GO:0003676//nucleic acid binding;GO:0005515//protein binding	GO:0006351//transcription, DNA-dependent;GO:0009755//hormone-mediated signaling pathway	gi|115446715|ref|NP_001047137.1|/0/Os02g0557200 [Oryza sativa Japonica Group]
ARF	LOC_Os02g41800.1	0.477748	0.0795981	0.161771	0.300084	0	0.230552	0.164905	0.330738	0.210059	0.172964	1.02361	0.168514	0	0.228321	0.266758	0.776205	0	0.0859607	0.211512	0.0824076	cDNA|auxin response factor, putative, expressed	K14486|1|4e-69|261|pop:POPTR_589324|auxin response factor	-	GO:0005488//binding	GO:0009725//response to hormone stimulus;GO:0050794//regulation of cellular process	gi|75261153|sp|Q6K223.1|ARFH_ORYSJ/0/RecName: Full=Auxin response factor 8
ARF	LOC_Os02g41800.2	0.375219	0.150038	0.076232	0.565642	0.0686358	0.434577	0.077709	0	0	0	1.11314	0	0	0.286914	0	0.512085	0	0.0810155	0.199344	0.0776668	cDNA|auxin response factor, putative, expressed	K14486|1|4e-69|261|pop:POPTR_589324|auxin response factor	-	GO:0005488//binding	GO:0009725//response to hormone stimulus;GO:0050794//regulation of cellular process	gi|75261153|sp|Q6K223.1|ARFH_ORYSJ/0/RecName: Full=Auxin response factor 8
ARF	*LOC_Os04g36054.1	13.3959	11.3643	21.3483	10.4214	4.83337	11.0314	10.8173	17.1651	14.3738	1.80202	21.5719	9.88364	13.7316	8.04662	3.63697	14.9756	11.0842	15.457	5.71309	0.953953	cDNA|auxin response factor 9, putative, expressed	K14486|1|0.0|989|osa:4329672|auxin response factor	GO:0043231//intracellular membrane-bounded organelle	GO:0003676//nucleic acid binding;GO:0005515//protein binding	GO:0006351//transcription, DNA-dependent;GO:0009755//hormone-mediated signaling pathway	gi|115458558|ref|NP_001052879.1|/0/Os04g0442000 [Oryza sativa Japonica Group]
ARF	LOC_Os04g43910.1	3.91893	0.452034	0.612457	0.0710068	0.413571	2.8368	0.390202	0.234781	0.463911	0.982254	10.5082	0.797483	0.151721	0.216104	0.504967	8.59565	0.726958	0.406805	0.734044	0.311992	cDNA|auxin response factor, putative, expressed	K14486|1|1e-69|263|pop:POPTR_589324|auxin response factor	-	-	-	gi|158563894|sp|Q01I35.2|ARFJ_ORYSI/0/RecName: Full=Auxin response factor 10
ARF	LOC_Os04g57610.1	0	0	0	0	0	0	0	0	0	0	0	0	0	0	0.0645795	0	0	0	0	0	cDNA|auxin response factor, putative, expressed	K14486|1|4e-150|531|pop:POPTR_589324|auxin response factor	GO:0043231//intracellular membrane-bounded organelle	GO:0003676//nucleic acid binding;GO:0005515//protein binding	GO:0006351//transcription, DNA-dependent;GO:0009755//hormone-mediated signaling pathway	gi|115461244|ref|NP_001054222.1|/0/Os04g0671900 [Oryza sativa Japonica Group]
ARF	LOC_Os04g57610.3	0	0.116034	0.0589552	0	0	0	0	0.0602666	0	0.0630346	0.0573911	0	0.0584188	0	0	0.226302	0	0	0	0	cDNA|auxin response factor, putative, expressed	K14486|1|1e-149|529|pop:POPTR_589324|auxin response factor	GO:0043231//intracellular membrane-bounded organelle	GO:0003676//nucleic acid binding;GO:0005515//protein binding	GO:0006351//transcription, DNA-dependent;GO:0009755//hormone-mediated signaling pathway	gi|115461244|ref|NP_001054222.1|/0/Os04g0671900 [Oryza sativa Japonica Group]
ARF	LOC_Os04g59430.1	0.0915514	0.457605	0.744007	1.29388	0.753604	0	0.663619	0	0.644063	0.696053	0.0905337	0.581264	0.552928	0.787562	0.102238	0.178494	0.353241	0.29651	1.1349	0.189502	cDNA|auxin response factor, putative, expressed	K14486|1|5e-49|194|pop:POPTR_589324|auxin response factor	GO:0043231//intracellular membrane-bounded organelle	-	GO:0009987//cellular process;GO:0009725//response to hormone stimulus;GO:0048856//anatomical structure development;GO:0007275//multicellular organismal development	gi|75233030|sp|Q7XSS9.2|ARFM_ORYSJ/0/RecName: Full=Auxin response factor 13
ARF	LOC_Os05g43920.1	1.71699	1.23582	1.53488	1.35889	2.01008	1.78975	1.92021	1.64034	1.2079	0.671352	1.42624	0.872102	1.38265	0.787748	1.15045	1.27207	1.32496	2.44678	1.33788	0.639722	cDNA|auxin response factor 14, putative, expressed	K14486|1|2e-130|465|osa:4325895|auxin response factor	-	-	-	gi|158564103|sp|Q0DGS1.2|ARFN_ORYSJ/0/RecName: Full=Auxin response factor 14
ARF	LOC_Os05g48870.1	6.75108	2.76702	4.59484	1.90823	1.29667	8.01454	2.30698	4.27642	1.48418	0.513275	7.41039	1.21445	2.4464	1.67774	1.80939	7.17346	3.25603	5.10181	3.10844	1.53715	cDNA|auxin response factor 15, putative, expressed	K14486|1|0.0|998|bdi:100823758|auxin response factor	GO:0043231//intracellular membrane-bounded organelle	GO:0003676//nucleic acid binding	GO:0006351//transcription, DNA-dependent;GO:0009719	gi|297724319|ref|NP_001174523.1|/0/Os05g0563400 [Oryza sativa Japonica Group]
ARF	LOC_Os06g09660.1	3.68113	11.285	7.91509	2.94806	3.87181	2.13173	11.1815	7.00809	3.5608	12.994	2.66949	7.53087	9.0782	2.75616	4.65894	2.39232	8.04849	7.5507	5.43245	6.79412	cDNA|auxin response factor, putative, expressed	K14486|1|0.0|691|pop:POPTR_589324|auxin response factor	GO:0043231//intracellular membrane-bounded organelle	GO:0003676//nucleic acid binding;GO:0001071//nucleic acid binding transcription factor activity;GO:0005515//protein binding	GO:0048827//phyllome development;GO:0009755//hormone-mediated signaling pathway;GO:0048527//lateral root development;GO:0006351//transcription, DNA-dependent	gi|158513349|sp|A3B9A0.1|ARFP_ORYSJ/0/RecName: Full=Auxin response factor 16
ARF	LOC_Os06g46410.1	0.363297	0.985763	0.474491	0.537888	0.42721	0.0500914	0.591169	0.754516	0.410751	0.676431	1.1291	0.384431	0.417932	0.545674	0.289789	0.607119	0.951179	1.905	0.873137	0.644561	cDNA|auxin response factor, putative, expressed	K14486|1|6e-157|553|pop:POPTR_589324|auxin response factor	GO:0043231//intracellular membrane-bounded organelle	GO:0003676//nucleic acid binding;GO:0005515//protein binding	GO:0006351//transcription, DNA-dependent;GO:0009755//hormone-mediated signaling pathway	gi|115469522|ref|NP_001058360.1|/0/Os06g0677800 [Oryza sativa Japonica Group]
ARF	LOC_Os06g47150.1	0.301433	0.421865	0.183723	0.397607	0.165416	0.232745	0.374565	0.250413	0.159043	0.0654785	0.238465	0.255175	0.242735	0.460985	0.403943	0.117538	0.290761	0.0650838	0.64057	0.124787	cDNA|auxin response factor 18, putative, expressed	K14486|1|7e-66|251|rcu:RCOM_1597120|auxin response factor	GO:0043231//intracellular membrane-bounded organelle	GO:0003676//nucleic acid binding;GO:0005515//protein binding	GO:0006351//transcription, DNA-dependent;GO:0009755//hormone-mediated signaling pathway	gi|115469600|ref|NP_001058399.1|/0/Os06g0685700 [Oryza sativa Japonica Group]
ARF	LOC_Os06g47150.3	0	0	0	0	0	0	0	0.067435	0	0	0	0	0	0	0.0725198	0	0.0626403	0	0.0575008	0	cDNA|auxin response factor 18, putative, expressed	K14486|1|6e-66|251|rcu:RCOM_1597120|auxin response factor	GO:0043231//intracellular membrane-bounded organelle	GO:0003676//nucleic acid binding;GO:0005515//protein binding	GO:0006351//transcription, DNA-dependent;GO:0009755//hormone-mediated signaling pathway	gi|115469600|ref|NP_001058399.1|/0/Os06g0685700 [Oryza sativa Japonica Group]
ARF	LOC_Os06g47150.4	0	0.0545477	0.0554298	0.257056	0.0998129	0.157995	0.282519	0.169988	0.191935	0.118531	0.0539593	0.230961	0.0549254	0.260776	0.182806	0.106385	0.052634	0.117816	0.338209	0.282365	cDNA|auxin response factor 18, putative, expressed	K14486|1|8e-66|251|rcu:RCOM_1597120|auxin response factor	GO:0043231//intracellular membrane-bounded organelle	GO:0003676//nucleic acid binding;GO:0005515//protein binding	GO:0006351//transcription, DNA-dependent;GO:0009755//hormone-mediated signaling pathway	gi|115469600|ref|NP_001058399.1|/0/Os06g0685700 [Oryza sativa Japonica Group]
ARF	*LOC_Os06g48950.1	6.24704	6.74859	4.40122	3.4176	4.10089	4.32756	5.52987	4.91765	3.49988	17.1815	32.1833	5.11778	8.01239	4.18938	3.76943	30.7928	6.46324	5.43883	6.7805	8.81169	cDNA|auxin response factor 19, putative, expressed	K14486|1|7e-164|577|pop:POPTR_589324|auxin response factor	GO:0043231//intracellular membrane-bounded organelle	GO:0003676//nucleic acid binding;GO:0005515//protein binding	GO:0006351//transcription, DNA-dependent;GO:0009755//hormone-mediated signaling pathway	gi|222636179|gb|EEE66311.1|/0/hypothetical protein OsJ_22545 [Oryza sativa Japonica Group]
ARF	LOC_Os07g08540.1	0	0	0	0	0.0701526	0	0	0	0	0	0	0	0	0	0	0	0	0	0	0	cDNA|auxin response factor 20, putative, expressed	K14486|1|1e-20|100|pop:POPTR_589324|auxin response factor	GO:0043231//intracellular membrane-bounded organelle	-	-	gi|75152495|sp|Q8H506.1|Y7833_ORYSJ/0/RecName: Full=B3 domain-containing protein Os07g0183300/Os07g0183600
ARF	LOC_Os07g08600.1	0	0	0	0.232542	1.24155	0	0	0	0	2.68067	0	0	0	0	0.137811	0	0	0	0	0.383156	cDNA|auxin response factor, putative, expressed	K14486|1|4e-22|104|pop:POPTR_786899|auxin response factor	GO:0043231//intracellular membrane-bounded organelle	-	-	gi|239983815|sp|A3BH91.1|Y7838_ORYSJ/0/RecName: Full=B3 domain-containing protein Os07g0183700
ARF	LOC_Os08g40900.1	0.191209	1.14687	0.339913	0.0450385	0.174881	0.415232	0.494998	0.64531	0.0420359	0.259595	0.141812	0.708163	0.529289	0.137071	0.0533821	0.232995	0.691647	0.928908	0.211633	0.0989458	cDNA|auxin response factor, putative, expressed	K14486|1|1e-175|616|pop:POPTR_589324|auxin response factor	GO:0043231//intracellular membrane-bounded organelle	GO:0003676//nucleic acid binding;GO:0005515//protein binding	GO:0006351//transcription, DNA-dependent;GO:0009755//hormone-mediated signaling pathway	gi|158563960|sp|Q6YZW0.2|ARFU_ORYSJ/0/RecName: Full=Auxin response factor 21; AltName: Full=OsARF7b
ARF	LOC_Os10g33940.1	3.12669	3.70717	5.31827	5.20674	5.18736	2.94758	3.91539	3.24685	5.05145	5.05446	2.15716	4.46274	3.0741	4.72609	4.54729	2.41004	3.29655	5.57349	4.70007	3.53699	cDNA|auxin response factor 18, putative, expressed	K14486|1|4e-64|244|pop:POPTR_589324|auxin response factor	GO:0043231//intracellular membrane-bounded organelle	GO:0003676//nucleic acid binding;GO:0005515//protein binding	GO:0006351//transcription, DNA-dependent;GO:0009755//hormone-mediated signaling pathway	gi|110289274|gb|AAP54297.2|/0/Auxin response factor 16, putative, expressed [Oryza sativa Japonica Group]
ARF	LOC_Os11g32110.1	0.0544436	0.108851	0.0553056	0	0.0497946	0	0	0	0	0	0	0.0576109	0	0	0	0	0.0525161	0	0	0	cDNA|auxin response factor, putative, expressed	K14486|1|3e-146|518|gmx:100793224|auxin response factor	-	GO:0005488//binding	GO:0009725//response to hormone stimulus;GO:0050794//regulation of cellular process	gi|122207373|sp|Q2R3F5.2|ARFW_ORYSJ/0/RecName: Full=Auxin response factor 23; AltName: Full=OsARF1
ARF	LOC_Os11g32110.2	0.763922	1.1455	0.554298	0.565523	0.249532	0.31599	1.07357	0.849942	0.671773	0.177796	0.377715	0.866104	0.878807	0.573708	0.243742	0.159577	0.315804	0.647987	0.483155	0.169419	cDNA|auxin response factor, putative, expressed	K14486|1|3e-146|518|gmx:100793224|auxin response factor	-	GO:0005488//binding	GO:0009725//response to hormone stimulus;GO:0050794//regulation of cellular process	gi|122207373|sp|Q2R3F5.2|ARFW_ORYSJ/0/RecName: Full=Auxin response factor 23; AltName: Full=OsARF1
ARF	LOC_Os12g29520.2	0	0	0.217028	0	0.0488504	0	0	0.110928	0.0939369	0	0	0.113037	0.16129	0	0.178938	0	0.154561	0.0576615	0	0	cDNA|auxin response factor, putative, expressed	K14486|1|1e-146|519|gmx:100793224|auxin response factor	GO:0043231//intracellular membrane-bounded organelle	GO:0003676//nucleic acid binding;GO:0005515//protein binding	GO:0006351//transcription, DNA-dependent;GO:0009755//hormone-mediated signaling pathway	gi|122204131|sp|Q2QQX6.1|ARFX_ORYSJ/0/RecName: Full=Auxin response factor 24
ARF	LOC_Os12g29520.3	0	0.0536886	0	0	0.0491204	0	0	0	0	0.0583318	0	0	0.0540604	0	0	0	0	0	0	0	cDNA|auxin response factor, putative, expressed	K14486|1|3e-146|518|gmx:100793224|auxin response factor	GO:0043231//intracellular membrane-bounded organelle	GO:0003676//nucleic acid binding;GO:0005515//protein binding	GO:0006351//transcription, DNA-dependent;GO:0009755//hormone-mediated signaling pathway	gi|115488556|ref|NP_001066765.1|/0/Os12g0479400 [Oryza sativa Japonica Group]
ARF	LOC_Os12g41950.1	1.71786	3.23832	1.89464	4.85563	3.99526	1.04218	4.06598	1.83485	3.53921	7.99632	1.94144	3.06429	3.8042	2.4395	3.23385	2.34447	2.84064	4.92783	5.04131	4.62254	cDNA|auxin response factor, putative, expressed	K14486|1|3e-146|518|pop:POPTR_589324|auxin response factor	-	GO:0005488//binding	GO:0009725//response to hormone stimulus;GO:0050794//regulation of cellular process	gi|115489558|ref|NP_001067266.1|/0/Os12g0613700 [Oryza sativa Japonica Group]
ARR-B	LOC_Os01g67770.1	8.19943	28.0364	21.8643	7.98874	4.09051	5.12597	31.1644	28.93	5.40777	3.03599	10.1353	20.7051	22.7908	5.78884	3.53776	11.7171	31.3669	33.7981	5.52766	3.66441	cDNA|two-component response regulator, putative, expressed	K14491|1|0.0|931|bdi:100824670|two-component response regulator ARR-B family	GO:0043231//intracellular membrane-bounded organelle	GO:0004871//signal transducer activity;GO:0003676//nucleic acid binding	GO:0006351//transcription, DNA-dependent;GO:0007165//signal transduction	gi|218189558|gb|EEC71985.1|/0/hypothetical protein OsI_04831 [Oryza sativa Indica Group]
ARR-B	LOC_Os02g08500.1	20.5705	20.0945	26.5373	22.9184	27.4698	12.5313	21.058	16.0817	15.613	17.1601	18.6402	34.0991	24.0127	18.9889	26.2034	14.7917	21.8038	28.4558	18.976	21.4513	cDNA|two-component response regulator, putative, expressed	K14491|1|0.0|1131|osa:4328516|two-component response regulator ARR-B family	-	-	GO:0044237//cellular metabolic process;GO:0050794//regulation of cellular process	gi|115444635|ref|NP_001046097.1|/0/Os02g0182100 [Oryza sativa Japonica Group]
ARR-B	LOC_Os02g55320.1	8.32481	26.6187	33.4066	25.255	16.0919	7.86384	30.9358	27.5283	16.2507	15.5185	6.83103	35.2364	38.1542	22.9118	15.8899	7.30951	28.0768	36.6502	22.741	19.6757	cDNA|two-component response regulator, putative, expressed	K14491|1|0.0|1217|osa:4331008|two-component response regulator ARR-B family	-	-	GO:0009987//cellular process	gi|115449219|ref|NP_001048389.1|/0/Os02g0796500 [Oryza sativa Japonica Group]
ARR-B	LOC_Os03g12350.1	0.6486	0.792469	0.29283	0.4753	0.395477	0.139112	0.522382	0.224508	0.380241	0.391366	1.63911	0.686332	0.362707	0.275532	0	0.913285	0.625637	0.311205	0.255246	0.149171	cDNA|two-component response regulator, putative, expressed	K14491|1|0.0|1299|osa:4332111|two-component response regulator ARR-B family	GO:0043231//intracellular membrane-bounded organelle	GO:0004871//signal transducer activity;GO:0003676//nucleic acid binding	GO:0006351//transcription, DNA-dependent;GO:0007165//signal transduction	gi|115451653|ref|NP_001049427.1|/0/Os03g0224200 [Oryza sativa Japonica Group]
ARR-B	LOC_Os03g12350.2	0.369794	0.295737	0.0751297	0.0696828	0.135287	0.285529	0	0	0.0650374	0	0.511956	0.313045	0	0.0706914	0	0.360486	0	0.079844	0.196461	0.0765437	cDNA|two-component response regulator, putative, expressed	K14491|1|0.0|1299|osa:4332111|two-component response regulator ARR-B family	GO:0043231//intracellular membrane-bounded organelle	GO:0004871//signal transducer activity;GO:0003676//nucleic acid binding	GO:0006351//transcription, DNA-dependent;GO:0007165//signal transduction	gi|115451653|ref|NP_001049427.1|/0/Os03g0224200 [Oryza sativa Japonica Group]
ARR-B	LOC_Os03g12350.4	1.86608	1.04932	0.533144	0.329661	0.0533353	1.96992	0.603859	0.060556	0.153842	0.190012	1.73	0.678781	0.293496	0.222955	0.130244	1.25064	0.337502	0.314777	0.154905	0.0603531	cDNA|two-component response regulator, putative, expressed	K14491|1|0.0|1299|osa:4332111|two-component response regulator ARR-B family	GO:0043231//intracellular membrane-bounded organelle	GO:0004871//signal transducer activity;GO:0003676//nucleic acid binding	GO:0006351//transcription, DNA-dependent;GO:0007165//signal transduction	gi|115451653|ref|NP_001049427.1|/0/Os03g0224200 [Oryza sativa Japonica Group]
ARR-B	LOC_Os04g28160.1	0	0	0	0	0	0	0.88043	0	0	0	0	0	0	0	0	0	0	0	0	0	cDNA|response regulator receiver domain containing protein, expressed	K14491|1|2e-13|75.5|vvi:100266808|two-component response regulator ARR-B family	-	-	-	gi|32489917|emb|CAE05509.1|/0/OSJNBa0038P21.2 [Oryza sativa Japonica Group]
ARR-B	LOC_Os06g08440.1	1.51938	8.99641	3.85859	4.51484	5.02407	0.676822	6.959	3.641	2.62081	4.31599	1.27134	4.88514	4.29406	3.29551	4.11132	1.3672	7.44067	6.81348	4.96741	5.44321	cDNA|two-component response regulator, putative, expressed	K14491|1|0.0|1233|osa:4340320|two-component response regulator ARR-B family	-	-	-	gi|115466774|ref|NP_001056986.1|/0/Os06g0183100 [Oryza sativa Japonica Group]
ARR-B	LOC_Os06g43910.1	0	0	0	0.263491	0.17052	0	0	0	0.245925	4.65742	0	0	0.0938342	1.33653	1.45742	0	0	0	2.14609	2.99082	cDNA|two-component response regulator, putative, expressed	K14491|1|0.0|1187|osa:4341665|two-component response regulator ARR-B family	-	-	-	gi|51535423|dbj|BAD37322.1|/0/putative response regulator 9 [Oryza sativa Japonica Group]
B3	LOC_Os01g13300.1	0.174945	0.874433	0.622001	0.494491	0.240009	0	0.905789	0.181668	0.461525	0.475029	0	0.925611	0.528293	0.0836081	0.0976831	0	0.928131	0.566598	0.0774527	0.362119	cDNA|B3 DNA binding domain containing protein, expressed	-	-	-	-	gi|115435514|ref|NP_001042515.1|/0/Os01g0234100 [Oryza sativa Japonica Group]
B3	LOC_Os01g51610.1	0.259324	0.518477	0.131715	0.244332	0.11859	0	0.268534	0.134645	0	0	0	0.137205	0.522066	0.61967	0.144798	0	0.500287	0.13998	0.574049	0	cDNA|B3 DNA binding domain containing protein, expressed	K09287|1|1e-07|56.6|vvi:100262843|RAV-like factor	-	GO:0003676//nucleic acid binding;GO:0001071//nucleic acid binding transcription factor activity	GO:0009725//response to hormone stimulus;GO:0009686//gibberellin biosynthetic process;GO:0009688//abscisic acid biosynthetic process;GO:0009793//embryo development ending in seed dormancy	gi|239977151|sp|A4LBC0.1|LFL1_ORYSJ/2.93055e-164/RecName: Full=B3 domain-containing protein LFL1; AltName: Full=LEC2 and FUSCA3-like protein 1; Short=OsLFL1
B3	LOC_Os01g52514.1	0	0.443268	0	0.13926	0.405551	0.285312	0	0.153485	0	0.481603	0.146162	0	0	0	1.15541	0	0.142572	0	0.130874	0.458913	cDNA|B3 DNA binding domain containing protein, expressed	-	-	-	-	gi|297720369|ref|NP_001172546.1|/0/Os01g0723500 [Oryza sativa Japonica Group]
B3	LOC_Os01g52540.1	1.16276	0.917659	0.808165	0.691914	0.279859	1.18131	0.380226	0.826143	0.807233	0.398809	1.08931	0.129516	0.308004	0.350964	0.136682	0.835202	0.472248	2.11416	0.704439	0.633366	cDNA|B3 DNA binding domain containing protein, expressed	K05658|1|1e-52|207|osa:4324720|ATP-binding cassette, subfamily B (MDR/TAP), member 1	GO:0031224//intrinsic to membrane	GO:0042626//ATPase activity, coupled to transmembrane movement of substances;GO:0032559	GO:0006810//transport;GO:0009207	gi|75106456|sp|Q5JNA1.1|Y1237_ORYSJ/0/RecName: Full=B3 domain-containing protein Os03g0120900
B3	LOC_Os01g67830.1	0	0	0	0	0.0704585	0	0	0	0	0	0	0	0	0	0	0	0	0	0	0	cDNA|B3 DNA binding domain containing protein, expressed	-	-	-	-	gi|115441697|ref|NP_001045128.1|/0/Os01g0905400 [Oryza sativa Japonica Group]
B3	LOC_Os02g38470.1	0	0	0.0515243	0.143366	0.13917	0	0.0525225	0.158011	0.0446029	0.110179	0	0.0536719	0.102111	0.0484805	0	0.0988891	0.0489255	0.109515	0.0898225	0.104988	cDNA|B3 DNA binding domain containing protein, expressed	K12811|1|1e-09|64.3|pop:POPTR_1070855|ATP-dependent RNA helicase DDX46/PRP5 [EC:3.6.4.13];K13172|4|4e-08|59.7|rcu:RCOM_0798440|serine/arginine repetitive matrix protein 2	-	-	-	gi|115447101|ref|NP_001047330.1|/0/Os02g0598200 [Oryza sativa Japonica Group]
B3	LOC_Os02g45850.1	0.73187	2.40392	2.12416	1.2806	0.956249	0.706373	1.40746	1.62856	2.0227	0.908458	1.65425	2.10207	1.36814	0.899405	0.934058	1.73266	2.31958	2.4832	0.833189	1.08207	cDNA|B3 DNA binding domain containing protein, expressed	K09287|1|1e-39|163|vvi:100262843|RAV-like factor	GO:0043231//intracellular membrane-bounded organelle	-	-	gi|115447949|ref|NP_001047754.1|/7.4922e-152/Os02g0683500 [Oryza sativa Japonica Group]
B3	LOC_Os03g02900.1	5.06	8.82727	4.43461	5.88921	3.81123	4.11765	6.16436	4.63629	5.14761	3.77162	5.59243	6.19427	4.594	5.50029	5.31827	6.86702	8.42188	5.89109	7.37948	5.75027	cDNA|B3 DNA binding domain containing protein, expressed	K09287|1|3e-39|161|vvi:100262843|RAV-like factor	GO:0043231//intracellular membrane-bounded organelle	-	-	gi|115450383|ref|NP_001048792.1|/6.33704e-149/Os03g0120900 [Oryza sativa Japonica Group]
B3	LOC_Os03g06850.1	0	0.19314	0	0	0	0	0	0	0	0	0	0	0.194478	0	0	0	0.186364	0	0	0	cDNA|B3 DNA binding domain containing protein, expressed	-	-	-	-	gi|115450923|ref|NP_001049062.1|/1.8705e-54/Os03g0164300 [Oryza sativa Japonica Group]
B3	LOC_Os03g06850.5	0	0.318523	0.48551	0	0	0	0.329945	0.661748	0.140097	0	0	0.168583	0.481093	0.152276	0	0	0.153674	0.515976	0	0	cDNA|B3 DNA binding domain containing protein, expressed	-	-	-	-	gi|108706345|gb|ABF94140.1|/8.46039e-55/B3 DNA binding domain containing protein, expressed [Oryza sativa Japonica Group]
B3	LOC_Os03g08620.1	0	0.815241	0.138071	0	0	0.131184	2.11118	0	0	0	0.268815	0.862954	0.136814	0	0	0.132498	1.31107	0	0	0	cDNA|B3 DNA binding domain containing protein, expressed	-	-	-	-	gi|115451179|ref|NP_001049190.1|/1.18214e-106/Os03g0184500 [Oryza sativa Japonica Group]
B3	LOC_Os03g11370.1	0.283123	0	0	0	0	0.273259	0	0	0.124485	0.153753	0	0	0.142494	0	0	0	0	0	0	0.146509	cDNA|B3 DNA binding domain containing protein, expressed	-	-	-	-	gi|115451507|ref|NP_001049354.1|/5.68777e-135/Os03g0212300 [Oryza sativa Japonica Group]
B3	LOC_Os03g42230.1	0.434494	1.88218	2.57468	2.72916	0.927248	0.419357	2.02466	2.25596	2.99298	1.33709	1.14577	1.76245	1.31207	1.59198	0.889557	1.20008	1.60659	1.17267	1.28241	0.749467	cDNA|B3 DNA binding domain containing protein, expressed	-	-	-	-	gi|115454147|ref|NP_001050674.1|/0/Os03g0619600 [Oryza sativa Japonica Group]
B3	LOC_Os03g42240.1	0.0958874	0	0.0974055	0.271031	0.0876994	0	0	0	0	0	0.189643	0.405862	0.289558	0.0916513	0	0.0934739	0	0.103518	0	0	cDNA|B3 DNA binding domain containing protein, expressed	-	-	-	-	gi|75323091|sp|Q6AV21.1|Y3982_ORYSJ/0/RecName: Full=B3 domain-containing protein Os03g0619800
B3	LOC_Os03g42280.1	0	0	0	0	0	0	0	0	0.0500492	0	0	0	0	0	0	0	0	0	0	0.0589039	cDNA|B3 DNA binding domain containing protein, expressed	-	-	-	-	gi|115454149|ref|NP_001050675.1|/0/Os03g0620400 [Oryza sativa Japonica Group]
B3	LOC_Os03g42280.2	0	0	0	0	0	0	0.101727	0	0.0863878	0	0.0485729	0	0	0	0	0	0	0.0530276	0	0	cDNA|B3 DNA binding domain containing protein, expressed	-	-	-	-	gi|108709869|gb|ABF97664.1|/0/B3 DNA binding domain containing protein, expressed [Oryza sativa Japonica Group]
B3	LOC_Os03g42290.1	0	0	0	0	0	0	0	0	0.0822513	0	0	0	0	0	0	0	0	0.100977	0.08282	0	cDNA|B3 DNA binding domain containing protein, expressed	-	-	-	-	gi|222625377|gb|EEE59509.1|/0/hypothetical protein OsJ_11758 [Oryza sativa Japonica Group]
B3	LOC_Os03g42370.1	0	0	0	0	0	0	0.0651347	0.0653181	0	0	0	0	0	0	0	0	0	0	0	0	cDNA|B3 DNA binding domain containing protein, expressed	-	-	-	-	gi|297601338|ref|NP_001050679.2|/0/Os03g0621600 [Oryza sativa Japonica Group]
B3	LOC_Os03g42420.1	0	0	0	0	0	0	0.142641	0	0	0	0	0	0	0	0	0	0	0	0	0	cDNA|B3 DNA binding domain containing protein, expressed	-	-	-	-	gi|115454161|ref|NP_001050681.1|/0/Os03g0622100 [Oryza sativa Japonica Group]
B3	LOC_Os03g42430.1	0.26462	0.132266	0	0.249321	0.484048	0	0.137009	0.137395	0.58175	0.57482	0	0.420022	0	0.75879	0.443264	0	0	0.142839	0.117154	0.136935	cDNA|B3 DNA binding domain containing protein, expressed	-	-	-	-	gi|115454163|ref|NP_001050682.1|/0/Os03g0622200 [Oryza sativa Japonica Group]
B3	LOC_Os04g27990.1	0	0	0	0	0	0	0	0	0	0	0	0	0	0	0	0	0.488236	0	0	0	cDNA|B3 DNA binding domain containing protein, expressed	-	-	-	-	gi|239983850|sp|Q7XS74.3|Y4474_ORYSJ/7.12054e-26/RecName: Full=Putative B3 domain-containing protein Os04g0347400
B3	LOC_Os04g31730.1	0	2.87496	0.730361	0.67741	0.219194	0	0.24817	0.995477	1.05375	2.0824	0	1.77521	0.723715	0.229072	0.267635	0.233627	0.693523	0.77619	0.212207	0	cDNA|expressed protein	-	-	-	-	gi|239983851|sp|Q7XLP4.3|Y4869_ORYSJ/5.57955e-77/RecName: Full=B3 domain-containing protein Os04g0386900
B3	LOC_Os04g49230.1	6.69894	18.581	11.6931	8.35626	5.78173	4.64428	15.73	9.99367	8.71185	2.6644	4.10531	13.0791	9.21238	6.13245	6.21653	5.24266	17.2921	7.63944	5.68097	4.68715	cDNA|B3 DNA binding domain containing protein, expressed	K09287|1|1e-38|159|vvi:100262843|RAV-like factor	GO:0043231//intracellular membrane-bounded organelle	-	-	gi|299882830|gb|ADJ57333.1|/9.12308e-160/RAV-like 1 protein [Oryza sativa Japonica Group]
B3	LOC_Os04g58000.1	0	0	0.132422	0	0	0.125817	0	0	0	0	0	0	0.131217	0	0	0	0	0	0	0	cDNA|B3 DNA binding domain containing protein, expressed	K09287|1|7e-12|70.5|zma:100284738|RAV-like factor	-	-	-	gi|125592055|gb|EAZ32405.1|/0/hypothetical protein OsJ_16616 [Oryza sativa Japonica Group]
B3	LOC_Os04g58010.1	0	0	0	0	0	0	0	0	0	0	0	0	0	0	0	0	0	0	0.108035	0	cDNA|B3 DNA binding domain containing protein, expressed	K09287|1|4e-10|64.7|zma:100284738|RAV-like factor	-	-	-	gi|125592056|gb|EAZ32406.1|/0/hypothetical protein OsJ_16617 [Oryza sativa Japonica Group]
B3	LOC_Os05g40280.1	0.52474	9.65201	5.5437	2.66977	1.34381	0.202584	8.91136	3.81434	1.38433	1.25385	0.622688	13.9927	5.5989	1.50467	0.82039	0.716145	7.08627	9.51713	2.04438	0.868928	cDNA|B3 DNA binding domain containing protein, expressed	-	GO:0043231//intracellular membrane-bounded organelle;GO:0031410//cytoplasmic vesicle	GO:0003676//nucleic acid binding	GO:0006351//transcription, DNA-dependent	gi|222631987|gb|EEE64119.1|/4.53848e-133/hypothetical protein OsJ_18951 [Oryza sativa Japonica Group]
B3	LOC_Os06g02230.1	0	0.231033	0.704308	0.653245	0.211375	0.446118	0	0	0	0	0	0	0	0.883601	0	0.450586	0	0.249501	0	0.239188	cDNA|B3 DNA binding domain containing protein, expressed	-	-	-	-	gi|115465988|ref|NP_001056593.1|/9.68995e-88/Os06g0112300 [Oryza sativa Japonica Group]
B3	LOC_Os06g09420.1	0	0.313892	0.159484	0	0	0	0	0.326063	0.41418	0	0	0.498394	0.158033	0.600249	0.175325	0.306093	0	0.847456	0.278029	0.324971	cDNA|B3 DNA binding domain containing protein, expressed	-	GO:0043231//intracellular membrane-bounded organelle	GO:0003676//nucleic acid binding	GO:0006351//transcription, DNA-dependent	gi|115466894|ref|NP_001057046.1|/6.05107e-133/Os06g0194400 [Oryza sativa Japonica Group]
B3	LOC_Os06g42630.1	0.164436	0	0	0.154929	0.601579	0.158708	0	0.341511	0	0	0.162608	0	0.33104	0	0.183631	0.160297	0.158615	0.355042	0	0.170183	cDNA|B3 DNA binding domain containing protein, expressed	-	GO:0043231//intracellular membrane-bounded organelle	-	-	gi|75322658|sp|Q67VL7.1|Y6325_ORYSJ/0/RecName: Full=Putative B3 domain-containing protein Os06g0632500
B3	LOC_Os07g17230.1	0.477083	1.09693	0.581564	0.674251	0.959958	0.0460463	0.543429	0.396334	0.25172	0.207268	0.377424	0.454354	0.912431	0.273604	0.479496	0.139523	0.828347	0.978589	0.549165	0.493758	cDNA|WRKY123, expressed	K03013|1|5e-99|361|vvi:100258335|DNA-directed RNA polymerases I, II, and III subunit RPABC1;K13457|4|1e-39|164|osa:4342596|disease resistance protein RPM1	-	GO:0000166//nucleotide binding	GO:0009987//cellular process	gi|34395040|dbj|BAC84623.1|/0/putative disease resistance protein [Oryza sativa Japonica Group]
B3	LOC_Os07g37610.1	16.7421	35.0802	23.5397	26.2206	16.3265	12.788	30.7697	18.7671	22.0351	27.6975	28.1232	38.5999	29.7987	20.8244	14.4866	26.3185	30.6945	29.8047	23.5619	16.6961	cDNA|B3 DNA binding domain containing protein, putative, expressed	K09287|1|6e-13|75.5|aly:ARALYDRAFT_888685|RAV-like factor	GO:0043231//intracellular membrane-bounded organelle	GO:0046914//transition metal ion binding;GO:0003676//nucleic acid binding	GO:0006351//transcription, DNA-dependent	gi|239983848|sp|Q0D5G4.2|Y7633_ORYSJ/0/RecName: Full=B3 domain-containing protein Os07g0563300
B3	LOC_Os07g48200.1	9.53206	6.37139	5.61498	8.0244	5.41657	12.5751	5.31492	6.0913	6.49747	3.49183	2.34258	7.28144	5.22324	6.9006	5.66879	4.89349	6.74632	6.81978	6.94193	6.01252	cDNA|B3 DNA binding domain containing protein, putative, expressed	K09287|1|6e-12|72.0|aly:ARALYDRAFT_476011|RAV-like factor	GO:0043231//intracellular membrane-bounded organelle	GO:0046914//transition metal ion binding;GO:0003676//nucleic acid binding	GO:0006351//transcription, DNA-dependent	gi|115474087|ref|NP_001060642.1|/0/Os07g0679700 [Oryza sativa Japonica Group]
B3	LOC_Os07g48200.2	0	0.148603	0	0.280117	0.0679796	0	0	0.0771828	0	0.242183	0	0	0	0.142086	0	0.0724557	0.071695	0.160482	0.131625	0	cDNA|B3 DNA binding domain containing protein, putative, expressed	K09287|1|5e-12|72.0|aly:ARALYDRAFT_476011|RAV-like factor	GO:0043231//intracellular membrane-bounded organelle	GO:0046914//transition metal ion binding;GO:0003676//nucleic acid binding	GO:0006351//transcription, DNA-dependent	gi|222637692|gb|EEE67824.1|/0/hypothetical protein OsJ_25593 [Oryza sativa Japonica Group]
B3	LOC_Os08g01090.1	6.71322	28.5483	20.9997	6.92748	9.25868	4.11387	25.1583	28.6594	7.96494	4.1665	6.00634	18.7178	22.8466	5.80554	7.61585	5.60936	33.3028	17.3708	8.49177	5.62445	cDNA|B3 DNA binding domain containing protein, expressed	K09287|1|3e-10|65.5|pop:POPTR_814048|RAV-like factor	-	-	-	gi|115474321|ref|NP_001060757.1|/1.79178e-166/Os08g0101000 [Oryza sativa Japonica Group]
B3	LOC_Os08g01090.2	0	0	0	0	0	0	0	0	0.212585	0	0	0	0	0	0	0	0	0	0	0	cDNA|B3 DNA binding domain containing protein, expressed	K09287|1|2e-10|65.5|pop:POPTR_814048|RAV-like factor	-	-	-	gi|115474321|ref|NP_001060757.1|/4.50689e-150/Os08g0101000 [Oryza sativa Japonica Group]
B3	LOC_Os08g06120.1	0	0	0	0	0.205749	0.217121	0	0	0	0.732996	0	0	0	0	0	0	0.433987	0	0.19919	0.465641	cDNA|B3 DNA binding domain containing protein, expressed	K09287|1|1e-31|134|sbi:SORBI_09g027530|RAV-like factor	GO:0043231//intracellular membrane-bounded organelle	GO:0003676//nucleic acid binding	GO:0006351//transcription, DNA-dependent	gi|37806146|dbj|BAC99651.1|/1.12039e-102/AP2 domain protein RAP2.8 (RAV2)-like [Oryza sativa Japonica Group]
B3	LOC_Os08g23470.1	0.0892395	0.446049	0.36261	0.16816	0.652954	0.172261	1.0165	0.092669	0.15695	0.775401	0.0882474	1.79419	0.0898276	0.341188	0.398626	0.0869934	0.17216	0.192681	0.31607	0.277076	cDNA|B3 DNA binding domain containing protein, expressed	-	-	-	-	gi|125602986|gb|EAZ42311.1|/0/hypothetical protein OsJ_26884 [Oryza sativa Japonica Group]
B3	LOC_Os10g17630.1	0.711955	1.89792	1.9286	3.13037	0.434107	0.916202	1.47448	0.246438	3.13037	2.57757	0.23468	2.00899	2.6277	1.81467	1.3251	0.231345	0.457833	3.33064	1.68107	0.736838	cDNA|B3 DNA binding domain containing protein, expressed	-	-	-	-	gi|75141955|sp|Q7XFU9.1|Y1030_ORYSJ/1.45131e-149/RecName: Full=B3 domain-containing protein Os10g0323000
B3	LOC_Os10g39190.1	0.62097	0.827685	1.2616	0.195023	0	0	0.857364	0.429889	0.546064	0.67445	2.04689	0.876127	0.625062	0.197846	0.462304	0.605341	0.998309	0.223461	0.18328	0.856898	cDNA|B3 DNA binding domain containing protein, expressed	K09287|1|2e-34|144|sbi:SORBI_09g027530|RAV-like factor	GO:0043231//intracellular membrane-bounded organelle	-	-	gi|31433278|gb|AAP54816.1|/6.77176e-104/B3 DNA binding domain containing protein [Oryza sativa Japonica Group]
B3	LOC_Os11g05740.1	0	0	0.120171	0	0	0	0	0	0	0	0	0	0	0	0	0	0	0	0	0	cDNA|B3 DNA binding domain containing protein, expressed	K09287|1|6e-35|147|zma:100284738|RAV-like factor	GO:0043231//intracellular membrane-bounded organelle	GO:0003676//nucleic acid binding;GO:0001071//nucleic acid binding transcription factor activity	GO:0006351//transcription, DNA-dependent;GO:0009628//response to abiotic stimulus	gi|115484261|ref|NP_001065792.1|/3.43414e-129/Os11g0156000 [Oryza sativa Japonica Group]
B3	LOC_Os11g09160.1	0	0.0999481	0	0.0942009	0.182888	0	0.207064	0	0	0.217184	0	0	0.20128	0	0.111652	0	0	0.107937	0.0885288	0	cDNA|B3 DNA binding domain containing protein, expressed	-	-	-	-	gi|115484575|ref|NP_001067431.1|/0/Os11g0197600 [Oryza sativa Japonica Group]
B3	LOC_Os12g06080.1	0	0.465945	0	0	0	0	0.241326	0	0	0	0	0.246608	0	0	0	0	0.224799	0	0.206355	0	cDNA|expressed protein	K09287|1|8e-35|145|zma:100284738|RAV-like factor	-	-	-	gi|218186464|gb|EEC68891.1|/6.11564e-135/hypothetical protein OsI_37536 [Oryza sativa Indica Group]
B3	LOC_Os12g40120.1	0	0	0	0	0	0	0	0.185679	0	0	0	0	0	0	0	0	0	0	0	0	cDNA|B3 DNA binding domain containing protein, expressed	-	-	-	-	gi|239977781|sp|Q2QMT2.2|Y1223_ORYSJ/0/RecName: Full=B3 domain-containing protein Os12g0592300
BBR-BPC	LOC_Os06g04010.1	0.239955	0.239875	0.121877	0.339123	0.329198	0	0	0.373765	0.316515	0.13031	0.118644	0	0.241536	0.344032	0	0	0.11573	0	0.106235	0	cDNA|GAGA-binding protein, putative, expressed	-	-	-	-	gi|115466184|ref|NP_001056691.1|/0/Os06g0130600 [Oryza sativa Japonica Group]
BBR-BPC	LOC_Os06g04010.2	0	0.236374	0.600489	0.668345	0.432522	0.228215	0.489699	0.491078	0	0.256816	0	0.750623	0.47602	0.339009	0.39608	0	0.570202	0.382902	0.418735	0.122358	cDNA|GAGA-binding protein, putative, expressed	-	-	-	-	gi|115466184|ref|NP_001056691.1|/0/Os06g0130600 [Oryza sativa Japonica Group]
BBR-BPC	LOC_Os10g02584.1	1.88932	4.83977	5.15793	4.11645	1.94399	1.13969	2.81235	4.41433	6.02263	3.33455	5.72172	3.6236	6.06189	3.04738	1.58239	6.56129	3.87266	3.56941	3.24125	2.19977	cDNA|GAGA-binding protein, putative, expressed	-	-	-	-	gi|115480910|ref|NP_001064048.1|/3.02265e-117/Os10g0114500 [Oryza sativa Japonica Group]
BBR-BPC	LOC_Os10g02584.3	0	0	0.12294	0.342079	0	0.233615	0.626607	0	0.21285	0.262893	0.119678	0.128064	0.243642	0.231354	0	0	0.350216	0.130654	0.107161	0.37576	cDNA|GAGA-binding protein, putative, expressed	-	-	-	-	gi|115480910|ref|NP_001064048.1|/2.94851e-117/Os10g0114500 [Oryza sativa Japonica Group]
BES1	LOC_Os01g10610.1	46.3492	176.119	134.578	78.4148	74.2716	37.0553	181.388	147.145	81.9608	141.284	62.9437	147.003	161.702	53.8379	55.5675	51.5845	151.545	120.253	73.5814	68.6208	cDNA|BES1/BZR1 homolog protein, putative, expressed	K14503|1|4e-38|157|vvi:100249673|brassinosteroid resistant 1/2	-	-	-	gi|115435144|ref|NP_001042330.1|/5.94891e-152/Os01g0203000 [Oryza sativa Japonica Group]
BES1	LOC_Os02g03690.1	0.807829	3.23024	2.7901	1.90281	1.40381	0.623749	3.93163	3.35549	2.06011	2.71994	0.559194	2.9064	2.27683	2.39364	1.53362	0.472498	3.7403	2.61634	1.28753	1.3377	cDNA|beta-amylase, putative, expressed	K01177|1|8e-162|569|rcu:RCOM_1615230|beta-amylase [EC:3.2.1.2]	-	GO:0043167//ion binding;GO:0016160//amylase activity	GO:0005976//polysaccharide metabolic process	gi|125580677|gb|EAZ21608.1|/0/hypothetical protein OsJ_05236 [Oryza sativa Japonica Group]
BES1	LOC_Os02g13900.1	0.133492	3.33618	3.11892	2.01238	1.5872	0.257682	3.59404	4.29727	1.87822	2.4648	0.132008	2.54263	4.97173	2.1691	1.93796	0.130132	5.15062	4.32342	2.95501	2.21052	cDNA|BES1/BZR1 homolog protein, putative, expressed	K14503|1|6e-27|120|vvi:100249673|brassinosteroid resistant 1/2	-	-	-	gi|297721013|ref|NP_001172869.1|/2.49343e-128/Os02g0233200 [Oryza sativa Japonica Group]
BES1	LOC_Os06g35900.1	8.01849	22.0153	13.0786	14.3649	11.0523	5.4501	12.3964	13.9559	12.7121	13.2476	7.37094	15.0578	12.6186	9.06756	6.55822	6.49554	14.9245	8.41271	13.3	13.091	cDNA|BES1/BZR1 homolog protein, putative, expressed	K14503|1|4e-31|134|vvi:100249673|brassinosteroid resistant 1/2	-	-	-	gi|115468482|ref|NP_001057840.1|/5.24296e-144/Os06g0552300 [Oryza sativa Japonica Group]
BES1	LOC_Os07g39220.1	70.8661	42.395	65.2523	97.6154	36.8926	70.1305	39.7669	39.592	84.548	80.5702	26.5013	41.8066	69.2473	46.4773	31.0074	27.8754	34.9114	23.7121	53.6971	36.457	cDNA|BES1/BZR1 homolog protein, putative, expressed	K14503|1|4e-139|493|osa:4343719|brassinosteroid resistant 1/2	-	-	-	gi|297607520|ref|NP_001060100.2|/4.34864e-138/Os07g0580500 [Oryza sativa Japonica Group]
bHLH	LOC_Os01g01600.1	0	0	0	0.107721	0	0.110348	0	0	0.20108	0.124178	0	0	0	0.218561	0.255355	0	0	0.123429	0.20247	0	cDNA|ethylene-responsive protein related, putative, expressed	-	GO:0043231//intracellular membrane-bounded organelle	-	-	gi|115434026|ref|NP_001041771.1|/0/Os01g0105700 [Oryza sativa Japonica Group]
bHLH	LOC_Os01g01840.1	1.05962	0	0	0.142622	1.66137	0.4383	0.470248	0.314382	0.532455	9.20698	0.149691	0.961078	0	1.15749	1.01426	1.18051	0.292029	0	5.22733	3.28995	cDNA|helix-loop-helix DNA-binding domain containing protein, expressed	-	GO:0043231//intracellular membrane-bounded organelle	-	-	gi|297595907|ref|NP_001041788.2|/2.82351e-72/Os01g0108400 [Oryza sativa Japonica Group]
bHLH	LOC_Os01g01870.1	102.881	17.3095	4.98366	33.1721	33.7849	105.286	17.9302	7.64178	28.296	133.213	36.2432	13.7419	9.00516	26.3426	39.6398	42.9019	19.0684	5.60793	36.7964	28.6727	cDNA|helix-loop-helix DNA-binding domain containing protein, expressed	-	-	-	-	gi|17385671|dbj|BAB78624.1|/6.04058e-73/unknown protein [Oryza sativa Japonica Group]
bHLH	LOC_Os01g06640.2	0	0.317482	0	0.149613	0.580937	0	0.657733	0.164896	0	0.517409	0	1.17622	0	0.607115	0.35466	0	0.459516	0	0.140605	0.164344	cDNA|basic helix-loop-helix, putative, expressed	-	GO:0043231//intracellular membrane-bounded organelle	-	-	gi|115434658|ref|NP_001042087.1|/2.43926e-110/Os01g0159800 [Oryza sativa Japonica Group]
bHLH	LOC_Os01g09900.1	0	0	0	0.118991	0.231016	0	0.130777	0	0	0.548675	0	0	0	0.241426	0	0	0.974568	0	0.223652	0.392119	cDNA|helix-loop-helix DNA-binding domain containing protein, expressed	K13422|1|4e-06|51.2|mtr:MTR_8g067280|transcription factor MYC2	-	-	-	gi|115435068|ref|NP_001042292.1|/6.91589e-84/Os01g0195700 [Oryza sativa Japonica Group]
bHLH	LOC_Os01g09930.1	0	0	0	0	0.286952	0	0	0	0	0.511145	0	0	0	0.299882	0	0	0.151318	0	0.138902	0	cDNA|helix-loop-helix DNA-binding domain containing protein, expressed	K13422|1|2e-06|52.4|mtr:MTR_8g067280|transcription factor MYC2	-	-	-	gi|55773748|dbj|BAD72431.1|/2.08216e-141/basic helix-loop-helix protein-like [Oryza sativa Japonica Group]
bHLH	LOC_Os01g09990.1	0	0.108004	0	0.101793	3.35968	0	1.11877	1.00973	0	1.99486	0	0.571625	0.108752	1.03267	1.93042	0.105321	1.66744	0	1.43496	1.90087	cDNA|helix-loop-helix DNA-binding domain containing protein, expressed	K13422|1|3e-06|52.0|mtr:MTR_8g067280|transcription factor MYC2	-	-	-	gi|115435070|ref|NP_001042293.1|/4.57187e-122/Os01g0196300 [Oryza sativa Japonica Group]
bHLH	LOC_Os01g09990.2	0	0	0	0	0.19829	0	0	0	0	0.117737	0	0	0	0	0	0	0.104564	0	0.0959843	0.11219	cDNA|helix-loop-helix DNA-binding domain containing protein, expressed	K13422|1|3e-06|52.0|mtr:MTR_8g067280|transcription factor MYC2	-	-	-	gi|115435070|ref|NP_001042293.1|/4.71101e-119/Os01g0196300 [Oryza sativa Japonica Group]
bHLH	LOC_Os01g11910.1	1.98514	4.6906	0.549975	4.76095	27.0694	0.696722	10.0913	1.49922	5.3164	52.0407	1.16	8.97542	2.81568	21.3031	47.965	1.84722	12.7077	0.584485	22.5312	62.3829	cDNA|basic helix-loop-helix, putative, expressed	-	GO:0043231//intracellular membrane-bounded organelle	-	-	gi|115435302|ref|NP_001042409.1|/7.17861e-109/Os01g0218100 [Oryza sativa Japonica Group]
bHLH	LOC_Os01g13460.1	33.5873	42.5052	33.5942	18.0136	26.4658	30.8498	45.0231	46.7596	18.7601	34.3954	44.9666	37.5722	44.4342	16.7221	15.5802	41.1613	37.881	47.1779	22.4194	21.5443	cDNA|helix-loop-helix DNA-binding domain containing protein, expressed	K13422|1|1e-66|253|gmx:100790168|transcription factor MYC2	GO:0043231//intracellular membrane-bounded organelle	-	-	gi|115435532|ref|NP_001042524.1|/0/Os01g0235700 [Oryza sativa Japonica Group]
bHLH	LOC_Os01g33400.1	0	0	0.36974	0	0.332896	0	0	0	0.320071	0	0	0.385151	0	0	0	0	0	0	0	0	cDNA|helix-loop-helix DNA-binding domain containing protein, expressed	-	-	-	-	gi|20521439|dbj|BAB91948.1|/1.74026e-59/hypothetical protein [Oryza sativa Japonica Group]
bHLH	*LOC_Os01g38610.1	6.74651	159.935	292.653	57.1324	11.239	9.3021	192.866	420.597	49.7923	1.91912	11.278	61.8712	216.907	37.2322	19.4629	31.6308	269.215	409.515	44.3051	7.48104	cDNA|helix-loop-helix DNA-binding domain containing protein, expressed	K10863|1|9e-10|64.3|ath:AT5G01310|aprataxin [EC:3.-.-.-]	GO:0043231//intracellular membrane-bounded organelle	-	-	gi|297597040|ref|NP_001043364.2|/7.40606e-118/Os01g0566800 [Oryza sativa Japonica Group]
bHLH	LOC_Os01g39330.1	39.4889	8.95903	18.5871	26.9148	44.3136	76.3164	21.364	22.7813	67.809	41.2675	6.27752	21.9303	15.7869	22.3968	39.0943	9.10046	29.0859	15.4198	31.4111	51.7868	cDNA|helix-loop-helix DNA-binding domain containing protein, expressed	K13422|1|2e-08|59.7|rcu:RCOM_0864470|transcription factor MYC2	-	-	GO:0009743//response to carbohydrate stimulus	gi|20161341|dbj|BAB90265.1|/1.11721e-159/basic helix-loop-helix (bHLH) family protein-like [Oryza sativa Japonica Group]
bHLH	LOC_Os01g39580.1	0.17463	0	0	0	0	0	0	0	0	0	0	0.18479	0	0	0	0	0	0.188527	0	0	cDNA|anthocyanin regulatory Lc protein, putative, expressed	K13422|1|1e-13|75.5|rcu:RCOM_0864470|transcription factor MYC2	GO:0043231//intracellular membrane-bounded organelle	-	GO:0009698//phenylpropanoid metabolic process	gi|52075730|dbj|BAD44950.1|/0/regulatory protein B-Peru-like [Oryza sativa Japonica Group]
bHLH	LOC_Os01g50940.1	67.4248	1.56322	6.54087	23.8333	13.2925	66.5851	3.5243	5.63566	13.1849	67.6368	18.2834	3.01741	6.48136	9.58339	10.1695	12.8227	2.04075	2.1847	15.3937	13.0424	cDNA|helix-loop-helix DNA-binding domain containing protein, expressed	K13422|1|2e-30|132|osa:4349484|transcription factor MYC2	-	-	GO:0008152//metabolic process	gi|125571742|gb|EAZ13257.1|/0/hypothetical protein OsJ_03182 [Oryza sativa Japonica Group]
bHLH	LOC_Os01g51140.1	0	0	0	0.0874529	0	0	0	0	0	0	0.183575	0.0982191	0	0	0.103654	0	0	0	0	0	cDNA|helix-loop-helix DNA-binding domain containing protein, expressed	K10863|1|5e-09|61.6|ath:AT5G01310|aprataxin [EC:3.-.-.-]	GO:0043231//intracellular membrane-bounded organelle	-	-	gi|115439485|ref|NP_001044022.1|/6.06379e-105/Os01g0707500 [Oryza sativa Japonica Group]
bHLH	LOC_Os01g51140.2	0.170121	0	0.0864074	0.240429	0	0	0	0.176659	0	0	0.252345	0.0900091	0	0	0	0	0	0.0918294	0.0753173	0.264101	cDNA|helix-loop-helix DNA-binding domain containing protein, expressed	K10863|1|5e-09|61.6|ath:AT5G01310|aprataxin [EC:3.-.-.-]	GO:0043231//intracellular membrane-bounded organelle	-	-	gi|115439485|ref|NP_001044022.1|/6.74945e-105/Os01g0707500 [Oryza sativa Japonica Group]
bHLH	LOC_Os01g56690.1	152.275	0	1.20098	9.57961	11.2456	128.257	1.4691	2.20985	9.1489	168.985	191.501	1.50125	1.66607	17.4025	58.0917	126.084	1.59657	0.765803	12.7714	54.0823	cDNA|helix-loop-helix DNA-binding domain containing protein, expressed	-	-	-	-	gi|297720445|ref|NP_001172584.1|/2.45316e-88/Os01g0773800 [Oryza sativa Japonica Group]
bHLH	LOC_Os01g57580.1	1.65182	3.48601	2.61017	2.24801	1.84649	1.77141	4.37122	2.09647	1.12977	0.398683	1.99644	1.35949	2.03219	3.68397	1.43471	3.04156	3.54074	1.58512	1.13758	1.32965	cDNA|bHelix-loop-helix transcription factor, putative, expressed	-	GO:0043231//intracellular membrane-bounded organelle	-	-	gi|218189181|gb|EEC71608.1|/0/hypothetical protein OsI_04012 [Oryza sativa Indica Group]
bHLH	LOC_Os01g64560.1	0	0	0	0	0	0	0.057935	0	0	0.0607665	0	0	0	0	0	0	0	0	0.0495394	0	cDNA|helix-loop-helix DNA-binding protein, putative, expressed	-	GO:0043231//intracellular membrane-bounded organelle	-	-	gi|297598011|ref|NP_001044899.2|/0/Os01g0865600 [Oryza sativa Japonica Group]
bHLH	LOC_Os01g67480.1	226.004	135.445	57.5104	39.3935	20.1538	186.502	104.261	133.656	38.8541	57.6851	474.473	115.032	117.614	34.8872	29.0244	463.875	93.4142	33.4264	22.313	27.8345	cDNA|helix-loop-helix DNA-binding domain containing protein, expressed	K10863|1|3e-06|52.0|ath:AT5G01310|aprataxin [EC:3.-.-.-];K12126|3|9e-06|50.4|aly:ARALYDRAFT_471048|phytochrome-interacting factor 3	GO:0043231//intracellular membrane-bounded organelle	-	-	gi|323388933|gb|ADX60271.1|/6.86341e-136/bHLH transcription factor [Oryza sativa Japonica Group]
bHLH	LOC_Os01g68700.1	0.319677	0.479356	0.243554	0.150597	0.14619	0.0771351	0.413788	0.331962	0.0702789	0	0.158062	0.0845686	0	0.229166	0.0892483	0.389539	0.0770898	0.172558	0	0.165425	cDNA|BHLH transcription factor, putative, expressed	K12126|1|2e-11|69.7|aly:ARALYDRAFT_471048|phytochrome-interacting factor 3	GO:0043231//intracellular membrane-bounded organelle	-	-	gi|115441817|ref|NP_001045188.1|/0/Os01g0915600 [Oryza sativa Japonica Group]
bHLH	LOC_Os01g68700.2	0.640408	1.84056	1.05714	0.980496	0.732153	0.463573	1.4092	0.665018	0.844736	0.434726	0.158322	1.01649	0.322314	0.994688	0.715162	0.780361	1.54434	0.432105	0.567051	1.07703	cDNA|BHLH transcription factor, putative, expressed	K12126|1|2e-11|69.7|aly:ARALYDRAFT_471048|phytochrome-interacting factor 3	GO:0043231//intracellular membrane-bounded organelle	-	-	gi|115441817|ref|NP_001045188.1|/0/Os01g0915600 [Oryza sativa Japonica Group]
bHLH	LOC_Os01g70310.2	0.488044	0.609853	0	0	0	0.235521	0.126344	0.2534	0.107293	0.132519	1.3272	0.258218	0.368445	0.116621	0.136253	1.1894	0	0.13172	0	0.126276	cDNA|inducer of CBF expression 2, putative, expressed	K13422|1|3e-12|71.6|gmx:100790854|transcription factor MYC2	GO:0043231//intracellular membrane-bounded organelle	-	-	gi|115441985|ref|NP_001045272.1|/2.46581e-124/Os01g0928000 [Oryza sativa Japonica Group]
bHLH	LOC_Os01g72370.1	9.25315	2.75131	0.0964067	4.6497	1.085	16.0296	0.737059	0	3.75553	3.09233	12.9981	0.401701	0.668706	0.136067	2.64956	29.0961	0.732353	0.563509	0.210083	4.02707	cDNA|helix-loop-helix DNA-binding domain containing protein, expressed	-	-	-	-	gi|15528806|dbj|BAB64701.1|/6.36553e-120/bHLH transcription factor-like [Oryza sativa Japonica Group]
bHLH	LOC_Os01g72370.2	13.0656	1.61916	0.987205	3.15384	1.67891	16.1538	0.670887	0	6.74177	3.04926	11.4254	1.4854	0.869531	0.206419	2.65286	16.5261	0.312471	0.816006	0.0956111	7.71101	cDNA|helix-loop-helix DNA-binding domain containing protein, expressed	-	-	-	-	gi|15528806|dbj|BAB64701.1|/2.514e-120/bHLH transcription factor-like [Oryza sativa Japonica Group]
bHLH	*LOC_Os01g72370.3	2.4539	0.721497	0.366582	1.15602	0.264043	6.06036	0.298947	0	1.71362	0.313558	2.14114	0.305489	0	0.13797	0.56419	5.98035	0.348092	0.155834	0.255626	1.19514	cDNA|helix-loop-helix DNA-binding domain containing protein, expressed	-	-	-	-	gi|115442289|ref|NP_001045424.1|/1.52337e-119/Os01g0952800 [Oryza sativa Japonica Group]
bHLH	LOC_Os02g02480.2	0.233891	0.467627	0.712783	2.20369	0.855676	0.225743	0.726593	0	1.23407	0.254035	0.693873	0.247498	0.706298	1.56491	0.783581	1.14002	0.225611	0.505006	1.6568	0.726198	cDNA|basic helix-loop-helix DND-binding domain containing protein, expressed	-	GO:0043231//intracellular membrane-bounded organelle	-	-	gi|115443801|ref|NP_001045680.1|/1.12606e-56/Os02g0116600 [Oryza sativa Japonica Group]
bHLH	LOC_Os02g02820.1	0.0901083	0.54047	1.00688	0.424493	0.247242	0.173938	0.466542	0.280714	0.792388	0	0.178213	0.286051	0.997723	0.34451	0.30188	0.0878403	0.173836	0.389115	0.159573	0	cDNA|helix-loop-helix DNA-binding domain containing protein, expressed	K13422|1|1e-12|73.9|mtr:MTR_5g030430|transcription factor MYC2	GO:0043231//intracellular membrane-bounded organelle	GO:0003676//nucleic acid binding	GO:0048444//floral organ morphogenesis	gi|115443861|ref|NP_001045710.1|/0/Os02g0120500 [Oryza sativa Japonica Group]
bHLH	LOC_Os02g12820.1	0.422346	0.928853	3.00323	4.53638	8.96173	0.163053	3.6737	3.15775	30.3062	4.40371	3.34121	3.12841	5.35663	4.03688	3.96183	3.95247	2.93323	2.73572	5.08596	2.97233	cDNA|helix-loop-helix DNA-binding domain containing protein, expressed	-	-	-	-	gi|46806495|dbj|BAD17619.1|/0/basic helix-loop-helix (bHLH) family protein-like [Oryza sativa Japonica Group]
bHLH	LOC_Os02g13670.1	0	0	0	0	0	0	0	0	0	0	0	0	0	0.293487	0	0	0	0	0	0.317783	cDNA|helix-loop-helix DNA-binding domain containing protein, expressed	-	-	-	-	gi|49388957|dbj|BAD26177.1|/5.78394e-96/hypothetical protein [Oryza sativa Japonica Group]
bHLH	LOC_Os02g23823.1	10.3088	43.4758	30.5433	14.3668	17.482	4.24933	37.9181	28.7696	13.0313	13.9958	9.76943	62.1557	32.4272	12.2141	19.7865	8.06039	35.4249	25.9679	15.5936	17.5596	cDNA|helix-loop-helix DNA-binding domain containing protein, expressed	-	GO:0043231//intracellular membrane-bounded organelle	-	-	gi|115445901|ref|NP_001046730.1|/1.12021e-160/Os02g0433600 [Oryza sativa Japonica Group]
bHLH	LOC_Os02g23823.2	1.67075	8.62933	10.1832	8.9202	9.67784	1.07503	8.65041	6.07234	5.38711	3.0244	1.92754	12.6703	5.88615	8.517	3.73155	1.0858	9.93818	7.21479	3.94498	6.052	cDNA|helix-loop-helix DNA-binding domain containing protein, expressed	-	GO:0043231//intracellular membrane-bounded organelle	GO:0003676//nucleic acid binding	-	gi|115445901|ref|NP_001046730.1|/1.20061e-31/Os02g0433600 [Oryza sativa Japonica Group]
bHLH	LOC_Os02g23823.3	2.03168	4.739	1.37589	2.55229	4.02608	0	4.90893	3.86788	1.7866	2.20665	0.669697	4.65805	2.38591	1.94192	2.26883	0	1.95975	6.21448	3.29808	1.40179	cDNA|helix-loop-helix DNA-binding domain containing protein, expressed	-	GO:0043231//intracellular membrane-bounded organelle	GO:0003676//nucleic acid binding	-	gi|115445901|ref|NP_001046730.1|/7.92114e-32/Os02g0433600 [Oryza sativa Japonica Group]
bHLH	LOC_Os02g35660.1	0.0938502	0	0.190672	0.265273	0.515017	0	0.291549	0.29237	0.495176	0.101933	0	0	0.0944686	0.538224	0.838443	0	0.0905275	0.101318	0.0830999	0.679912	cDNA|PTF1, putative, expressed	K12126|1|6e-14|77.8|aly:ARALYDRAFT_471048|phytochrome-interacting factor 3;K10863|3|2e-09|62.8|ath:AT5G01310|aprataxin [EC:3.-.-.-]	GO:0043231//intracellular membrane-bounded organelle	-	-	gi|46390356|dbj|BAD15821.1|/0/putative bHLH transcription factor PTF1 [Oryza sativa Japonica Group]
bHLH	LOC_Os02g39140.1	0.374978	2.99883	4.06309	1.17766	1.37183	0.603191	3.88295	1.94694	0.769407	0.407272	0.494413	4.89377	2.51633	1.07524	0.697916	0.36554	2.65248	3.64335	1.43878	0.258723	cDNA|helix-loop-helix DNA-binding domain containing protein, expressed	K12126|1|5e-08|57.8|aly:ARALYDRAFT_471048|phytochrome-interacting factor 3	GO:0043231//intracellular membrane-bounded organelle;GO:0044444//cytoplasmic part	-	GO:0006351//transcription, DNA-dependent	gi|218191124|gb|EEC73551.1|/8.54434e-90/hypothetical protein OsI_07971 [Oryza sativa Indica Group]
bHLH	LOC_Os02g46560.1	2.73052	0	0	0.116939	0.454066	1.67707	0.257045	0.128884	0	0.269608	1.71829	0	0	0.71179	0.277205	1.93585	0.119721	0	0.769284	0.385358	cDNA|helix-loop-helix DNA-binding protein, putative, expressed	-	GO:0043231//intracellular membrane-bounded organelle	-	-	gi|125540743|gb|EAY87138.1|/6.99638e-124/hypothetical protein OsI_08539 [Oryza sativa Indica Group]
bHLH	LOC_Os02g47660.1	3.42018	2.05142	3.77212	4.87969	10.9931	2.82945	8.70231	4.36341	6.27301	42.7725	5.70134	9.30637	6.59033	10.5545	31.6466	4.76299	6.88095	3.37585	14.4498	43.0834	cDNA|basic helix-loop-helix, putative, expressed	K12126|1|2e-06|53.1|aly:ARALYDRAFT_471048|phytochrome-interacting factor 3	GO:0043231//intracellular membrane-bounded organelle	-	-	gi|218191430|gb|EEC73857.1|/3.63346e-176/hypothetical protein OsI_08622 [Oryza sativa Indica Group]
bHLH	LOC_Os02g48060.1	0	0	0.423996	0.131086	0	0.134282	0	0	0.244693	0.302223	0	0.147223	0.980323	0	0	0	0	0.450601	0.123192	0	cDNA|helix-loop-helix DNA-binding domain containing protein, expressed	-	GO:0043231//intracellular membrane-bounded organelle	GO:0001071//nucleic acid binding transcription factor activity	GO:0006351//transcription, DNA-dependent;GO:0000904//cell morphogenesis involved in differentiation	gi|115448229|ref|NP_001047894.1|/1.7704e-99/Os02g0710300 [Oryza sativa Japonica Group]
bHLH	LOC_Os02g49480.1	1.38997	0	0.235329	0.218268	0.953457	0.782567	0	0.240564	0.713008	5.40967	0	0.122569	0	1.32856	1.55222	0.22583	0.223459	0.250095	0.615375	5.03492	cDNA|helix-loop-helix DNA-binding domain containing protein, expressed	K12126|1|7e-08|57.4|aly:ARALYDRAFT_471048|phytochrome-interacting factor 3	GO:0043231//intracellular membrane-bounded organelle	-	-	gi|222623596|gb|EEE57728.1|/0/hypothetical protein OsJ_08226 [Oryza sativa Japonica Group]
bHLH	LOC_Os02g51320.1	0.907393	0.362837	0	0.341973	0	0.175156	0	0.753811	0	0	0	0	0.730698	0.173461	0	0.176911	0	0	0	0	cDNA|helix-loop-helix DNA-binding domain containing protein, expressed	-	GO:0043231//intracellular membrane-bounded organelle	-	-	gi|46390936|dbj|BAD16450.1|/8.92831e-26/DNA binding protein-like [Oryza sativa Japonica Group]
bHLH	LOC_Os02g52190.1	2.914	0	0	0.411829	0.79955	2.39061	0	0	0	0	2.30528	0	0	1.11411	0.325415	2.27252	0	0	0.258021	0.904754	cDNA|helix-loop-helix DNA-binding protein, putative, expressed	-	GO:0043231//intracellular membrane-bounded organelle	-	-	gi|125583757|gb|EAZ24688.1|/8.46847e-120/hypothetical protein OsJ_08458 [Oryza sativa Japonica Group]
bHLH	LOC_Os02g55250.1	0.418887	7.39788	5.53175	1.44712	0.63853	0.269529	2.02423	4.20485	0.61393	0	0.138077	5.61458	4.07593	1.06768	0.623712	0	6.46491	2.11036	1.35998	0.144509	cDNA|BHLH transcription factor, putative, expressed	K12126|1|2e-12|72.0|aly:ARALYDRAFT_471048|phytochrome-interacting factor 3;K10863|3|4e-06|51.2|ath:AT5G01310|aprataxin [EC:3.-.-.-]	-	-	-	gi|47497022|dbj|BAD19075.1|/2.69186e-140/basic helix-loop-helix (bHLH) -like [Oryza sativa Japonica Group]
bHLH	LOC_Os02g56140.1	0.618205	0.1236	1.00479	1.28142	0.226166	0.835335	0.384096	0.641962	1.19599	1.07431	0.855866	0.261668	0.124456	1.6545	0.414221	1.08476	0.715582	0.13348	0.218957	1.15166	cDNA|helix-loop-helix DNA-binding domain containing protein, expressed	K12126|1|5e-26|117|aly:ARALYDRAFT_471048|phytochrome-interacting factor 3;K13422|3|6e-08|57.4|gmx:100790854|transcription factor MYC2	-	-	-	gi|125584067|gb|EAZ24998.1|/1.74394e-160/hypothetical protein OsJ_08778 [Oryza sativa Japonica Group]
bHLH	LOC_Os03g03000.1	0	0	0	0	0	0	0	0	0	0	0	0.195877	0	0	0	0	0	0.199838	0	0	cDNA|helix-loop-helix DNA-binding domain containing protein, expressed	-	-	-	-	gi|108705908|gb|ABF93703.1|/5.083e-66/Helix-loop-helix DNA-binding domain containing protein [Oryza sativa Japonica Group]
bHLH	LOC_Os03g08930.1	2.96286	0.444281	0	3.07072	4.06479	4.0035	0.306808	0.923017	2.73573	19.3082	1.31847	0.940567	0.298238	0.849591	0.496307	1.15531	0.142898	1.91918	1.04939	0.919925	cDNA|helix-loop-helix DNA-binding protein, putative, expressed	-	GO:0043231//intracellular membrane-bounded organelle	-	-	gi|125542705|gb|EAY88844.1|/1.5582e-126/hypothetical protein OsI_10315 [Oryza sativa Indica Group]
bHLH	LOC_Os03g12760.1	0.143548	0	0	0.135249	0.13129	0.138547	0	0	0	3.27412	0	0	0	0	0.160304	0	0	0	0	0.742825	cDNA|helix-loop-helix DNA-binding domain containing protein, expressed	K13422|1|3e-13|74.7|osa:4349484|transcription factor MYC2	-	-	-	gi|108706976|gb|ABF94771.1|/0/Helix-loop-helix DNA-binding domain containing protein [Oryza sativa Japonica Group]
bHLH	LOC_Os03g12940.1	0.146579	0	0	0.138104	0.134062	0	0.151784	0	0.0644488	0.159203	0	0	0	0	0	0	0	0.0791214	0	0	cDNA|OsFBO13 - F-box and other domain containing protein, expressed	K10293|1|1e-172|605|osa:4332155|F-box protein 7	-	-	-	gi|108707003|gb|ABF94798.1|/0/Helix-loop-helix DNA-binding domain containing protein, expressed [Oryza sativa Japonica Group]
bHLH	LOC_Os03g12940.2	0	0.0734312	0	0	0	0	0	0	0.0645949	0	0	0	0	0	0.0820302	0.0716068	0	0	0	0	cDNA|OsFBO13 - F-box and other domain containing protein, expressed	K10293|1|1e-172|605|osa:4332155|F-box protein 7	-	-	-	gi|108707005|gb|ABF94800.1|/0/Helix-loop-helix DNA-binding domain containing protein, expressed [Oryza sativa Japonica Group]
bHLH	LOC_Os03g15440.1	0	0	0	0	0.107412	0	0	0	0	0	0	0	0	0	0	0	0	0	0	0.121545	cDNA|basic helix-loop-helix, putative, expressed	-	-	-	GO:0006351//transcription, DNA-dependent	gi|115452037|ref|NP_001049619.1|/3.38936e-92/Os03g0260600 [Oryza sativa Japonica Group]
bHLH	LOC_Os03g17130.1	4.42742	0.553243	0.337314	2.08572	1.21481	2.67074	0.916931	0.574695	1.55734	2.6448	2.29855	1.17125	0.779904	1.05796	0.618029	1.079	1.17443	0.477973	1.86213	1.37465	cDNA|bHelix-loop-helix transcription factor, putative, expressed	-	GO:0043231//intracellular membrane-bounded organelle	-	-	gi|297722001|ref|NP_001173364.1|/0/Os03g0279500 [Oryza sativa Japonica Group]
bHLH	LOC_Os03g26210.2	1.41298	0.313892	0.478451	0.739606	0.861551	2.1214	0	0	2.48508	1.53467	0.310506	0	0.158033	0.150062	1.05195	1.68351	0.15144	0.169491	0.556058	2.59977	cDNA|helix-loop-helix DNA-binding domain containing protein, expressed	-	-	-	-	gi|115453267|ref|NP_001050234.1|/2.23751e-111/Os03g0379300 [Oryza sativa Japonica Group]
bHLH	LOC_Os03g26210.3	0.786261	0.4716	0	0.444482	0.143824	0.758869	0	0.163295	1.10627	0.683181	0.311008	0	0.158288	0.450915	0.878041	1.68624	0	0	0.139239	1.95298	cDNA|helix-loop-helix DNA-binding domain containing protein, expressed	-	-	-	-	gi|115453267|ref|NP_001050234.1|/2.23751e-111/Os03g0379300 [Oryza sativa Japonica Group]
bHLH	LOC_Os03g27390.1	0	0.0759574	0	0	0	0.0733356	0	0	0	0	0	0.080403	0.0764833	0	0	0	0.0732926	0.082029	0.0672791	0	cDNA|CPuORF35 - conserved peptide uORF-containing transcript, expressed	-	GO:0043231//intracellular membrane-bounded organelle	-	-	gi|222625055|gb|EEE59187.1|/2.34917e-162/hypothetical protein OsJ_11123 [Oryza sativa Japonica Group]
bHLH	LOC_Os03g27390.2	0.903667	1.27977	0.688481	1.20618	0.206625	0.581457	1.40364	1.40759	0.264887	0.327164	0.223405	1.27498	0.758018	0.431872	0.084096	0.587281	1.08959	1.13817	0.733475	0.389688	cDNA|CPuORF35 - conserved peptide uORF-containing transcript, expressed	-	GO:0043231//intracellular membrane-bounded organelle	-	-	gi|222625055|gb|EEE59187.1|/6.25073e-163/hypothetical protein OsJ_11123 [Oryza sativa Japonica Group]
bHLH	LOC_Os03g42100.1	0	0	0	0	0	0	0	0	0.183192	1.8101	0.206005	0	0	0	0	0.203078	0	0	0.184459	0	cDNA|helix-loop-helix DNA-binding domain containing protein, expressed	K10863|1|4e-14|77.0|aly:ARALYDRAFT_486946|aprataxin [EC:3.-.-.-];K12126|3|2e-11|67.8|aly:ARALYDRAFT_471048|phytochrome-interacting factor 3	GO:0043231//intracellular membrane-bounded organelle	-	-	gi|115454133|ref|NP_001050667.1|/3.62586e-150/Os03g0617800 [Oryza sativa Japonica Group]
bHLH	LOC_Os03g43810.1	23.4284	55.8692	61.4261	77.4434	28.3708	24.2544	43.0994	46.6187	48.6858	27.0098	16.567	70.2189	53.6211	51.9175	37.8562	25.0077	31.0577	47.0528	56.0918	24.3827	cDNA|helix-loop-helix DNA-binding domain containing protein, expressed	K12126|1|7e-28|123|aly:ARALYDRAFT_471048|phytochrome-interacting factor 3;K13422|3|2e-06|52.4|rcu:RCOM_0864470|transcription factor MYC2	GO:0043231//intracellular membrane-bounded organelle	-	-	gi|108710019|gb|ABF97814.1|/0/Helix-loop-helix DNA-binding domain containing protein, expressed [Oryza sativa Japonica Group]
bHLH	LOC_Os03g51580.1	4.54256	17.5845	10.898	6.37437	3.80108	5.69027	14.9123	10.6386	4.84452	6.19347	12.5204	7.97728	21.2086	5.54283	5.28868	8.85645	14.5436	27.1287	6.33287	4.6013	cDNA|helix-loop-helix DNA-binding domain containing protein, expressed	K13422|1|8e-14|77.4|ppp:PHYPADRAFT_164647|transcription factor MYC2	GO:0043231//intracellular membrane-bounded organelle	GO:0016491//oxidoreductase activity	-	gi|115455061|ref|NP_001051131.1|/5.75897e-129/Os03g0725800 [Oryza sativa Japonica Group]
bHLH	LOC_Os03g51910.1	0.288588	1.5867	0	0.271903	0.131972	0	1.49418	0.299678	0.507552	0.156721	0.14269	0.916128	0.290489	0	0.966823	0	0.417556	0.155776	0.255531	0.298674	cDNA|basic helix-loop-helix protein, putative, expressed	K12126|1|4e-13|74.3|aly:ARALYDRAFT_471048|phytochrome-interacting factor 3;K10863|3|5e-06|50.8|aly:ARALYDRAFT_486946|aprataxin [EC:3.-.-.-]	GO:0043231//intracellular membrane-bounded organelle	-	-	gi|115455099|ref|NP_001051150.1|/0/Os03g0728900 [Oryza sativa Japonica Group]
bHLH	LOC_Os03g53020.1	797.707	7.40331	17.8096	72.9088	97.0391	862.254	15.6506	27.3087	69.2445	1349.52	118.67	16.4729	26.3192	79.3092	226.166	81.9177	18.2234	19.9061	71.0615	220.084	cDNA|helix-loop-helix DNA-binding domain containing protein, expressed	K13422|1|8e-08|56.6|pop:POPTR_836925|transcription factor MYC2	GO:0043231//intracellular membrane-bounded organelle	-	-	gi|115455241|ref|NP_001051221.1|/6.87436e-111/Os03g0741100 [Oryza sativa Japonica Group]
bHLH	LOC_Os03g55220.1	0	0	0	0	0	0	0	0	0	0	0	0	0	0	0	0	0	0	0	0.117361	cDNA|bHelix-loop-helix transcription factor, putative, expressed	-	-	-	-	gi|115455479|ref|NP_001051340.1|/7.62503e-95/Os03g0759700 [Oryza sativa Japonica Group]
bHLH	LOC_Os03g55550.1	0.416642	0	0	0	0.571597	0.603191	0	0	0.366384	4.29899	0.206005	0	0	1.39383	1.62847	0.406156	0.401892	0	0.737835	6.46807	cDNA|helix-loop-helix DNA-binding domain containing protein, expressed	K12126|1|5e-06|50.1|ath:AT1G09530|phytochrome-interacting factor 3;K10863|3|9e-06|49.3|ath:AT5G01310|aprataxin [EC:3.-.-.-]	-	-	-	gi|108711234|gb|ABF99029.1|/1.51984e-156/Helix-loop-helix DNA-binding domain containing protein, expressed [Oryza sativa Japonica Group]
bHLH	LOC_Os03g56950.2	0	0	0.755239	0.500346	0.874263	0.205019	0.109982	0.551456	0.747183	0.34607	0.525145	0.224777	0.427638	1.11669	0.711645	1.34597	0.102449	2.17856	0.564262	0.549609	cDNA|phytochrome-interacting factor 4, putative, expressed	K12126|1|2e-29|129|aly:ARALYDRAFT_471048|phytochrome-interacting factor 3;K13422|3|5e-06|51.2|rcu:RCOM_0864470|transcription factor MYC2	-	-	-	gi|218193849|gb|EEC76276.1|/0/hypothetical protein OsI_13762 [Oryza sativa Indica Group]
bHLH	LOC_Os03g56950.3	0	0	0	0	0.17697	0	0	0	0	0	0.095671	0	0	0	0	0	0	0.104445	0.0856645	0.100128	cDNA|phytochrome-interacting factor 4, putative, expressed	K12126|1|2e-29|129|aly:ARALYDRAFT_471048|phytochrome-interacting factor 3;K13422|3|6e-06|51.2|rcu:RCOM_0864470|transcription factor MYC2	-	-	-	gi|218193849|gb|EEC76276.1|/0/hypothetical protein OsI_13762 [Oryza sativa Indica Group]
bHLH	LOC_Os03g56950.4	0	0	0	0.0981385	0.0952662	0	0	0	0.091596	0	0	0	0	0	0.232639	0.101539	0	0	0.0922293	0.215602	cDNA|phytochrome-interacting factor 4, putative, expressed	K12126|1|2e-29|129|aly:ARALYDRAFT_471048|phytochrome-interacting factor 3;K13422|3|6e-06|51.2|rcu:RCOM_0864470|transcription factor MYC2	-	-	-	gi|218193849|gb|EEC76276.1|/0/hypothetical protein OsI_13762 [Oryza sativa Indica Group]
bHLH	LOC_Os03g56950.7	0	0	0	0	0	0	0	0	0.0916943	0	0	0	0	0	0	0	0	0	0	0	cDNA|phytochrome-interacting factor 4, putative, expressed	K12126|1|2e-29|129|aly:ARALYDRAFT_471048|phytochrome-interacting factor 3;K13422|3|6e-06|51.2|rcu:RCOM_0864470|transcription factor MYC2	-	-	-	gi|218193849|gb|EEC76276.1|/0/hypothetical protein OsI_13762 [Oryza sativa Indica Group]
bHLH	LOC_Os03g58330.1	10.4029	51.7848	31.1635	16.2023	16.7961	8.81101	44.4083	30.534	12.1351	9.2235	11.127	43.9199	29.9183	16.5383	15.8847	13.8663	42.8005	37.13	14.7568	12.8538	cDNA|BHLH transcription factor, putative, expressed	K12126|1|6e-06|51.2|aly:ARALYDRAFT_471048|phytochrome-interacting factor 3	GO:0043231//intracellular membrane-bounded organelle	-	-	gi|222625964|gb|EEE60096.1|/1.78323e-89/hypothetical protein OsJ_12958 [Oryza sativa Japonica Group]
bHLH	LOC_Os03g58830.1	2.57737	0	0	0.142844	0.277327	2.6339	0	0	0.399965	1.31733	1.79909	0	0.152609	0.289824	0.677229	1.47794	0.146242	0.327348	0.134243	0.784543	cDNA|BEE 1, putative, expressed	K12126|1|3e-12|71.2|aly:ARALYDRAFT_471048|phytochrome-interacting factor 3;K10863|3|2e-08|58.5|ath:AT5G01310|aprataxin [EC:3.-.-.-]	GO:0043231//intracellular membrane-bounded organelle	-	-	gi|115456009|ref|NP_001051605.1|/1.63079e-112/Os03g0802900 [Oryza sativa Japonica Group]
bHLH	LOC_Os03g59670.1	4.92951	12.3901	7.4398	4.37911	1.5458	3.12654	6.56303	2.19384	5.69727	1.98865	26.602	4.76918	4.67845	3.36553	1.41556	16.0639	6.11356	2.12871	1.74594	1.31189	cDNA|basic helix-loop-helix, putative, expressed	-	-	-	-	gi|108711698|gb|ABF99493.1|/4.04915e-72/Helix-loop-helix DNA-binding domain containing protein, expressed [Oryza sativa Japonica Group]
bHLH	LOC_Os04g23440.1	33.4958	7.93057	6.04411	37.1651	57.0385	35.7319	14.8325	10.5264	24.4169	78.5054	15.4721	5.13011	6.65457	49.0772	70.8741	27.497	9.56543	1.66532	64.9765	66.8242	cDNA|helix-loop-helix DNA-binding domain containing protein, expressed	K13422|1|6e-11|66.2|osa:4349484|transcription factor MYC2	GO:0043231//intracellular membrane-bounded organelle	-	-	gi|297722975|ref|NP_001173851.1|/3.58369e-128/Os04g0300600 [Oryza sativa Japonica Group]
bHLH	LOC_Os04g23550.1	16.5416	0.147644	0	0.139154	0	14.5398	0	0	0.519508	2.24577	4.81968	0.156285	0	0.282336	1.81426	3.31143	0	0	0	0.917129	cDNA|basic helix-loop-helix family protein, putative, expressed	K13422|1|2e-11|68.6|ppp:PHYPADRAFT_164647|transcription factor MYC2	-	-	-	gi|115457612|ref|NP_001052406.1|/9.20711e-111/Os04g0301500 [Oryza sativa Japonica Group]
bHLH	LOC_Os04g23550.2	1.80481	0	0	0.130805	0	1.87592	0	0	0	1.65867	0.137288	0	0	0.132698	0.155037	0.135337	0	0	0.122929	0.718417	cDNA|basic helix-loop-helix family protein, putative, expressed	-	-	-	-	gi|115457612|ref|NP_001052406.1|/3.34096e-106/Os04g0301500 [Oryza sativa Japonica Group]
bHLH	LOC_Os04g28280.1	0.490817	0	0	0	0	0	0.254124	0	0	0.266544	0	0	0	0	0.548111	1.19616	0	0	0.217298	0.253986	cDNA|BEE 3, putative, expressed	K12126|1|2e-12|71.2|aly:ARALYDRAFT_471048|phytochrome-interacting factor 3;K10863|3|1e-07|55.5|aly:ARALYDRAFT_486946|aprataxin [EC:3.-.-.-]	GO:0043231//intracellular membrane-bounded organelle	-	-	gi|222628662|gb|EEE60794.1|/5.51577e-90/hypothetical protein OsJ_14380 [Oryza sativa Japonica Group]
bHLH	LOC_Os04g31290.1	1.94642	0.138984	0	0.261984	0	1.47605	0.431902	0	0.122259	0.151003	0.137484	0	0.139946	0	0.155259	0.813183	0.268215	0	0	0.287778	cDNA|helix-loop-helix DNA-binding domain containing protein, expressed	K13422|1|6e-08|57.4|rcu:RCOM_0864470|transcription factor MYC2	GO:0043231//intracellular membrane-bounded organelle	GO:0001071//nucleic acid binding transcription factor activity;GO:0005515//protein binding	GO:0010039//response to iron ion;GO:0006826//iron ion transport;GO:0071241//cellular response to inorganic substance;GO:0006351//transcription, DNA-dependent;GO:0009723//response to ethylene stimulus	gi|116309287|emb|CAH66377.1|/1.85345e-56/OSIGBa0092E09.4 [Oryza sativa Indica Group]
bHLH	LOC_Os04g35010.1	43.8866	62.683	58.0306	101.756	83.7539	39.2223	45.5721	38.7626	128.499	73.3634	50.2479	82.5667	62.5618	88.231	61.6041	47.9804	62.435	40.3647	89.5506	62.9289	cDNA|helix-loop-helix DNA-binding domain containing protein, expressed	-	-	-	-	gi|115458420|ref|NP_001052810.1|/3.01025e-130/Os04g0429400 [Oryza sativa Japonica Group]
bHLH	LOC_Os04g41229.1	3.31606	58.5998	104.643	36.7866	15.2623	3.09729	80.6394	103.86	21.6352	4.41492	6.13526	71.9904	108.105	26.1744	15.2904	6.25663	53.758	117.56	24.9104	9.74233	cDNA|helix-loop-helix DNA-binding domain containing protein, expressed	K12126|1|1e-06|53.5|aly:ARALYDRAFT_471048|phytochrome-interacting factor 3	GO:0043231//intracellular membrane-bounded organelle	-	-	gi|115459116|ref|NP_001053158.1|/1.5694e-170/Os04g0489600 [Oryza sativa Japonica Group]
bHLH	LOC_Os04g41229.2	0	2.31164	4.69803	1.60537	0.556565	0.117466	3.52878	4.17063	1.07025	0.264374	0.361057	1.803	3.3077	0.581644	0.407737	0.593211	1.99574	5.387	0.754352	0.251918	cDNA|helix-loop-helix DNA-binding domain containing protein, expressed	K12126|1|6e-07|54.3|aly:ARALYDRAFT_471048|phytochrome-interacting factor 3	GO:0043231//intracellular membrane-bounded organelle	-	-	gi|115459116|ref|NP_001053158.1|/7.12579e-156/Os04g0489600 [Oryza sativa Japonica Group]
bHLH	LOC_Os04g47040.1	0	0	0	0	0	0	0	0	0.0863223	0	0	0	0	0	0	0	0	0	0	0	cDNA|anthocyanin regulatory Lc protein, putative, expressed	K13422|1|3e-23|108|ppp:PHYPADRAFT_164647|transcription factor MYC2	-	-	-	gi|297603150|ref|NP_001053530.2|/0/Os04g0557200 [Oryza sativa Japonica Group]
bHLH	LOC_Os04g47059.1	0	0	0	0	0	0	0	0	0	0	0	0	0.109238	0	0	0	0	0	0	0	cDNA|TRANSPARENT TESTA 8, putative, expressed	K13422|1|7e-21|64.7|mtr:MTR_8g067280|transcription factor MYC2	-	-	-	gi|297603151|ref|NP_001053531.2|/3.9337e-158/Os04g0557500 [Oryza sativa Japonica Group]
bHLH	LOC_Os04g50090.1	0.178479	0	0	0.16816	0	0.689045	0	0	0	0	0	0	0	0	0	0.173987	0	0	0	0	cDNA|helix-loop-helix DNA-binding protein, putative, expressed	-	-	-	-	gi|38346722|emb|CAE04872.2|/3.73266e-144/OSJNBa0086O06.20 [Oryza sativa Japonica Group]
bHLH	LOC_Os04g51070.1	0	0	0	0	0.0900541	0	0	0	0.259754	0.106942	0	0	0	0.094112	0.329866	0	0	0	0	0.203806	cDNA|helix-loop-helix DNA-binding domain containing protein, expressed	K13422|1|2e-11|69.3|mtr:MTR_8g067280|transcription factor MYC2	GO:0043231//intracellular membrane-bounded organelle	-	-	gi|115460298|ref|NP_001053749.1|/0/Os04g0599300 [Oryza sativa Japonica Group]
bHLH	LOC_Os04g52770.1	0	0.821127	1.46021	0.193478	0.563444	0.297294	1.16953	1.27945	0.541737	0.44607	0.203067	0.869184	1.44692	0.098139	0.687961	0.300272	1.18848	7.20494	0.727311	0.637581	cDNA|helix-loop-helix DNA-binding domain containing protein, expressed	K12126|1|9e-20|97.1|aly:ARALYDRAFT_471048|phytochrome-interacting factor 3;K13422|3|6e-08|57.8|gmx:100790854|transcription factor MYC2	GO:0043231//intracellular membrane-bounded organelle	GO:0003676//nucleic acid binding;GO:0005515//protein binding	GO:0009845//seed germination;GO:0009640//photomorphogenesis;GO:0010476//gibberellin mediated signaling pathway;GO:0006779//porphyrin-containing compound biosynthetic process;GO:0009630//gravitropism;GO:0006351//transcription, DNA-dependent;GO:0010017//red or far-red light signaling pathway	gi|90399331|emb|CAJ86131.1|/3.00871e-105/H0313F03.15 [Oryza sativa Indica Group]
bHLH	LOC_Os04g53990.1	10.1313	5.40812	4.69622	6.3946	6.2974	8.63913	4.48164	2.55356	8.56321	10.7902	10.2132	2.81028	3.8614	5.73502	7.79893	7.47914	3.51055	3.929	6.18375	8.7548	cDNA|ethylene-responsive protein related, putative, expressed	-	GO:0043231//intracellular membrane-bounded organelle	-	-	gi|115460766|ref|NP_001053983.1|/0/Os04g0631600 [Oryza sativa Japonica Group]
bHLH	LOC_Os04g54900.1	0	0	0.584145	0	0	0	0	0	0	0	0	0	0	0	0	0	0	0	0	0	cDNA|bHLH family protein, putative, expressed	-	GO:0043231//intracellular membrane-bounded organelle	-	-	gi|32490047|emb|CAE05966.1|/2.49905e-34/OSJNBa0063C18.7 [Oryza sativa Japonica Group]
bHLH	LOC_Os05g01256.1	0	0	0	0.110118	0	0	0	0	0	0	0	0	0	0	0	0	0	0	0	0	cDNA|helix-loop-helix DNA-binding domain containing protein, expressed	K12126|1|3e-13|75.1|ath:AT1G09530|phytochrome-interacting factor 3;K10863|3|3e-06|52.0|aly:ARALYDRAFT_486946|aprataxin [EC:3.-.-.-]	GO:0043231//intracellular membrane-bounded organelle	GO:0001071//nucleic acid binding transcription factor activity	GO:0009725//response to hormone stimulus	gi|115461581|ref|NP_001054390.1|/4.38632e-148/Os05g0103000 [Oryza sativa Japonica Group]
bHLH	LOC_Os05g01256.2	0	0	0	0	0	0	0	0	0	0.125358	0	0	0	0	0	0	0	0	0	0	cDNA|helix-loop-helix DNA-binding domain containing protein, expressed	K12126|1|3e-13|75.1|ath:AT1G09530|phytochrome-interacting factor 3;K10863|3|3e-06|52.0|aly:ARALYDRAFT_486946|aprataxin [EC:3.-.-.-]	GO:0043231//intracellular membrane-bounded organelle	GO:0001071//nucleic acid binding transcription factor activity	GO:0009725//response to hormone stimulus	gi|115461581|ref|NP_001054390.1|/4.44824e-148/Os05g0103000 [Oryza sativa Japonica Group]
bHLH	LOC_Os05g04740.1	0	0.108245	0	0.204041	0.0990344	0.313525	0	0.337325	0.190438	0.235212	0	0	0.108994	0.103497	0	0.105555	0.104447	0.233794	0.191755	0.672391	cDNA|helix-loop-helix DNA-binding domain containing protein, expressed	K12126|1|2e-24|112|aly:ARALYDRAFT_471048|phytochrome-interacting factor 3;K13422|3|1e-06|53.1|rcu:RCOM_0864470|transcription factor MYC2	-	-	-	gi|378924999|dbj|BAL63287.1|/7.50243e-133/basic helix-loop-helix protein APG [Oryza sativa Japonica Group]
bHLH	LOC_Os05g04740.2	0	0	0.209486	0.0971493	0	0	0	0	0	0	0.101964	0	0	0.0985555	0	0.100515	0	0	0.0912997	0.106715	cDNA|helix-loop-helix DNA-binding domain containing protein, expressed	K12126|1|9e-20|97.1|aly:ARALYDRAFT_471048|phytochrome-interacting factor 3	-	-	-	gi|378924999|dbj|BAL63287.1|/4.50441e-128/basic helix-loop-helix protein APG [Oryza sativa Japonica Group]
bHLH	LOC_Os05g06520.1	0	0.761957	0	0	0	0	0	0	0	0	0	0.806552	0.767233	0	0	0	0	0	1.3498	0	cDNA|helix-loop-helix DNA-binding domain containing protein, expressed	-	-	-	-	gi|125550918|gb|EAY96627.1|/1.54865e-12/hypothetical protein OsI_18540 [Oryza sativa Indica Group]
bHLH	LOC_Os05g07120.1	0	0	0	0	0	0	0	0	0	0.199908	0	0	0	0	0	0	0	0	0	0	cDNA|basic helix-loop-helix, putative, expressed	-	GO:0043231//intracellular membrane-bounded organelle	-	-	gi|115462279|ref|NP_001054739.1|/4.73447e-96/Os05g0163900 [Oryza sativa Japonica Group]
bHLH	LOC_Os05g11070.1	0	0	0	0	0.115134	0	0	0	0	0	0	0	0	0	0.140578	0	0.242853	0	0.334391	0.130283	cDNA|helix-loop-helix DNA-binding domain containing protein, expressed	K13422|1|1e-08|59.7|mtr:MTR_8g067280|transcription factor MYC2	GO:0043231//intracellular membrane-bounded organelle	-	-	gi|115462559|ref|NP_001054879.1|/4.29422e-134/Os05g0199800 [Oryza sativa Japonica Group]
bHLH	LOC_Os05g38140.1	66.2322	19.9559	26.8809	46.948	69.0686	28.6766	24.6775	24.5863	26.9441	107.4	44.8372	44.5402	22.8979	74.1038	80.876	36.3556	30.3017	14.7015	50.6982	70.469	cDNA|basic helix-loop-helix DND-binding domain containing protein, expressed	-	GO:0043231//intracellular membrane-bounded organelle	-	-	gi|125552572|gb|EAY98281.1|/6.25007e-93/hypothetical protein OsI_20189 [Oryza sativa Indica Group]
bHLH	LOC_Os05g42180.1	1.5997	4.19782	3.25006	1.31881	0.914438	2.31596	1.65651	1.86882	0.527525	0.651552	2.96609	2.32755	3.82432	1.91129	0.893217	1.9493	1.54307	1.94287	0.70823	1.24171	cDNA|ethylene-responsive protein related, putative, expressed	-	GO:0043231//intracellular membrane-bounded organelle	-	-	gi|115464737|ref|NP_001055968.1|/1.36309e-155/Os05g0501200 [Oryza sativa Japonica Group]
bHLH	LOC_Os05g46370.1	1.15762	0.810062	0.352783	0.109069	0	0.446915	2.99682	0.480841	0.203595	0	2.17502	0.367488	0.466097	0	0	1.57987	1.45162	0.37492	0.102501	0	cDNA|bHelix-loop-helix transcription factor, putative, expressed	-	-	-	-	gi|55908877|gb|AAV67820.1|/7.90668e-113/unknown protein [Oryza sativa Japonica Group]
bHLH	LOC_Os05g50900.1	2.4969	2.10195	8.81075	5.5718	3.8462	4.56614	2.44949	5.04924	6.81824	9.84861	3.63873	2.64215	6.08495	7.91343	4.69619	3.58702	2.91555	7.51927	6.86538	5.16833	cDNA|helix-loop-helix DNA-binding protein, putative, expressed	-	GO:0043231//intracellular membrane-bounded organelle	-	GO:0048523//negative regulation of cellular process;GO:0045595//regulation of cell differentiation;GO:0006355//regulation of transcription, DNA-dependent;GO:0009913//epidermal cell differentiation	gi|125553508|gb|EAY99217.1|/3.0947e-150/hypothetical protein OsI_21175 [Oryza sativa Indica Group]
bHLH	LOC_Os05g51820.1	0	0	0	0	0.259893	0	0	0	0	0	0	0	0	0	0	0	0	0	0	0	cDNA|helix-loop-helix DNA-binding protein, putative, expressed	K13422|1|2e-06|50.8|ppp:PHYPADRAFT_164647|transcription factor MYC2	GO:0043231//intracellular membrane-bounded organelle	-	GO:0009791//post-embryonic development	gi|57900676|gb|AAW57801.1|/9.14626e-85/hypothetical protein [Oryza sativa Japonica Group]
bHLH	LOC_Os06g06900.1	14.4557	2.36469	3.20391	3.21926	2.28368	4.0588	2.85774	4.63984	1.73345	11.1332	4.41846	3.1984	1.71966	3.7683	2.6416	2.94648	2.02821	5.81679	3.49087	2.04013	cDNA|helix-loop-helix DNA-binding domain containing protein, expressed	K12126|1|2e-21|102|ath:AT1G09530|phytochrome-interacting factor 3;K13422|3|3e-07|55.1|mtr:MTR_8g067280|transcription factor MYC2	-	-	-	gi|357118625|ref|XP_003561052.1|/2.85808e-79/PREDICTED: uncharacterized protein LOC100821164 [Brachypodium distachyon]
bHLH	LOC_Os06g08500.1	0	0	0	0.165875	0	0	0	0	0	0	0	0.186296	0	0.168276	0	0	0	0	0	0	cDNA|BHLH transcription factor, putative, expressed	K12126|1|4e-12|70.9|aly:ARALYDRAFT_471048|phytochrome-interacting factor 3;K10863|3|4e-06|50.8|ath:AT5G01310|aprataxin [EC:3.-.-.-]	-	-	-	gi|222635086|gb|EEE65218.1|/7.80474e-89/hypothetical protein OsJ_20364 [Oryza sativa Japonica Group]
bHLH	LOC_Os06g09370.2	0.0916378	0	0	0	0.0838127	0	0	0	0	0	0.090619	0	0	0	0	0	0	0.0989298	0.162282	0	cDNA|PTF1, putative, expressed	K12126|1|4e-17|88.6|aly:ARALYDRAFT_471048|phytochrome-interacting factor 3;K10863|3|3e-10|65.5|ath:AT5G01310|aprataxin [EC:3.-.-.-];K13422|5|1e-06|53.9|osa:4349484|transcription factor MYC2	GO:0043231//intracellular membrane-bounded organelle	-	-	gi|115466888|ref|NP_001057043.1|/0/Os06g0193400 [Oryza sativa Japonica Group]
bHLH	LOC_Os06g09370.3	0	0	0	0	0	0	0	0	0	0.318245	0.193169	0	0	0	0	0.190424	0.0942123	0	0.0864824	0.101084	cDNA|PTF1, putative, expressed	K12126|1|2e-17|89.7|aly:ARALYDRAFT_471048|phytochrome-interacting factor 3;K10863|3|3e-10|65.5|ath:AT5G01310|aprataxin [EC:3.-.-.-];K13422|5|9e-07|53.9|osa:4349484|transcription factor MYC2	GO:0043231//intracellular membrane-bounded organelle	-	-	gi|51090798|dbj|BAD35276.1|/0/putative bHLH transcription factor PTF1 [Oryza sativa Japonica Group]
bHLH	LOC_Os06g16400.1	0	0	0	0	0	0	0	0	0	0	0	0	0.081214	0	0	0	0.0778258	0	0	0.0835022	cDNA|helix-loop-helix DNA-binding domain containing protein, expressed	K12126|1|6e-11|68.2|aly:ARALYDRAFT_471048|phytochrome-interacting factor 3;K10863|3|2e-06|53.1|ath:AT5G01310|aprataxin [EC:3.-.-.-]	GO:0043231//intracellular membrane-bounded organelle	-	-	gi|222635385|gb|EEE65517.1|/0/hypothetical protein OsJ_20959 [Oryza sativa Japonica Group]
bHLH	LOC_Os06g16400.2	0	0	0	0	0	0	0.0833056	0	0	0	0	0	0	0	0	0	0	0	0	0.0832603	cDNA|helix-loop-helix DNA-binding domain containing protein, expressed	K12126|1|6e-11|68.2|aly:ARALYDRAFT_471048|phytochrome-interacting factor 3;K10863|3|2e-06|53.1|ath:AT5G01310|aprataxin [EC:3.-.-.-]	GO:0043231//intracellular membrane-bounded organelle	-	-	gi|222635385|gb|EEE65517.1|/0/hypothetical protein OsJ_20959 [Oryza sativa Japonica Group]
bHLH	LOC_Os06g30090.1	0	0.439094	0.223097	0.413845	0	0	0	0	0.386256	0	0	0	0	0	0	0.214092	0	0.474192	0	0.227296	cDNA|helix-loop-helix DNA-binding domain containing protein, expressed	K10863|1|5e-10|63.2|ath:AT5G01310|aprataxin [EC:3.-.-.-];K12126|2|2e-09|61.6|aly:ARALYDRAFT_471048|phytochrome-interacting factor 3	GO:0043231//intracellular membrane-bounded organelle	GO:0001071//nucleic acid binding transcription factor activity	GO:0006351//transcription, DNA-dependent;GO:0000904//cell morphogenesis involved in differentiation	gi|52077404|dbj|BAD46515.1|/3.73876e-117/bHLH protein-like [Oryza sativa Japonica Group]
bHLH	LOC_Os06g37410.1	0.228932	0.114428	0	1.07848	3.14075	0	4.1486	0.950921	2.61712	4.6	0	2.30138	0.921764	2.62583	5.11312	0.557926	1.98745	0.494299	3.24334	4.02788	cDNA|helix-loop-helix DNA-binding domain containing protein, expressed	K13422|1|5e-07|54.7|mtr:MTR_8g067280|transcription factor MYC2	-	-	-	gi|297724985|ref|NP_001174856.1|/0/Os06g0570950 [Oryza sativa Japonica Group]
bHLH	LOC_Os06g50900.1	2.1632	0	1.75796	9.57924	8.70533	3.23615	0	1.68475	12.2696	25.3746	2.46003	0	0.76211	10.4416	7.00557	2.95226	0.104331	1.28444	12.6417	8.50747	cDNA|expressed protein	-	GO:0043231//intracellular membrane-bounded organelle	-	-	gi|218198903|gb|EEC81330.1|/6.16475e-127/hypothetical protein OsI_24504 [Oryza sativa Indica Group]
bHLH	LOC_Os07g05010.1	0	0.346499	0.352102	0.489861	0.39627	0.167269	0.448654	0.179967	0.304803	0.282349	0.0856901	0.458472	0.261673	0.496952	0.870917	0.33789	0.250757	0.935489	0.30691	0.717457	cDNA|helix-loop-helix DNA-binding domain containing protein, expressed	K12126|1|5e-25|114|aly:ARALYDRAFT_471048|phytochrome-interacting factor 3;K13422|3|5e-06|51.6|rcu:RCOM_0864470|transcription factor MYC2	GO:0043231//intracellular membrane-bounded organelle	-	-	gi|23495742|dbj|BAC19953.1|/3.43501e-170/transcription factor BHLH9-like protein [Oryza sativa Japonica Group]
bHLH	LOC_Os07g05010.2	0.087276	5.23482	5.14215	2.54913	0.558764	0.252706	6.32629	4.25961	1.22797	0.473962	0.60414	7.85003	3.07479	1.75183	0.682246	0.425396	3.78837	5.55904	1.77741	0.632285	cDNA|helix-loop-helix DNA-binding domain containing protein, expressed	K12126|1|5e-25|114|aly:ARALYDRAFT_471048|phytochrome-interacting factor 3;K13422|3|5e-06|51.6|rcu:RCOM_0864470|transcription factor MYC2	GO:0043231//intracellular membrane-bounded organelle	-	-	gi|23495742|dbj|BAC19953.1|/3.40712e-170/transcription factor BHLH9-like protein [Oryza sativa Japonica Group]
bHLH	LOC_Os07g05010.3	0.124036	1.98391	2.89798	1.75297	0.226888	0.119714	1.15596	1.54563	0.981661	0.134718	1.22657	3.41253	0.998823	1.067	1.10811	0.967309	1.55537	3.48155	0.878621	0.385112	cDNA|helix-loop-helix DNA-binding domain containing protein, expressed	K12126|1|3e-25|114|aly:ARALYDRAFT_471048|phytochrome-interacting factor 3;K13422|3|3e-06|51.6|rcu:RCOM_0864470|transcription factor MYC2	GO:0043231//intracellular membrane-bounded organelle	-	-	gi|23495742|dbj|BAC19953.1|/2.2252e-170/transcription factor BHLH9-like protein [Oryza sativa Japonica Group]
bHLH	LOC_Os07g35870.1	0.784991	0.470838	0.637935	2.0709	1.43592	0.909172	1.13802	0.815158	1.24254	0.682077	0.931517	1.99358	1.42229	2.10087	0.350649	0.45914	0.908639	2.37288	0.973101	0.324971	cDNA|basic helix-loop-helix DND-binding domain containing protein, expressed	K13422|1|1e-08|59.7|mtr:MTR_5g030430|transcription factor MYC2	GO:0043231//intracellular membrane-bounded organelle	-	-	gi|218199794|gb|EEC82221.1|/1.26759e-114/hypothetical protein OsI_26369 [Oryza sativa Indica Group]
bHLH	LOC_Os07g35870.2	0.6417	4.13402	2.75229	0.738955	0.717327	0.412896	6.49722	3.62796	0.501594	0.851846	1.05761	5.73403	2.87079	0.681501	0.955474	0.695054	4.12654	6.31184	0.0631328	0.36896	cDNA|basic helix-loop-helix DND-binding domain containing protein, expressed	K13422|1|2e-08|59.7|mtr:MTR_5g030430|transcription factor MYC2	GO:0043231//intracellular membrane-bounded organelle	-	-	gi|218199794|gb|EEC82221.1|/2.8293e-105/hypothetical protein OsI_26369 [Oryza sativa Indica Group]
bHLH	LOC_Os07g36460.1	0	0.208252	0	0.392554	0	0.201064	0	0	0.183192	0.226262	0.206005	0.22044	0	0	0	0	0	0.224898	0.184459	0	cDNA|helix-loop-helix DNA-binding domain containing protein, expressed	K13422|1|8e-09|59.3|rcu:RCOM_0864470|transcription factor MYC2	-	-	GO:0007275//multicellular organismal development	gi|61742903|gb|AAX55226.1|/1.44581e-98/undeveloped tapetum 1 [Oryza sativa Japonica Group]
bHLH	LOC_Os07g43530.1	0	0	0	0	0	0	0.161271	0	0	0	0	0	0.156766	0	0	0	0	0	0.137901	0	cDNA|helix-loop-helix DNA-binding domain containing protein, expressed	-	GO:0043231//intracellular membrane-bounded organelle	-	-	gi|115473503|ref|NP_001060350.1|/1.26906e-146/Os07g0628500 [Oryza sativa Japonica Group]
bHLH	LOC_Os07g43530.2	0	0	0.149012	0	0	0	0	0	0	0	0	0	0	0	0	0	0	0	0	0	cDNA|helix-loop-helix DNA-binding domain containing protein, expressed	-	GO:0043231//intracellular membrane-bounded organelle	-	-	gi|115473503|ref|NP_001060350.1|/1.37308e-146/Os07g0628500 [Oryza sativa Japonica Group]
bHLH	LOC_Os08g04390.2	238.969	170.701	169.102	237.862	196.413	237.154	167.299	209.314	231.575	214.266	295.277	158.632	150.128	210.538	176.654	279.575	140.76	124.773	199.788	204.647	cDNA|basic helix-loop-helix DND-binding domain containing protein, expressed	K13422|1|3e-06|51.6|pop:POPTR_676550|transcription factor MYC2	GO:0043231//intracellular membrane-bounded organelle	-	-	gi|115474727|ref|NP_001060960.1|/1.76081e-135/Os08g0138500 [Oryza sativa Japonica Group]
bHLH	LOC_Os08g08160.1	2.50211	4.80245	2.9484	3.01753	3.56998	1.54556	2.79824	4.15722	1.49619	2.06537	3.06812	2.54176	2.31711	1.62627	3.24125	3.80504	3.7651	2.91731	1.94964	2.07165	cDNA|expressed protein	-	-	-	-	gi|297726099|ref|NP_001175413.1|/0/Os08g0179400 [Oryza sativa Japonica Group]
bHLH	LOC_Os08g33590.1	1.17638	3.39729	1.59334	2.83249	0.836831	2.39694	1.75956	3.12183	1.83907	0.283931	2.19734	1.38313	1.57884	1.49921	2.62739	1.78386	2.77378	5.22106	2.19899	1.35277	cDNA|basic helix-loop-helix, putative, expressed	-	-	-	-	gi|115476548|ref|NP_001061870.1|/5.21296e-97/Os08g0432800 [Oryza sativa Japonica Group]
bHLH	LOC_Os08g36740.1	1.0492	1.57327	0.266452	0.247134	0	0.759484	0	0	0	0	1.03753	0.277558	0	0	0.292917	0.255697	0.253013	0.283171	0.232254	0.271467	cDNA|bHelix-loop-helix transcription factor, putative, expressed	K10863|1|5e-09|59.7|ath:AT5G01310|aprataxin [EC:3.-.-.-]	-	-	GO:0048467//gynoecium development;GO:0048449//floral organ formation	gi|42408644|dbj|BAD09865.1|/2.26897e-111/bHLH protein family-like [Oryza sativa Japonica Group]
bHLH	LOC_Os08g37730.1	0	0	0	0.11583	0.112439	0	0	0	0.216215	0	0	0	0	0.117506	0	0	0	0.26544	0.108855	0.127234	cDNA|helix-loop-helix DNA-binding protein, putative, expressed	-	GO:0043231//intracellular membrane-bounded organelle	-	-	gi|115476962|ref|NP_001062077.1|/5.61516e-129/Os08g0483900 [Oryza sativa Japonica Group]
bHLH	LOC_Os08g38080.1	0	0	0	0.806014	0.625939	0	0	0.17767	0.752281	0.18583	0	0	0.344444	0.654145	0.5732	0	0.330075	0.18471	0.454489	0	cDNA|helix-loop-helix DNA-binding domain containing protein, expressed	K12126|1|7e-11|66.6|aly:ARALYDRAFT_471048|phytochrome-interacting factor 3	GO:0043231//intracellular membrane-bounded organelle	-	-	gi|115477012|ref|NP_001062102.1|/2.91549e-171/Os08g0487700 [Oryza sativa Japonica Group]
bHLH	LOC_Os08g38210.1	13.1756	0.93413	0.949235	1.76083	4.18777	10.7325	2.51583	0.776281	1.72562	34.3042	12.7519	0.988802	1.12872	2.41153	3.75667	12.5707	2.34353	0.20176	2.39947	4.15853	cDNA|transcription factor BIM2, putative, expressed	-	GO:0043231//intracellular membrane-bounded organelle	-	-	gi|115477026|ref|NP_001062109.1|/0/Os08g0490000 [Oryza sativa Japonica Group]
bHLH	LOC_Os08g38210.2	0.296588	0.0988296	0	0.0931467	0.180841	0.286255	0.30712	0	0.086937	0.644261	0.29329	0	0.199028	0.472475	0	0.481871	0	0	0.0875381	0.204636	cDNA|transcription factor BIM2, putative, expressed	-	GO:0043231//intracellular membrane-bounded organelle	-	-	gi|222640773|gb|EEE68905.1|/0/hypothetical protein OsJ_27750 [Oryza sativa Japonica Group]
bHLH	LOC_Os08g38210.4	0.485303	0	0	0	0.221931	0.702593	0	0.251976	0.213381	3.29436	0.119977	0	0	0	0	0.118272	0	0	0	0.251132	cDNA|transcription factor BIM2, putative, expressed	-	GO:0043231//intracellular membrane-bounded organelle	-	-	gi|222640773|gb|EEE68905.1|/0/hypothetical protein OsJ_27750 [Oryza sativa Japonica Group]
bHLH	LOC_Os08g38210.5	0.142391	0	0	0	0	0.13743	0	0	0	0.309308	0	0	0	0	0	0	0	0	0	0	cDNA|transcription factor BIM2, putative, expressed	K12126|1|9e-06|50.1|aly:ARALYDRAFT_471048|phytochrome-interacting factor 3	GO:0043231//intracellular membrane-bounded organelle	-	-	gi|222640773|gb|EEE68905.1|/1.41672e-178/hypothetical protein OsJ_27750 [Oryza sativa Japonica Group]
bHLH	LOC_Os08g39630.1	73.5108	247.886	249.168	205.815	141.559	74.1159	221.879	234.194	164.296	112.556	215.574	293.635	226.939	162.119	156.44	173.41	211.718	190.594	138.697	119.058	cDNA|helix-loop-helix DNA-binding domain containing protein, expressed	-	-	-	-	gi|115477188|ref|NP_001062190.1|/3.04585e-133/Os08g0506700 [Oryza sativa Japonica Group]
bHLH	LOC_Os08g41320.1	4.94783	23.4406	5.02617	4.2564	3.44318	2.49154	14.1454	6.25492	4.82392	1.28508	3.4037	7.96732	8.55335	3.08429	2.88281	3.98446	18.3644	10.6831	5.143	2.33774	cDNA|BHLH transcription factor, putative, expressed	K12126|1|7e-12|70.9|aly:ARALYDRAFT_471048|phytochrome-interacting factor 3;K10863|3|7e-06|50.8|ath:AT5G01310|aprataxin [EC:3.-.-.-]	GO:0043231//intracellular membrane-bounded organelle	-	-	gi|115477387|ref|NP_001062289.1|/4.548e-162/Os08g0524800 [Oryza sativa Japonica Group]
bHLH	LOC_Os08g42470.1	0	0	0.289079	0.268121	0	0	0	0.591019	0	0	0	0	0.429673	0	0	0	0.274498	0.768046	0.377965	0	cDNA|BEE 1, putative, expressed	K12126|1|3e-06|51.6|aly:ARALYDRAFT_471048|phytochrome-interacting factor 3	GO:0043231//intracellular membrane-bounded organelle	-	-	gi|125562347|gb|EAZ07795.1|/7.15143e-130/hypothetical protein OsI_30053 [Oryza sativa Indica Group]
bHLH	LOC_Os09g24490.1	1.22318	2.93466	1.24255	1.84394	0.447493	0.472228	4.05319	0.508076	1.82858	1.06282	3.99163	3.49472	0.369373	1.6368	1.50256	7.03513	2.94969	1.32052	1.19138	0.506374	cDNA|basic helix-loop-helix family protein, putative, expressed	-	-	-	-	gi|50252324|dbj|BAD28357.1|/3.70055e-88/DNA binding protein-like [Oryza sativa Japonica Group]
bHLH	LOC_Os09g25040.1	2.55182	5.10194	4.53639	4.40786	2.52841	1.53933	5.7253	2.42906	4.5815	2.42514	3.68003	4.72548	2.78269	4.16677	4.63076	3.00584	5.3332	2.52531	4.0483	2.20084	cDNA|joka8, putative, expressed	K12126|1|5e-06|51.2|aly:ARALYDRAFT_471048|phytochrome-interacting factor 3	-	-	-	gi|297726953|ref|NP_001175840.1|/4.36281e-104/Os09g0417400 [Oryza sativa Japonica Group]
bHLH	LOC_Os09g28210.1	107.161	7.36679	7.01804	7.08783	0.561664	81.4975	0.79489	1.75368	1.48507	4.33545	117.053	0.162457	1.2363	3.52184	5.31485	55.6741	0.888542	1.65743	1.63128	5.24343	cDNA|bHelix-loop-helix transcription factor, putative, expressed	K10863|1|4e-08|57.8|ath:AT5G01310|aprataxin [EC:3.-.-.-]	GO:0043231//intracellular membrane-bounded organelle	GO:0001071//nucleic acid binding transcription factor activity	GO:0048467//gynoecium development;GO:0048449//floral organ formation;GO:0006351//transcription, DNA-dependent	gi|115479527|ref|NP_001063357.1|/9.16996e-84/Os09g0455300 [Oryza sativa Japonica Group]
bHLH	LOC_Os09g29360.1	0.531775	0	0.270097	0.250515	0	0	0.55066	0.138053	0.116907	0.144393	0.525863	0.984744	0.267639	0	0	0.129598	0.128237	0	0	0	cDNA|helix-loop-helix DNA-binding protein, putative, expressed	-	GO:0043231//intracellular membrane-bounded organelle	-	-	gi|297727031|ref|NP_001175879.1|/1.80528e-110/Os09g0468700 [Oryza sativa Japonica Group]
bHLH	LOC_Os09g29830.2	0	0	0	0	0	0	0	0	0	0	0	0	0	0	0.101331	0	0	0	0	0	cDNA|helix-loop-helix DNA-binding domain containing protein, expressed	K12126|1|3e-15|82.4|aly:ARALYDRAFT_471048|phytochrome-interacting factor 3;K10863|3|1e-06|53.5|aly:ARALYDRAFT_486946|aprataxin [EC:3.-.-.-]	GO:0043231//intracellular membrane-bounded organelle	-	-	gi|222641764|gb|EEE69896.1|/0/hypothetical protein OsJ_29731 [Oryza sativa Japonica Group]
bHLH	LOC_Os09g29930.1	3.5126	1.08687	1.69915	3.38831	4.20704	2.82519	1.38565	2.86596	2.20634	48.7789	2.15029	1.50448	1.43113	2.71791	3.08206	2.28279	1.85546	1.35432	2.96213	2.7698	cDNA|transcription factor BIM2, putative, expressed	K13422|1|6e-06|51.6|rcu:RCOM_0864470|transcription factor MYC2;K12126|2|7e-06|51.2|aly:ARALYDRAFT_471048|phytochrome-interacting factor 3	GO:0043231//intracellular membrane-bounded organelle	-	-	gi|115479731|ref|NP_001063459.1|/0/Os09g0475400 [Oryza sativa Japonica Group]
bHLH	LOC_Os09g29930.3	0	0	0	0	0	0	0	0	0	1.6997	0	0	0	0.299158	0	0.305107	0	0	0	0	cDNA|transcription factor BIM2, putative, expressed	K12126|1|1e-06|51.2|aly:ARALYDRAFT_471048|phytochrome-interacting factor 3	GO:0043231//intracellular membrane-bounded organelle	-	-	gi|115479731|ref|NP_001063459.1|/2.47386e-72/Os09g0475400 [Oryza sativa Japonica Group]
bHLH	LOC_Os09g31300.1	0.644198	3.12792	5.32866	2.51452	1.59923	0.977044	2.38241	2.96251	1.53762	0.899586	0.728041	1.46073	4.72437	2.1111	1.95264	0.717695	3.19572	3.37795	2.93352	0.476224	cDNA|helix-loop-helix DNA-binding domain containing protein, expressed	-	-	-	-	gi|115479871|ref|NP_001063529.1|/8.18684e-142/Os09g0487900 [Oryza sativa Japonica Group]
bHLH	LOC_Os09g31300.2	0	0	0	0	0	0	0	0	0	0	0	0	0.0928986	0	0	0	0	0	0	0	cDNA|helix-loop-helix DNA-binding domain containing protein, expressed	-	-	-	-	gi|115479871|ref|NP_001063529.1|/2.90162e-139/Os09g0487900 [Oryza sativa Japonica Group]
bHLH	LOC_Os09g32510.2	0	0.334806	0.34022	0.841477	0.714743	0.10775	0.346811	0.347788	0.294517	1.21254	1.10398	0.472535	0.112375	0.960364	0.374012	1.41478	0.538433	0	0.889661	0.346623	cDNA|BHLH transcription factor, putative, expressed	K12126|1|4e-12|71.6|aly:ARALYDRAFT_471048|phytochrome-interacting factor 3	-	-	-	gi|125564259|gb|EAZ09639.1|/7.60546e-157/hypothetical protein OsI_31923 [Oryza sativa Indica Group]
bHLH	LOC_Os09g32510.3	0	0	0	0	0	0	0.129432	0	0	0.271515	0.123603	0	0.125816	0	0	0.36554	0	0	0.110675	0	cDNA|BHLH transcription factor, putative, expressed	K12126|1|3e-12|71.6|aly:ARALYDRAFT_471048|phytochrome-interacting factor 3	-	-	-	gi|125564259|gb|EAZ09639.1|/6.50087e-160/hypothetical protein OsI_31923 [Oryza sativa Indica Group]
bHLH	LOC_Os09g32510.5	0	0.349249	0	0	0	0	0	0	0.40963	0.126485	0.345482	0.49292	0.117223	0.222621	0	0.113524	0.112332	0	0	0.120525	cDNA|BHLH transcription factor, putative, expressed	K12126|1|4e-12|71.6|aly:ARALYDRAFT_471048|phytochrome-interacting factor 3	GO:0043231//intracellular membrane-bounded organelle	-	-	gi|125564259|gb|EAZ09639.1|/4.09169e-163/hypothetical protein OsI_31923 [Oryza sativa Indica Group]
bHLH	LOC_Os09g34330.1	0.681978	0.22725	0	0.428366	2.49497	0	0.235399	1.18031	0.999521	7.65402	0.224799	0.721652	0.457648	23.032	13.2008	0.664813	0.657833	0.490831	18.1158	17.4101	cDNA|helix-loop-helix DNA-binding domain containing protein, expressed	K13422|1|1e-08|58.5|sbi:SORBI_01g028230|transcription factor MYC2	-	-	-	gi|115480199|ref|NP_001063693.1|/3.69645e-66/Os09g0519100 [Oryza sativa Japonica Group]
bHLH	LOC_Os10g23050.1	0.681978	8.31736	7.62053	6.03996	0.748491	0.131644	4.6609	10.9061	2.99856	0.888854	13.6228	2.16496	8.64954	3.51999	2.28476	8.24368	3.5523	7.36246	6.03859	1.27046	cDNA|helix-loop-helix DNA-binding protein, putative, expressed	-	GO:0043231//intracellular membrane-bounded organelle	-	-	gi|115481760|ref|NP_001064473.1|/3.77227e-113/Os10g0376900 [Oryza sativa Japonica Group]
bHLH	LOC_Os10g26410.1	0.727954	0.727712	0.739479	0	0	0	0.753806	0	0	0	0	0	0	0	0	0	0	0	0	0	cDNA|bHLH family protein, putative, expressed	-	GO:0043231//intracellular membrane-bounded organelle	-	-	gi|21671920|gb|AAM74282.1|AC083943_22/1.62662e-41/Hypothetical protein similar to putative DNA binding proteins [Oryza sativa Japonica Group]
bHLH	LOC_Os10g39750.1	0.131327	0	0.133406	0.123734	0	0	0	0	0.115485	0.142637	0.129867	0.138967	0.132192	0	0	0	0	0.141777	0	0	cDNA|inducer of CBF expression 2, putative, expressed	K13422|1|5e-07|54.3|gmx:100790854|transcription factor MYC2	GO:0043231//intracellular membrane-bounded organelle	-	-	gi|218184957|gb|EEC67384.1|/3.9239e-137/hypothetical protein OsI_34524 [Oryza sativa Indica Group]
bHLH	LOC_Os10g40740.1	237.589	23.36	29.9523	54.4277	66.6855	238.895	34.8945	29.473	36.1592	29.8463	280.965	29.0783	15.1428	46.8757	69.2147	303.663	49.9179	12.8843	29.3049	51.6905	cDNA|helix-loop-helix DNA-binding domain containing protein, expressed	K12126|1|6e-17|87.8|aly:ARALYDRAFT_471048|phytochrome-interacting factor 3;K13422|3|7e-07|54.3|mtr:MTR_8g067280|transcription factor MYC2	-	-	-	gi|218184992|gb|EEC67419.1|/2.60753e-179/hypothetical protein OsI_34609 [Oryza sativa Indica Group]
bHLH	LOC_Os10g42430.1	453.773	218.692	238.586	164.31	133.261	417.061	190.853	261.638	145.503	572.59	313.616	157.006	251.421	125.89	147.711	286.332	203.965	141.886	159.647	166.151	cDNA|transcription factor MYC7E, putative, expressed	K13422|1|0.0|932|osa:4349484|transcription factor MYC2	GO:0043231//intracellular membrane-bounded organelle	-	-	gi|222613322|gb|EEE51454.1|/0/hypothetical protein OsJ_32566 [Oryza sativa Japonica Group]
bHLH	LOC_Os11g06010.1	5.38851	10.935	7.0065	7.86931	5.51979	3.22449	9.2626	6.0992	6.63392	5.96964	2.55773	10.2066	7.43091	6.02604	4.75384	2.20621	8.10847	9.07499	6.10723	5.52108	cDNA|helix-loop-helix DNA-binding protein, putative, expressed	-	GO:0043231//intracellular membrane-bounded organelle	-	-	gi|108864018|gb|ABA91568.2|/0/expressed protein [Oryza sativa Japonica Group]
bHLH	LOC_Os11g25560.1	0.870415	0.0870126	0.0884196	0.492055	0.796089	0.588064	0	0.0903865	0.535794	0.378151	6.71376	0	0.438075	1.66392	0.486009	6.3638	0	0.0939678	1.31021	0.450418	cDNA|BHLH transcription factor, putative, expressed	K12126|1|1e-06|53.9|aly:ARALYDRAFT_471048|phytochrome-interacting factor 3	-	-	-	gi|108864345|gb|ABA93365.2|/0/expressed protein [Oryza sativa Japonica Group]
bHLH	LOC_Os11g32100.1	0.197725	0	0.200855	0	0	0.286255	0.409494	0.718632	0	0	0.0977634	0.104614	0	0.18899	0.110403	0	0.667537	0	0.0875381	0	cDNA|inducer of CBF expression 1, putative, expressed	K13422|1|7e-13|74.3|ppp:PHYPADRAFT_164647|transcription factor MYC2	GO:0043231//intracellular membrane-bounded organelle	-	-	gi|297611917|ref|NP_001067987.2|/2.57562e-166/Os11g0523700 [Oryza sativa Japonica Group]
bHLH	LOC_Os11g38870.1	0	0.185843	1.13309	0.175157	0.17003	0	1.05879	1.83397	0	0.201916	0.183838	0.88524	0.842085	0.355384	0.103803	0	1.07594	2.20768	0.576136	0.288604	cDNA|helix-loop-helix DNA-binding domain containing protein, expressed	-	GO:0043231//intracellular membrane-bounded organelle	-	-	gi|115486169|ref|NP_001068228.1|/6.42232e-131/Os11g0601700 [Oryza sativa Japonica Group]
bHLH	LOC_Os11g38870.2	0	0	0.506259	0.117389	0	0	0.129017	0.12938	0	0.405967	0.246414	0.26368	0.125413	0.119088	0	0	0	0.134506	0.11032	0	cDNA|helix-loop-helix DNA-binding domain containing protein, expressed	-	GO:0043231//intracellular membrane-bounded organelle	-	-	gi|115486169|ref|NP_001068228.1|/1.22585e-128/Os11g0601700 [Oryza sativa Japonica Group]
bHLH	LOC_Os11g39000.1	0	0.667694	1.01774	0	0	0	0	0	0	0	0	0	0.672318	0	0.372941	0	0	0.721066	0	0	cDNA|helix-loop-helix DNA-binding domain containing protein, expressed	-	-	-	-	gi|115486185|ref|NP_001068236.1|/1.57572e-30/Os11g0603000 [Oryza sativa Japonica Group]
bHLH	LOC_Os11g39000.2	0	0.702709	2.85629	1.65575	0	0	0.363953	0.364978	0.618149	0	0	0.371918	1.41515	1.34378	0.392499	0	0	0.37944	0.933634	0	cDNA|helix-loop-helix DNA-binding domain containing protein, expressed	-	-	-	-	gi|115486185|ref|NP_001068236.1|/1.30769e-28/Os11g0603000 [Oryza sativa Japonica Group]
bHLH	LOC_Os12g31430.1	0	0	0.217207	0	0	0	0	0.222039	0	0	0	0	0	0	0	0	0	0	0.189329	0	cDNA|helix-loop-helix DNA-binding domain containing protein, expressed	-	GO:0043231//intracellular membrane-bounded organelle	-	GO:0006351//transcription, DNA-dependent	gi|77555802|gb|ABA98598.1|/7.093e-103/Helix-loop-helix DNA-binding domain containing protein [Oryza sativa Japonica Group]
bHLH	LOC_Os12g32400.1	0.325567	0	0	0	0	0	0	0	0	0	0	0	0	0	0	0	0	0	0	0	cDNA|helix-loop-helix DNA-binding domain containing protein, expressed	K12126|1|3e-11|66.2|aly:ARALYDRAFT_471048|phytochrome-interacting factor 3;K10863|3|2e-10|63.9|aly:ARALYDRAFT_486946|aprataxin [EC:3.-.-.-]	GO:0043231//intracellular membrane-bounded organelle	-	-	gi|77556222|gb|ABA99018.1|/1.48637e-103/Helix-loop-helix DNA-binding domain containing protein [Oryza sativa Japonica Group]
bHLH	LOC_Os12g39850.1	0	0.212349	0	0	0	0	0	0	0	0	0	0	0	0	0	0	0	0.229322	0	0	cDNA|helix-loop-helix DNA-binding domain containing protein, expressed	K10863|1|7e-13|72.8|aly:ARALYDRAFT_486946|aprataxin [EC:3.-.-.-];K12126|2|2e-12|71.2|aly:ARALYDRAFT_471048|phytochrome-interacting factor 3	GO:0043231//intracellular membrane-bounded organelle	-	-	gi|77556960|gb|ABA99756.1|/1.52967e-137/Helix-loop-helix DNA-binding domain containing protein [Oryza sativa Japonica Group]
bHLH	LOC_Os12g40590.1	0.353174	0.235371	0	0	0	0	0.243811	0	0	0	0	0.249147	0	0	0	0.344285	0	0	0	0	cDNA|helix-loop-helix DNA-binding domain containing protein, expressed	K12126|1|3e-11|68.6|aly:ARALYDRAFT_471048|phytochrome-interacting factor 3	-	GO:0005515//protein binding	-	gi|77556450|gb|ABA99246.1|/1.27599e-115/Helix-loop-helix DNA-binding domain containing protein, expressed [Oryza sativa Japonica Group]
bHLH	LOC_Os12g40630.1	0	0	0	0	0	0	0	0	0	0	0	0	0	0	0	0	0	0	0.229467	0	cDNA|helix-loop-helix DNA-binding domain containing protein, expressed	K12126|1|5e-06|49.7|aly:ARALYDRAFT_471048|phytochrome-interacting factor 3	GO:0043231//intracellular membrane-bounded organelle	GO:0003676//nucleic acid binding;GO:0001071//nucleic acid binding transcription factor activity;GO:0005515//protein binding	GO:0009845//seed germination;GO:0009640//photomorphogenesis;GO:0010476//gibberellin mediated signaling pathway;GO:0006779//porphyrin-containing compound biosynthetic process;GO:0009630//gravitropism;GO:0006351//transcription, DNA-dependent;GO:0010017//red or far-red light signaling pathway	gi|77556454|gb|ABA99250.1|/5.74729e-94/Helix-loop-helix DNA-binding domain containing protein [Oryza sativa Japonica Group]
bHLH	LOC_Os12g40730.1	0	0.237966	0	0	0	0	0	0	0	0	0	0.125947	0	0	0	0	0	0	0	0	cDNA|helix-loop-helix DNA-binding domain containing protein, expressed	K12126|1|2e-09|62.4|ath:AT1G09530|phytochrome-interacting factor 3	GO:0043231//intracellular membrane-bounded organelle	-	-	gi|77556979|gb|ABA99775.1|/1.22395e-94/Helix-loop-helix DNA-binding domain containing protein [Oryza sativa Japonica Group]
bHLH	LOC_Os12g41650.3	0.27045	0.0901202	0.0915774	0.339752	0.0824521	0.0870095	0.0933517	0.187229	0	0.195828	0	0	0	0.0861675	0.201347	0	0	0.0973238	0.159647	0	cDNA|helix-loop-helix DNA-binding domain containing protein, expressed	K12126|1|1e-21|103|aly:ARALYDRAFT_471048|phytochrome-interacting factor 3	-	-	-	gi|115489518|ref|NP_001067246.1|/0/Os12g0610200 [Oryza sativa Japonica Group]
bHLH	LOC_Os12g41650.4	0.0819408	0.163827	0.332953	0.46322	0.0749438	0.237259	0	0.255269	0.0720566	0.266993	0.0810299	0.173415	0.494885	0.626567	0.457529	0.239635	0	0.0884612	0.0725548	0.339219	cDNA|helix-loop-helix DNA-binding domain containing protein, expressed	K12126|1|7e-14|77.8|aly:ARALYDRAFT_471048|phytochrome-interacting factor 3	-	-	-	gi|115489518|ref|NP_001067246.1|/1.10517e-150/Os12g0610200 [Oryza sativa Japonica Group]
bHLH	LOC_Os12g43620.1	0	0.191051	0	0	0	0	0	0	0	0	0	0	0	0	0	0	0	0	0	0	cDNA|helix-loop-helix DNA-binding domain containing protein, expressed	K13422|1|2e-15|81.6|osa:4349484|transcription factor MYC2	-	-	-	gi|125580175|gb|EAZ21321.1|/5.99069e-133/hypothetical protein OsJ_36975 [Oryza sativa Japonica Group]
bZIP	LOC_Os01g07880.1	12.3897	4.38657	8.65279	21.158	21.9553	11.2107	5.613	7.77312	18.3856	28.3153	3.57349	6.55524	7.53478	27.1388	22.1952	6.29056	10.7062	9.19574	14.8559	17.6313	cDNA|transcription factor HY5, putative, expressed	K14432|1|1e-06|51.6|zma:100191233|ABA responsive element binding factor	GO:0043231//intracellular membrane-bounded organelle	GO:0005488//binding	GO:0009987//cellular process	gi|115434804|ref|NP_001042160.1|/1.02214e-50/Os01g0174000 [Oryza sativa Japonica Group]
bZIP	LOC_Os01g11350.1	4.58714	1.44119	0.931953	0.370451	0.11987	2.27691	0.135716	0.408293	0.115252	0.427046	1.55525	0.416057	1.18732	0.250542	0	1.66091	0.505684	0.424471	0.232097	0	cDNA|bZIP transcription factor domain containing protein, expressed	-	GO:0043231//intracellular membrane-bounded organelle	GO:0003676//nucleic acid binding	-	gi|115435234|ref|NP_001042375.1|/3.13211e-118/Os01g0211800 [Oryza sativa Japonica Group]
bZIP	LOC_Os01g17260.1	0.190273	0.665733	0.676499	0.896361	0.435063	0.45911	1.37921	1.48189	0.669283	0.826639	0.188158	1.10738	0.86187	0.363734	0.531209	1.29839	1.00945	0.924362	0.505433	0.492308	cDNA|transcription factor, putative, expressed	K14431|1|7e-141|499|osa:4326907|transcription factor TGA	GO:0043231//intracellular membrane-bounded organelle	GO:0003677//DNA binding;GO:0001071//nucleic acid binding transcription factor activity;GO:0005515//protein binding	GO:0006351//transcription, DNA-dependent	gi|115435986|ref|NP_001042751.1|/7.39939e-140/Os01g0279900 [Oryza sativa Japonica Group]
bZIP	LOC_Os01g17260.2	0	0	0	0.0950812	0	0	0	0	0.0887426	0.109607	0	0	0.101581	0.192915	0.112696	0	0	0	0.0893561	0	cDNA|transcription factor, putative, expressed	K14431|1|6e-141|499|osa:4326907|transcription factor TGA	GO:0043231//intracellular membrane-bounded organelle	GO:0003677//DNA binding;GO:0001071//nucleic acid binding transcription factor activity;GO:0005515//protein binding	GO:0006351//transcription, DNA-dependent	gi|115435986|ref|NP_001042751.1|/6.8747e-140/Os01g0279900 [Oryza sativa Japonica Group]
bZIP	LOC_Os01g36220.1	6.59079	78.1589	69.0518	75.1257	71.6267	3.24295	54.3312	37.3069	92.3913	52.7757	28.4982	66.4601	83.6432	83.7479	75.4775	23.8099	73.6716	71.4315	116.831	90.5474	cDNA|bZIP transcription factor domain containing protein, expressed	-	-	-	-	gi|115437348|ref|NP_001043273.1|/1.46645e-38/Os01g0542700 [Oryza sativa Japonica Group]
bZIP	LOC_Os01g46970.1	0	0.239727	0.243604	0.338914	0.109665	0.694358	0.248324	0	0.10544	0.65115	0	0.126879	0.120694	0.114606	0.1339	0	0.346976	0.25889	0.424676	0.496377	cDNA|transcription factor, putative, expressed	K09060|1|7e-101|366|osa:4339653|plant G-box-binding factor	-	GO:0005488//binding	-	gi|115438973|ref|NP_001043766.1|/0/Os01g0658900 [Oryza sativa Japonica Group]
bZIP	LOC_Os01g55150.1	0	0.340876	0.173194	0.321275	0.155936	0.164555	0	0.177046	0.599713	0.185178	0.337198	0	0.343236	0.325925	0	0.664813	0.164458	0.552184	0.150965	0	cDNA|bZIP transcription factor domain containing protein, expressed	-	-	GO:0005488//binding	-	gi|115440013|ref|NP_001044286.1|/1.09241e-117/Os01g0756200 [Oryza sativa Japonica Group]
bZIP	LOC_Os01g58760.1	9.00608	1.88437	0.638279	4.93336	1.34091	6.67085	1.51817	0	2.02597	0.227481	8.28461	2.88116	0.421647	4.4042	4.44395	6.12516	1.61623	1.35666	2.78179	0.433528	cDNA|bZIP transcription factor domain containing protein, expressed	-	-	GO:0005488//binding	-	gi|125572342|gb|EAZ13857.1|/1.25894e-78/hypothetical protein OsJ_03780 [Oryza sativa Japonica Group]
bZIP	LOC_Os01g59350.1	0.622391	1.24437	0.451603	0.418862	0.487923	0.171631	1.47313	0.738639	0.156375	0.0965704	0.263773	2.06988	0.447494	0.424925	0.893626	0	1.20071	1.24785	0.708554	0.460103	cDNA|transcription factor, putative, expressed	K14431|1|8e-180|629|bdi:100820986|transcription factor TGA	GO:0043231//intracellular membrane-bounded organelle	GO:0003677//DNA binding;GO:0001071//nucleic acid binding transcription factor activity;GO:0005515//protein binding	GO:0006351//transcription, DNA-dependent	gi|218189246|gb|EEC71673.1|/0/hypothetical protein OsI_04142 [Oryza sativa Indica Group]
bZIP	LOC_Os01g59350.2	0	4.67154	2.99815	0.637264	2.6994	0	5.09374	2.80944	0.702922	0.400701	0.121609	4.61962	1.23786	0.646488	1.30465	0.119881	3.55867	3.45181	0.490003	1.01819	cDNA|transcription factor, putative, expressed	K14431|1|2e-125|449|sbi:SORBI_03g037560|transcription factor TGA	GO:0043231//intracellular membrane-bounded organelle	GO:0003677//DNA binding;GO:0001071//nucleic acid binding transcription factor activity;GO:0005515//protein binding	GO:0006351//transcription, DNA-dependent	gi|215697296|dbj|BAG91290.1|/2.27088e-170/unnamed protein product [Oryza sativa Japonica Group]
bZIP	LOC_Os01g59760.1	0.53915	0.673714	0.273843	1.14295	0.493112	0.130092	0.279149	0	1.06676	0.585583	0.266578	0.713144	0.271351	0.772998	1.35469	0.131395	0.130016	0.873079	0.59674	1.11599	cDNA|bZIP transcription factor, putative, expressed	K14432|1|3e-165|580|osa:4327590|ABA responsive element binding factor	-	GO:0003677//DNA binding	GO:0006351//transcription, DNA-dependent	gi|222619435|gb|EEE55567.1|/3.90724e-166/hypothetical protein OsJ_03842 [Oryza sativa Japonica Group]
bZIP	LOC_Os01g64000.1	0	0	0	0.110919	0	0	0	0	0.103524	0	0	0.124573	0	0	0	0	0.113557	0.254185	0	0	cDNA|bZIP transcription factor, putative, expressed	K14432|1|4e-164|576|osa:4325061|ABA responsive element binding factor	-	GO:0005488//binding	-	gi|124055247|gb|ABM90395.1|/0/bZIP-type transcription factor ABI5 isoform 2 [Oryza sativa]
bZIP	LOC_Os01g64020.1	0.0784357	1.6466	1.51387	0.443405	0.215214	0.22711	1.46198	0.4887	0.344871	0	0.232691	2.65596	2.05277	0.149941	0	0.152923	1.13488	1.18548	0.208353	0.162354	cDNA|transcription factor, putative, expressed	K14431|1|0.0|836|osa:4325063|transcription factor TGA	-	GO:0003677//DNA binding;GO:0005515//protein binding	GO:0006351//transcription, DNA-dependent	gi|115441177|ref|NP_001044868.1|/0/Os01g0859500 [Oryza sativa Japonica Group]
bZIP	LOC_Os01g64020.2	0.0706007	0.988081	0.286874	0.199557	0	0	0.950404	0.293255	0	0.076681	0	1.56887	0.639593	0	0.157684	0.137647	0.408607	0.685968	0.125027	0	cDNA|transcription factor, putative, expressed	K14431|1|6e-143|506|osa:4325063|transcription factor TGA	-	GO:0003677//DNA binding	GO:0006351//transcription, DNA-dependent	gi|115441177|ref|NP_001044868.1|/6.52228e-142/Os01g0859500 [Oryza sativa Japonica Group]
bZIP	LOC_Os01g64730.1	6.86263	8.60451	8.97996	7.89055	13.6171	5.16412	8.55171	5.31457	6.1371	10.8647	11.0422	22.1548	10.1862	7.67123	12.3399	8.6175	11.4442	17.4544	7.00347	14.205	cDNA|bZIP transcription factor domain containing protein, expressed	K14432|1|1e-109|395|osa:4325078|ABA responsive element binding factor	-	GO:0005488//binding	-	gi|115441267|ref|NP_001044913.1|/1.17325e-108/Os01g0867300 [Oryza sativa Japonica Group]
bZIP	LOC_Os02g03580.3	0.0943971	0	0.0958917	0	0	0	0	0.19605	0	0	0.0933477	0	0.0950191	0.0902269	0	0.0920212	0.18211	0.203817	0	0	cDNA|transcription factor, putative, expressed	K09060|1|1e-128|458|bdi:100826051|plant G-box-binding factor	-	GO:0003677//DNA binding	GO:0006351//transcription, DNA-dependent	gi|115443977|ref|NP_001045768.1|/2.52588e-180/Os02g0128200 [Oryza sativa Japonica Group]
bZIP	*LOC_Os02g03960.1	148.469	139.398	317.627	319.901	187.531	181.007	64.6195	139.889	317.06	57.856	66.6071	122.517	183.347	211.129	375.969	82.5049	82.9127	333.162	206.695	127.118	cDNA|CPuORF1 - conserved peptide uORF-containing transcript, expressed	K04371|1|8e-23|107|vvi:100254083|extracellular signal-regulated kinase 1/2 [EC:2.7.11.24];K09060|2|5e-06|51.2|rcu:RCOM_1316780|plant G-box-binding factor	GO:0043231//intracellular membrane-bounded organelle	GO:0003677//DNA binding	GO:0006351//transcription, DNA-dependent	gi|115444037|ref|NP_001045798.1|/1.05103e-46/Os02g0132500 [Oryza sativa Japonica Group]
bZIP	LOC_Os02g07840.1	0.417687	1.53101	1.2729	0.655897	0.50936	0.671893	1.73008	0.867477	0.122434	0.453659	0.826087	0.883972	1.12117	0.931547	0.621925	0.542899	0.940098	1.95401	0.616404	0.28819	cDNA|bZIP transcription factor domain containing protein, expressed	K04371|1|6e-12|70.5|vvi:100254083|extracellular signal-regulated kinase 1/2 [EC:2.7.11.24];K14432|2|7e-09|60.5|osa:4325078|ABA responsive element binding factor;K09060|4|2e-08|58.9|mtr:MTR_8g077950|plant G-box-binding factor	GO:0043231//intracellular membrane-bounded organelle	GO:0003676//nucleic acid binding	GO:0006351//transcription, DNA-dependent	gi|115444547|ref|NP_001046053.1|/1.81516e-128/Os02g0175100 [Oryza sativa Japonica Group]
bZIP	LOC_Os02g07840.2	0.287308	1.43606	0.583713	0	0.131387	0.277299	1.04129	1.04422	0.505301	0.312051	0.142057	0.456033	0.723002	0.54923	0.160423	0.280076	0.831408	0.62034	0.254398	1.48675	cDNA|bZIP transcription factor domain containing protein, expressed	K04371|1|6e-12|70.5|vvi:100254083|extracellular signal-regulated kinase 1/2 [EC:2.7.11.24];K14432|2|6e-09|60.5|osa:4325078|ABA responsive element binding factor;K09060|4|2e-08|58.9|mtr:MTR_8g077950|plant G-box-binding factor	GO:0043231//intracellular membrane-bounded organelle	GO:0003676//nucleic acid binding	GO:0006351//transcription, DNA-dependent	gi|115444547|ref|NP_001046053.1|/7.78631e-129/Os02g0175100 [Oryza sativa Japonica Group]
bZIP	LOC_Os02g08540.1	14.0658	6.87077	6.98187	8.88525	8.33281	16.1984	7.28266	5.14541	10.5418	11.2843	13.5933	10.8248	8.04459	6.87498	7.49686	7.47914	8.17152	5.6944	6.79342	8.93295	cDNA|expressed protein	-	-	-	-	gi|115444641|ref|NP_001046100.1|/2.50318e-99/Os02g0182700 [Oryza sativa Japonica Group]
bZIP	LOC_Os02g09830.1	0.221623	3.32325	1.80106	0.83524	0.810795	0	2.98342	3.4521	0.779558	1.44426	0	0.938065	3.79242	0.211833	0.742481	0.648135	2.7791	1.91407	0.981185	5.04613	cDNA|bZIP transcription factor domain containing protein, expressed	-	-	-	-	gi|297598750|ref|NP_001046158.2|/5.87173e-91/Os02g0191600 [Oryza sativa Japonica Group]
bZIP	LOC_Os02g10140.1	1.49183	2.34352	3.03089	0.60239	7.60187	1.23416	1.76549	2.21308	0.749641	4.62945	0.632247	0.902065	0.643567	2.03703	5.2359	0.623262	2.05573	0.460154	3.208	9.9255	cDNA|bZIP transcription factor domain containing protein, expressed	K14431|1|3e-117|419|osa:4328605|transcription factor TGA	-	GO:0005488//binding	-	gi|297598766|ref|NP_001046182.2|/3.2978e-116/Os02g0194900 [Oryza sativa Japonica Group]
bZIP	LOC_Os02g10860.1	3.76882	0.179408	0.182309	1.69092	4.43186	2.77145	1.30089	0.186365	1.42037	4.67818	1.59725	0.759633	0.361301	4.8031	4.6096	1.22465	0.346228	0	1.90692	4.08629	cDNA|bZIP transcription factor domain containing protein, expressed	K14432|1|8e-06|49.7|zma:100280716|ABA responsive element binding factor	GO:0043231//intracellular membrane-bounded organelle	GO:0005488//binding	-	gi|115444913|ref|NP_001046236.1|/1.65375e-160/Os02g0203000 [Oryza sativa Japonica Group]
bZIP	LOC_Os02g14910.1	0	0.165502	0.168178	0.31197	0	0.159789	0.514309	0.687676	0	0.35963	0.163716	0	0.499943	0	0	0	0.479086	0.178731	0	0.171343	cDNA|bZIP transcription factor family protein, putative, expressed	-	GO:0043231//intracellular membrane-bounded organelle	GO:0003677//DNA binding;GO:0001071//nucleic acid binding transcription factor activity;GO:0005515//protein binding	GO:0006351//transcription, DNA-dependent	gi|125581476|gb|EAZ22407.1|/5.00865e-89/hypothetical protein OsJ_06066 [Oryza sativa Japonica Group]
bZIP	LOC_Os02g16680.1	1.94813	1.64787	1.21783	1.8355	1.64472	1.01245	2.1725	1.55615	0.658898	1.79039	1.4819	1.58574	3.31856	1.5756	2.00819	2.04518	1.73461	1.13247	1.72498	2.32641	cDNA|bZIP transcription factor domain containing protein, expressed	K04371|1|2e-12|72.0|vvi:100254083|extracellular signal-regulated kinase 1/2 [EC:2.7.11.24];K14432|2|8e-09|60.1|osa:4325078|ABA responsive element binding factor;K09060|3|1e-08|59.7|mtr:MTR_8g077950|plant G-box-binding factor	GO:0043231//intracellular membrane-bounded organelle	GO:0003676//nucleic acid binding	GO:0006351//transcription, DNA-dependent	gi|115445455|ref|NP_001046507.1|/1.5374e-142/Os02g0266800 [Oryza sativa Japonica Group]
bZIP	LOC_Os02g16680.2	0.150204	0.300308	0.305164	0.849118	0.274755	0.144971	0.155538	0.311952	0.132085	0.489419	0.148534	0.158942	0.151194	1.00498	0.503211	0.732116	0.144886	0.324312	0.398995	0.466361	cDNA|bZIP transcription factor domain containing protein, expressed	K04371|1|2e-12|72.0|vvi:100254083|extracellular signal-regulated kinase 1/2 [EC:2.7.11.24];K14432|2|8e-09|60.1|osa:4325078|ABA responsive element binding factor;K09060|3|1e-08|59.7|mtr:MTR_8g077950|plant G-box-binding factor	GO:0043231//intracellular membrane-bounded organelle	GO:0003676//nucleic acid binding	GO:0006351//transcription, DNA-dependent	gi|115445455|ref|NP_001046507.1|/1.09818e-140/Os02g0266800 [Oryza sativa Japonica Group]
bZIP	LOC_Os02g33560.1	0.353603	0.589142	0.718402	0.666318	0.431211	0.568807	0.488214	0.489589	0.621898	2.0483	0.815901	0	0.949154	0.901284	1.18464	0.459604	0.795862	0.254494	0.730564	1.58583	cDNA|expressed protein	-	-	GO:0003677//DNA binding	GO:0006351//transcription, DNA-dependent	gi|115446551|ref|NP_001047055.1|/1.76396e-141/Os02g0538900 [Oryza sativa Japonica Group]
bZIP	LOC_Os02g49560.1	1.52442	0.380979	0	1.07721	1.74281	3.67828	0.789279	0.395751	0.335134	1.65571	1.50747	0.403276	1.15085	1.45708	1.27678	2.60059	0.367613	0.822863	1.3498	0.788851	cDNA|bZIP transcription factor domain containing protein, expressed	-	-	GO:0003677//DNA binding	GO:0006351//transcription, DNA-dependent	gi|125540981|gb|EAY87376.1|/3.47821e-80/hypothetical protein OsI_08779 [Oryza sativa Indica Group]
bZIP	LOC_Os02g52780.1	20.314	1.08437	1.80311	4.36679	7.30548	15.7041	0.408455	0.614408	2.60149	7.2831	20.2832	1.56523	2.18375	5.18404	5.06564	13.2659	0.570723	1.38396	4.01654	6.53173	cDNA|bZIP transcription factor, putative, expressed	K14432|1|6e-123|439|osa:4330838|ABA responsive element binding factor	-	-	-	gi|115448891|ref|NP_001048225.1|/6.6542e-122/Os02g0766700 [Oryza sativa Japonica Group]
bZIP	LOC_Os02g52780.2	0.6815	0	0	0.256839	0.124661	1.05241	0	0	0	0	0	0	0	0.130278	0	0.132869	0	0	0	0	cDNA|bZIP transcription factor, putative, expressed	K14432|1|3e-101|367|osa:4330838|ABA responsive element binding factor	-	-	-	gi|115448891|ref|NP_001048225.1|/3.67278e-100/Os02g0766700 [Oryza sativa Japonica Group]
bZIP	LOC_Os02g58670.1	0.182159	2.00308	1.66539	1.20139	0.333208	0	1.3204	0.756637	1.60186	0.791388	0.360268	2.89134	1.10016	1.91523	1.22053	0.177574	1.22997	1.76989	0.48388	0.565577	cDNA|bZIP transcription factor domain containing protein, expressed	K14432|1|3e-08|57.8|osa:4327590|ABA responsive element binding factor	GO:0043231//intracellular membrane-bounded organelle	GO:0001071//nucleic acid binding transcription factor activity;GO:0003677//DNA binding;GO:0005515//protein binding	GO:0009416//response to light stimulus;GO:0009908//flower development;GO:0006351//transcription, DNA-dependent	gi|115450072|ref|NP_001048637.1|/1.47096e-44/Os02g0833600 [Oryza sativa Japonica Group]
bZIP	LOC_Os02g58670.2	0	0	0.161176	0.149491	0.145116	0	0.164299	0	0.139525	0	0	0.167894	0	0	0.177185	0.154671	0	0.17129	0	0	cDNA|bZIP transcription factor domain containing protein, expressed	-	GO:0043231//intracellular membrane-bounded organelle	GO:0003677//DNA binding;GO:0001071//nucleic acid binding transcription factor activity;GO:0005515//protein binding	GO:0006351//transcription, DNA-dependent	gi|115450072|ref|NP_001048637.1|/5.21759e-20/Os02g0833600 [Oryza sativa Japonica Group]
bZIP	LOC_Os03g03550.1	0.455184	0.303355	0.308261	0.285912	0.832631	0.585769	0.157117	0	0	16.1499	0.600165	0	0	0.435075	1.69439	0.295818	0	0	0.268696	2.0414	cDNA|bZIP family transcription factor, putative, expressed	K09060|1|8e-06|50.1|ath:AT2G35530|plant G-box-binding factor	GO:0043231//intracellular membrane-bounded organelle	GO:0003676//nucleic acid binding	GO:0006351//transcription, DNA-dependent	gi|115450463|ref|NP_001048832.1|/0/Os03g0127500 [Oryza sativa Japonica Group]
bZIP	LOC_Os03g13614.2	0	0.0894563	0	0	0.0818447	0.0863685	0.092664	0.092925	0.0786916	0	0	0	0.0900757	0.0855327	0	0	0	0.0966068	0.0792357	0	cDNA|transcription factor, putative, expressed	K09060|1|1e-49|196|osa:4351839|plant G-box-binding factor	-	GO:0005488//binding	GO:0006351//transcription, DNA-dependent	gi|115451811|ref|NP_001049506.1|/1.03097e-155/Os03g0239400 [Oryza sativa Japonica Group]
bZIP	LOC_Os03g13614.3	0	0	0	0.184139	0	0	0	0	0	0	0	0	0	0	0	0	0	0	0.0865259	0	cDNA|transcription factor, putative, expressed	K09060|1|1e-49|196|osa:4351839|plant G-box-binding factor	-	GO:0005488//binding	GO:0006351//transcription, DNA-dependent	gi|115451811|ref|NP_001049506.1|/9.30436e-156/Os03g0239400 [Oryza sativa Japonica Group]
bZIP	LOC_Os03g19370.1	0.414716	0	0	0.260493	1.77008	0	0.143148	0.430654	0	3.15303	0.136702	0.438842	0	0.79279	0.926252	0	0.533378	0	2.08087	1.57377	cDNA|CPuORF4 - conserved peptide uORF-containing transcript, expressed	-	GO:0043231//intracellular membrane-bounded organelle	-	-	gi|125585992|gb|EAZ26656.1|/3.55326e-57/hypothetical protein OsJ_10559 [Oryza sativa Japonica Group]
bZIP	LOC_Os03g20310.3	0.283054	0.37728	0.287535	0.177793	0.517767	0	0.293106	0.293932	0.49782	0.819817	0.279907	0.499201	0.189946	0.270549	0.105365	0.459883	0.364044	0.101859	0.584806	0.292947	cDNA|transcription factor HBP-1b, putative, expressed	K14431|1|1e-140|498|osa:4332660|transcription factor TGA	GO:0043231//intracellular membrane-bounded organelle	GO:0003677//DNA binding	GO:0006351//transcription, DNA-dependent	gi|115452689|ref|NP_001049945.1|/1.2682e-139/Os03g0318600 [Oryza sativa Japonica Group]
bZIP	LOC_Os03g20310.4	0.101337	0	0.102941	0	0.0926834	0.195613	0	0	0	0.330192	0	0.107232	0	0	0	0	0	0	0	0.314635	cDNA|transcription factor HBP-1b, putative, expressed	K14431|1|1e-140|498|osa:4332660|transcription factor TGA	GO:0043231//intracellular membrane-bounded organelle	GO:0003677//DNA binding	GO:0006351//transcription, DNA-dependent	gi|115452689|ref|NP_001049945.1|/1.16576e-139/Os03g0318600 [Oryza sativa Japonica Group]
bZIP	LOC_Os03g20650.1	0	0.588785	0.598306	0	0.538687	0	0.914847	0.305808	0	0	0	0.934867	0	0.28148	0	0	0	0	0.260757	0.609566	cDNA|bZIP transcription factor domain containing protein, expressed	K14432|1|7e-46|181|bdi:100841768|ABA responsive element binding factor	-	-	-	gi|108707886|gb|ABF95681.1|/6.28516e-80/bZIP transcription factor family protein, expressed [Oryza sativa Japonica Group]
bZIP	LOC_Os03g21800.1	0.229473	2.06457	0.815872	0.864824	0.419756	0.442957	2.61385	1.3106	0.908066	0.124618	0.453844	1.33552	1.73239	0.548339	0.12813	0.335546	2.43484	1.4864	0.609563	0.474987	cDNA|bZIP transcription factor family protein, putative, expressed	-	-	GO:0005488//binding	-	gi|115452877|ref|NP_001050039.1|/4.37882e-119/Os03g0336200 [Oryza sativa Japonica Group]
bZIP	LOC_Os03g56010.1	0	0.359813	0	0	0	0	0.745431	0	0	0	0	0	0	0	0	0.350873	0	0	0	0	cDNA|bZIP transcription factor domain containing protein, expressed	-	-	-	-	gi|115455601|ref|NP_001051401.1|/8.2747e-17/Os03g0770000 [Oryza sativa Japonica Group]
bZIP	LOC_Os03g58250.1	22.681	135.096	110.721	27.0089	30.6362	19.8639	163.427	96.8275	17.4519	32.2756	45.5846	174.448	131.275	26.4966	25.9149	42.6848	132.382	94.5426	34.2154	31.1896	cDNA|bZIP transcription factor domain containing protein, expressed	K04371|1|3e-06|52.0|vvi:100254083|extracellular signal-regulated kinase 1/2 [EC:2.7.11.24]	-	-	-	gi|115455915|ref|NP_001051558.1|/1.76413e-169/Os03g0796900 [Oryza sativa Japonica Group]
bZIP	LOC_Os03g59460.1	0	0	0.199435	0.184976	0	0.189487	0	0	0	0	0	0	0.197621	0.187654	0	0	0	0.21195	0	0	cDNA|transcription factor, putative, expressed	K09060|1|2e-21|101|ath:AT4G36730|plant G-box-binding factor	GO:0043231//intracellular membrane-bounded organelle	-	-	gi|108711678|gb|ABF99473.1|/4.10397e-139/bZIP transcription factor family protein [Oryza sativa Japonica Group]
bZIP	LOC_Os04g41820.1	0.41354	3.58282	0.840174	1.94815	0	0.266089	2.14113	0.572576	3.03046	0.299437	1.22683	1.16693	1.24879	0.658784	0.461812	0.671885	3.59009	2.67868	0.976453	0.285329	cDNA|transcription factor RF2a, putative, expressed	K14432|1|4e-08|57.8|zma:100283313|ABA responsive element binding factor;K09060|2|6e-08|57.4|vvi:100258205|plant G-box-binding factor	GO:0043231//intracellular membrane-bounded organelle	GO:0003677//DNA binding;GO:0001071//nucleic acid binding transcription factor activity;GO:0005515//protein binding	GO:0006351//transcription, DNA-dependent	gi|21740783|emb|CAD41260.1|/1.4494e-149/OSJNBa0067K08.2 [Oryza sativa Japonica Group]
bZIP	LOC_Os04g54474.1	0.189531	0.284201	0.67386	0.625005	0.26002	0	0	0.393628	0.250002	0.102927	0.0937118	0	0.763118	0.362315	0.105827	0	0.365641	0.306919	0.251731	0.39231	cDNA|transcription factor, putative, expressed	K14431|1|4e-136|483|bdi:100845150|transcription factor TGA	-	GO:0003677//DNA binding	GO:0006351//transcription, DNA-dependent	gi|215707143|dbj|BAG93603.1|/0/unnamed protein product [Oryza sativa Japonica Group]
bZIP	LOC_Os04g54474.3	0	0	0	0	0	0	0	0	0.0942737	0	0	0	0	0	0	0	0	0	0	0	cDNA|transcription factor, putative, expressed	K14431|1|2e-124|444|bdi:100845150|transcription factor TGA	-	GO:0003677//DNA binding	GO:0006351//transcription, DNA-dependent	gi|215707143|dbj|BAG93603.1|/0/unnamed protein product [Oryza sativa Japonica Group]
bZIP	LOC_Os05g03860.1	547.752	577.812	1126.04	634.384	304.725	714.453	666.59	1108	464.728	373.21	457.872	466.159	1032.39	411.601	312.423	606.126	619.777	778.481	581.608	375.853	cDNA|CPuORF3 - conserved peptide uORF-containing transcript, expressed	K04371|1|2e-10|65.5|vvi:100254083|extracellular signal-regulated kinase 1/2 [EC:2.7.11.24]	GO:0043231//intracellular membrane-bounded organelle	GO:0003677//DNA binding	GO:0006351//transcription, DNA-dependent	gi|115461889|ref|NP_001054544.1|/1.82716e-54/Os05g0129300 [Oryza sativa Japonica Group]
bZIP	LOC_Os05g34050.1	51.5538	86.3387	76.5234	51.0856	45.2546	37.1753	81.0741	68.1494	55.7568	50.1208	67.608	82.4564	78.8841	41.2759	39.0429	49.2453	81.0233	85.4034	50.5019	43.0065	cDNA|bZIP transcription factor domain containing protein, expressed	-	-	-	-	gi|125552330|gb|EAY98039.1|/0/hypothetical protein OsI_19954 [Oryza sativa Indica Group]
bZIP	LOC_Os05g36160.1	0.136683	0.136638	0.277695	0.257562	0	0	0.56615	0.567744	0	0.148455	0	0.723174	0.275168	0.26129	0.152638	0	0.131844	0.590239	0.242053	0.282921	cDNA|G-box-binding factor 4, putative, expressed	K14432|1|6e-50|196|osa:4338907|ABA responsive element binding factor	-	-	-	gi|125552475|gb|EAY98184.1|/8.51668e-57/hypothetical protein OsI_20100 [Oryza sativa Indica Group]
bZIP	LOC_Os05g36160.2	0.0860397	0.344044	0.43701	0.729588	0.786927	0	0.890953	0.446731	0.226983	0.186899	0.25525	0.273135	0.346427	0.328955	0.192166	0.167748	0.331974	1.30041	0.304736	0.267141	cDNA|G-box-binding factor 4, putative, expressed	K14432|1|1e-35|150|osa:4338907|ABA responsive element binding factor	-	-	-	gi|46981289|gb|AAT07607.1|/1.40995e-46/unknown protein [Oryza sativa Japonica Group]
bZIP	LOC_Os05g37170.1	0.104722	0	0	0	0.0957795	0	0	0	0	0.113741	0	0	0	0.100095	0	0	0	0	0	0	cDNA|transcription factor, putative, expressed	K14431|1|0.0|872|osa:4338933|transcription factor TGA	GO:0043231//intracellular membrane-bounded organelle	GO:0003677//DNA binding;GO:0001071//nucleic acid binding transcription factor activity;GO:0005515//protein binding	GO:0006351//transcription, DNA-dependent	gi|222631757|gb|EEE63889.1|/0/hypothetical protein OsJ_18714 [Oryza sativa Japonica Group]
bZIP	LOC_Os05g37170.2	0	0	0.103589	0	0.0932669	0	0	0	0.179348	0	0	0	0	0	0	0.397632	0	0.110089	0	0	cDNA|transcription factor, putative, expressed	K14431|1|0.0|911|osa:4338933|transcription factor TGA	GO:0043231//intracellular membrane-bounded organelle	GO:0003677//DNA binding;GO:0001071//nucleic acid binding transcription factor activity;GO:0005515//protein binding	GO:0006351//transcription, DNA-dependent	gi|115464157|ref|NP_001055678.1|/0/Os05g0443900 [Oryza sativa Japonica Group]
bZIP	LOC_Os05g37170.4	0	0	0	0.0853339	0	0.0874149	0.0937867	0	0	0	0	0.191678	0	0	0	0	0.174727	0	0	0	cDNA|transcription factor, putative, expressed	K14431|1|0.0|911|osa:4338933|transcription factor TGA	GO:0043231//intracellular membrane-bounded organelle	GO:0003677//DNA binding;GO:0001071//nucleic acid binding transcription factor activity;GO:0005515//protein binding	GO:0006351//transcription, DNA-dependent	gi|115464157|ref|NP_001055678.1|/0/Os05g0443900 [Oryza sativa Japonica Group]
bZIP	LOC_Os05g37170.6	0	0	0	0	0	0	0.25174	0.126225	0	0	0	0	0	0.232367	0	0	0	0	0.10763	0	cDNA|transcription factor, putative, expressed	K14431|1|0.0|798|osa:4338933|transcription factor TGA	GO:0043231//intracellular membrane-bounded organelle	GO:0003677//DNA binding;GO:0001071//nucleic acid binding transcription factor activity;GO:0005515//protein binding	GO:0006351//transcription, DNA-dependent	gi|115464157|ref|NP_001055678.1|/0/Os05g0443900 [Oryza sativa Japonica Group]
bZIP	LOC_Os05g41070.1	8.58422	26.1679	15.8254	18.1729	12.7946	7.56916	21.5094	15.297	14.4451	15.0788	7.75519	23.2137	13.6546	17.6255	12.7817	6.30195	20.0363	17.7337	13.0436	11.9553	cDNA|bZIP transcription factor, putative, expressed	K14432|1|6e-131|466|osa:4339158|ABA responsive element binding factor	-	GO:0005488//binding	-	gi|222632048|gb|EEE64180.1|/6.07083e-130/hypothetical protein OsJ_19012 [Oryza sativa Japonica Group]
bZIP	LOC_Os05g41540.1	12.5431	21.3707	11.8553	5.24099	9.77617	14.6326	19.4264	9.28749	7.48127	9.83251	12.6194	16.6199	9.88103	5.0041	8.28256	9.35662	20.3053	6.47624	4.92542	10.7239	cDNA|bZIP transcription factor domain containing protein, expressed	-	-	GO:0003677//DNA binding	GO:0006351//transcription, DNA-dependent	gi|115464659|ref|NP_001055929.1|/3.04106e-110/Os05g0495200 [Oryza sativa Japonica Group]
bZIP	LOC_Os05g49420.1	54.4878	254.02	200.789	40.9536	25.3414	45.4318	294.38	307.188	32.3359	49.895	97.0691	145.179	276.204	22.3484	23.9252	114.065	178.739	296.898	37.0284	19.8279	cDNA|transcription factor, putative, expressed	K09060|1|0.0|642|osa:4339653|plant G-box-binding factor	-	GO:0005488//binding	-	gi|115465525|ref|NP_001056362.1|/0/Os05g0569300 [Oryza sativa Japonica Group]
bZIP	LOC_Os06g10880.2	0	0	0.109507	0.101568	0	0	0	0	0	0	0	0	0	0.206076	0	0.105087	0.103984	0	0.286356	0.111568	cDNA|bZIP transcription factor, putative, expressed	K14432|1|6e-120|429|osa:4340462|ABA responsive element binding factor	-	-	-	gi|222635185|gb|EEE65317.1|/6.19221e-119/hypothetical protein OsJ_20562 [Oryza sativa Japonica Group]
bZIP	LOC_Os06g15480.2	0	0	0	0	0	0	0	0	0	0.13489	0	0	0	0	0	0	0	0	0	0	cDNA|transcription factor, putative, expressed	K14431|1|3e-158|556|osa:4340708|transcription factor TGA	GO:0043231//intracellular membrane-bounded organelle	GO:0003677//DNA binding;GO:0001071//nucleic acid binding transcription factor activity;GO:0005515//protein binding	GO:0006351//transcription, DNA-dependent	gi|125596786|gb|EAZ36566.1|/1.49225e-158/hypothetical protein OsJ_20904 [Oryza sativa Japonica Group]
bZIP	LOC_Os06g39960.1	3.21262	0.583919	0.445021	0.412757	0.267118	3.94635	0	0.15164	0.38524	0.317209	3.61012	0.927141	0.440972	0.697886	0.326148	2.98941	0.563433	0	0.387904	0.151132	cDNA|bZIP transcription factor domain containing protein, expressed	-	GO:0043231//intracellular membrane-bounded organelle	GO:0003677//DNA binding	GO:0044238//primary metabolic process;GO:0009725//response to hormone stimulus;GO:0031323//regulation of cellular metabolic process;GO:0009640//photomorphogenesis;GO:0007165//signal transduction	gi|218198499|gb|EEC80926.1|/5.98328e-41/hypothetical protein OsI_23604 [Oryza sativa Indica Group]
bZIP	LOC_Os06g41100.1	0.308188	1.64312	1.46098	1.35506	6.20116	0.297451	3.82959	0.640062	1.53573	3.90518	1.21905	1.63058	0.723843	0.883718	5.16244	0.100144	2.5764	0.887231	1.1825	4.35911	cDNA|transcription factor, putative, expressed	K14431|1|0.0|789|osa:4341530|transcription factor TGA	-	GO:0005488//binding	-	gi|115468954|ref|NP_001058076.1|/0/Os06g0614100 [Oryza sativa Japonica Group]
bZIP	LOC_Os06g41770.1	29.1019	18.956	28.6263	74.1935	54.7994	23.5126	25.3628	20.1013	86.7329	69.7955	25.9135	29.8195	23.4614	69.6035	37.6458	23.4914	24.2609	12.368	55.3845	45.383	cDNA|bZIP transcription factor domain containing protein, expressed	-	-	GO:0003677//DNA binding	GO:0006351//transcription, DNA-dependent	gi|115469002|ref|NP_001058100.1|/4.37696e-96/Os06g0622700 [Oryza sativa Japonica Group]
bZIP	LOC_Os06g42140.1	0	0	0	0	0	0	0	0	0	0	0	0	0	0	1.00487	0	0	0	0	0	cDNA|bZIP transcription factor, putative, expressed	K04371|1|4e-11|64.3|vvi:100254083|extracellular signal-regulated kinase 1/2 [EC:2.7.11.24]	GO:0043231//intracellular membrane-bounded organelle	GO:0003677//DNA binding;GO:0001071//nucleic acid binding transcription factor activity;GO:0005515//protein binding	GO:0006351//transcription, DNA-dependent	gi|51535485|dbj|BAD37381.1|/1.35443e-24/hypothetical protein [Oryza sativa Japonica Group]
bZIP	LOC_Os06g42690.1	0	0	0	0	0	0	0	0	0	0	0.366101	0	0	0	0	0	0	0	0	0.383156	cDNA|bZIP transcription factor domain containing protein, expressed	-	-	-	-	gi|51535768|dbj|BAD37807.1|/5.94975e-25/hypothetical protein [Oryza sativa Japonica Group]
bZIP	LOC_Os06g43870.2	95.9249	88.6184	98.1156	40.6394	26.5016	105.225	97.6874	71.7201	23.27	34.4892	24.5978	99.8252	106.812	33.5132	30.733	28.2466	99.4206	115.557	33.8576	25.196	cDNA|expressed protein	-	-	-	-	gi|222635985|gb|EEE66117.1|/4.08183e-78/hypothetical protein OsJ_22155 [Oryza sativa Japonica Group]
bZIP	LOC_Os06g45140.2	0.828843	1.03571	1.26295	0.0976154	0.284275	0.699972	1.07285	2.36691	0	0.225056	0.409814	0.43853	2.81578	0	0.231399	0.302993	0.399749	2.90809	0.366951	0	cDNA|bZIP transcription factor domain containing protein, expressed	-	GO:0043231//intracellular membrane-bounded organelle	GO:0003676//nucleic acid binding	GO:0006351//transcription, DNA-dependent	gi|115469364|ref|NP_001058281.1|/1.0418e-92/Os06g0662200 [Oryza sativa Japonica Group]
bZIP	LOC_Os06g45140.3	0	0.135873	0.138071	0	0	0	0.281491	0.423426	0	0.147624	0	0	0	0	0.151784	0	0.131107	0.146734	0	0	cDNA|bZIP transcription factor domain containing protein, expressed	-	GO:0043231//intracellular membrane-bounded organelle	GO:0003677//DNA binding	GO:0006351//transcription, DNA-dependent	gi|218198694|gb|EEC81121.1|/1.65721e-92/hypothetical protein OsI_23998 [Oryza sativa Indica Group]
bZIP	LOC_Os06g50310.1	145.491	62.3862	73.197	100.596	120.23	120.949	63.8446	87.0576	88.5997	122.769	101.368	75.585	73.5401	82.1683	88.3041	93.4531	66.8458	60.8791	86.2164	90.0083	cDNA|E2F-related protein, putative, expressed	-	-	GO:0003677//DNA binding;GO:0001071//nucleic acid binding transcription factor activity;GO:0005515//protein binding	GO:0006351//transcription, DNA-dependent	gi|115469984|ref|NP_001058591.1|/3.6372e-149/Os06g0716800 [Oryza sativa Japonica Group]
bZIP	LOC_Os06g50480.1	0	0.417847	0.424604	0	0	0	0	0	0	0	0	0	0	0	0	0	0	0	0	0	cDNA|bZIP transcription factor domain containing protein, expressed	K14432|1|6e-06|48.1|osa:4327590|ABA responsive element binding factor	-	-	-	gi|297725269|ref|NP_001174998.1|/2.88044e-58/Os06g0719500 [Oryza sativa Japonica Group]
bZIP	LOC_Os06g50600.1	0	0	0	0.161345	0	0	0	0	0.301177	0	0	0	0	0	0	0	0	0	0	0	cDNA|bZIP transcription factor domain containing protein, expressed	K14432|1|7e-08|56.6|osa:4327590|ABA responsive element binding factor	-	-	-	gi|54290686|dbj|BAD62356.1|/2.53188e-82/hypothetical protein [Oryza sativa Japonica Group]
bZIP	LOC_Os06g50830.1	0	0	0	0	0	0.117834	0	0	0	0.132602	0	0	0	0	0	0	0	0	0.108103	0	cDNA|bZIP transcription factor domain containing protein, expressed	-	-	-	-	gi|54290686|dbj|BAD62356.1|/5.20063e-74/hypothetical protein [Oryza sativa Japonica Group]
bZIP	LOC_Os07g03220.1	0	0.67465	0.685559	0	0.617246	0	0.349421	0.350405	0.296733	0.366498	0.333686	0	0	0	0	0.986831	0	0	0.597569	0.349231	cDNA|bZIP transcription factor domain containing protein, expressed	-	-	-	-	gi|33146418|dbj|BAC79506.1|/3.07819e-47/hypothetical protein [Oryza sativa Japonica Group]
bZIP	LOC_Os07g08420.1	0.327763	0	0.443937	0.926441	0.999251	0.105448	0.339403	0.226906	0.768603	0.94931	0.21608	0.231221	0.439897	0.522139	1.46409	0.213009	0.316159	0.353845	0.290219	1.35688	cDNA|bZIP transcription factor domain containing protein, expressed	-	GO:0043231//intracellular membrane-bounded organelle	GO:0003676//nucleic acid binding	GO:0006351//transcription, DNA-dependent	gi|115470899|ref|NP_001059048.1|/9.58381e-165/Os07g0182000 [Oryza sativa Japonica Group]
bZIP	LOC_Os07g10890.1	1.06145	4.716	2.87535	2.00017	0.970813	0.455321	4.27447	2.44943	2.69652	1.15287	1.39954	3.74401	2.01818	1.12729	0.790237	1.26468	4.55054	3.1831	1.56644	1.09855	cDNA|transcription factor, putative, expressed	K09060|1|5e-21|100|rcu:RCOM_0553250|plant G-box-binding factor	GO:0043231//intracellular membrane-bounded organelle	GO:0003677//DNA binding;GO:0001071//nucleic acid binding transcription factor activity;GO:0005515//protein binding	GO:0006351//transcription, DNA-dependent	gi|222636655|gb|EEE66787.1|/2.40628e-106/hypothetical protein OsJ_23527 [Oryza sativa Japonica Group]
bZIP	LOC_Os07g44950.1	50.7079	20.5717	38.3079	36.5511	58.5351	42.3841	25.4896	38.5466	59.6568	90.5796	27.0681	22.8176	57.6824	35.9508	51.3491	23.324	22.3193	39.9676	42.3711	73.5741	cDNA|bZIP transcription factor domain containing protein, expressed	-	GO:0043231//intracellular membrane-bounded organelle	GO:0003677//DNA binding;GO:0001071//nucleic acid binding transcription factor activity;GO:0005515//protein binding	GO:0006351//transcription, DNA-dependent	gi|115473695|ref|NP_001060446.1|/0/Os07g0644100 [Oryza sativa Japonica Group]
bZIP	LOC_Os07g48180.1	0.166407	0.166352	0	0	0	0	0	0.691209	0	0	0.164557	0	0	0.159056	0.371664	0	0	0.359298	0.147346	0	cDNA|bZIP transcription factor domain containing protein, expressed	K14432|1|5e-06|50.4|mtr:MTR_7g104480|ABA responsive element binding factor	-	GO:0003677//DNA binding	GO:0006351//transcription, DNA-dependent	gi|115474085|ref|NP_001060641.1|/3.40283e-130/Os07g0679500 [Oryza sativa Japonica Group]
bZIP	LOC_Os07g48660.1	0	0.308167	0.31315	0.726116	0	0	0.159608	0.160058	0.542167	0	0	0.163101	0.465451	0.736626	0	0	0.297355	0.332799	0.409437	0	cDNA|bZIP transcription factor domain containing protein, expressed	K14432|1|5e-117|419|osa:4344334|ABA responsive element binding factor	-	GO:0005488//binding	-	gi|115474165|ref|NP_001060681.1|/5.29031e-116/Os07g0686100 [Oryza sativa Japonica Group]
bZIP	LOC_Os07g48820.1	0.693228	0.952871	1.84853	0.979723	1.10956	0.250904	1.07677	0.719868	1.06681	1.22351	0.599831	0.82525	3.31453	0.414126	0.290306	0.253417	0.919441	1.49678	0.997458	0.627775	cDNA|transcription factor, putative, expressed	K14431|1|1e-139|495|osa:4344349|transcription factor TGA	GO:0043231//intracellular membrane-bounded organelle	GO:0003677//DNA binding	GO:0006351//transcription, DNA-dependent	gi|115474193|ref|NP_001060695.1|/1.55628e-138/Os07g0687700 [Oryza sativa Japonica Group]
bZIP	LOC_Os07g48820.2	0.0870415	0.34805	0.442098	0	0.398045	0.252027	0.360531	0.994251	0.153084	0.0945378	0.344295	0.18421	0.963766	0.166392	0.0972019	0.169701	0.16792	0.469839	0.308285	0.180167	cDNA|transcription factor, putative, expressed	K14431|1|1e-139|495|osa:4344349|transcription factor TGA	GO:0043231//intracellular membrane-bounded organelle	GO:0003677//DNA binding	GO:0006351//transcription, DNA-dependent	gi|115474193|ref|NP_001060695.1|/1.5487e-138/Os07g0687700 [Oryza sativa Japonica Group]
bZIP	LOC_Os08g07970.1	0.100811	0.100778	0	0.37993	0.368811	0	0.104391	0.418741	0	0.437973	0	0.426703	0.202951	0.192715	0	0	0.0972419	0	0.26779	0.313003	cDNA|transcription factor, putative, expressed	K14431|1|6e-104|376|sbi:SORBI_07g004900|transcription factor TGA	GO:0043231//intracellular membrane-bounded organelle	GO:0003676//nucleic acid binding;GO:0005515//protein binding	GO:0006952//defense response;GO:0010467//gene expression	gi|218200561|gb|EEC82988.1|/0/hypothetical protein OsI_28023 [Oryza sativa Indica Group]
bZIP	LOC_Os08g07970.2	0	0	0	0	0	0.0955155	0	0	0	0.107486	0	0	0	0	0.110515	0	0	0	0	0	cDNA|transcription factor, putative, expressed	K14431|1|2e-99|361|sbi:SORBI_07g004900|transcription factor TGA	-	-	-	gi|218200561|gb|EEC82988.1|/0/hypothetical protein OsI_28023 [Oryza sativa Indica Group]
bZIP	LOC_Os08g26880.1	1.99475	4.23744	1.89969	8.92727	5.2452	0.96263	6.71318	2.20087	7.01653	10.5619	8.50674	4.35352	10.416	9.65231	8.21428	6.68437	7.456	3.23023	9.05208	14.7094	cDNA|bZIP transcription factor domain containing protein, expressed	K04371|1|9e-12|70.1|vvi:100254083|extracellular signal-regulated kinase 1/2 [EC:2.7.11.24]	GO:0043231//intracellular membrane-bounded organelle	GO:0003677//DNA binding	GO:0006351//transcription, DNA-dependent	gi|125603139|gb|EAZ42464.1|/2.97926e-58/hypothetical protein OsJ_27035 [Oryza sativa Japonica Group]
bZIP	LOC_Os08g36790.1	8.32421	31.1724	19.328	18.6737	11.3597	5.22861	25.8595	17.4254	15.1049	16.9341	7.70902	28.8023	24.7382	15.534	15.1981	6.95545	19.3728	19.3997	13.9224	17.6405	cDNA|bZIP transcription factor, putative, expressed	K14432|1|7e-134|475|osa:4345807|ABA responsive element binding factor	-	-	-	gi|222640717|gb|EEE68849.1|/1.42904e-139/hypothetical protein OsJ_27642 [Oryza sativa Japonica Group]
bZIP	LOC_Os08g38020.1	1.17369	2.6986	18.1226	3.20692	2.57633	0.906244	1.21538	9.75039	2.58029	0.892343	1.27671	1.86296	11.8143	3.36553	3.53889	1.37298	2.71714	8.10937	3.63738	3.27973	cDNA|bZIP transcription factor domain containing protein, expressed	-	GO:0043231//intracellular membrane-bounded organelle	GO:0003677//DNA binding;GO:0001071//nucleic acid binding transcription factor activity;GO:0005515//protein binding	GO:0006351//transcription, DNA-dependent	gi|115477006|ref|NP_001062099.1|/1.25329e-70/Os08g0487100 [Oryza sativa Japonica Group]
bZIP	LOC_Os08g43090.1	13.1958	22.8102	17.873	12.6919	21.9589	10.6134	19.1682	15.7013	14.1827	32.8449	10.4212	31.3209	28.2259	12.5253	15.3502	8.12914	29.435	18.4009	16.6339	20.4856	cDNA|bZIP family transcription factor, putative, expressed	-	GO:0043231//intracellular membrane-bounded organelle	GO:0003677//DNA binding;GO:0001071//nucleic acid binding transcription factor activity;GO:0005515//protein binding	GO:0006351//transcription, DNA-dependent	gi|297608921|ref|NP_001062403.2|/5.6861e-151/Os08g0543900 [Oryza sativa Japonica Group]
bZIP	LOC_Os08g43600.1	0	0	0	0.439152	0.426299	0	0	0	0.204938	0.759363	0.230459	0.493215	0.234586	0.222754	0	0	0	0.251595	0.825419	0.241195	cDNA|bZIP transcription factor domain containing protein, expressed	-	-	-	-	gi|297726645|ref|NP_001175686.1|/1.00161e-44/Os08g0549600 [Oryza sativa Japonica Group]
bZIP	LOC_Os09g10840.1	0	0	0	0	0	0	0	0	0	0	0	0.0994059	0	0	0	0	0	0.101416	0	0.194448	cDNA|transcription factor, putative, expressed	K14431|1|0.0|852|osa:4346610|transcription factor TGA	-	GO:0003677//DNA binding	GO:0006351//transcription, DNA-dependent	gi|115478340|ref|NP_001062765.1|/0/Os09g0280500 [Oryza sativa Japonica Group]
bZIP	LOC_Os09g13570.1	17.7849	89.7416	64.2006	81.7885	79.2011	12.2609	72.8987	32.0998	119.066	27.4802	32.7666	179.122	57.8622	88.9423	64.0752	28.9986	74.85	53.9432	96.8296	75.7077	cDNA|CPuORF2 - conserved peptide uORF-containing transcript, expressed	-	GO:0043231//intracellular membrane-bounded organelle	GO:0005488//binding	-	gi|115478456|ref|NP_001062823.1|/3.90984e-36/Os09g0306400 [Oryza sativa Japonica Group]
bZIP	LOC_Os09g28310.1	31.4734	6.45927	9.42211	25.8243	29.1671	36.8144	4.20878	8.44127	24.3776	14.3754	17.3137	4.85229	9.65109	25.0027	24.091	19.2011	4.5237	8.66323	18.3635	22.1111	cDNA|bZIP transcription factor, putative, expressed	K14432|1|1e-115|415|osa:4347257|ABA responsive element binding factor	-	-	-	gi|115479537|ref|NP_001063362.1|/1.25447e-114/Os09g0456200 [Oryza sativa Japonica Group]
bZIP	LOC_Os09g29820.1	0.438744	0	1.55992	5.99398	2.20704	0.423459	0	2.73363	1.73619	0	0.867733	0	0.441635	11.1131	2.69477	1.06925	0.423211	2.13146	11.6546	6.13006	cDNA|bZIP transcription factor domain containing protein, expressed	-	-	GO:0005488//binding	-	gi|115479721|ref|NP_001063454.1|/7.86845e-83/Os09g0474000 [Oryza sativa Japonica Group]
bZIP	LOC_Os09g31390.1	0	0	0	0	0.071709	0	0	0	0	0	0	0	0	0	0	0	0	0	0	0	cDNA|transcription factor, putative, expressed	K14431|1|0.0|759|osa:4347436|transcription factor TGA	GO:0043231//intracellular membrane-bounded organelle	GO:0003677//DNA binding;GO:0001071//nucleic acid binding transcription factor activity;GO:0005515//protein binding	GO:0006351//transcription, DNA-dependent	gi|218202364|gb|EEC84791.1|/0/hypothetical protein OsI_31848 [Oryza sativa Indica Group]
bZIP	LOC_Os09g31390.3	0	0	0	0	0	0	0	0	0.103336	0	0	0	0	0	0	0	0	0	0	0	cDNA|transcription factor, putative, expressed	K14431|1|0.0|687|osa:4347436|transcription factor TGA	GO:0043231//intracellular membrane-bounded organelle	GO:0003677//DNA binding;GO:0001071//nucleic acid binding transcription factor activity;GO:0005515//protein binding	GO:0006351//transcription, DNA-dependent	gi|218202364|gb|EEC84791.1|/0/hypothetical protein OsI_31848 [Oryza sativa Indica Group]
bZIP	LOC_Os09g34060.1	10.6488	17.125	21.7288	22.6836	21.7656	7.77539	12.9447	14.3274	21.7414	19.4106	14.1932	22.2426	23.3021	20.0912	19.9576	11.6445	14.9164	18.2939	18.2841	16.0044	cDNA|transcription factor RF2a, putative, expressed	-	-	GO:0005488//binding	-	gi|125564373|gb|EAZ09753.1|/2.10118e-89/hypothetical protein OsI_32042 [Oryza sativa Indica Group]
bZIP	LOC_Os09g36910.1	0.735669	0.735424	0.597853	0.831763	0.672849	0.142008	1.06651	0.458364	0.776313	0	0.872988	2.02401	0.148103	0.421901	0.492926	0.430291	1.56117	0.476526	0.6514	0	cDNA|bZIP transcription factor domain containing protein, expressed	-	-	-	-	gi|297727201|ref|NP_001175964.1|/4.99384e-56/Os09g0540800 [Oryza sativa Japonica Group]
bZIP	LOC_Os10g38820.1	2.97034	0.129102	0.26238	0.486715	0.236235	2.99151	0.267463	0	0.113567	0.701338	0.766258	1.22992	0.649981	0.49376	0	1.25895	0.124573	0	0.457408	0	cDNA|bZIP family transcription factor, putative, expressed	-	GO:0043231//intracellular membrane-bounded organelle	GO:0003676//nucleic acid binding	GO:0006351//transcription, DNA-dependent	gi|115483102|ref|NP_001065144.1|/3.48849e-157/Os10g0531900 [Oryza sativa Japonica Group]
bZIP	LOC_Os11g05480.1	0.34801	1.6525	1.14894	0.573807	1.59147	0.251915	0.810831	0.993806	0.382538	1.03945	0.430177	1.0127	1.31364	0.582113	1.06874	0.424064	0.839223	1.12711	1.15555	3.24156	cDNA|transcription factor, putative, expressed	K14431|1|0.0|816|osa:4349800|transcription factor TGA	GO:0043231//intracellular membrane-bounded organelle	GO:0003677//DNA binding;GO:0001071//nucleic acid binding transcription factor activity;GO:0005515//protein binding	GO:0006351//transcription, DNA-dependent	gi|115484221|ref|NP_001065772.1|/0/Os11g0152700 [Oryza sativa Japonica Group]
bZIP	LOC_Os11g05640.1	0.999014	0.221929	0	0.313752	0.101523	0.749941	0.689662	0.230535	0.58567	0.120561	0.109768	0.469836	0.111733	0.106098	0.123959	0.324623	0.428287	0.119834	0.196573	0	cDNA|bZIP transcription factor domain containing protein, expressed	K09060|1|9e-08|57.0|bdi:100826051|plant G-box-binding factor	GO:0043231//intracellular membrane-bounded organelle	GO:0003677//DNA binding;GO:0001071//nucleic acid binding transcription factor activity;GO:0005515//protein binding	GO:0006351//transcription, DNA-dependent	gi|77548731|gb|ABA91528.1|/2.38554e-59/bZIP transcription factor family protein, expressed [Oryza sativa Japonica Group]
bZIP	LOC_Os11g06170.1	6.2011	6.95043	6.42653	4.60324	3.72376	5.68279	5.05922	4.74825	3.91079	2.17702	4.15005	7.09209	6.17891	3.23299	3.77725	6.35032	7.43163	6.28882	3.5496	2.26893	cDNA|bZIP transcriptional activator RSG, putative, expressed	-	-	GO:0005488//binding	-	gi|215704582|dbj|BAG94215.1|/9.64124e-57/unnamed protein product [Oryza sativa Japonica Group]
bZIP	LOC_Os11g06170.2	4.62771	5.06676	3.80555	2.69914	2.0155	2.76497	5.24844	4.80555	4.26327	1.43607	5.01209	4.43055	3.10547	2.73821	3.19918	3.65195	2.33822	3.09273	1.75612	1.82455	cDNA|bZIP transcriptional activator RSG, putative, expressed	-	-	GO:0005488//binding	-	gi|222615561|gb|EEE51693.1|/6.41445e-77/hypothetical protein OsJ_33059 [Oryza sativa Japonica Group]
bZIP	LOC_Os11g11100.1	9.8829	30.17	63.6906	79.2981	49.5686	11.8976	39.725	64.5557	63.3584	54.2473	27.8479	39.3574	58.5115	88.8764	54.8266	21.5473	32.2892	70.0963	96.0711	66.649	cDNA|bZIP transcription factor domain containing protein, expressed	-	-	GO:0005488//binding	-	gi|115484741|ref|NP_001067514.1|/8.9713e-150/Os11g0218000 [Oryza sativa Japonica Group]
bZIP	LOC_Os12g05680.1	0.251766	2.9363	3.15428	1.10698	3.07024	0	2.95469	2.96301	1.18078	0.911498	0.248968	2.75293	3.29453	1.12301	0.843466	0.24543	4.20945	2.35561	1.33756	1.04226	cDNA|transcription factor, putative, expressed	K14431|1|0.0|746|osa:4351527|transcription factor TGA	-	GO:0003677//DNA binding	GO:0006351//transcription, DNA-dependent	gi|297612688|ref|NP_001066179.2|/0/Os12g0152900 [Oryza sativa Japonica Group]
bZIP	LOC_Os12g06010.1	0.184556	0	0	0	0	0.0508932	0	0	0	0	0.026072	0	0	0	0.0588855	0.051403	0	0	0	0.0272866	cDNA|retrotransposon protein, putative, unclassified, expressed	K12619|1|4e-84|313|vvi:100260845|5'-3' exoribonuclease 2 [EC:3.1.13.-];K13148|2|6e-76|285|vvi:100261060|integrator complex subunit 11 [EC:3.1.27.-];K13217|3|7e-61|235|vvi:100243465|pre-mRNA-processing factor 39;K14321|4|1e-49|198|vvi:100243153|nucleoporin-like protein 2;K14327|5|1e-33|145|vvi:100258101|regulator of nonsense transcripts 2	GO:0043231//intracellular membrane-bounded organelle	-	-	gi|297612697|ref|NP_001066197.2|/0/Os12g0156200 [Oryza sativa Japonica Group]
bZIP	LOC_Os12g06520.1	62.8905	54.6813	52.0398	43.4271	36.3152	50.382	64.6927	54.9274	39.5553	38.7524	50.6592	63.7579	47.2341	40.871	36.2787	45.6085	54.6377	46.912	33.5595	39.0819	cDNA|bZIP transcription factor domain containing protein, expressed	-	GO:0043231//intracellular membrane-bounded organelle	GO:0003677//DNA binding;GO:0001071//nucleic acid binding transcription factor activity;GO:0005515//protein binding	GO:0006351//transcription, DNA-dependent	gi|115487474|ref|NP_001066224.1|/1.19657e-79/Os12g0162500 [Oryza sativa Japonica Group]
bZIP	LOC_Os12g09250.1	12.1736	6.45732	8.32836	10.6895	6.43808	12.6287	9.34726	6.96569	11.3606	19.4283	30.9556	7.88682	7.91914	5.46171	4.43907	33.0183	6.15089	6.52646	7.6994	5.05678	cDNA|bZIP transcription factor domain containing protein, expressed	-	GO:0043231//intracellular membrane-bounded organelle	GO:0005488//binding	-	gi|218186561|gb|EEC68988.1|/3.51198e-149/hypothetical protein OsI_37757 [Oryza sativa Indica Group]
bZIP	LOC_Os12g13170.1	0.430723	0.968804	0.328157	0	0	0.103929	0.557524	0.335457	0.473458	0	0.212967	0.22789	0.650342	0.102924	0.240501	0.314911	0.415474	0.232499	0.190692	0.334333	cDNA|transcription factor, putative, expressed	K09060|1|7e-173|605|osa:4351839|plant G-box-binding factor	GO:0043231//intracellular membrane-bounded organelle	GO:0003676//nucleic acid binding	GO:0006351//transcription, DNA-dependent	gi|115487934|ref|NP_001066454.1|/8.25173e-172/Os12g0233800 [Oryza sativa Japonica Group]
bZIP	LOC_Os12g37410.1	22.7957	401.491	335.619	120.53	59.9414	26.4887	397.252	333.274	115.264	57.4995	42.5635	272.641	490.319	84.8612	76.8725	48.5375	319.704	286.573	124.162	91.1104	cDNA|CPuORF5 - conserved peptide uORF-containing transcript, expressed	K04371|1|3e-17|87.8|vvi:100254083|extracellular signal-regulated kinase 1/2 [EC:2.7.11.24];K09060|2|4e-10|64.3|bdi:100826051|plant G-box-binding factor	GO:0043231//intracellular membrane-bounded organelle	GO:0003677//DNA binding;GO:0001071//nucleic acid binding transcription factor activity;GO:0046983//protein dimerization activity	GO:0006351//transcription, DNA-dependent	gi|71061098|dbj|BAE16260.1|/5.95966e-62/bZIP protein [Oryza sativa Japonica Group]
bZIP	LOC_Os12g40920.1	0	0.137606	0	0	0	0	0	0	0	0	0	0.291318	0	0.13157	0	0	0	0	0	0	cDNA|bZIP transcription factor domain containing protein, expressed	K14432|1|5e-10|64.3|mtr:MTR_7g104480|ABA responsive element binding factor	-	GO:0005488//binding	-	gi|108862927|gb|ABA99796.2|/1.40711e-136/bZIP transcription factor family protein, expressed [Oryza sativa Japonica Group]
bZIP	LOC_Os12g40920.3	0	0	0	0	0	0	0	0	0	0	0	0	0	0	0	0	0	0	0.0788003	0	cDNA|bZIP transcription factor domain containing protein, expressed	K14432|1|1e-09|63.9|mtr:MTR_7g104480|ABA responsive element binding factor	GO:0043231//intracellular membrane-bounded organelle	GO:0003677//DNA binding;GO:0001071//nucleic acid binding transcription factor activity;GO:0005515//protein binding	GO:0006351//transcription, DNA-dependent	gi|108862928|gb|ABA99797.2|/9.91971e-82/bZIP transcription factor family protein, expressed [Oryza sativa Japonica Group]
bZIP	LOC_Os12g43790.1	0	9.0151	4.58044	2.68317	0.868214	0	9.82985	4.18945	3.96513	2.83532	6.10168	6.78035	8.36087	1.81467	2.12016	7.40304	8.24099	3.58684	4.20268	3.92981	cDNA|bZIP transcription factor domain containing protein, expressed	-	-	-	-	gi|297729425|ref|NP_001177076.1|/6.98024e-27/Os12g0634500 [Oryza sativa Japonica Group]
C2H2	LOC_Os01g09850.1	0	0.0723916	0	0.204687	0.132464	0.0698929	0.0749874	0.225596	0	0	0	0	0.218679	0	0	0	0.209556	0.156356	0.128241	0	cDNA|ZOS1-04 - C2H2 zinc finger protein, expressed	-	GO:0044464//cell part	GO:0046914//transition metal ion binding;GO:0001071//nucleic acid binding transcription factor activity	GO:0006351//transcription, DNA-dependent	gi|115435060|ref|NP_001042288.1|/0/Os01g0195000 [Oryza sativa Japonica Group]
C2H2	LOC_Os01g09850.3	0	0	0	0.202648	0	0	0.0742406	0.0744497	0	0	0.141795	0	0.216501	0	0	0	0	0	0.0634821	0	cDNA|ZOS1-04 - C2H2 zinc finger protein, expressed	-	GO:0044464//cell part	GO:0046914//transition metal ion binding;GO:0001071//nucleic acid binding transcription factor activity	GO:0006351//transcription, DNA-dependent	gi|115435060|ref|NP_001042288.1|/0/Os01g0195000 [Oryza sativa Japonica Group]
C2H2	LOC_Os01g14010.1	0.0918977	0.183734	0	0.259754	0	0	0.285484	0	0.0808124	0	0	0	0.0925033	0.0878379	0	0.0895847	0.265933	0	0.0813711	0.0951096	cDNA|ZOS1-05 - C2H2 zinc finger protein, expressed	-	GO:0043231//intracellular membrane-bounded organelle	GO:0046914//transition metal ion binding;GO:0001071//nucleic acid binding transcription factor activity	GO:0006351//transcription, DNA-dependent	gi|218187862|gb|EEC70289.1|/0/hypothetical protein OsI_01118 [Oryza sativa Indica Group]
C2H2	LOC_Os01g39110.1	5.93637	57.3891	20.5742	20.8592	12.7752	4.65105	37.9679	22.8449	23.3991	14.3365	1.45033	41.0898	23.0583	15.6873	14.9745	2.85943	43.317	27.2937	18.923	13.3719	cDNA|ZOS1-10 - C2H2 zinc finger protein, expressed	-	GO:0044464//cell part	GO:0046914//transition metal ion binding	-	gi|218188503|gb|EEC70930.1|/3.78577e-105/hypothetical protein OsI_02513 [Oryza sativa Indica Group]
C2H2	LOC_Os01g57020.1	0	0	0	0.112693	0	0	0	0	0	0	0	0	0	0.114324	0.400711	0	0	0	0	0.123789	cDNA|expressed protein	-	-	-	-	gi|222619349|gb|EEE55481.1|/0/hypothetical protein OsJ_03664 [Oryza sativa Japonica Group]
C2H2	LOC_Os01g57650.1	0.101761	0.101727	0	0	0	0	0	0	0	0.22105	0	0	0	0	0	0.297599	0	0	0.0901047	0	cDNA|ZOS1-12 - C2H2 zinc finger protein, expressed	-	-	-	-	gi|218189183|gb|EEC71610.1|/0/hypothetical protein OsI_04015 [Oryza sativa Indica Group]
C2H2	*LOC_Os01g62130.1	1.36327	1.7522	0.59351	3.66987	36.159	2.06765	15.9319	6.26936	3.42521	41.036	0.770352	5.35816	0.980182	11.5413	72.2056	0.949256	21.0401	0.420501	14.8303	104.408	cDNA|ZOS1-14 - C2H2 zinc finger protein, expressed	-	-	-	-	gi|125528316|gb|EAY76430.1|/2.16303e-79/hypothetical protein OsI_04363 [Oryza sativa Indica Group]
C2H2	LOC_Os01g62190.1	1.57653	0.225144	0	1.69758	11.9472	1.08686	3.03182	0.701621	3.76297	46.2323	0.89086	1.42992	0.680108	9.90237	43.7625	1.3173	8.90705	0	6.58088	31.7003	cDNA|ZOS1-15 - C2H2 zinc finger protein, expressed	-	GO:0043231//intracellular membrane-bounded organelle	-	-	gi|18652814|gb|AAL76091.1|/5.39064e-73/C2H2 zinc finger protein [Oryza sativa Japonica Group]
C2H2	LOC_Os01g63980.1	1.06559	0.106524	0.324738	0.401593	1.26698	0.411387	0.33103	0	1.96781	2.5462	1.89674	0	0.536306	0.916663	3.09394	0.623262	0.102786	0.115038	1.69835	4.41134	cDNA|ZOS1-17 - C2H2 zinc finger protein, expressed	-	GO:0031410//cytoplasmic vesicle	GO:0046914//transition metal ion binding	-	gi|115441169|ref|NP_001044864.1|/0/Os01g0859100 [Oryza sativa Japonica Group]
C2H2	LOC_Os01g65080.1	1.88094	4.02924	7.64287	2.02536	2.29376	2.42055	2.04049	4.55752	2.36292	0.972824	4.25149	5.97109	7.39301	2.39712	2.20053	3.49256	3.02391	9.57289	3.48958	2.59557	cDNA|ZOS1-18 - C2H2 zinc finger protein, expressed	-	GO:0043231//intracellular membrane-bounded organelle	GO:0046914//transition metal ion binding;GO:0001071//nucleic acid binding transcription factor activity	GO:0006351//transcription, DNA-dependent;GO:0009268//response to pH;GO:0010038//response to metal ion	gi|115441311|ref|NP_001044935.1|/0/Os01g0871200 [Oryza sativa Japonica Group]
C2H2	LOC_Os01g65080.2	1.14186	4.16887	6.20312	8.37283	11.9873	1.72499	2.8275	4.17586	11.2636	5.82353	8.24779	2.67924	4.04782	6.2163	7.59543	4.74284	2.82541	6.64596	13.5394	7.55302	cDNA|ZOS1-18 - C2H2 zinc finger protein, expressed	-	GO:0043231//intracellular membrane-bounded organelle	GO:0046914//transition metal ion binding;GO:0001071//nucleic acid binding transcription factor activity	GO:0006351//transcription, DNA-dependent;GO:0009268//response to pH;GO:0010038//response to metal ion	gi|115441311|ref|NP_001044935.1|/0/Os01g0871200 [Oryza sativa Japonica Group]
C2H2	LOC_Os01g65080.3	0.163057	0	0.0828192	0.15363	0	0.0786881	0	0.169323	0.0716939	0.1771	0.080622	0	0	0.0779266	0.273136	0.0794763	0	0	0.216569	0.0843779	cDNA|ZOS1-18 - C2H2 zinc finger protein, expressed	-	GO:0043231//intracellular membrane-bounded organelle	GO:0046914//transition metal ion binding;GO:0001071//nucleic acid binding transcription factor activity	GO:0006351//transcription, DNA-dependent;GO:0009268//response to pH;GO:0010038//response to metal ion	gi|115441311|ref|NP_001044935.1|/0/Os01g0871200 [Oryza sativa Japonica Group]
C2H2	LOC_Os01g65080.4	0.744688	0.992588	1.51296	0.623675	0.681099	0.159721	0.51409	0.687384	1.01867	0.179738	1.14553	0.612897	1.08275	0.316351	0.739214	0.806605	0.558696	0.446637	0.732652	0.856351	cDNA|ZOS1-18 - C2H2 zinc finger protein, expressed	-	GO:0043231//intracellular membrane-bounded organelle	GO:0046914//transition metal ion binding;GO:0001071//nucleic acid binding transcription factor activity	GO:0006351//transcription, DNA-dependent;GO:0009268//response to pH;GO:0010038//response to metal ion	gi|115441311|ref|NP_001044935.1|/0/Os01g0871200 [Oryza sativa Japonica Group]
C2H2	LOC_Os01g67970.1	1.14305	8.18149	7.1062	3.48935	2.67633	0.353032	6.15493	3.70336	2.41239	1.24149	1.22077	6.57992	6.85745	2.44731	2.39977	0.891421	7.36522	11.4516	3.44119	1.51424	cDNA|ZOS1-20 - C2H2 zinc finger protein, expressed	K11446|1|1e-40|167|smo:SELMODRAFT_956|histone demethylase JARID1 [EC:1.14.11.-]	GO:0043231//intracellular membrane-bounded organelle	GO:0005488//binding	GO:0048827//phyllome development;GO:0009725//response to hormone stimulus;GO:0000902//cell morphogenesis;GO:0070076//histone lysine demethylation;GO:0016573//histone acetylation;GO:0003006//developmental process involved in reproduction	gi|115441715|ref|NP_001045137.1|/0/Os01g0907400 [Oryza sativa Japonica Group]
C2H2	LOC_Os01g70870.1	0	0.103186	0	0	0	0	0	0	0	0	0	0	0.207801	0	0.115269	0	0.199132	0	0	0	cDNA|ZOS1-23 - C2H2 zinc finger protein, expressed	-	GO:0043231//intracellular membrane-bounded organelle	GO:0046914//transition metal ion binding	-	gi|115442075|ref|NP_001045317.1|/0/Os01g0935000 [Oryza sativa Japonica Group]
C2H2	LOC_Os02g01090.1	0	13.6617	22.6234	2.38446	0	0	14.6757	29.434	4.45099	0	0	11.7832	30.0599	0.483795	0.565239	0	12.6941	15.8465	0.896354	0	cDNA|ZOS2-01 - C2H2 zinc finger protein, expressed	-	GO:0044464//cell part	GO:0003676//nucleic acid binding;GO:0046914//transition metal ion binding;GO:0001071//nucleic acid binding transcription factor activity	GO:0003002//regionalization;GO:0006355//regulation of transcription, DNA-dependent;GO:0032535//regulation of cellular component size;GO:0009791//post-embryonic development;GO:0007165//signal transduction;GO:0003006//developmental process involved in reproduction;GO:0008283//cell proliferation	gi|222621987|gb|EEE56119.1|/4.29989e-39/hypothetical protein OsJ_04986 [Oryza sativa Japonica Group]
C2H2	LOC_Os02g02424.1	0	0.851122	0.123555	0	0.33373	0.117392	0.377847	0.126304	0	0	0	1.54446	0.489723	0.116256	0	0.118568	0.938585	0.919156	0.215394	0.251761	cDNA|ZOS2-02 - C2H2 zinc finger protein, expressed	K09191|1|0.0|650|bdi:100827085|general transcription factor IIIA	-	GO:0005488//binding	-	gi|125537802|gb|EAY84197.1|/0/hypothetical protein OsI_05578 [Oryza sativa Indica Group]
C2H2	LOC_Os02g02424.2	0.131996	0.725735	0.670428	1.30583	1.02616	0.318493	1.02513	0.479739	1.45092	1.21859	0.195792	0.907884	0.531462	0.441576	0.515913	0.0643367	0.254645	0.427498	0.701256	0.75135	cDNA|ZOS2-02 - C2H2 zinc finger protein, expressed	K09191|1|9e-139|493|bdi:100827085|general transcription factor IIIA	-	-	-	gi|125537802|gb|EAY84197.1|/1.61136e-170/hypothetical protein OsI_05578 [Oryza sativa Indica Group]
C2H2	LOC_Os02g02424.3	0	0.122201	0.37253	0.921391	0.223606	0	0.126583	0	1.39744	0.663845	0.120882	0.258705	0.123047	0.701046	0.409532	0	0.117913	0.131969	0.324717	0.632569	cDNA|ZOS2-02 - C2H2 zinc finger protein, expressed	K09191|1|1e-140|498|bdi:100827085|general transcription factor IIIA	-	-	-	gi|125537802|gb|EAY84197.1|/3.73301e-173/hypothetical protein OsI_05578 [Oryza sativa Indica Group]
C2H2	LOC_Os02g08510.1	0	0	0	0	0	0	0	0.19944	0	0	0	0	0	0	0	0	0	0	0	0	cDNA|ZOS2-04 - C2H2 zinc finger protein, expressed	-	GO:0044464//cell part	GO:0046914//transition metal ion binding	-	gi|125538348|gb|EAY84743.1|/8.70974e-60/hypothetical protein OsI_06113 [Oryza sativa Indica Group]
C2H2	LOC_Os02g31890.1	1.44557	1.31372	3.33741	1.60963	1.80291	1.39521	2.31341	2.86578	2.54239	2.85467	3.37882	2.08591	1.98422	1.00488	1.3208	2.69027	1.52116	6.8099	2.44361	1.6321	cDNA|ZOS2-08 - C2H2 zinc finger protein, expressed	-	GO:0044464//cell part	GO:0046914//transition metal ion binding	-	gi|49387768|dbj|BAD26326.1|/0/putative zinc finger protein [Oryza sativa Japonica Group]
C2H2	LOC_Os02g34680.1	30.2982	98.2868	100.363	82.7059	85.6522	27.9713	106.028	106.575	80.1409	55.7998	20.1322	114.177	103.428	76.2339	70.612	22.2976	92.0662	108.083	71.3637	55.03	cDNA|ZOS2-09 - C2H2 zinc finger protein, expressed	K09191|1|1e-13|76.6|pop:POPTR_287860|general transcription factor IIIA	GO:0043231//intracellular membrane-bounded organelle	GO:0005488//binding	-	gi|115446647|ref|NP_001047103.1|/2.09569e-171/Os02g0551900 [Oryza sativa Japonica Group]
C2H2	LOC_Os02g35460.1	0	0.37222	0.378239	1.05245	0.681099	0	0.771135	1.15996	0	1.21323	0.73641	1.18202	1.12439	5.69432	5.4055	0	0.359162	1.20592	6.92356	8.86323	cDNA|ZOS2-10 - C2H2 zinc finger protein, expressed	-	-	-	-	gi|46391019|dbj|BAD16553.1|/1.08058e-95/hypothetical protein [Oryza sativa Japonica Group]
C2H2	LOC_Os02g36360.1	1.42834	1.64753	2.45546	2.58799	2.71323	0.74231	2.27548	2.51008	2.80194	3.34137	1.52111	3.13912	2.43311	2.41542	2.20855	1.49949	2.86152	2.49092	2.33488	3.29765	cDNA|ZOS2-11 - C2H2 zinc finger protein, expressed	-	GO:0044464//cell part	GO:0046914//transition metal ion binding	-	gi|125582592|gb|EAZ23523.1|/1.09703e-136/hypothetical protein OsJ_07220 [Oryza sativa Japonica Group]
C2H2	LOC_Os02g36360.2	0	0.105597	0	0	0.0966123	0	0.109384	0	0.0928903	0	0.104458	0	0.106328	0.100966	0	0	0	0	0.0935326	0	cDNA|ZOS2-11 - C2H2 zinc finger protein, expressed	-	GO:0044464//cell part	GO:0046914//transition metal ion binding	-	gi|125582592|gb|EAZ23523.1|/1.14463e-136/hypothetical protein OsJ_07220 [Oryza sativa Japonica Group]
C2H2	LOC_Os02g36360.3	0	0.105197	0	0.198296	0.0962462	0	0.108969	0.218552	0	0	0	0.111354	0	0.201166	0	0.102583	0.101506	0	0.279534	0	cDNA|ZOS2-11 - C2H2 zinc finger protein, expressed	-	GO:0044464//cell part	GO:0046914//transition metal ion binding	-	gi|125582592|gb|EAZ23523.1|/1.15176e-136/hypothetical protein OsJ_07220 [Oryza sativa Japonica Group]
C2H2	LOC_Os02g44120.1	0	0	0	0	0.151355	0	0	0.0859229	0	0	0	0	0	0	0	0	0	0	0	0	cDNA|ZOS2-13 - C2H2 zinc finger protein, expressed	-	-	-	-	gi|115447721|ref|NP_001047640.1|/0/Os02g0659100 [Oryza sativa Japonica Group]
C2H2	LOC_Os02g44130.1	0.130709	0	0.132778	0	0	0.50462	0	0	0.114942	0.141966	0	0	0	0.124934	0.145966	0	0	0	0	0.135277	cDNA|ZOS2-14 - C2H2 zinc finger protein, expressed	-	GO:0043231//intracellular membrane-bounded organelle	-	-	gi|125540568|gb|EAY86963.1|/3.71857e-111/hypothetical protein OsI_08353 [Oryza sativa Indica Group]
C2H2	LOC_Os02g45054.1	15.3114	103.859	85.3683	50.1951	37.2159	17.6796	114.534	72.6744	63.0799	33.5638	25.2353	116.374	113.657	38.2915	31.3866	25.899	118.829	62.4962	52.3729	27.5686	cDNA|ZOS2-15 - C2H2 zinc finger protein, expressed	-	-	GO:0005488//binding	-	gi|115447847|ref|NP_001047703.1|/0/Os02g0672100 [Oryza sativa Japonica Group]
C2H2	LOC_Os02g45054.2	0	0.361487	0	0.17035	0	0	0.187224	0	0.158994	0	0.178793	0.191322	0.181995	0	0	0	0	0.195191	0.160093	0	cDNA|ZOS2-15 - C2H2 zinc finger protein, expressed	-	GO:0044464//cell part	GO:0046914//transition metal ion binding	-	gi|115447847|ref|NP_001047703.1|/3.96812e-90/Os02g0672100 [Oryza sativa Japonica Group]
C2H2	LOC_Os02g45054.3	0	0.576128	0.585444	0	0.263553	0	0.596786	0.44885	0.3801	0.625954	0.569912	0.457385	1.0152	0.413144	0	0.140453	0.277958	0.31109	0.382728	0.298231	cDNA|ZOS2-15 - C2H2 zinc finger protein, expressed	-	GO:0044464//cell part	GO:0046914//transition metal ion binding	-	gi|115447847|ref|NP_001047703.1|/5.43819e-90/Os02g0672100 [Oryza sativa Japonica Group]
C2H2	LOC_Os02g57790.1	8.29601	9.478	40.7322	106.079	68.6497	7.81635	7.56794	32.8184	105.608	71.8694	3.51591	8.3606	30.2215	140.277	163.451	9.24252	12.194	34.7584	104.764	125.314	cDNA|ZOS2-19 - C2H2 zinc finger protein, expressed	-	-	-	-	gi|48716314|dbj|BAD22927.1|/4.84555e-108/putative finger protein EPF1 [Oryza sativa Japonica Group]
C2H2	LOC_Os03g05480.1	4.03552	4.85748	5.60531	2.79345	3.38962	3.65646	6.7373	3.67747	3.25903	3.48856	1.87316	4.00884	3.97921	2.99133	3.31096	1.84655	5.24315	7.46853	3.42741	1.78996	cDNA|ZOS3-01 - C2H2 zinc finger protein, expressed	K09191|1|2e-08|59.7|sbi:SORBI_09g002060|general transcription factor IIIA	GO:0043231//intracellular membrane-bounded organelle	GO:0005488//binding	GO:0048827//phyllome development;GO:0009725//response to hormone stimulus;GO:0000902//cell morphogenesis;GO:0070076//histone lysine demethylation;GO:0016573//histone acetylation;GO:0003006//developmental process involved in reproduction	gi|115450737|ref|NP_001048969.1|/0/Os03g0148800 [Oryza sativa Japonica Group]
C2H2	LOC_Os03g05690.1	14.6367	23.1733	21.3592	21.0707	16.9205	12.5492	25.466	17.3595	18.7513	16.3815	19.1027	30.033	24.2312	15.9785	16.5942	17.2379	20.5686	32.5654	18.7494	13.8411	cDNA|ZOS3-03 - C2H2 zinc finger protein, expressed	K09191|1|2e-10|66.2|smo:SELMODRAFT_23854|general transcription factor IIIA	GO:0005622//intracellular	-	GO:0065007//biological regulation	gi|125584943|gb|EAZ25607.1|/0/hypothetical protein OsJ_09434 [Oryza sativa Japonica Group]
C2H2	LOC_Os03g10140.1	7.96306	48.3311	26.6611	52.2125	17.5389	8.39147	34.498	17.4663	42.9439	42.9795	8.11559	36.0268	23.8012	34.5614	30.4889	8.31711	33.9381	12.5442	32.3047	29.7699	cDNA|ZOS3-04 - C2H2 zinc finger protein, expressed	-	GO:0044464//cell part	GO:0046914//transition metal ion binding	-	gi|108706673|gb|ABF94468.1|/0/Zinc finger, C2H2 type family protein, expressed [Oryza sativa Japonica Group]
C2H2	LOC_Os03g13400.1	0	0	0.113733	0	0.1024	0	0.115937	0	0.0984552	0	0	0.118474	0	0	0	0	0.107997	0	0	0	cDNA|ZOS3-06 - C2H2 zinc finger protein, expressed	-	GO:0043231//intracellular membrane-bounded organelle	GO:0005488//binding	-	gi|108707056|gb|ABF94851.1|/4.82894e-121/Zinc finger, C2H2 type family protein, expressed [Oryza sativa Japonica Group]
C2H2	LOC_Os03g13600.1	0.436119	4.50506	2.80582	0.547873	0.797756	0	8.58054	4.37783	0.511348	0.473679	0.143757	6.76852	2.63396	0.277901	1.1364	0.283428	4.48724	6.59152	0.772326	0.150454	cDNA|ZOS3-07 - C2H2 zinc finger protein, expressed	-	-	-	-	gi|115451809|ref|NP_001049505.1|/2.43324e-58/Os03g0239300 [Oryza sativa Japonica Group]
C2H2	LOC_Os03g13600.2	1.47022	4.9971	5.52596	1.93931	1.88255	0.851403	6.39424	5.19086	1.29288	0.958107	1.30849	5.60072	2.36786	1.26475	0.985107	0.859932	6.23996	6.82503	1.17163	0.912966	cDNA|ZOS3-07 - C2H2 zinc finger protein, expressed	-	-	-	-	gi|115451809|ref|NP_001049505.1|/2.39498e-58/Os03g0239300 [Oryza sativa Japonica Group]
C2H2	LOC_Os03g15790.1	0	0	0.195486	0.181313	0	0	0.0996368	0	0.169226	0.104506	0.09515	0	0	0.0919689	0.214903	0.281393	0	0	0.255594	0	cDNA|ZOS3-08 - C2H2 zinc finger protein, expressed	-	GO:0031410//cytoplasmic vesicle	-	-	gi|115452083|ref|NP_001049642.1|/0/Os03g0264600 [Oryza sativa Japonica Group]
C2H2	LOC_Os03g17150.1	0.834179	0.416951	0.635539	1.37541	1.33516	0.402559	0.431902	0.216559	0.733554	0.906021	0.412453	0.882707	2.30911	0.797327	1.63022	1.62637	1.00581	1.35084	0.369313	0.431667	cDNA|ZOS3-09 - C2H2 zinc finger protein, expressed	-	GO:0044464//cell part	GO:0046914//transition metal ion binding	-	gi|115452267|ref|NP_001049734.1|/2.30667e-80/Os03g0279700 [Oryza sativa Japonica Group]
C2H2	LOC_Os03g31240.1	0.325386	0	0	0.102191	0	0.104683	0	0	0	0.353409	0.107256	0	0	0.10367	0	0	0	0	0	0.112253	cDNA|ZOS3-10 - C2H2 zinc finger protein, expressed	-	-	-	-	gi|115453613|ref|NP_001050407.1|/8.50773e-145/Os03g0425900 [Oryza sativa Japonica Group]
C2H2	LOC_Os03g32220.1	1.56325	0	0.529332	0.327304	0.317724	1.84407	0.359725	0.721476	1.52742	6.60286	0	0.183799	1.22387	1.32817	2.71557	0	3.51844	0.187516	1.07659	5.03342	cDNA|ZOS3-11 - C2H2 zinc finger protein, expressed	-	-	-	-	gi|115453685|ref|NP_001050443.1|/5.34285e-85/Os03g0437100 [Oryza sativa Japonica Group]
C2H2	*LOC_Os03g32230.1	161.382	1.93946	12.9	65.3074	60.6536	343.522	12.2367	23.2602	144.551	289.644	23.8946	4.66585	33.1992	113.118	218.824	14.7863	35.0466	12.7574	89.1734	284.029	cDNA|ZOS3-12 - C2H2 zinc finger protein, expressed	-	-	-	-	gi|115453687|ref|NP_001050444.1|/1.84573e-98/Os03g0437200 [Oryza sativa Japonica Group]
C2H2	LOC_Os03g49132.1	0.271647	0	0	0	0	0.131092	0	0	0	0	0	0	0	0	0	0	0.131015	0	0	0	cDNA|ZOS3-16 - C2H2 zinc finger protein, expressed	-	-	-	-	gi|125545370|gb|EAY91509.1|/2.05419e-167/hypothetical protein OsI_13144 [Oryza sativa Indica Group]
C2H2	LOC_Os03g55540.1	732.834	96.9227	204.048	676.357	424.565	843.509	130.157	223.351	860.31	569.403	331.157	121.162	299.176	281.774	383.261	279.415	101.693	114.304	209.065	456.477	cDNA|ZOS3-18 - C2H2 zinc finger protein, expressed	-	-	GO:0005488//binding	-	gi|115455531|ref|NP_001051366.1|/1.70109e-93/Os03g0764100 [Oryza sativa Japonica Group]
C2H2	LOC_Os03g60560.1	39.5031	2.31058	1.49415	17.2238	30.1723	24.7419	5.00446	3.70936	16.8147	262.68	24.1033	6.22571	8.67181	21.8916	95.2681	5.32569	4.86441	4.08318	12.6517	96.3378	cDNA|ZOS3-21 - C2H2 zinc finger protein, expressed	-	GO:0043231//intracellular membrane-bounded organelle	GO:0005488//binding	-	gi|115456235|ref|NP_001051718.1|/2.14581e-62/Os03g0820300 [Oryza sativa Japonica Group]
C2H2	LOC_Os03g60570.1	82.8435	0.424697	3.6683	18.6129	36.1362	67.4513	5.71904	4.19107	25.7778	246.633	19.9555	6.29375	7.26985	21.3187	52.1873	18.8436	6.14697	3.21051	16.5517	49.9045	cDNA|ZOS3-22 - C2H2 zinc finger protein, expressed	-	GO:0005622//intracellular	-	-	gi|115456237|ref|NP_001051719.1|/1.16003e-36/Os03g0820400 [Oryza sativa Japonica Group]
C2H2	LOC_Os03g62230.1	5.13414	1.17313	0.447036	1.10567	10.4648	6.51264	1.67089	0.152327	8.25567	40.7867	9.57388	0.620893	0.590625	7.57129	43.0827	5.00491	12.3102	0	5.19547	76.2119	cDNA|ZOS3-24 - C2H2 zinc finger protein, expressed	-	GO:0043231//intracellular membrane-bounded organelle	GO:0046914//transition metal ion binding;GO:0001071//nucleic acid binding transcription factor activity	GO:0006351//transcription, DNA-dependent;GO:0009268//response to pH;GO:0010038//response to metal ion	gi|297722685|ref|NP_001173706.1|/2.24757e-173/Os03g0838800 [Oryza sativa Japonica Group]
C2H2	LOC_Os04g02510.1	3.36658	18.51	4.44584	2.22036	0.92373	3.14098	17.1983	15.0326	0.986825	0.121884	2.99624	6.17487	12.1995	1.50166	0.501274	4.0476	14.938	11.388	1.58984	0.116141	cDNA|ZOS4-01 - C2H2 zinc finger protein, expressed	-	GO:0005622//intracellular	-	-	gi|115456884|ref|NP_001052042.1|/4.79629e-129/Os04g0115500 [Oryza sativa Japonica Group]
C2H2	LOC_Os04g08060.1	0.313237	4.85356	6.20483	2.65615	1.71894	1.2093	4.37888	3.74066	2.34134	0.850535	0.61951	3.81179	2.68006	1.1976	2.27371	0.45803	5.13651	3.04347	1.9415	1.29674	cDNA|ZOS4-03 - C2H2 zinc finger protein, expressed	-	-	-	-	gi|32488201|emb|CAE02950.1|/2.94613e-95/OSJNBb0050N09.1 [Oryza sativa Japonica Group]
C2H2	LOC_Os04g08290.1	0.0681022	0.476557	0.760985	0.513319	0.622869	0.0657297	0.352604	0.282877	0.179662	0.221902	0	0.36032	0.205653	0.195281	0.304207	0.0663881	0.0656911	0.220564	0.361808	0.0704824	cDNA|ZOS4-04 - C2H2 zinc finger protein, expressed	-	GO:0044464//cell part	GO:0046914//transition metal ion binding;GO:0001071//nucleic acid binding transcription factor activity	GO:0006351//transcription, DNA-dependent;GO:0009743//response to carbohydrate stimulus	gi|125589362|gb|EAZ29712.1|/3.97544e-150/hypothetical protein OsJ_13775 [Oryza sativa Japonica Group]
C2H2	LOC_Os04g39050.1	2.85829	3.45888	7.02963	5.81129	2.33904	2.61352	3.27136	3.90544	4.49785	2.77767	1.6364	7.32264	3.17998	3.16339	3.19194	1.7598	4.93375	2.92333	2.13127	2.95819	cDNA|ZOS4-07 - C2H2 zinc finger protein, expressed	-	GO:0043231//intracellular membrane-bounded organelle	-	-	gi|125548623|gb|EAY94445.1|/7.37613e-121/hypothetical protein OsI_16216 [Oryza sativa Indica Group]
C2H2	LOC_Os04g39520.1	0	0.453546	0.276528	0.0854932	0.248973	0	1.12754	0.282679	0	0	0	0.960181	0.548024	0	0.506657	0	0.175054	0	0.0803454	0.0939108	cDNA|ZOS4-08 - C2H2 zinc finger protein, expressed	-	-	-	-	gi|222629037|gb|EEE61169.1|/5.00393e-179/hypothetical protein OsJ_15138 [Oryza sativa Japonica Group]
C2H2	LOC_Os04g46680.1	0	0.139985	0	0	0.512296	0.135153	1.30504	0.436238	0	0	0.138475	1.92631	0.140954	0	0.156377	0	1.62089	0	0	0.434777	cDNA|ZOS4-10 - C2H2 zinc finger protein, expressed	-	GO:0043231//intracellular membrane-bounded organelle	-	-	gi|115459810|ref|NP_001053505.1|/2.05838e-124/Os04g0552700 [Oryza sativa Japonica Group]
C2H2	LOC_Os04g47860.3	0	0.121856	0.185739	0	0	0	0	0	0.0535962	0	0	0.0644938	0	0.0582556	0.0680627	0.118828	0.117581	0.131596	0.107933	0	cDNA|ZOS4-11 - C2H2 zinc finger protein, expressed	-	-	GO:0005488//binding	-	gi|218195385|gb|EEC77812.1|/0/hypothetical protein OsI_17010 [Oryza sativa Indica Group]
C2H2	LOC_Os04g59380.1	0	0.102804	0.208932	0.0968923	0	0.0992553	0.10649	0	0.0904329	0.111695	0	0	0	0.0982948	0	0.10025	0.198394	0.444085	0.182116	0	cDNA|ZOS4-14 - C2H2 zinc finger protein, expressed	-	-	GO:0005488//binding	-	gi|297603622|ref|NP_001054349.2|/0/Os04g0690100 [Oryza sativa Japonica Group]
C2H2	LOC_Os05g01550.1	7.37645	32.4222	24.7396	24.2698	14.2428	3.61624	32.1299	23.1014	19.357	18.3125	7.29445	34.1959	24.1609	21.0398	12.5524	9.2453	28.2353	31.9801	17.4173	12.845	cDNA|ZOS5-01 - C2H2 zinc finger protein, expressed	K09191|1|3e-13|75.1|pop:POPTR_287860|general transcription factor IIIA	-	GO:0005488//binding	-	gi|125550520|gb|EAY96229.1|/0/hypothetical protein OsI_18122 [Oryza sativa Indica Group]
C2H2	LOC_Os05g02390.1	0	0	0	0.173909	0	0	0	0	0.486946	1.20287	0	0	0	0	1.44289	0	0	0	0	0.955161	cDNA|ZOS5-02 - C2H2 zinc finger protein, expressed	-	-	-	-	gi|115461721|ref|NP_001054460.1|/6.65253e-74/Os05g0114400 [Oryza sativa Japonica Group]
C2H2	LOC_Os05g03020.1	0.616636	5.79445	2.12976	6.15844	2.8199	0.714184	6.76847	1.79293	4.33802	4.4203	0.243912	10.5706	2.4828	3.18273	2.89219	0.841562	6.54285	4.12737	1.85641	1.78693	cDNA|ZOS5-03 - C2H2 zinc finger protein, expressed	K09191|1|8e-168|588|sbi:SORBI_09g002060|general transcription factor IIIA	-	-	-	gi|54287472|gb|AAV31216.1|/0/putative transcription factor IIIA [Oryza sativa Japonica Group]
C2H2	LOC_Os05g20930.1	0	0	0	0	0	0	0.15923	0	0	0	0	0	0	0	0	0	0	0	0	0	cDNA|ZOS5-07 - C2H2 zinc finger protein, expressed	-	-	-	-	gi|115462991|ref|NP_001055095.1|/2.25781e-175/Os05g0286100 [Oryza sativa Japonica Group]
C2H2	LOC_Os05g37190.1	15.7735	0.846619	0.75277	2.69304	7.06807	10.2175	2.08282	0.439723	2.69969	21.1563	18.9481	1.12021	0.745921	5.16048	15.0139	11.5582	3.88036	0.571433	5.99913	19.0639	cDNA|ZOS5-08 - C2H2 zinc finger protein, expressed	-	GO:0044464//cell part	GO:0046914//transition metal ion binding	-	gi|115464159|ref|NP_001055679.1|/0/Os05g0444200 [Oryza sativa Japonica Group]
C2H2	LOC_Os05g51830.1	9.66449	32.8752	23.7256	64.1196	33.2699	3.88658	24.3243	11.0116	44.9723	45.0489	8.09695	39.2024	15.6732	82.2397	35.9754	7.06593	22.529	21.1569	49.0865	33.3409	cDNA|ZOS5-12 - C2H2 zinc finger protein, expressed	K11276|1|3e-24|111|mtr:MTR_4g055440|nucleophosmin 1	GO:0005634//nucleus	GO:0046872//metal ion binding	-	gi|218197385|gb|EEC79812.1|/5.42273e-91/hypothetical protein OsI_21251 [Oryza sativa Indica Group]
C2H2	LOC_Os06g07020.1	6.31249	6.8193	9.10152	11.7032	8.75331	4.8151	5.16608	7.92953	8.59515	6.52439	12.4846	9.80411	8.60876	10.2182	10.0055	11.414	9.0353	11.9809	8.02352	6.00626	cDNA|ZOS6-01 - C2H2 zinc finger protein, expressed	-	GO:0043231//intracellular membrane-bounded organelle	GO:0005488//binding	-	gi|125554216|gb|EAY99821.1|/5.14199e-180/hypothetical protein OsI_21812 [Oryza sativa Indica Group]
C2H2	LOC_Os06g10470.1	0	0	0.251197	0	0	0	0	0	0	0	0	0	0	0	0	0.482116	0	0	0	0	cDNA|ZOS6-02 - C2H2 zinc finger protein, expressed	-	-	-	-	gi|218197777|gb|EEC80204.1|/1.57873e-97/hypothetical protein OsI_22090 [Oryza sativa Indica Group]
C2H2	LOC_Os06g40960.1	0.69451	2.97548	1.71337	1.30871	1.99636	0.574556	2.8767	2.36966	0.697981	0.862084	2.94338	0.944889	2.49674	2.27598	1.44036	2.51468	3.63672	1.60666	2.02057	1.02683	cDNA|ZOS6-05 - C2H2 zinc finger protein, expressed	-	GO:0043231//intracellular membrane-bounded organelle;GO:0031410//cytoplasmic vesicle	GO:0046914//transition metal ion binding;GO:0001071//nucleic acid binding transcription factor activity	GO:0006351//transcription, DNA-dependent;GO:0000904//cell morphogenesis involved in differentiation	gi|115468930|ref|NP_001058064.1|/2.66136e-155/Os06g0612300 [Oryza sativa Japonica Group]
C2H2	LOC_Os06g51140.1	0.226267	0	0	0	0	0	0	0	0	0	0	0	0	0	0	0	0	0	0	0	cDNA|ZOS6-11 - C2H2 zinc finger protein, expressed	-	-	-	-	gi|115470070|ref|NP_001058634.1|/6.71526e-100/Os06g0727000 [Oryza sativa Japonica Group]
C2H2	LOC_Os07g01180.1	0	0	0	0	0.143941	0	0.162969	0	0	0.170933	0	0	0	0	0.17575	0	0	0	0	0.16288	cDNA|ZOS7-01 - C2H2 zinc finger protein, expressed	-	GO:0044464//cell part	GO:0046914//transition metal ion binding	-	gi|125598818|gb|EAZ38394.1|/1.11949e-70/hypothetical protein OsJ_22772 [Oryza sativa Japonica Group]
C2H2	LOC_Os07g38240.1	33.1384	30.9669	25.1741	17.2402	34.2619	24.6137	35.5088	27.2303	20.6521	37.2442	39.1815	28.8153	32.3415	17.3521	30.4098	30.4784	29.6025	30.3313	23.9843	37.7262	cDNA|ZOS7-05 - C2H2 zinc finger protein, expressed	-	GO:0044464//cell part	GO:0046914//transition metal ion binding	-	gi|122069714|sp|Q0D5B9.2|SAP16_ORYSJ/2.17232e-147/RecName: Full=Zinc finger AN1 and C2H2 domain-containing stress-associated protein 16; Short=OsSAP16
C2H2	LOC_Os07g39310.1	16.6162	62.0089	25.0164	20.0217	13.4415	12.3954	54.1554	29.1475	18.7451	12.5109	30.3099	43.5019	21.3903	13.9839	13.0852	28.5885	59.4503	22.2266	14.7715	12.0585	cDNA|ZOS7-06 - C2H2 zinc finger protein, expressed	-	GO:0043231//intracellular membrane-bounded organelle	GO:0046914//transition metal ion binding;GO:0001071//nucleic acid binding transcription factor activity	GO:0006351//transcription, DNA-dependent	gi|33146841|dbj|BAC79830.1|/0/zinc finger protein-like protein [Oryza sativa Japonica Group]
C2H2	LOC_Os07g40080.1	0.61378	0	0.415665	1.15659	0.187123	0.394931	0	0.849823	1.79914	2.44435	7.08116	0.432991	1.64753	2.34666	2.05628	2.19388	1.38145	0.441748	1.2681	2.32919	cDNA|ZOS7-09 - C2H2 zinc finger protein, expressed	-	-	-	-	gi|218199938|gb|EEC82365.1|/5.36545e-40/hypothetical protein OsI_26692 [Oryza sativa Indica Group]
C2H2	LOC_Os07g40780.1	0	0.205934	0.209264	0	0.282618	0	0.106659	0.10696	0	0.111872	0	0	0	0.098451	0.115025	0	0	0.111198	0	0.106601	cDNA|ZOS7-11 - C2H2 zinc finger protein, expressed	-	-	-	-	gi|22775640|dbj|BAC15494.1|/1.66122e-122/ZPT4-4 (zinc-finger protein)-like protein [Oryza sativa Japonica Group]
C2H2	LOC_Os07g40950.1	0	0	0	0	0	0.381285	0	0	0	0.643606	0	0	0	0.188798	0.661743	0	0	0	0	0	cDNA|ZOS7-12 - C2H2 zinc finger protein, expressed	-	-	GO:0005488//binding	-	gi|22775659|dbj|BAC15513.1|/1.6056e-119/hypothetical protein [Oryza sativa Japonica Group]
C2H2	LOC_Os07g44640.1	0.509472	1.95233	1.12133	3.60013	1.86387	0	1.23099	0.705402	2.98677	2.12117	0.335872	3.05496	0.341886	3.57108	1.51718	0.331099	2.29336	0.275007	2.48113	1.23032	cDNA|ZOS7-13 - C2H2 zinc finger protein, expressed	K11436|1|0.0|891|sbi:SORBI_02g014470|protein arginine N-methyltransferase 3 [EC:2.1.1.-]	GO:0044424//intracellular part	GO:0046914//transition metal ion binding;GO:0008168//methyltransferase activity	GO:0008213;GO:0032259//methylation	gi|152013350|sp|A3BMN9.1|ANM3_ORYSJ/0/RecName: Full=Probable protein arginine N-methyltransferase 3
C2H2	LOC_Os08g20580.1	0.287946	10.0748	6.14261	3.25558	1.05343	1.11166	9.54151	6.27925	2.53212	0.312745	0	10.3597	5.79687	2.2018	0.643116	0.842096	6.94379	2.79773	1.78474	1.49005	cDNA|ZOS8-04 - C2H2 zinc finger protein, expressed	-	GO:0043231//intracellular membrane-bounded organelle	GO:0046872//metal ion binding	-	gi|34015350|gb|AAQ56539.1|/3.65325e-46/putative zinc finger transcription factor [Oryza sativa Japonica Group]
C2H2	LOC_Os08g36390.1	0.084875	0.169694	0.0862187	0	0	0.0819181	0.0878892	0.0881367	0	0	0	0	0.256303	0.0811254	0.0947824	0	0	0.274887	0	0	cDNA|ZOS8-07 - C2H2 zinc finger protein, expressed	-	GO:0043231//intracellular membrane-bounded organelle	GO:0046914//transition metal ion binding;GO:0001071//nucleic acid binding transcription factor activity	GO:0006351//transcription, DNA-dependent	gi|42407389|dbj|BAD09547.1|/0/putative zinc finger protein [Oryza sativa Japonica Group]
C2H2	LOC_Os08g37904.2	0	0	0	0.0887456	0	0	0	0	0	0	0	0.0498354	0	0	0	0	0	0	0	0	cDNA|ZOS8-08 - C2H2 zinc finger protein, expressed	-	-	-	-	gi|115476986|ref|NP_001062089.1|/0/Os08g0485600 [Oryza sativa Japonica Group]
C2H2	LOC_Os08g37904.3	0	0	0	0.0457816	0	0	0	0	0	0	0	0	0	0	0	0	0	0	0	0	cDNA|ZOS8-08 - C2H2 zinc finger protein, expressed	-	-	-	-	gi|115476986|ref|NP_001062089.1|/0/Os08g0485600 [Oryza sativa Japonica Group]
C2H2	LOC_Os08g37904.4	0	0	0	0	0	0	0	0	0	0	0	0.051702	0	0	0	0	0	0	0	0	cDNA|ZOS8-08 - C2H2 zinc finger protein, expressed	-	-	-	-	gi|115476986|ref|NP_001062089.1|/0/Os08g0485600 [Oryza sativa Japonica Group]
C2H2	LOC_Os08g37904.5	0	0.150154	0.0508606	0	0.0915851	0.0483237	0.207384	0	0	0.0543799	0.0495113	0.0529806	0	0	0.0559124	0	0.0965906	0.0540521	0	0	cDNA|ZOS8-08 - C2H2 zinc finger protein, expressed	-	-	-	-	gi|115476986|ref|NP_001062089.1|/0/Os08g0485600 [Oryza sativa Japonica Group]
C2H2	LOC_Os08g37904.6	0.122743	0.245405	0.249373	0.115647	0.0561309	0.118467	0.444858	0.19119	0.0539685	0.066657	0	0.519535	0.185328	0.0586603	0.137071	0.119654	0.236795	0.331276	0.0543416	0	cDNA|ZOS8-08 - C2H2 zinc finger protein, expressed	-	-	-	-	gi|115476986|ref|NP_001062089.1|/0/Os08g0485600 [Oryza sativa Japonica Group]
C2H2	LOC_Os08g37920.1	0.481396	3.18819	2.81185	0.680346	0.770506	0.290391	3.801	2.93689	0.899569	0.392141	0.833078	3.12008	3.93712	0.230065	0.201596	0.645259	1.9735	3.96274	0.692662	0.373666	cDNA|ZOS8-09 - C2H2 zinc finger protein, expressed	-	-	-	-	gi|115476988|ref|NP_001062090.1|/0/Os08g0485700 [Oryza sativa Japonica Group]
C2H2	LOC_Os08g37920.2	0.0626777	2.00502	0.25468	0.177162	0.114651	0.0604942	1.36298	0.846124	0.275586	0.136151	0.495848	1.06118	0.693998	0.119818	0.0699941	0.1222	1.33009	1.96229	0	0	cDNA|ZOS8-09 - C2H2 zinc finger protein, expressed	-	-	-	-	gi|115476988|ref|NP_001062090.1|/0/Os08g0485700 [Oryza sativa Japonica Group]
C2H2	LOC_Os08g39390.1	0	0	0	0	0	0	0	0	0	0	0	0	0	0	0.11148	0	0	0	0	0	cDNA|ZOS8-10 - C2H2 zinc finger protein, expressed	-	GO:0031410//cytoplasmic vesicle	GO:0046914//transition metal ion binding	-	gi|42407670|dbj|BAD08819.1|/7.41115e-158/putative transparent testa [Oryza sativa Japonica Group]
C2H2	LOC_Os08g44050.1	0	0	0	0	0.0766566	0.0808937	0	0	0.0737034	0	0	0	0	0	0	0	0	0	0	0	cDNA|ZOS8-12 - C2H2 zinc finger protein, expressed	-	-	GO:0005488//binding	-	gi|115477741|ref|NP_001062466.1|/3.7879e-180/Os08g0554400 [Oryza sativa Japonica Group]
C2H2	LOC_Os08g44050.2	4.16547	9.22047	9.44513	4.34514	5.91875	3.15885	8.9349	9.65523	3.72841	2.98921	2.64803	8.50074	8.16121	3.05718	3.32265	2.75542	9.82973	7.30752	4.21523	4.08011	cDNA|ZOS8-12 - C2H2 zinc finger protein, expressed	-	-	GO:0005488//binding	-	gi|115477741|ref|NP_001062466.1|/4.34331e-180/Os08g0554400 [Oryza sativa Japonica Group]
C2H2	LOC_Os08g44050.3	0.355977	1.42344	1.01252	0.737872	0.97674	1.16816	2.43289	0.739315	1.12693	0.695943	0.070404	0.979385	0.788311	0.340251	0.954074	0.138807	1.30482	0.999191	1.19777	0.442103	cDNA|ZOS8-12 - C2H2 zinc finger protein, expressed	-	-	GO:0005488//binding	-	gi|115477741|ref|NP_001062466.1|/4.57314e-180/Os08g0554400 [Oryza sativa Japonica Group]
C2H2	LOC_Os08g44190.1	0	0.26874	0	0	0	0	0	0	0	0	0	0	0	0.256953	0	0.262063	1.55587	0	0	0.556451	cDNA|ZOS8-13 - C2H2 zinc finger protein, expressed	-	-	GO:0046914//transition metal ion binding;GO:0001071//nucleic acid binding transcription factor activity	GO:0006351//transcription, DNA-dependent	gi|297726667|ref|NP_001175697.1|/1.01826e-60/Os08g0555700 [Oryza sativa Japonica Group]
C2H2	LOC_Os08g44830.1	0.829601	7.70088	22.0315	11.7246	50.295	0.343157	19.3903	12.7992	9.37966	23.556	0.585985	13.5442	10.0208	16.1989	30.3078	0.693189	19.0912	6.5252	22.2471	31.6454	cDNA|ZOS8-14 - C2H2 zinc finger protein, expressed	-	GO:0044464//cell part	GO:0046914//transition metal ion binding	GO:0006351//transcription, DNA-dependent;GO:0009743//response to carbohydrate stimulus	gi|115477847|ref|NP_001062519.1|/0/Os08g0562300 [Oryza sativa Japonica Group]
C2H2	LOC_Os09g10980.1	0.142391	0	0	0	0	0	0	0.147863	0.125215	0	0	0	0	0	0	0	0	0	0	0	cDNA|ZOS9-02 - C2H2 zinc finger protein, expressed	-	GO:0031410//cytoplasmic vesicle	-	-	gi|115478354|ref|NP_001062772.1|/1.57846e-161/Os09g0282300 [Oryza sativa Japonica Group]
C2H2	LOC_Os09g26210.1	4.50355	0.9478	2.88938	3.79652	5.85329	0.915085	0.245447	2.46138	1.66749	19.5656	5.62545	0.501636	2.14732	2.03902	3.44107	7.62508	0	2.04712	2.51854	1.47188	cDNA|ZOS9-12 - C2H2 zinc finger protein, expressed	-	GO:0044464//cell part	GO:0046914//transition metal ion binding	-	gi|50726331|dbj|BAD33921.1|/9.39042e-40/hypothetical protein [Oryza sativa Japonica Group]
C2H2	LOC_Os09g31140.1	4.82022	5.44037	3.63291	2.78352	2.27541	4.65229	2.09317	2.74493	1.77755	2.02659	8.91822	1.15176	2.50425	1.93208	0.868207	7.88202	4.49958	3.35728	2.20288	0.965553	cDNA|ZOS9-16 - C2H2 zinc finger protein, expressed	-	GO:0031410//cytoplasmic vesicle	GO:0005488//binding	-	gi|125564171|gb|EAZ09551.1|/3.16585e-113/hypothetical protein OsI_31828 [Oryza sativa Indica Group]
C2H2	LOC_Os09g38340.1	0.334389	0.584986	0.849208	0.315056	0.0764588	0	0.519397	0.434049	0.0735132	0	0.248004	0.619224	0.420741	0.0799041	0.280067	0.0814932	0.483826	0.721996	0.444129	0	cDNA|ZOS9-17 - C2H2 zinc finger protein, expressed	-	-	-	-	gi|297727223|ref|NP_001175975.1|/0/Os09g0555700 [Oryza sativa Japonica Group]
C2H2	LOC_Os09g38340.2	0	0	0	0.0802834	0	0	0	0	0	0	0	0	0	0	0	0	0.0821931	0	0	0	cDNA|ZOS9-17 - C2H2 zinc finger protein, expressed	-	-	-	-	gi|297727223|ref|NP_001175975.1|/0/Os09g0555700 [Oryza sativa Japonica Group]
C2H2	LOC_Os09g38340.3	0.485303	0.889426	0.903808	0.0762074	0.295908	0.312264	0.418781	0.587945	0.071127	0.175699	0.239954	0.256767	0.24425	0.154621	0	0.315392	0.468121	0.4366	0.57295	0.251132	cDNA|ZOS9-17 - C2H2 zinc finger protein, expressed	-	-	-	-	gi|297727223|ref|NP_001175975.1|/0/Os09g0555700 [Oryza sativa Japonica Group]
C2H2	LOC_Os09g39660.2	0.0843226	0	0.0856577	0	0.0771222	0	0	0	0	0	0	0.0892281	0.0848783	0.161195	0.0941656	0.246601	0.0813373	0	0.0746637	0	cDNA|ZOS9-21 - C2H2 zinc finger protein, expressed	-	-	-	-	gi|115480781|ref|NP_001063984.1|/0/Os09g0570200 [Oryza sativa Japonica Group]
C2H2	LOC_Os10g07080.1	2.56063	2.19409	1.61025	5.05493	3.56872	3.64828	1.13638	1.2662	4.28904	3.70821	3.13505	2.32251	0.490952	1.04893	2.45102	2.37731	1.17618	0.658187	1.29561	1.26196	cDNA|expressed protein	-	GO:0043231//intracellular membrane-bounded organelle	-	-	gi|115481210|ref|NP_001064198.1|/0/Os10g0158700 [Oryza sativa Japonica Group]
C2H2	LOC_Os10g28330.1	1.12277	2.74363	1.52073	3.64372	1.71149	1.32447	2.58365	1.6841	3.1814	1.21946	0.740191	2.11215	1.75804	1.55013	2.08972	1.21612	3.48972	1.21211	2.09878	1.0329	cDNA|ZOS10-04 - C2H2 zinc finger protein, expressed	-	GO:0044464//cell part	GO:0046914//transition metal ion binding	-	gi|169159205|dbj|BAG12102.1|/1.03294e-143/early heading date 2 [Oryza sativa Japonica Group]
C2H2	LOC_Os11g25610.1	0	0	0	0	0	0	0	0	0	0.123669	0	0	0	0	0	0	0	0	0	0	cDNA|ZOS11-02 - C2H2 zinc finger protein, expressed	-	-	-	-	gi|115485349|ref|NP_001067818.1|/1.0117e-139/Os11g0442900 [Oryza sativa Japonica Group]
C2H2	LOC_Os11g30484.1	7.6419	17.1525	13.7681	9.78124	7.25309	6.26236	16.7224	10.6307	10.6507	8.76985	12.5474	25.48	17.4164	8.82028	8.05088	9.2768	15.8553	17.9009	7.91557	7.01363	cDNA|ZOS11-03 - C2H2 zinc finger protein, expressed	-	GO:0044464//cell part	GO:0046914//transition metal ion binding	-	gi|115485589|ref|NP_001067938.1|/2.64933e-153/Os11g0498400 [Oryza sativa Japonica Group]
C2H2	LOC_Os11g47620.1	0	0	0.253129	0	0	0	0	0.25876	0	0	0	0	0	0	0.278272	0	0	0	0.220641	0.77368	cDNA|ZOS11-09 - C2H2 zinc finger protein, expressed	-	-	-	-	gi|297728745|ref|NP_001176736.1|/2.57659e-60/Os11g0702300 [Oryza sativa Japonica Group]
C2H2	LOC_Os11g47630.1	1.60821	1.37801	17.9704	13.8535	94.5568	0	38.7782	36.7403	2.6264	30.4427	0.908761	33.0629	3.70013	23.9358	27.1956	2.46358	33.2416	0.744078	45.3644	21.3997	cDNA|ZOS11-10 - C2H2 zinc finger protein, expressed	-	-	-	-	gi|115486777|ref|NP_001068532.1|/2.12225e-74/Os11g0702400 [Oryza sativa Japonica Group]
C2H2	LOC_Os11g48000.1	0.708064	0.943772	1.31867	0.889503	1.72694	0.227799	0.73321	0.980367	0.311326	0	0.350096	0.749256	1.18788	0.563986	1.71322	0.230081	0.341498	0.127401	0.104493	0.122135	cDNA|ZOS11-11 - C2H2 zinc finger protein, expressed	-	-	GO:0005488//binding	-	gi|297728751|ref|NP_001176739.1|/1.0876e-74/Os11g0707300 [Oryza sativa Japonica Group]
C2H2	LOC_Os12g07280.1	11.5946	30.9675	39.2005	20.5142	52.3748	7.26109	37.852	35.1094	25.2953	34.2225	8.48984	29.0337	33.6765	20.8111	28.7623	6.72987	40.4675	12.9949	32.4451	43.9687	cDNA|ZOS12-02 - C2H2 zinc finger protein, expressed	-	GO:0043231//intracellular membrane-bounded organelle	GO:0046872//metal ion binding	-	gi|115487568|ref|NP_001066271.1|/0/Os12g0170400 [Oryza sativa Japonica Group]
C2H2	LOC_Os12g18150.1	2.56068	4.21133	3.77596	3.81351	1.58653	2.51133	4.10573	3.13086	2.72394	1.34575	1.552	5.85633	2.36968	2.21069	1.79877	1.0468	4.58149	5.4843	3.03534	1.41058	cDNA|ZOS12-04 - C2H2 zinc finger protein, expressed	K11446|1|4e-44|179|ota:Ot08g01100|histone demethylase JARID1 [EC:1.14.11.-]	GO:0043231//intracellular membrane-bounded organelle	GO:0005488//binding	GO:0048827//phyllome development;GO:0009725//response to hormone stimulus;GO:0000902//cell morphogenesis;GO:0070076//histone lysine demethylation;GO:0016573//histone acetylation;GO:0003006//developmental process involved in reproduction	gi|115488170|ref|NP_001066572.1|/0/Os12g0279100 [Oryza sativa Japonica Group]
C2H2	LOC_Os12g38940.1	0.0944889	0.0944575	0	0.089026	0.172841	0	0.195689	0	0.083091	0	0	0	0	0.180629	0.105519	0	0	0.102008	0	0	cDNA|ZOS12-06 - C2H2 zinc finger protein, expressed	-	-	-	-	gi|115489274|ref|NP_001067124.1|/0/Os12g0578600 [Oryza sativa Japonica Group]
C2H2	LOC_Os12g38960.1	0	0.0919977	0	0	0.16834	0	0.0952965	0	0	0.699678	0.0910052	0.097382	0.0926347	0	0.102771	0	0.26631	0.0993514	0.0814867	0.761958	cDNA|ZOS12-07 - C2H2 zinc finger protein, expressed	-	GO:0043231//intracellular membrane-bounded organelle	-	-	gi|222617358|gb|EEE53490.1|/0/hypothetical protein OsJ_36648 [Oryza sativa Japonica Group]
C2H2	LOC_Os12g39400.1	0.961007	21.1351	28.5545	7.69629	20.1059	0.463764	41.6713	39.0443	9.19028	25.4419	0.831533	35.0835	67.8347	13.6635	30.5858	0.936819	38.0063	38.5164	14.9976	33.5676	cDNA|ZOS12-09 - C2H2 zinc finger protein, expressed	-	-	-	-	gi|115489322|ref|NP_001067148.1|/7.21964e-55/Os12g0583700 [Oryza sativa Japonica Group]
C3H	LOC_Os01g07930.1	0	0	0	0	0.146672	0	0	0	0	0	0	0	0	0	0	0	0	0.173127	0	0	cDNA|zinc finger C-x8-C-x5-C-x3-H type family protein, expressed	-	-	-	-	gi|218187600|gb|EEC70027.1|/4.54552e-101/hypothetical protein OsI_00598 [Oryza sativa Indica Group]
C3H	LOC_Os01g09620.1	0.654109	10.9293	10.1568	1.93691	0.0854648	0.360755	13.5468	13.876	1.56127	0.60895	0.739242	3.36193	7.33667	0.535896	0.104352	0.273276	6.21937	15.2329	0.248221	0	cDNA|zinc finger/CCCH transcription factor, putative, expressed	K15172|1|1e-25|116|vcn:VOLCADRAFT_106802|transcription elongation factor SPT5	GO:0043231//intracellular membrane-bounded organelle	GO:0046914//transition metal ion binding	GO:0010260//organ senescence;GO:0007165//signal transduction	gi|115435036|ref|NP_001042276.1|/4.23557e-167/Os01g0192000 [Oryza sativa Japonica Group]
C3H	LOC_Os01g09620.2	0	0.101887	0	0	0	0.0983704	0.316622	0.211676	0	0	0	0	0	0	0	0	0.0983128	0.110032	0	0.105483	cDNA|zinc finger/CCCH transcription factor, putative, expressed	K15172|1|1e-25|116|vcn:VOLCADRAFT_106802|transcription elongation factor SPT5	GO:0043231//intracellular membrane-bounded organelle	GO:0046914//transition metal ion binding	GO:0010260//organ senescence;GO:0007165//signal transduction	gi|115435036|ref|NP_001042276.1|/3.82223e-167/Os01g0192000 [Oryza sativa Japonica Group]
C3H	LOC_Os01g14870.1	4.62502	14.096	11.8029	12.5415	8.87286	3.81064	9.69536	8.78553	9.8206	8.08635	4.46205	9.43006	10.6736	8.73357	6.55061	4.61858	12.6221	8.89007	7.39141	6.53789	cDNA|zinc finger matrin-type protein 5, putative, expressed	K13152|1|2e-46|185|sbi:SORBI_03g009590|U11/U12 small nuclear ribonucleoprotein 20 kDa protein	-	-	-	gi|115435690|ref|NP_001042603.1|/1.12599e-162/Os01g0252200 [Oryza sativa Japonica Group]
C3H	LOC_Os01g15350.1	25.2681	59.4691	21.4185	24.5955	20.6617	24.4686	40.2879	23.2851	16.9226	23.7184	22.836	42.6747	40.2574	26.471	22.8918	28.384	34.5426	25.8336	19.4103	21.2154	cDNA|zinc finger C-x8-C-x5-C-x3-H type family protein, expressed	K08852|1|3e-19|95.5|vcn:VOLCADRAFT_107956|serine/threonine-protein kinase/endoribonuclease IRE1 [EC:2.7.11.1 3.1.26.-]	-	GO:0046872//metal ion binding	-	gi|297596471|ref|NP_001042632.2|/0/Os01g0257400 [Oryza sativa Japonica Group]
C3H	LOC_Os01g15460.2	0.090192	0	0	0	0	0	0	0	0	0	0	0	0	0	0	0	0	0	0	0	cDNA|zinc finger C-x8-C-x5-C-x3-H type family protein, expressed	K08852|1|2e-16|85.9|vcn:VOLCADRAFT_107956|serine/threonine-protein kinase/endoribonuclease IRE1 [EC:2.7.11.1 3.1.26.-]	-	GO:0046914//transition metal ion binding	-	gi|115435758|ref|NP_001042637.1|/0/Os01g0258700 [Oryza sativa Japonica Group]
C3H	LOC_Os01g15460.3	0	0	0	0	0.147524	0	0	0	0	0	0.0797523	0	0	0	0	0	0	0	0	0	cDNA|zinc finger C-x8-C-x5-C-x3-H type family protein, expressed	K08852|1|3e-16|85.9|vcn:VOLCADRAFT_107956|serine/threonine-protein kinase/endoribonuclease IRE1 [EC:2.7.11.1 3.1.26.-]	-	GO:0046914//transition metal ion binding	-	gi|215767117|dbj|BAG99345.1|/0/unnamed protein product [Oryza sativa Japonica Group]
C3H	LOC_Os01g39100.1	0.907856	1.07256	0.922229	1.94402	0.377424	0.238971	0.76917	0.771336	1.52411	0.986043	0.489689	0.96067	0.664609	1.81438	0.552998	0.563185	0.796104	1.6929	1.0231	0.683336	cDNA|zinc finger C-x8-C-x5-C-x3-H type family protein, expressed	K14404|1|3e-08|59.3|olu:OSTLU_30295|cleavage and polyadenylation specificity factor subunit 4;K15687|4|3e-07|55.8|vvi:100243143|E3 ubiquitin-protein ligase makorin [EC:6.3.2.19]	GO:0043231//intracellular membrane-bounded organelle	-	-	gi|75275745|sp|Q657B3.1|C3H7_ORYSJ/0/RecName: Full=Zinc finger CCCH domain-containing protein 7; Short=OsC3H7
C3H	LOC_Os01g42970.1	0	0.656416	0.111172	0	0	0	0.113326	0	0	0	0	0	0.22032	0	0	0	0.105564	0.236295	0.0969031	0	cDNA|zinc finger C-x8-C-x5-C-x3-H type family protein, expressed	K08852|1|2e-16|85.9|vcn:VOLCADRAFT_107956|serine/threonine-protein kinase/endoribonuclease IRE1 [EC:2.7.11.1 3.1.26.-]	GO:0043231//intracellular membrane-bounded organelle	GO:0003676//nucleic acid binding	-	gi|205688147|sp|Q5ZDJ6.2|C3H8_ORYSJ/0/RecName: Full=Zinc finger CCCH domain-containing protein 8; Short=OsC3H8
C3H	LOC_Os01g42970.2	0.109624	0.98629	0.890878	0	0.200526	0.21161	0.227035	0.569185	0.192801	0.119065	0	0.464006	0.551733	0.104781	0	0.106865	0.634458	1.65686	0.194134	0	cDNA|zinc finger C-x8-C-x5-C-x3-H type family protein, expressed	K08852|1|2e-16|85.9|vcn:VOLCADRAFT_107956|serine/threonine-protein kinase/endoribonuclease IRE1 [EC:2.7.11.1 3.1.26.-]	GO:0043231//intracellular membrane-bounded organelle	GO:0003676//nucleic acid binding	-	gi|115438594|ref|NP_001043577.1|/0/Os01g0616400 [Oryza sativa Japonica Group]
C3H	LOC_Os01g45730.1	0	0	0	0.365522	0	0	0	0	0	0.421363	0	0	0	0	0	0	0	0	0	1.40529	cDNA|zinc finger C-x8-C-x5-C-x3-H type family protein, expressed	-	-	GO:0005488//binding	GO:0006351//transcription, DNA-dependent	gi|205687188|sp|A2ZVY5.1|C3H9_ORYSJ/1.18449e-117/RecName: Full=Zinc finger CCCH domain-containing protein 9; Short=OsC3H9
C3H	LOC_Os01g68860.2	0.771591	0.771334	0.235142	2.03555	2.46996	1.19154	1.03869	1.28199	1.83199	2.0113	0.839314	0.571534	0.466005	0.811254	0.603161	0.902604	1.11641	1.91588	1.29809	1.35755	cDNA|zinc finger C-x8-C-x5-C-x3-H type family protein, expressed	K08852|1|8e-19|94.4|vcn:VOLCADRAFT_107956|serine/threonine-protein kinase/endoribonuclease IRE1 [EC:2.7.11.1 3.1.26.-]	-	GO:0046914//transition metal ion binding	-	gi|222619758|gb|EEE55890.1|/0/hypothetical protein OsJ_04549 [Oryza sativa Japonica Group]
C3H	LOC_Os01g68860.3	0.351949	0.0879579	0.268141	0.331601	0.241422	0.254766	0.364448	0.365474	0.541615	0	0.174018	0.0931058	0.177134	0.0841001	0.0982579	0.428863	0.169744	0.284966	0.233726	0.273187	cDNA|zinc finger C-x8-C-x5-C-x3-H type family protein, expressed	K08852|1|1e-16|87.0|vcn:VOLCADRAFT_107956|serine/threonine-protein kinase/endoribonuclease IRE1 [EC:2.7.11.1 3.1.26.-]	-	GO:0046872//metal ion binding	-	gi|297598193|ref|NP_001045201.2|/0/Os01g0917400 [Oryza sativa Japonica Group]
C3H	LOC_Os02g06584.2	0.0860778	0.516295	0.174881	0.243304	0.0787275	0.083079	0.713078	0.178771	0.378472	0.186982	0.0851209	1.54845	0.953095	0.49365	0.0961257	0.0839112	0.830303	0.464637	0.0762179	0.0890863	cDNA|zinc finger C-x8-C-x5-C-x3-H type family protein, expressed	-	GO:0043231//intracellular membrane-bounded organelle	-	-	gi|115444393|ref|NP_001045976.1|/0/Os02g0161200 [Oryza sativa Japonica Group]
C3H	LOC_Os02g06584.3	0	0.0934579	0	0	0.0855059	0	0.193618	0.0970818	0	0.101541	0.0924497	0.0989277	0.0941051	0	0	0	0.0901791	0.201857	0.16556	0.0967566	cDNA|zinc finger C-x8-C-x5-C-x3-H type family protein, expressed	-	GO:0043231//intracellular membrane-bounded organelle	-	-	gi|115444393|ref|NP_001045976.1|/6.37342e-139/Os02g0161200 [Oryza sativa Japonica Group]
C3H	LOC_Os02g06584.4	0	0	0	0	0	0	0	0	0	0	0	0.0921051	0	0	0	0	0	0.0939678	0	0	cDNA|zinc finger C-x8-C-x5-C-x3-H type family protein, expressed	-	GO:0043231//intracellular membrane-bounded organelle	-	-	gi|115444393|ref|NP_001045976.1|/0/Os02g0161200 [Oryza sativa Japonica Group]
C3H	LOC_Os02g10080.1	0.858118	3.00241	2.70228	2.18296	3.13937	0.828223	2.8435	2.49507	2.33928	3.54168	1.35772	4.26778	0.950149	2.3786	1.91657	2.2586	2.31766	1.01904	3.57117	1.77622	cDNA|zinc finger C-x8-C-x5-C-x3-H type family protein, expressed	K13210|1|3e-06|52.4|ppp:PHYPADRAFT_80579|far upstream element-binding protein	-	GO:0003676//nucleic acid binding;GO:0046872//metal ion binding	-	gi|75228574|sp|Q7F8R0.1|C3H14_ORYSJ/3.27431e-144/RecName: Full=Zinc finger CCCH domain-containing protein 14; Short=OsC3H14
C3H	LOC_Os02g10080.2	0.482292	2.08924	1.30647	0.302939	0.147036	0	1.49826	0.834711	0.565486	0	0.158977	0.340233	0.647293	0	0	0.470153	1.39565	1.04134	0.284698	0.166383	cDNA|zinc finger C-x8-C-x5-C-x3-H type family protein, expressed	K13210|1|1e-06|52.4|ppp:PHYPADRAFT_80579|far upstream element-binding protein;K12886|3|1e-05|49.7|zma:100193713|heterogeneous nuclear ribonucleoprotein K	-	GO:0003676//nucleic acid binding;GO:0046872//metal ion binding	-	gi|75228574|sp|Q7F8R0.1|C3H14_ORYSJ/9.30254e-127/RecName: Full=Zinc finger CCCH domain-containing protein 14; Short=OsC3H14
C3H	LOC_Os02g19804.1	7.20819	38.6025	22.7515	21.102	11.0663	6.95707	35.3216	30.2081	16.4127	19.5724	12.6014	25.6067	24.7471	15.9941	14.2305	12.4223	34.8891	19.3155	15.6144	16.1192	cDNA|Zinc finger C-x8-C-x5-C-x3-H type domain containing protein, expressed	K13127|1|3e-130|463|osa:4329092|RING finger protein 113A	GO:0044464//cell part	GO:0046872//metal ion binding	-	gi|218190541|gb|EEC72968.1|/3.09391e-129/hypothetical protein OsI_06859 [Oryza sativa Indica Group]
C3H	LOC_Os02g58440.1	12.4922	13.896	14.8672	7.50045	12.1536	10.4021	10.5896	14.562	9.53135	8.51328	18.0455	10.0438	14.0539	6.49693	6.56489	17.0727	14.708	11.3708	11.7119	10.7106	cDNA|zinc finger C-x8-C-x5-C-x3-H type family protein, expressed	-	-	-	-	gi|205688361|sp|Q6K977.2|C3H19_ORYSJ/0/RecName: Full=Zinc finger CCCH domain-containing protein 19; Short=OsC3H19
C3H	LOC_Os03g02160.1	0.0606628	0.181928	0.246493	0.114311	0.166448	0	0	0.125988	0	0.0658873	0.179965	0.192576	0	0.0579829	0	0.118272	0.175545	0.13098	0.0537141	0.0627831	cDNA|zinc finger C-x8-C-x5-C-x3-H type family protein, expressed	K11294|1|2e-06|53.5|osa:4337032|nucleolin	-	-	-	gi|125584667|gb|EAZ25331.1|/0/hypothetical protein OsJ_09143 [Oryza sativa Japonica Group]
C3H	LOC_Os03g18950.1	0	0	0	0	0	0	0	0	0	0.153641	0	0	0	0	0	0	0	0.152715	0.125255	0	cDNA|zinc finger C-x8-C-x5-C-x3-H type family protein, expressed	-	-	-	-	gi|108707692|gb|ABF95487.1|/0/Zinc finger C-x8-C-x5-C-x3-H type family protein [Oryza sativa Japonica Group]
C3H	LOC_Os03g49170.1	0	0.0538971	0	0.101596	0	0.0520367	0	0	0	0.175675	0	0	0.108541	0.0515332	0	0.052558	0	0	0	0	cDNA|zinc finger family protein, putative, expressed	K15172|1|3e-29|129|vcn:VOLCADRAFT_106802|transcription elongation factor SPT5	-	GO:0046914//transition metal ion binding	-	gi|115454763|ref|NP_001050982.1|/0/Os03g0698800 [Oryza sativa Japonica Group]
C3H	LOC_Os03g49170.3	0	0.0587006	0.0596498	0	0	0.0566745	0	0	0.0516369	0	0.0580674	0	0.0591071	0.056126	0	0	0.169924	0.0633928	0	0.121545	cDNA|zinc finger family protein, putative, expressed	K15172|1|2e-29|129|vcn:VOLCADRAFT_106802|transcription elongation factor SPT5	-	GO:0046914//transition metal ion binding	-	gi|115454763|ref|NP_001050982.1|/0/Os03g0698800 [Oryza sativa Japonica Group]
C3H	LOC_Os04g01480.1	3.6546	13.4566	8.35303	10.6742	7.01931	2.35152	9.46096	5.75581	7.8737	9.92335	4.93909	17.918	9.25801	10.2466	6.4619	3.26573	11.6332	8.02233	8.6832	7.69074	cDNA|zinc finger C-x8-C-x5-C-x3-H type family protein, expressed	K15332|1|0.0|1211|sbi:SORBI_06g000450|tRNA (uracil-5-)-methyltransferase	-	GO:0046914//transition metal ion binding;GO:0008168//methyltransferase activity	GO:0010467//gene expression;GO:0009451//RNA modification	gi|38346207|emb|CAD39345.2|/0/OSJNBa0094O15.14 [Oryza sativa Japonica Group]
C3H	LOC_Os04g02730.1	7.67837	39.1544	28.0483	27.0378	13.5489	2.84458	34.1333	19.7323	22.5754	14.8261	5.75228	41.7743	24.6702	26.2431	14.2045	5.67054	34.8631	38.1814	26.1652	14.7697	cDNA|tRNA-dihydrouridine synthase 3-like, putative, expressed	K05544|1|0.0|1296|osa:4334955|tRNA-dihydrouridine synthase 3 [EC:1.3.1.89]	GO:0043231//intracellular membrane-bounded organelle	GO:0046914//transition metal ion binding;GO:0016627//oxidoreductase activity, acting on the CH-CH group of donors;GO:0050662//coenzyme binding	GO:0006399//tRNA metabolic process	gi|125589164|gb|EAZ29514.1|/0/hypothetical protein OsJ_13588 [Oryza sativa Japonica Group]
C3H	LOC_Os04g35800.1	4.21166	13.7057	11.3786	14.2685	10.7365	2.8541	13.4549	11.8178	11.8201	11.29	3.63316	16.4044	12.177	16.188	12.2085	4.0183	12.447	11.0284	12.6159	11.5927	cDNA|zinc finger C-x8-C-x5-C-x3-H type family protein, expressed	K14943|1|1e-149|528|osa:4335921|muscleblind	-	GO:0046914//transition metal ion binding	-	gi|115458532|ref|NP_001052866.1|/1.21862e-148/Os04g0438700 [Oryza sativa Japonica Group]
C3H	LOC_Os04g57010.1	0.693166	3.60326	3.5207	1.4368	0.887566	0.267607	4.88092	2.30337	1.09719	1.50573	1.37092	5.13443	5.44232	2.25265	1.08371	1.48658	4.68037	4.04095	2.45506	0.860871	cDNA|zinc finger C-x8-C-x5-C-x3-H type family protein, expressed	-	-	GO:0003676//nucleic acid binding;GO:0046872//metal ion binding	-	gi|115461158|ref|NP_001054179.1|/4.78278e-145/Os04g0665700 [Oryza sativa Japonica Group]
C3H	LOC_Os04g57010.2	0.290746	0.290649	0	0.136968	0	0.140308	0.301071	0.15096	0.127837	0	0	0.15383	0	0	0	0.141714	0.280452	0.470823	0	0.300908	cDNA|zinc finger C-x8-C-x5-C-x3-H type family protein, expressed	-	-	GO:0003676//nucleic acid binding;GO:0046872//metal ion binding	-	gi|115461158|ref|NP_001054179.1|/2.15259e-127/Os04g0665700 [Oryza sativa Japonica Group]
C3H	LOC_Os04g57600.1	39.7515	127.581	81.2575	25.2316	27.6824	37.7608	129.628	96.3903	29.8662	44.3111	76.757	127.742	121.725	23.5304	22.3516	66.0125	119.069	131.981	32.975	34.8614	cDNA|zinc finger C-x8-C-x5-C-x3-H type family protein, expressed	-	-	GO:0005488//binding	-	gi|323388897|gb|ADX60253.1|/0/C3H-related transcription factor [Oryza sativa Japonica Group]
C3H	LOC_Os05g03760.1	1125.19	340.706	569.704	829.371	560.281	1493.52	338.274	483.214	876.574	628.07	527.167	366.261	572.612	491.487	562.468	569.669	378.687	385.817	459.218	622.771	cDNA|zinc finger family protein, putative, expressed	K15172|1|6e-29|127|vcn:VOLCADRAFT_106802|transcription elongation factor SPT5	-	GO:0005488//binding	-	gi|75289300|sp|Q688R3.1|C3H33_ORYSJ/0/RecName: Full=Zinc finger CCCH domain-containing protein 33; Short=OsC3H33
C3H	LOC_Os05g10670.1	0.951491	12.7112	25.3062	8.55731	9.33532	0.417429	9.04668	16.0784	2.20589	0.281846	0.684301	8.42088	14.5406	4.96067	7.14812	1.01186	9.34492	15.0346	4.67205	3.84946	cDNA|zinc finger CCCH type family protein, putative, expressed	K15172|1|3e-25|115|vcn:VOLCADRAFT_106802|transcription elongation factor SPT5	GO:0043231//intracellular membrane-bounded organelle	GO:0046872//metal ion binding	GO:0010260//organ senescence;GO:0007165//signal transduction	gi|115462523|ref|NP_001054861.1|/7.45328e-157/Os05g0195200 [Oryza sativa Japonica Group]
C3H	LOC_Os05g41790.1	1.9157	5.50581	4.45965	1.72974	2.77418	1.00152	7.27369	2.8182	0.982692	1.04034	1.6576	6.33483	2.65144	1.90736	1.42621	1.08936	7.31451	6.20442	2.89778	1.81743	cDNA|zinc finger C-x8-C-x5-C-x3-H type family protein, expressed	-	-	-	-	gi|218197033|gb|EEC79460.1|/0/hypothetical protein OsI_20470 [Oryza sativa Indica Group]
C3H	LOC_Os05g45020.1	2.62654	250.056	340.735	5.53164	1.83702	1.78944	274.701	330.024	4.34768	0.671233	5.04189	168.231	374.337	4.87333	2.07045	8.43435	245.009	349.772	5.88259	1.75892	cDNA|zinc finger/CCCH transcription factor, putative, expressed	K15172|1|3e-20|97.8|vcn:VOLCADRAFT_106802|transcription elongation factor SPT5	-	GO:0046872//metal ion binding	-	gi|115464999|ref|NP_001056099.1|/1.6882e-130/Os05g0525900 [Oryza sativa Japonica Group]
C3H	LOC_Os05g50080.1	0.239955	2.03894	0.975017	1.58257	1.09733	0	2.36053	0.74753	0.42202	1.95466	0	1.26957	0.603841	0.917418	1.07186	0.116958	2.08314	1.29525	0.531173	1.73839	cDNA|zinc finger C-x8-C-x5-C-x3-H type family protein, expressed	-	-	-	-	gi|115465601|ref|NP_001056400.1|/1.90791e-164/Os05g0576300 [Oryza sativa Japonica Group]
C3H	LOC_Os06g21390.2	0.117939	0.3537	0.239613	0	0	0.11383	0	0.367414	0	0	0	0.1248	0.118716	0.112729	0.131706	0	0.113764	0	0	0	cDNA|Zinc finger C-x8-C-x5-C-x3-H type domain containing protein, expressed	K15687|1|0.0|746|osa:4340884|E3 ubiquitin-protein ligase makorin [EC:6.3.2.19]	-	GO:0046914//transition metal ion binding	-	gi|115467812|ref|NP_001057505.1|/0/Os06g0318700 [Oryza sativa Japonica Group]
C3H	LOC_Os06g21390.3	0	0.0958555	0	0	0	0	0	0	0	0	0	0.202931	0	0	0	0	0.0924926	0	0	0	cDNA|Zinc finger C-x8-C-x5-C-x3-H type domain containing protein, expressed	K15687|1|0.0|739|osa:4340884|E3 ubiquitin-protein ligase makorin [EC:6.3.2.19]	-	GO:0046914//transition metal ion binding	-	gi|115467812|ref|NP_001057505.1|/0/Os06g0318700 [Oryza sativa Japonica Group]
C3H	LOC_Os06g32720.1	0.0496459	0.148888	0	0.0935512	0.0908131	0.0479163	0.411272	0.103108	0	0	0	0	0	0	0	0	0.239441	0.0535964	0	0	cDNA|zinc finger C-x8-C-x5-C-x3-H type family protein, expressed	K08852|1|7e-15|82.0|vcn:VOLCADRAFT_107956|serine/threonine-protein kinase/endoribonuclease IRE1 [EC:2.7.11.1 3.1.26.-]	GO:0043231//intracellular membrane-bounded organelle	-	-	gi|115468284|ref|NP_001057741.1|/1.37858e-156/Os06g0519400 [Oryza sativa Japonica Group]
C3H	LOC_Os06g46400.1	7.03209	31.5521	21.4303	16.0245	9.04913	4.41951	28.1112	18.086	12.5115	10.7461	4.68985	37.4655	26.7499	10.7074	9.49659	5.50002	25.7917	25.4232	13.0324	10.3244	cDNA|ATCPSF30/CPSF30, putative, expressed	K14404|1|1e-20|100|cme:CMF161C|cleavage and polyadenylation specificity factor subunit 4	GO:0043231//intracellular membrane-bounded organelle	GO:0003676//nucleic acid binding;GO:0005515//protein binding;GO:0004518//nuclease activity	GO:0010467//gene expression	gi|115469520|ref|NP_001058359.1|/0/Os06g0677700 [Oryza sativa Japonica Group]
C3H	LOC_Os06g46890.1	0	0	0	0.109722	0.106511	0.112398	0.241182	0.241861	0	0	0	0	0.117223	0	0	0	0.112332	0.125722	0	0.120525	cDNA|zinc finger C-x8-C-x5-C-x3-H type family protein, expressed	-	-	-	-	gi|222636099|gb|EEE66231.1|/5.20578e-149/hypothetical protein OsJ_22393 [Oryza sativa Japonica Group]
C3H	LOC_Os06g49080.1	3.3913	8.47542	10.6579	7.68852	3.48942	2.96629	9.76701	9.68446	5.31207	4.94952	4.08719	12.4479	9.60087	4.86221	5.91744	4.33904	11.0404	14.0726	5.91183	4.05824	cDNA|zinc finger C-x8-C-x5-C-x3-H type family protein, expressed	K14321|1|7e-134|476|bdi:100824474|nucleoporin-like protein 2	GO:0043231//intracellular membrane-bounded organelle	GO:0005488//binding	-	gi|115469816|ref|NP_001058507.1|/0/Os06g0704300 [Oryza sativa Japonica Group]
C3H	LOC_Os07g04580.1	0.247439	0	0	0	0.22631	0.11941	0.128113	0	0	0.403124	0	0	0	0	0	0.120606	0	0	0	0	cDNA|zinc finger C-x8-C-x5-C-x3-H type family protein, expressed	-	-	-	-	gi|75244346|sp|Q8GW05.1|C3H47_ORYSJ/7.20976e-153/RecName: Full=Zinc finger CCCH domain-containing protein 47; Short=OsC3H47
C3H	LOC_Os07g38090.1	0.144455	0.0722033	0.220113	0.0680515	0.132119	0	0	0.075003	0.127029	0.0784477	0.49997	0.382146	0.21811	0.138073	0	0	0.209011	0.233924	0.319769	0.224255	cDNA|zinc finger family protein, putative, expressed	K15172|1|3e-30|132|vcn:VOLCADRAFT_106802|transcription elongation factor SPT5	-	GO:0046872//metal ion binding	-	gi|115472859|ref|NP_001060028.1|/0/Os07g0568300 [Oryza sativa Japonica Group]
C3H	LOC_Os07g38090.2	0	0.21758	0.221098	0.0683563	0	0	0.0751274	0	0	0.157598	0.143489	0.0767715	0.146058	0	0	0	0	0.078324	0.128481	0	cDNA|zinc finger family protein, putative, expressed	K15172|1|3e-30|132|vcn:VOLCADRAFT_106802|transcription elongation factor SPT5	-	GO:0046872//metal ion binding	-	gi|115472859|ref|NP_001060028.1|/0/Os07g0568300 [Oryza sativa Japonica Group]
C3H	LOC_Os08g04170.1	8.31109	18.6674	20.7326	16.8506	11.0653	6.75231	16.3954	16.824	14.2008	13.7688	11.5998	21.2072	23.0855	14.4298	11.3372	10.9735	17.3529	25.8951	16.4881	13.1201	cDNA|zinc finger C-x8-C-x5-C-x3-H type family protein, expressed	K13107|1|2e-08|60.8|zma:100282627|RNA-binding motif protein, X-linked 2	-	GO:0005488//binding	-	gi|115474695|ref|NP_001060944.1|/0/Os08g0135800 [Oryza sativa Japonica Group]
C3H	LOC_Os08g06330.1	6.1788	8.59374	13.2355	17.7178	18.1821	5.44498	8.90189	9.62438	16.7729	14.8808	8.10254	15.4928	12.1686	15.0214	16.9501	7.9874	10.754	13.631	15.6995	15.2918	cDNA|zinc finger C-x8-C-x5-C-x3-H type family protein, expressed	-	-	-	-	gi|125602265|gb|EAZ41590.1|/5.00538e-137/hypothetical protein OsJ_26123 [Oryza sativa Japonica Group]
C3H	LOC_Os08g38370.1	0	0	0	0.100841	0.0978892	0	0	0	0	0.116246	0	0	0	0	0.119522	0.208669	0	0	0.0947687	0.221538	cDNA|zinc finger C-x8-C-x5-C-x3-H type family protein, expressed	-	-	GO:0005488//binding	-	gi|205687844|sp|A3BUD2.1|C3H57_ORYSJ/0/RecName: Full=Putative zinc finger CCCH domain-containing protein 57; Short=OsC3H57
C3H	LOC_Os10g25220.1	0.232678	0.232601	0.0787873	0.14615	0	0	0.240941	0.16108	0.409221	0.084239	0.153394	0.164143	0.234211	0	0	0	0.448881	0.167462	0.13735	0	cDNA|SAP domain containing protein, expressed	-	-	GO:0046872//metal ion binding	-	gi|122212304|sp|Q338N2.2|C3H62_ORYSJ/0/RecName: Full=Zinc finger CCCH domain-containing protein 62; Short=OsC3H62
C3H	LOC_Os11g28270.2	0	0	0	0	0.059834	0	0	0	0	0.213163	0	0	0	0	0	0	0	0	0.0579266	0	cDNA|zinc finger C-x8-C-x5-C-x3-H type family protein, expressed	K08852|1|1e-18|94.4|vcn:VOLCADRAFT_107956|serine/threonine-protein kinase/endoribonuclease IRE1 [EC:2.7.11.1 3.1.26.-]	-	GO:0046914//transition metal ion binding	-	gi|115485469|ref|NP_001067878.1|/0/Os11g0472000 [Oryza sativa Japonica Group]
C3H	LOC_Os11g28270.3	0.476382	0.357167	0.120981	0	0.217851	0.689678	0	0.247344	0.209459	0.258704	0.353314	0.378071	0	0.113834	0.132997	0	0.344637	0	0.105453	0.246516	cDNA|zinc finger C-x8-C-x5-C-x3-H type family protein, expressed	K08852|1|5e-19|94.4|vcn:VOLCADRAFT_107956|serine/threonine-protein kinase/endoribonuclease IRE1 [EC:2.7.11.1 3.1.26.-]	-	GO:0046914//transition metal ion binding	-	gi|122207693|sp|Q2R4J4.2|C3H63_ORYSJ/0/RecName: Full=Zinc finger CCCH domain-containing protein 63; Short=OsC3H63
C3H	LOC_Os12g18120.1	0	0	0	0	0.17592	0	0.0995875	0.0998679	0	0.208909	0	0.203534	0	0.27577	0.107398	0	0.185534	0.20765	0	0.0995333	cDNA|zinc finger C-x8-C-x5-C-x3-H type family protein, expressed	K08852|1|8e-12|70.9|vcn:VOLCADRAFT_107956|serine/threonine-protein kinase/endoribonuclease IRE1 [EC:2.7.11.1 3.1.26.-]	-	GO:0005488//binding	-	gi|115488164|ref|NP_001066569.1|/0/Os12g0278800 [Oryza sativa Japonica Group]
C3H	LOC_Os12g18120.4	0	0	0	0	0.107672	0	0.121906	0	0.103524	0.127864	0	0	0	0	0	0	0	0	0.10424	0	cDNA|zinc finger C-x8-C-x5-C-x3-H type family protein, expressed	K08852|1|3e-10|65.1|vcn:VOLCADRAFT_107956|serine/threonine-protein kinase/endoribonuclease IRE1 [EC:2.7.11.1 3.1.26.-];K12199|2|8e-06|50.4|mtr:MTR_5g093880|vacuolar protein sorting-associated protein VTA1	-	GO:0005488//binding	-	gi|108862478|gb|ABG21959.1|/0/Zinc finger C-x8-C-x5-C-x3-H type family protein, expressed [Oryza sativa Japonica Group]
C3H	*LOC_Os12g21700.1	20.1535	41.5642	34.7666	34.3843	20.7574	103.566	95.3218	130.942	65.6211	55.4133	43.8988	67.7244	83.1557	63.8636	42.2749	101.24	83.9774	109.374	72.7466	75.9154	cDNA|zinc finger C-x8-C-x5-C-x3-H type family protein, expressed	K08852|1|9e-19|94.0|vcn:VOLCADRAFT_107956|serine/threonine-protein kinase/endoribonuclease IRE1 [EC:2.7.11.1 3.1.26.-]	-	GO:0046914//transition metal ion binding	-	gi|115488274|ref|NP_001066624.1|/0/Os12g0405100 [Oryza sativa Japonica Group]
C3H	LOC_Os12g33090.1	6.29489	15.8381	11.3521	14.1943	31.6978	3.34499	15.3074	13.8815	8.70762	16.9773	17.9753	19.3845	11.5336	18.456	22.8268	14.824	17.1245	8.2466	18.6003	22.1068	cDNA|zinc finger family protein, putative, expressed	K15172|1|5e-28|125|vcn:VOLCADRAFT_106802|transcription elongation factor SPT5	-	GO:0005488//binding	-	gi|115488798|ref|NP_001066886.1|/0/Os12g0515500 [Oryza sativa Japonica Group]
CAMTA	LOC_Os01g69910.2	0	0.0601359	0	0.113356	0.275096	0	0.0622922	0.187403	0.105799	0.0653367	0.0594871	0.127311	0.121105	0.229993	0.201534	0.0586418	0	0.0649428	0.266326	0.311292	cDNA|calmodulin-binding transcription activator, putative, expressed	-	-	-	-	gi|115441921|ref|NP_001045240.1|/0/Os01g0923600 [Oryza sativa Japonica Group]
CAMTA	LOC_Os03g09100.1	6.80005	41.1079	29.1538	18.5144	20.9109	4.23763	43.081	28.4679	16.9035	21.9826	10.9603	41.8707	38.9133	15.6094	15.4268	6.83768	33.4163	42.6597	20.5287	23.3298	cDNA|calmodulin-binding transcription activator, putative, expressed	-	GO:0043231//intracellular membrane-bounded organelle	GO:0005515//protein binding	-	gi|108706603|gb|ABF94398.1|/0/anther ethylene-upregulated protein ER1, putative, expressed [Oryza sativa Japonica Group]
CAMTA	LOC_Os04g31900.1	12.6259	18.6651	16.5757	11.291	15.1197	10.3271	26.3147	16.2778	11.5733	16.7348	20.8974	32.0989	20.5176	9.92039	11.5904	14.5507	21.0034	19.8105	14.3535	14.8944	cDNA|calmodulin-binding transcription activator 4, putative, expressed	-	GO:0044424//intracellular part	-	-	gi|115458060|ref|NP_001052630.1|/0/Os04g0388500 [Oryza sativa Japonica Group]
CAMTA	LOC_Os07g30774.1	10.6158	36.487	25.9902	11.5753	17.2367	7.94347	36.8072	21.2423	11.0134	11.53	7.43098	48.0887	27.6147	12.2559	12.5209	7.73235	31.9853	41.5926	17.7962	14.1347	cDNA|calmodulin-binding transcription activator 5, putative, expressed	-	-	-	-	gi|115472147|ref|NP_001059672.1|/0/Os07g0490200 [Oryza sativa Japonica Group]
CAMTA	LOC_Os07g43030.1	13.5813	50.8074	41.6343	29.8007	20.1506	10.5448	50.7541	32.2807	26.9647	24.4538	18.8025	63.6174	49.8832	23.6549	23.8622	17.2996	43.8429	67.1196	26.9908	24.6761	cDNA|calmodulin-binding transcription activator, putative, expressed	K06694|1|4e-06|52.8|zma:100284046|26S proteasome non-ATPase regulatory subunit 10	GO:0043231//intracellular membrane-bounded organelle	GO:0005515//protein binding	-	gi|33146619|dbj|BAC79907.1|/0/putative anther ethylene-upregulated protein ER1 [Oryza sativa Japonica Group]
CAMTA	LOC_Os10g22950.1	41.821	99.0052	58.6777	46.8104	45.5902	33.8299	88.2519	51.8189	37.2083	39.137	54.7454	105.493	73.7513	36.8423	37.3744	43.4294	80.4173	98.9031	43.9918	35.485	cDNA|calmodulin-binding transcription activator, putative, expressed	-	GO:0043231//intracellular membrane-bounded organelle	GO:0005515//protein binding	-	gi|115481754|ref|NP_001064470.1|/0/Os10g0375600 [Oryza sativa Japonica Group]
CO-like	LOC_Os02g08150.1	223.173	43.5251	43.5668	132.401	142.237	195.645	32.9369	34.1126	147.074	143.142	496.685	29.2436	47.8942	144.036	158.822	523.175	56.207	31.2423	112.078	97.0032	cDNA|CCT/B-box zinc finger protein, putative, expressed	K12135|1|3e-14|78.2|aly:ARALYDRAFT_488429|zinc finger protein CONSTANS;K12127|2|4e-07|54.7|smo:SELMODRAFT_438647|pseudo-response regulator 1;K12130|3|3e-06|52.0|sbi:SORBI_05g003660|pseudo-response regulator 5;K12128|5|4e-06|51.2|aly:ARALYDRAFT_483843|pseudo-response regulator 9	-	-	-	gi|125538317|gb|EAY84712.1|/9.1416e-126/hypothetical protein OsI_06081 [Oryza sativa Indica Group]
CO-like	LOC_Os02g39710.1	187.721	292.843	950.092	577.168	411.792	175.668	259.459	881.416	440.322	224.234	549.414	252.766	841.686	500.316	481.134	556.37	219.52	643.546	428.662	339.341	cDNA|CCT/B-box zinc finger protein, putative, expressed	K12135|1|3e-14|78.2|aly:ARALYDRAFT_488429|zinc finger protein CONSTANS;K12127|2|1e-10|66.2|smo:SELMODRAFT_438647|pseudo-response regulator 1;K12129|4|6e-10|63.9|ath:AT5G02810|pseudo-response regulator 7;K03539|5|3e-09|61.6|bdi:100830772|ribonuclease P/MRP protein subunit RPP1 [EC:3.1.26.5]	-	-	-	gi|125540249|gb|EAY86644.1|/1.86384e-115/hypothetical protein OsI_08025 [Oryza sativa Indica Group]
CO-like	LOC_Os02g49230.5	0	0	0	0	0	0	0.0668437	0	0	0.0701105	0.0638336	0.204919	0	0	0	0	0.0622658	0	0	0	cDNA|CCT/B-box zinc finger protein, putative, expressed	K12135|1|6e-14|78.6|ath:AT5G15840|zinc finger protein CONSTANS	GO:0044464//cell part	GO:0003676//nucleic acid binding;GO:0046914//transition metal ion binding	-	gi|222623584|gb|EEE57716.1|/0/hypothetical protein OsJ_08199 [Oryza sativa Japonica Group]
CO-like	LOC_Os02g49880.1	5.24217	121.538	19.9353	4.30588	10.1423	3.89196	101.259	17.9361	3.54602	3.72277	33.7618	113.361	9.94458	4.11125	10.1321	39.7681	127.192	19.6625	4.52268	5.42539	cDNA|CCT/B-box zinc finger protein, putative, expressed	K12135|1|9e-09|61.2|ath:AT5G15840|zinc finger protein CONSTANS	-	-	-	gi|46390476|dbj|BAD15937.1|/0/zinc finger protein-like [Oryza sativa Japonica Group]
CO-like	*LOC_Os03g50310.1	147.262	243.843	388.829	163.343	188.926	154.821	291.958	384.809	125.922	30.6125	318.842	65.4543	195.168	150.611	175.648	451.413	151.719	421.498	111.97	87.6085	cDNA|CCT/B-box zinc finger protein, putative, expressed	K12135|1|6e-09|61.2|ath:AT5G15840|zinc finger protein CONSTANS	GO:0043231//intracellular membrane-bounded organelle	-	-	gi|115454905|ref|NP_001051053.1|/2.08664e-142/Os03g0711100 [Oryza sativa Japonica Group]
CO-like	LOC_Os04g42020.1	528.818	712.614	962.857	556.518	448.133	680.837	816.904	1565.31	511.785	236.088	435.487	666.426	996.663	471.092	553.628	661.069	768.532	900.738	365.179	294.964	cDNA|CCT/B-box zinc finger protein, putative, expressed	K12135|1|7e-16|83.6|aly:ARALYDRAFT_488429|zinc finger protein CONSTANS;K12127|4|1e-08|59.3|smo:SELMODRAFT_438647|pseudo-response regulator 1;K12131|5|3e-08|58.2|aly:ARALYDRAFT_496148|pseudo-response regulator 3	-	-	-	gi|115459216|ref|NP_001053208.1|/8.28763e-121/Os04g0497700 [Oryza sativa Japonica Group]
CO-like	*LOC_Os06g15330.1	22.323	811.728	298.507	138.07	29.7451	31.1106	839.838	318.437	61.5982	10.8687	309.142	510.308	154.288	88.75	87.5729	438.974	934.999	378.214	94.655	37.2439	cDNA|CCT/B-box zinc finger protein, putative, expressed	K12135|1|7e-08|57.8|aly:ARALYDRAFT_488429|zinc finger protein CONSTANS;K12129|2|2e-07|56.2|vvi:100246836|pseudo-response regulator 7;K12130|3|4e-07|55.1|zma:100285170|pseudo-response regulator 5	-	-	-	gi|125596774|gb|EAZ36554.1|/0/hypothetical protein OsJ_20892 [Oryza sativa Japonica Group]
CO-like	LOC_Os06g16370.1	0.353817	10.611	1.7971	1.22232	1.29442	0.341491	9.15957	0.489886	0.8297	6.53292	0.466512	17.0976	3.6802	3.94551	3.95119	0.114971	15.4719	0.254648	1.14873	4.51627	cDNA|CCT/B-box zinc finger protein, putative, expressed	K12135|1|8e-46|183|aly:ARALYDRAFT_488429|zinc finger protein CONSTANS;K12130|4|5e-08|57.8|rcu:RCOM_0969830|pseudo-response regulator 5;K03539|5|7e-08|57.4|bdi:100830772|ribonuclease P/MRP protein subunit RPP1 [EC:3.1.26.5]	-	GO:0046914//transition metal ion binding;GO:0001071//nucleic acid binding transcription factor activity	GO:0009648//photoperiodism;GO:0009791//post-embryonic development	gi|317182879|dbj|BAJ53885.1|/3.02291e-166/Hd1 protein [Oryza sativa Indica Group]
CO-like	LOC_Os06g19444.1	0	4.5998	0.0865589	0	0	0	3.08826	0.176969	0	0	0.505575	6.49202	0.171543	0	0.0951564	0.249195	5.09597	0.275971	0.0754493	0.088188	cDNA|CCT/B-box zinc finger protein, putative, expressed	K12135|1|9e-17|87.4|ath:AT5G15840|zinc finger protein CONSTANS	GO:0044464//cell part	GO:0003676//nucleic acid binding;GO:0046914//transition metal ion binding	-	gi|215704348|dbj|BAG93782.1|/0/unnamed protein product [Oryza sativa Japonica Group]
CO-like	LOC_Os06g19444.2	0	0.507308	0	0	0	0	0.0875832	0.0878299	0	0	0.0836392	1.1635	0	0	0	0.0824507	1.14219	0.0913099	0	0	cDNA|CCT/B-box zinc finger protein, putative, expressed	K12135|1|9e-17|87.4|ath:AT5G15840|zinc finger protein CONSTANS	GO:0044464//cell part	GO:0003676//nucleic acid binding;GO:0046914//transition metal ion binding	-	gi|115467684|ref|NP_001057441.1|/0/Os06g0298200 [Oryza sativa Japonica Group]
CO-like	LOC_Os06g44450.1	849.477	286.903	1507.6	901.01	724.596	814.383	205.786	2094.13	708.196	658.198	909.936	144.342	1616.54	669.516	844.105	1196.4	205.728	1050.46	529.613	557.793	cDNA|CCT/B-box zinc finger protein, putative, expressed	K12135|1|3e-13|75.1|aly:ARALYDRAFT_488429|zinc finger protein CONSTANS;K12127|2|6e-07|54.3|smo:SELMODRAFT_438647|pseudo-response regulator 1;K12130|3|4e-06|51.6|sbi:SORBI_05g003660|pseudo-response regulator 5;K12128|5|6e-06|50.8|aly:ARALYDRAFT_483843|pseudo-response regulator 9	-	-	-	gi|125556324|gb|EAZ01930.1|/1.78027e-122/hypothetical protein OsI_23956 [Oryza sativa Indica Group]
CO-like	LOC_Os07g47140.1	4.40653	14.1676	4.4763	4.15176	2.39637	4.25302	7.89279	1.36039	3.14188	2.32834	2.11989	8.94769	1.55844	3.07352	3.32494	1.50927	11.0284	2.05716	4.00723	3.57448	cDNA|CCT/B-box zinc finger protein, putative, expressed	K12135|1|3e-07|55.5|ath:AT5G15840|zinc finger protein CONSTANS;K12129|4|8e-06|50.4|sbi:SORBI_01g038820|pseudo-response regulator 7	-	-	-	gi|115473951|ref|NP_001060574.1|/0/Os07g0667300 [Oryza sativa Japonica Group]
CO-like	LOC_Os08g15050.1	77.27	0.148547	5.73605	62.1622	83.8548	96.2344	0	4.32058	74.0907	135.571	22.7763	0.314481	13.9105	52.9777	105.041	23.7564	0.716676	5.4543	36.3147	104.577	cDNA|CCT/B-box zinc finger protein, putative, expressed	K12135|1|8e-06|50.1|aly:ARALYDRAFT_488429|zinc finger protein CONSTANS	-	-	-	gi|242081069|ref|XP_002445303.1|/2.01554e-33/hypothetical protein SORBIDRAFT_07g008550 [Sorghum bicolor]
CO-like	LOC_Os08g42440.1	2.15335	364.545	31.0047	15.6134	4.02458	1.08435	407.671	33.4444	10.0443	5.38943	8.51766	218.748	31.7592	9.48573	3.97301	12.5949	375.868	26.0771	9.20187	4.06965	cDNA|CCT/B-box zinc finger protein, putative, expressed	-	-	-	-	gi|297608898|ref|NP_001062363.2|/0/Os08g0536300 [Oryza sativa Japonica Group]
CO-like	LOC_Os09g06464.1	165.852	4.45348	140.161	103.736	108.732	182.678	7.24928	169.582	100.402	44.5155	150.288	4.98351	106.214	124.946	97.3677	187.859	6.26169	100.724	100.758	71.7947	cDNA|CCT/B-box zinc finger protein, putative, expressed	K12135|1|6e-11|67.4|aly:ARALYDRAFT_488429|zinc finger protein CONSTANS	GO:0044464//cell part	GO:0003676//nucleic acid binding;GO:0046914//transition metal ion binding	-	gi|115478096|ref|NP_001062643.1|/1.14858e-139/Os09g0240200 [Oryza sativa Japonica Group]
CO-like	LOC_Os09g33550.1	0	20.0515	0.611272	0	0	0	12.67	0.20829	0	0.217856	0	5.62464	0.302855	0	0.111998	0	8.60987	0	0	0	cDNA|CCT/B-box zinc finger protein, putative, expressed	K12128|1|5e-08|58.2|ath:AT2G46790|pseudo-response regulator 9;K12130|2|1e-07|56.6|rcu:RCOM_0969830|pseudo-response regulator 5;K12135|3|5e-07|54.7|aly:ARALYDRAFT_488429|zinc finger protein CONSTANS;K12127|4|7e-07|54.3|smo:SELMODRAFT_438647|pseudo-response regulator 1	-	-	-	gi|222641894|gb|EEE70026.1|/0/hypothetical protein OsJ_29967 [Oryza sativa Japonica Group]
CPP	LOC_Os01g55580.1	0.0793969	0.158741	0.40327	0.299226	0.217851	0.0766309	0.328866	0	0.0698195	0.0862348	0.157029	0.840158	0.23976	0.303557	0.265995	0.309594	0.153172	0.428575	0.140605	0.0821719	cDNA|tesmin/TSO1-like CXC domain containing protein, expressed	-	-	GO:0005488//binding	-	gi|115440083|ref|NP_001044321.1|/0/Os01g0761100 [Oryza sativa Japonica Group]
CPP	LOC_Os01g55580.2	0	0	0	0.0725828	0	0	0	0	0	0	0	0	0	0	0	0	0	0	0.0682124	0.0797292	cDNA|tesmin/TSO1-like CXC domain containing protein, expressed	-	-	GO:0005488//binding	-	gi|115440083|ref|NP_001044321.1|/0/Os01g0761100 [Oryza sativa Japonica Group]
CPP	LOC_Os02g17460.1	0.743874	0.849859	1.7272	2.90359	1.84667	0.410262	1.21046	2.09668	2.24278	1.26962	0.840691	1.7992	1.60452	3.85978	0.712034	0.725151	0.820043	1.37669	1.8819	1.42976	cDNA|tesmin/TSO1-like CXC domain containing protein, expressed	-	GO:0043231//intracellular membrane-bounded organelle	-	-	gi|47848051|dbj|BAD21836.1|/0/putative tesmin/TSO1-like CXC domain-containing protein [Oryza sativa Japonica Group]
CPP	LOC_Os03g43730.1	0	0	0	0	0	0	0	0	0	0	0	0	0.0860354	0	0	0	0.0824461	0	0	0	cDNA|tesmin/TSO1-like CXC domain containing protein, expressed	-	-	-	-	gi|108710010|gb|ABF97805.1|/0/Tesmin/TSO1-like CXC domain containing protein, expressed [Oryza sativa Japonica Group]
CPP	LOC_Os04g09560.1	0	0	0	0	0	0	0.453302	0	0.384951	0.475457	0	0	0	0	0	0	0	0	0	0	cDNA|tesmin/TSO1-like CXC domain containing protein, expressed	-	-	-	-	gi|222628471|gb|EEE60603.1|/1.66264e-54/hypothetical protein OsJ_14005 [Oryza sativa Japonica Group]
CPP	LOC_Os05g43380.1	0.263365	0.921473	0.133768	0.744417	0.602191	0.25419	1.63631	0.957203	1.15798	1.43024	0.651094	1.39343	0.265101	1.00692	0.588216	0.385105	0.889144	0.710806	1.28259	0.953996	cDNA|tesmin/TSO1-like CXC domain containing protein, expressed	-	GO:0043231//intracellular membrane-bounded organelle	-	-	gi|115464805|ref|NP_001056002.1|/0/Os05g0509400 [Oryza sativa Japonica Group]
CPP	LOC_Os05g43380.2	0	0	0	0	0.22124	0	0.125243	0	0	0	0	0	0	0	0	0	0	0	0	0	cDNA|tesmin/TSO1-like CXC domain containing protein, expressed	-	GO:0043231//intracellular membrane-bounded organelle	-	-	gi|115464805|ref|NP_001056002.1|/5.59948e-92/Os05g0509400 [Oryza sativa Japonica Group]
CPP	LOC_Os05g51040.1	0	0.332135	1.01252	0.313037	0	0	0	0	0.292168	0	0	0.351574	0	0.317568	0.742057	0.323883	0	0	0.294188	0.343858	cDNA|tesmin/TSO1-like CXC domain containing protein, expressed	-	-	-	-	gi|222632736|gb|EEE64868.1|/8.55775e-109/hypothetical protein OsJ_19725 [Oryza sativa Japonica Group]
CPP	LOC_Os06g22670.1	3.11761	2.24004	2.87007	4.03888	2.8514	3.10303	2.11859	1.92222	3.76962	4.55009	8.86349	2.47423	3.04009	4.19046	2.71995	3.8939	2.81928	3.57605	3.96822	3.93239	cDNA|tesmin/TSO1-like CXC domain containing protein, expressed	-	GO:0043231//intracellular membrane-bounded organelle	-	-	gi|297605751|ref|NP_001057547.2|/0/Os06g0332700 [Oryza sativa Japonica Group]
CPP	LOC_Os07g07974.1	36.7042	25.2468	11.9723	7.23369	9.30103	38.4155	22.5954	15.2459	7.16601	10.5332	65.666	30.4301	15.0496	6.1797	7.37044	63.3542	22.9318	15.85	10.1972	8.15501	cDNA|tesmin/TSO1-like CXC domain containing protein, expressed	-	-	-	-	gi|115470839|ref|NP_001059018.1|/0/Os07g0176200 [Oryza sativa Japonica Group]
CPP	LOC_Os08g28214.2	0	0	0.0719013	0	0	0	0.0732943	0	0	0	0	0.0748983	0	0	0	0	0.0682747	0	0	0	cDNA|tesmin/TSO1-like CXC domain containing protein, expressed	-	-	-	-	gi|222640454|gb|EEE68586.1|/0/hypothetical protein OsJ_27092 [Oryza sativa Japonica Group]
CPP	LOC_Os08g28214.5	0.532868	0.799037	0.676631	0.75309	0.85289	0.64288	1.37948	1.10669	0.234295	0.72345	0	1.97354	1.34095	0.891323	0.148768	0.129864	0.771004	1.29436	0.589787	1.10299	cDNA|tesmin/TSO1-like CXC domain containing protein, expressed	-	-	-	-	gi|115476122|ref|NP_001061657.1|/0/Os08g0369600 [Oryza sativa Japonica Group]
CPP	LOC_Os08g28214.6	0	0	0	0	0	0	0	0	0	0	0	0	0	0	0.0783581	0	0	0	0	0	cDNA|tesmin/TSO1-like CXC domain containing protein, expressed	-	-	-	-	gi|222640454|gb|EEE68586.1|/0/hypothetical protein OsJ_27092 [Oryza sativa Japonica Group]
CPP	LOC_Os12g41210.1	12.3698	51.5675	42.9103	25.0451	22.7474	9.01765	47.0121	34.7093	23.3754	22.7254	18.3484	51.9399	43.1822	22.1373	20.7206	15.522	46.585	48.3021	21.2066	23.0166	cDNA|tesmin/TSO1-like CXC domain containing protein, expressed	-	-	-	-	gi|115489472|ref|NP_001067223.1|/4.41344e-173/Os12g0605300 [Oryza sativa Japonica Group]
CPP	LOC_Os12g41230.1	0	0.18956	0.192625	0	0	0.0610057	0.130905	0.393821	0.0555831	0	0	0.535078	0.254497	0	0	0	0.24388	0.614137	0	0	cDNA|tesmin/TSO1-like CXC domain containing protein, expressed	-	-	-	-	gi|115489476|ref|NP_001067225.1|/0/Os12g0605500 [Oryza sativa Japonica Group]
CPP	LOC_Os12g41230.2	0	0	0.0636701	0	0	0	0	0	0	0.0680757	0	0	0	0	0	0	0	0	0	0	cDNA|tesmin/TSO1-like CXC domain containing protein, expressed	-	-	-	-	gi|115489476|ref|NP_001067225.1|/0/Os12g0605500 [Oryza sativa Japonica Group]
DBB	LOC_Os01g10580.1	5.73156	472.378	289.822	46.3216	4.54319	3.31913	403.456	338.064	39.2014	10.237	21.9157	181.411	239.235	14.6089	6.25837	32.4063	463.177	214.918	11.8417	3.42731	cDNA|B-box zinc finger family protein, putative, expressed	K12135|1|4e-07|54.7|ath:AT5G15840|zinc finger protein CONSTANS	-	-	-	gi|115435138|ref|NP_001042327.1|/2.55878e-139/Os01g0202500 [Oryza sativa Japonica Group]
DBB	LOC_Os02g39360.1	878.398	495.463	2222.33	1352.48	698.021	968.37	474.923	3275.39	1283.82	474.981	1250.4	215.954	2111.38	1263.28	965.18	1654.67	349.11	1797.43	987.909	616.773	cDNA|B-box zinc finger family protein, putative, expressed	-	GO:0031410//cytoplasmic vesicle	GO:0046914//transition metal ion binding;GO:0003676//nucleic acid binding	-	gi|115447193|ref|NP_001047376.1|/3.9542e-116/Os02g0606200 [Oryza sativa Japonica Group]
DBB	LOC_Os02g43170.1	0.162105	6.15794	0.164671	0.763663	0.148262	0.938745	4.53227	0	0.142551	1.76066	0.160303	4.63145	0.326346	0	0.181027	0.316049	9.69467	0.350008	0	0.167771	cDNA|B-box zinc finger family protein, putative, expressed	K12135|1|6e-08|57.0|aly:ARALYDRAFT_488429|zinc finger protein CONSTANS	-	-	-	gi|115447587|ref|NP_001047573.1|/2.14573e-95/Os02g0646200 [Oryza sativa Japonica Group]
DBB	LOC_Os02g43170.2	0.120723	3.86184	0.122634	0.227486	0.220828	0.116517	4.12533	0.250724	0.10616	1.04896	0.119381	5.87631	0	0.11539	0.134815	0.235368	5.93888	0.390988	0	0.249884	cDNA|B-box zinc finger family protein, putative, expressed	K12135|1|9e-08|57.0|aly:ARALYDRAFT_488429|zinc finger protein CONSTANS	-	-	-	gi|115447587|ref|NP_001047573.1|/3.54867e-62/Os02g0646200 [Oryza sativa Japonica Group]
DBB	LOC_Os04g41560.2	20.9338	10.3871	7.4506	18.5718	15.0934	21.8268	7.43672	10.7898	22.4397	11.4513	24.7809	3.07213	7.53662	21.1774	13.9923	19.3642	6.92742	8.413	13.3946	7.90711	cDNA|B-box zinc finger family protein, putative, expressed	K12135|1|1e-07|56.2|aly:ARALYDRAFT_488429|zinc finger protein CONSTANS	GO:0005622//intracellular	GO:0046914//transition metal ion binding;GO:0003676//nucleic acid binding	-	gi|115459162|ref|NP_001053181.1|/1.45877e-105/Os04g0493000 [Oryza sativa Japonica Group]
DBB	LOC_Os04g41560.4	4.69203	0.284271	0.722169	8.70755	4.29137	4.6658	0.441696	1.32882	9.00227	6.33154	7.0301	0.150454	0.572478	5.30015	2.54047	7.90042	0.137149	0.767484	1.76254	1.76582	cDNA|B-box zinc finger family protein, putative, expressed	K12135|1|1e-07|56.2|aly:ARALYDRAFT_488429|zinc finger protein CONSTANS	GO:0031410//cytoplasmic vesicle	GO:0046914//transition metal ion binding;GO:0003676//nucleic acid binding	-	gi|115459162|ref|NP_001053181.1|/3.16036e-100/Os04g0493000 [Oryza sativa Japonica Group]
DBB	LOC_Os04g45690.1	22.7256	87.584	20.0478	29.3002	22.5627	19.0478	53.1033	13.1968	17.8807	15.4267	28.6826	54.4236	14.1466	18.4348	18.6998	31.6272	75.8583	9.36165	15.8861	12.0694	cDNA|B-box zinc finger family protein, putative, expressed	K12135|1|5e-08|57.4|ath:AT5G15840|zinc finger protein CONSTANS	-	-	-	gi|115459678|ref|NP_001053439.1|/6.34992e-96/Os04g0540200 [Oryza sativa Japonica Group]
DBB	*LOC_Os05g11510.1	7.27211	8.02499	10.0735	12.2796	13.3886	7.20107	12.3224	11.2783	7.3915	2.35926	4.1093	4.39724	11.5029	6.95084	11.6014	5.70808	5.64816	8.66645	5.10112	4.0075	cDNA|B-box zinc finger family protein, putative, expressed	K12135|1|2e-11|69.3|ath:AT5G15840|zinc finger protein CONSTANS	GO:0005622//intracellular	GO:0005488//binding	-	gi|115462583|ref|NP_001054891.1|/2.01639e-145/Os05g0204600 [Oryza sativa Japonica Group]
DBB	LOC_Os06g05890.1	17.5504	22.3889	16.4978	17.6463	19.885	13.6523	26.1755	16.4567	17.5064	18.6351	29.9184	28.4114	21.4892	19.5291	17.5514	28.7272	23.6248	23.4716	20.1788	18.5704	cDNA|B-box zinc finger family protein, putative, expressed	K12135|1|2e-12|72.4|ath:AT5G15840|zinc finger protein CONSTANS	GO:0016604//nuclear body;GO:0031410//cytoplasmic vesicle	GO:0003676//nucleic acid binding;GO:0046914//transition metal ion binding;GO:0001071//nucleic acid binding transcription factor activity	GO:0009813//flavonoid biosynthetic process;GO:0009640//photomorphogenesis;GO:0009657//plastid organization;GO:0006779//porphyrin-containing compound biosynthetic process;GO:0006351//transcription, DNA-dependent	gi|115466470|ref|NP_001056834.1|/0/Os06g0152200 [Oryza sativa Japonica Group]
DBB	LOC_Os06g49880.1	0	0.136638	0	0	0	0.263843	0	0	0	0.148455	0.135164	0	0	0.130645	0	0.133243	0.131844	0	0	0.141461	cDNA|B-box zinc finger family protein, putative, expressed	K12135|1|1e-13|76.3|aly:ARALYDRAFT_488429|zinc finger protein CONSTANS	GO:0044464//cell part	GO:0003676//nucleic acid binding;GO:0046914//transition metal ion binding	-	gi|115469928|ref|NP_001058563.1|/7.36204e-109/Os06g0713000 [Oryza sativa Japonica Group]
DBB	LOC_Os06g49880.2	0.273945	0.273854	0.139141	0	0	0	0.141837	0	0.12045	0	0	0.144941	0.137875	0.130921	0	0	0.132123	0.147872	0.121283	0.283519	cDNA|B-box zinc finger family protein, putative, expressed	K12135|1|1e-13|76.3|aly:ARALYDRAFT_488429|zinc finger protein CONSTANS	GO:0044464//cell part	GO:0003676//nucleic acid binding;GO:0046914//transition metal ion binding	-	gi|115469928|ref|NP_001058563.1|/1.38442e-107/Os06g0713000 [Oryza sativa Japonica Group]
DBB	LOC_Os09g35880.1	226.91	7.29762	137.498	168.081	210.594	216.069	8.50421	178.46	171.721	110.672	197.918	5.47168	119.714	161.065	190.387	178.501	4.9878	178.963	135.741	140.401	cDNA|B-box zinc finger family protein, putative, expressed	K12135|1|9e-18|89.7|aly:ARALYDRAFT_488429|zinc finger protein CONSTANS	GO:0044464//cell part	GO:0046914//transition metal ion binding	GO:0006351//transcription, DNA-dependent	gi|115480279|ref|NP_001063733.1|/5.36781e-124/Os09g0527900 [Oryza sativa Japonica Group]
DBB	LOC_Os12g10660.1	2.6592	32.3832	12.0331	26.649	23.8791	3.49986	49.8159	15.8153	18.92	38.5972	4.54211	59.3478	13.8703	56.3801	36.9852	9.42645	68.3238	12.7882	44.0953	27.2713	cDNA|B-box zinc finger family protein, putative, expressed	K12135|1|2e-10|64.7|ath:AT5G15840|zinc finger protein CONSTANS	GO:0005622//intracellular	GO:0005488//binding	-	gi|115487812|ref|NP_001066393.1|/1.00785e-62/Os12g0209200 [Oryza sativa Japonica Group]
Dof	LOC_Os01g09720.1	0	0	0	0	0.274331	0	0	0	0	0	0	0	0	0	0.334956	0	0.289325	0	0	0	cDNA|dof zinc finger domain containing protein, putative, expressed	-	-	GO:0003676//nucleic acid binding	-	gi|9988442|dbj|BAB12708.1|/1.26449e-61/putative DNA-binding protein Dof3 [Oryza sativa Japonica Group]
Dof	LOC_Os01g15900.1	89.2433	11.7731	69.5651	37.3979	49.7874	65.2532	13.4599	80.2621	22.4771	78.6424	129.918	11.8159	67.5272	35.4377	60.0107	121.524	7.4892	51.4216	38.5448	62.3875	cDNA|expressed protein	-	-	-	-	gi|218187930|gb|EEC70357.1|/0/hypothetical protein OsI_01281 [Oryza sativa Indica Group]
Dof	LOC_Os01g17000.1	2.32616	11.7131	2.10044	1.70463	1.49715	1.24729	7.85081	1.87876	1.21219	0.187148	1.36314	9.29894	1.38755	1.15287	1.25074	1.7637	12.2163	2.23223	1.75456	0.534992	cDNA|expressed protein	-	-	-	-	gi|222618193|gb|EEE54325.1|/0/hypothetical protein OsJ_01293 [Oryza sativa Japonica Group]
Dof	LOC_Os01g48290.1	20.2462	5.88785	6.73094	7.63027	6.73359	34.463	6.09898	5.35163	11.0061	13.5937	1.45608	11.6858	7.78131	8.09256	10.2771	7.17695	9.58717	3.97405	5.86704	7.61958	cDNA|dof zinc finger domain containing protein, putative, expressed	-	-	GO:0003676//nucleic acid binding;GO:0046914//transition metal ion binding	-	gi|18461186|dbj|BAB84383.1|/2.00899e-28/DNA-binding protein Dof2-like [Oryza sativa Japonica Group]
Dof	LOC_Os01g55340.1	0.897339	6.99692	8.56854	8.62368	6.56571	0.692862	19.885	10.9955	2.52511	20.467	1.06484	16.522	14.6327	20.7563	24.8517	1.92446	25.4478	6.78121	25.2667	21.9174	cDNA|dof zinc finger domain containing protein, putative, expressed	-	-	GO:0003676//nucleic acid binding;GO:0046914//transition metal ion binding	-	gi|115440041|ref|NP_001044300.1|/7.31063e-84/Os01g0758200 [Oryza sativa Japonica Group]
Dof	*LOC_Os02g15350.1	0.552798	1.32627	1.79696	10.9376	29.7289	0	0	0	0	0	0.218661	12.1671	4.34023	42.1644	21.4829	0	0	0	0	0	cDNA|dof zinc finger domain containing protein, putative, expressed	-	-	GO:0046914//transition metal ion binding;GO:0003676//nucleic acid binding;GO:0001071//nucleic acid binding transcription factor activity	GO:0006351//transcription, DNA-dependent	gi|115445343|ref|NP_001046451.1|/5.40969e-128/Os02g0252400 [Oryza sativa Japonica Group]
Dof	LOC_Os02g45200.1	0.412662	0.577534	0.586873	0.699846	0.301939	0.0796571	0.25639	0.257112	0.0725767	0.0896403	0.734534	0	0.249229	0.394431	0.0921664	1.04592	0.636883	0	0.0730785	0.427085	cDNA|dof zinc finger domain containing protein, putative, expressed	-	-	GO:0005488//binding	-	gi|222623428|gb|EEE57560.1|/6.30047e-106/hypothetical protein OsJ_07904 [Oryza sativa Japonica Group]
Dof	LOC_Os02g45200.2	0	0.0849209	0.0862941	0	0	0.0819897	0.175932	0	0.149404	0.18453	0.336019	0	0.0855089	0	0	0.165622	0.0819416	0	0.0752185	0.0879182	cDNA|dof zinc finger domain containing protein, putative, expressed	-	-	GO:0005488//binding	-	gi|115447873|ref|NP_001047716.1|/6.99567e-102/Os02g0673700 [Oryza sativa Japonica Group]
Dof	LOC_Os02g45200.3	0.265645	0.0885189	0	0	0.0809871	0.170927	0.0916931	0	0	0.0961744	0.262692	0.0936997	0	0	0	0.431598	0.170827	0	0.0784054	0	cDNA|dof zinc finger domain containing protein, putative, expressed	-	-	GO:0005488//binding	-	gi|222623428|gb|EEE57560.1|/1.48191e-101/hypothetical protein OsJ_07904 [Oryza sativa Japonica Group]
Dof	LOC_Os02g45200.4	0.110497	0.11046	0.112246	0	0	0	0	0	0	0	0.109268	0	0	0	0	0	0.106585	0	0	0	cDNA|dof zinc finger domain containing protein, putative, expressed	-	-	GO:0005488//binding	-	gi|222623428|gb|EEE57560.1|/3.65395e-100/hypothetical protein OsJ_07904 [Oryza sativa Japonica Group]
Dof	LOC_Os02g47810.1	16.3844	1.81988	1.08783	2.32061	2.93829	5.58126	1.55247	0.778419	0.941698	1.97727	50.4069	0.793221	0.538965	2.76363	1.55464	25.3673	1.96263	0.693653	2.74981	1.99494	cDNA|dof zinc finger domain containing protein, putative, expressed	-	-	GO:0003676//nucleic acid binding	-	gi|222617010|gb|EEE53142.1|/3.21398e-115/hypothetical protein OsJ_35953 [Oryza sativa Japonica Group]
Dof	LOC_Os02g49440.1	36.1809	190.248	39.547	59.8604	17.2075	31.5681	177.588	59.8135	47.5975	29.5513	54.956	119.451	55.6487	58.0986	20.2021	84.0842	185.947	41.4036	45.6199	16.6258	cDNA|dof zinc finger domain containing protein, putative, expressed	-	-	GO:0003676//nucleic acid binding;GO:0046914//transition metal ion binding	-	gi|115448419|ref|NP_001047989.1|/3.21277e-42/Os02g0726300 [Oryza sativa Japonica Group]
Dof	LOC_Os03g07360.1	116.696	24.1898	70.6704	74.8318	82.0119	95.7739	18.6919	87.9473	66.6684	53.9414	461.982	15.0743	80.1435	93.6347	77.3628	482.239	12.8	76.0529	73.177	76.5446	cDNA|expressed protein	-	-	GO:0003676//nucleic acid binding	-	gi|115451001|ref|NP_001049101.1|/0/Os03g0169600 [Oryza sativa Japonica Group]
Dof	LOC_Os03g16850.1	1.28293	4.16813	5.53877	2.11532	1.61339	0.464338	1.49455	2.83099	1.55124	0.174177	2.69592	2.71513	2.90561	1.6861	1.2536	2.97026	2.93908	3.11629	2.55594	1.1618	cDNA|dof zinc finger domain containing protein, putative, expressed	-	-	GO:0003676//nucleic acid binding;GO:0046914//transition metal ion binding	-	gi|108707462|gb|ABF95257.1|/7.22345e-115/Dof domain, zinc finger family protein, expressed [Oryza sativa Japonica Group]
Dof	LOC_Os03g38870.1	4.0057	1.91513	3.71529	3.28184	1.11502	2.6895	1.26242	0.90427	1.53152	0.37832	2.23892	1.65864	4.90864	4.32814	2.1394	3.7351	1.00797	1.50416	2.31317	0.901241	cDNA|dof zinc finger domain containing protein, putative, expressed	-	-	GO:0003676//nucleic acid binding;GO:0046914//transition metal ion binding	-	gi|108709549|gb|ABF97344.1|/3.67658e-94/Dof domain, zinc finger family protein, expressed [Oryza sativa Japonica Group]
Dof	LOC_Os03g55610.1	0	0	0	0	0.210749	0	0	0	0	0	0	0	0	0	0	0	0	0	0	0	cDNA|dof zinc finger domain containing protein, putative, expressed	-	GO:0043231//intracellular membrane-bounded organelle	GO:0046914//transition metal ion binding;GO:0003676//nucleic acid binding	-	gi|115455543|ref|NP_001051372.1|/7.925e-129/Os03g0764900 [Oryza sativa Japonica Group]
Dof	LOC_Os03g60630.1	4.09187	15.5439	18.0122	10.2808	5.48894	4.87082	12.4291	10.9061	6.95667	2.51842	7.823	10.8248	16.2007	6.90961	5.3311	8.11071	16.0511	10.4547	6.15937	3.38791	cDNA|dof zinc finger domain containing protein, putative, expressed	-	-	-	-	gi|115456249|ref|NP_001051725.1|/9.62049e-117/Os03g0821200 [Oryza sativa Japonica Group]
Dof	LOC_Os04g47990.1	1.32615	0.828567	0.757769	0.468554	0.606454	0.959961	0.171656	0.688556	0.145772	0.36009	1.63926	0.350824	0.834305	0.316891	0.555356	0.969577	0.639599	0.805318	0.440341	0.257344	cDNA|dof zinc finger domain containing protein, putative, expressed	-	-	-	-	gi|125549378|gb|EAY95200.1|/5.15821e-125/hypothetical protein OsI_17020 [Oryza sativa Indica Group]
Dof	LOC_Os04g47990.2	0	0	0	0	0.0817318	0.0862494	0	0.0927968	0	0	0.265108	0.0945613	0.0899515	0	0	0	0.0861988	0.0964736	0	0.0924859	cDNA|dof zinc finger domain containing protein, putative, expressed	-	-	-	-	gi|125549378|gb|EAY95200.1|/9.15253e-112/hypothetical protein OsI_17020 [Oryza sativa Indica Group]
Dof	LOC_Os04g58190.1	0	0	0	0.265786	0.258007	0.136134	0	0.146468	0	0.153195	0.278959	0	0.283954	0.269633	0.315024	0.137498	0.136054	0	0.499564	0.437932	cDNA|dof zinc finger domain containing protein, putative, expressed	-	GO:0043231//intracellular membrane-bounded organelle	GO:0005488//binding;GO:0001071//nucleic acid binding transcription factor activity	GO:0006351//transcription, DNA-dependent	gi|297603577|ref|NP_001054273.2|/4.2496e-91/Os04g0678400 [Oryza sativa Japonica Group]
Dof	LOC_Os04g58190.2	0	0	0	0	0	0	0	0	0	0.131857	0	0	0	0	0	0	0	0	0	0	cDNA|dof zinc finger domain containing protein, putative, expressed	-	GO:0043231//intracellular membrane-bounded organelle	-	-	gi|297603577|ref|NP_001054273.2|/5.15807e-91/Os04g0678400 [Oryza sativa Japonica Group]
Dof	LOC_Os04g58190.3	0	0	0	0	0	0	0	0	0	0	0	0	0	0	0	0	0	0.106893	0	0	cDNA|dof zinc finger domain containing protein, putative, expressed	-	GO:0043231//intracellular membrane-bounded organelle	-	-	gi|218195830|gb|EEC78257.1|/2.99635e-98/hypothetical protein OsI_17932 [Oryza sativa Indica Group]
Dof	LOC_Os05g02150.1	2.077	5.68254	7.88431	3.39886	2.39955	1.3716	4.41473	4.31364	2.78775	2.13715	1.94581	1.96648	4.62152	3.65703	3.54022	1.8116	4.11238	4.60257	2.51665	3.05469	cDNA|expressed protein	-	-	-	-	gi|218195966|gb|EEC78393.1|/7.68228e-122/hypothetical protein OsI_18175 [Oryza sativa Indica Group]
Dof	LOC_Os05g36900.1	0.592572	1.38221	1.60521	1.11662	0	0.190643	0.204539	0	1.38958	0.214535	0	0	1.19295	0.377596	0.220581	0	0.381062	0.213242	0.174898	0	cDNA|dof zinc finger domain containing protein, putative, expressed	-	-	-	-	gi|115464133|ref|NP_001055666.1|/1.29832e-161/Os05g0440000 [Oryza sativa Japonica Group]
Dof	*LOC_Os06g17410.1	2.31385	20.0014	10.7846	12.5675	11.0793	2.10188	20.8595	9.18708	9.93432	4.13927	1.74975	31.83	13.4266	25.6289	18.3916	3.58245	35.7109	13.2246	9.76197	8.45197	cDNA|dof zinc finger domain containing protein, putative, expressed	-	-	-	-	gi|115467602|ref|NP_001057400.1|/4.23154e-72/Os06g0284500 [Oryza sativa Japonica Group]
Dof	LOC_Os07g13260.1	6.14922	11.6917	13.3505	8.63375	4.63164	6.05137	11.4867	11.3938	7.84612	2.61914	9.18091	7.65524	11.2872	8.18249	6.32843	11.7538	17.0967	8.85139	5.65837	3.61883	cDNA|dof zinc finger domain containing protein, putative, expressed	-	-	-	-	gi|115471297|ref|NP_001059247.1|/7.74232e-134/Os07g0236700 [Oryza sativa Japonica Group]
Dof	LOC_Os07g32510.1	10.9109	19.2569	14.0647	20.4183	18.1001	9.0056	17.1423	12.1897	18.1307	16.7542	16.7424	14.2528	12.2704	18.3404	17.3104	8.36228	17.2022	14.2161	17.9895	17.9896	cDNA|dof zinc finger domain containing protein, putative, expressed	-	-	GO:0003676//nucleic acid binding;GO:0046914//transition metal ion binding	-	gi|125558472|gb|EAZ04008.1|/4.61669e-57/hypothetical protein OsI_26149 [Oryza sativa Indica Group]
Dof	LOC_Os07g48570.1	73.5515	24.9262	165.541	89.7447	81.2975	65.753	18.5817	145.931	80.6426	73.9936	131.024	27.3786	160.149	81.8696	75.7293	119.907	17.3092	120.514	94.9644	83.6804	cDNA|expressed protein	-	-	GO:0005488//binding	-	gi|115474149|ref|NP_001060673.1|/0/Os07g0685000 [Oryza sativa Japonica Group]
Dof	LOC_Os08g38220.1	287.424	31.4594	61.6527	110.695	42.7627	252.968	22.8112	100.527	76.9593	56.8041	178.866	10.9416	64.4103	49.8461	44.1802	175.301	37.005	65.036	38.0822	41.5652	cDNA|dof zinc finger domain containing protein, putative, expressed	-	-	GO:0046914//transition metal ion binding;GO:0003676//nucleic acid binding	-	gi|218201361|gb|EEC83788.1|/1.17187e-113/hypothetical protein OsI_29692 [Oryza sativa Indica Group]
Dof	LOC_Os09g29960.1	18.0945	41.4613	46.8819	25.0937	16.5494	22.1736	42.948	85.5046	16.8058	10.3785	23.1206	26.677	32.3345	23.5136	23.6123	31.9089	79.4251	63.2124	17.282	15.3603	cDNA|dof zinc finger domain containing protein, putative, expressed	-	-	GO:0046914//transition metal ion binding;GO:0003676//nucleic acid binding	-	gi|125564100|gb|EAZ09480.1|/5.42105e-40/hypothetical protein OsI_31752 [Oryza sativa Indica Group]
Dof	LOC_Os10g26620.1	29.3883	42.7324	25.4919	52.0521	54.6303	21.7338	43.7707	25.7617	52.19	111.199	135.212	42.9112	26.3164	56.4536	61.8017	143.429	35.1587	15.4514	46.2988	70.1136	cDNA|dof zinc finger domain containing protein, putative, expressed	-	GO:0031410//cytoplasmic vesicle	-	-	gi|15451553|gb|AAK98677.1|AC021893_11/2.12033e-179/Putative H-protein promoter binding factor-2a [Oryza sativa Japonica Group]
Dof	LOC_Os10g35300.1	0	0	0	0.129053	0	0	0	0	0	0	0	0	0	0	0	0	0	0	0	0.14176	cDNA|dof zinc finger domain containing protein, putative, expressed	-	-	GO:0003676//nucleic acid binding;GO:0046914//transition metal ion binding	-	gi|218184810|gb|EEC67237.1|/9.11518e-43/hypothetical protein OsI_34167 [Oryza sativa Indica Group]
Dof	LOC_Os10g35300.2	0	0	0	0	0.115283	0	0	0	0	0	0	0	0	0.120478	0	0	0	0	0	0	cDNA|dof zinc finger domain containing protein, putative, expressed	-	-	GO:0003676//nucleic acid binding;GO:0046914//transition metal ion binding	-	gi|125532501|gb|EAY79066.1|/1.846e-44/hypothetical protein OsI_34176 [Oryza sativa Indica Group]
Dof	LOC_Os12g38200.1	0.195537	0	0	0.0921159	0	0	0	0	0	0	0	0	0	0	0	0.0953076	0.188614	0.105548	0	0	cDNA|dof zinc finger domain containing protein, putative, expressed	-	-	-	-	gi|297613388|ref|NP_001067076.2|/7.51035e-89/Os12g0569900 [Oryza sativa Japonica Group]
E2F/DP	LOC_Os01g48700.1	1.14814	4.42707	1.16632	2.62713	0.750071	0.791529	3.90643	1.70323	2.16352	0.890729	1.13538	4.51261	1.98121	1.09742	0.549498	0.479675	1.58213	3.89558	2.90464	0.509258	cDNA|transcription factor Dp, putative, expressed	K04683|1|2e-44|178|gmx:100800599|transcription factor Dp-1	GO:0043231//intracellular membrane-bounded organelle	GO:0046983//protein dimerization activity	GO:0022402//cell cycle process;GO:0006261//DNA-dependent DNA replication	gi|115439161|ref|NP_001043860.1|/2.15772e-140/Os01g0678700 [Oryza sativa Japonica Group]
E2F/DP	LOC_Os02g33430.1	0.248229	0.248147	0.336213	0.467756	0.0756776	0	0.257045	0.0859229	0.36381	0.718954	0.163647	0.52534	0.583019	0.158176	0.0924018	0.161321	0.239441	0.535964	0.439591	0	cDNA|E2F family transcription factor protein, putative, expressed	K04682|1|3e-85|315|smo:SELMODRAFT_445661|E2F transcription factor 4/5	GO:0043231//intracellular membrane-bounded organelle	-	GO:0006351//transcription, DNA-dependent	gi|115446539|ref|NP_001047049.1|/0/Os02g0537500 [Oryza sativa Japonica Group]
E2F/DP	LOC_Os02g33430.2	0	0	0	0	0	0.0892447	0	0	0	0.10043	0	0	0.186151	0	0	0	0	0	0	0.0956979	cDNA|E2F family transcription factor protein, putative, expressed	K04682|1|2e-85|315|smo:SELMODRAFT_445661|E2F transcription factor 4/5	GO:0043234//protein complex;GO:0043231//intracellular membrane-bounded organelle	GO:0003676//nucleic acid binding;GO:0001071//nucleic acid binding transcription factor activity	GO:0006351//transcription, DNA-dependent	gi|12225043|dbj|BAB20932.1|/0/E2F homolog [Oryza sativa]
E2F/DP	LOC_Os02g50630.1	0.242955	0	0	0	0.111104	0.234491	0.125791	0.126146	0	0.263879	0.120127	0.128544	0.122278	0	0	0.236839	0.234353	1.31144	0.107562	0.125723	cDNA|E2F family transcription factor protein, putative, expressed	K09391|1|2e-83|308|gmx:100806151|E2F transcription factor 7/8	GO:0043231//intracellular membrane-bounded organelle	-	GO:0006351//transcription, DNA-dependent	gi|115448579|ref|NP_001048069.1|/0/Os02g0739700 [Oryza sativa Japonica Group]
E2F/DP	LOC_Os03g05760.1	11.3848	5.51453	4.53065	9.62077	3.6498	10.9882	5.22612	6.70339	5.367	9.05091	9.63336	4.96789	6.14342	8.75037	4.58745	7.20816	6.11356	7.85596	5.4041	5.34475	cDNA|transcription factor Dp, putative, expressed	K04683|1|4e-95|347|zma:100383020|transcription factor Dp-1	GO:0043234//protein complex;GO:0043231//intracellular membrane-bounded organelle	GO:0003676//nucleic acid binding;GO:0001071//nucleic acid binding transcription factor activity	GO:0006351//transcription, DNA-dependent	gi|115482194|ref|NP_001064690.1|/2.40598e-123/Os10g0440100 [Oryza sativa Japonica Group]
E2F/DP	LOC_Os04g02140.1	0.794132	1.7862	2.31928	2.99287	2.54212	1.05389	1.95304	2.98936	2.09501	3.55791	4.51549	2.62603	2.79777	1.9925	3.54732	2.03213	2.01079	3.53646	1.84581	3.39028	cDNA|transposon protein, putative, CACTA, En/Spm sub-class, expressed	K04682|1|3e-54|211|smo:SELMODRAFT_445661|E2F transcription factor 4/5	GO:0043231//intracellular membrane-bounded organelle	-	-	gi|297722743|ref|NP_001173735.1|/0/Os04g0112200 [Oryza sativa Japonica Group]
E2F/DP	LOC_Os04g33950.1	3.95651	0.706285	0.861247	1.66418	1.09852	3.88687	0.65845	0.220101	0.869813	2.14863	1.95626	0.897146	0.213353	0.540246	0.631194	1.85959	0.613356	0.610193	0.938386	0.950578	cDNA|E2F family transcription factor protein, putative, expressed	K04682|1|7e-72|270|smo:SELMODRAFT_445661|E2F transcription factor 4/5	GO:0043231//intracellular membrane-bounded organelle	-	-	gi|38344033|emb|CAE01525.2|/0/OJ991214_12.14 [Oryza sativa Japonica Group]
E2F/DP	LOC_Os06g13670.1	0.635175	0.507971	0.129046	1.3166	0.580937	0.367828	0	0.659585	1.34053	0.551903	1.00498	0.537701	2.17383	0.971384	0.283728	0.371513	0.245075	0.137144	0.449934	0.394425	cDNA|E2F family transcription factor protein, putative, expressed	K09391|1|3e-83|307|gmx:100806151|E2F transcription factor 7/8	GO:0043234//protein complex;GO:0043231//intracellular membrane-bounded organelle	GO:0003676//nucleic acid binding;GO:0001071//nucleic acid binding transcription factor activity	GO:0006351//transcription, DNA-dependent	gi|115467360|ref|NP_001057279.1|/0/Os06g0245900 [Oryza sativa Japonica Group]
E2F/DP	LOC_Os12g06200.1	0	0	0	0.0872031	0	0.0893297	0	0	0.488338	0	0	0	0.093164	0.353861	0.206716	0.180449	0.0892774	0	0.327809	0.095789	cDNA|E2F family transcription factor protein, putative, expressed	K04682|1|4e-73|274|smo:SELMODRAFT_445661|E2F transcription factor 4/5	GO:0043234//protein complex;GO:0043231//intracellular membrane-bounded organelle	GO:0003676//nucleic acid binding;GO:0001071//nucleic acid binding transcription factor activity	GO:0006351//transcription, DNA-dependent	gi|115487438|ref|NP_001066206.1|/0/Os12g0158800 [Oryza sativa Japonica Group]
E2F/DP	LOC_Os12g06200.2	0.264201	0	0	0.414876	0.0805468	0	0.0911945	0	0.232331	0	0.261264	0	0	0.168353	0	0	0	0	0	0	cDNA|E2F family transcription factor protein, putative, expressed	K04682|1|2e-72|272|smo:SELMODRAFT_445661|E2F transcription factor 4/5	GO:0043231//intracellular membrane-bounded organelle	-	GO:0006351//transcription, DNA-dependent	gi|115487438|ref|NP_001066206.1|/0/Os12g0158800 [Oryza sativa Japonica Group]
EIL	LOC_Os02g36510.1	0	0.230759	0.586226	0.108745	0	0	0.836617	0	0.202991	0	0	0.977058	0.116178	0	0.128891	0.225026	0.333995	0.498409	0	0.119452	cDNA|ethylene-insensitive 3, putative, expressed	K14514|1|1e-66|252|vvi:100250496|ethylene-insensitive protein 3	-	-	GO:0006351//transcription, DNA-dependent	gi|125539994|gb|EAY86389.1|/0/hypothetical protein OsI_07768 [Oryza sativa Indica Group]
EIL	LOC_Os03g20780.1	2.31385	3.41934	3.57683	2.74879	1.01213	1.65066	4.79205	2.08937	1.68087	1.85753	3.87987	6.38729	3.64555	2.11547	2.24691	3.43246	2.71714	3.58405	2.40512	1.97825	cDNA|ethylene-insensitive 3, putative, expressed	K14514|1|0.0|977|sbi:SORBI_01g036740|ethylene-insensitive protein 3	GO:0043231//intracellular membrane-bounded organelle	GO:0001071//nucleic acid binding transcription factor activity	GO:0010467//gene expression	gi|78096670|dbj|BAB78462.2|/0/ethylene-insensitive-3-like protein [Oryza sativa Japonica Group]
EIL	LOC_Os03g20790.1	2.72898	9.09356	7.49516	5.52332	2.86571	3.21922	10.8849	7.03214	5.24398	1.976	4.49773	6.73804	9.25826	7.05238	5.07922	3.44852	15.3067	10.1478	4.20629	2.40593	cDNA|ethylene-insensitive 3, putative, expressed	K14514|1|0.0|986|sbi:SORBI_01g036740|ethylene-insensitive protein 3	GO:0043231//intracellular membrane-bounded organelle	GO:0001071//nucleic acid binding transcription factor activity	GO:0010467//gene expression	gi|108707902|gb|ABF95697.1|/0/ETHYLENE-INSENSITIVE3-like 1 protein, putative, expressed [Oryza sativa Japonica Group]
EIL	LOC_Os04g38400.1	0	0	0	0.136866	0.26572	0	0	0	0	1.73552	0	0	0	0	0	0	0	0	0	0.150341	cDNA|ethylene-insensitive 3, putative, expressed	K14514|1|1e-71|268|vvi:100250496|ethylene-insensitive protein 3	-	-	-	gi|125590601|gb|EAZ30951.1|/0/hypothetical protein OsJ_15028 [Oryza sativa Japonica Group]
EIL	LOC_Os07g48630.1	6.99709	1.55439	1.6585	0.659255	1.0666	4.052	1.04658	1.29173	0.75204	1.51994	3.53653	0.904951	1.56516	0.743109	0.520924	3.18312	0.674937	1.59471	0.96376	1.44833	cDNA|ethylene-insensitive 3, putative, expressed	K14514|1|6e-147|520|sbi:SORBI_01g036740|ethylene-insensitive protein 3	-	-	-	gi|115474159|ref|NP_001060678.1|/0/Os07g0685700 [Oryza sativa Japonica Group]
EIL	LOC_Os07g48630.2	1.86556	0.414431	0.56151	0.5208	0.568752	1.86726	0.715486	0.430501	0.486081	0.450273	2.18645	0.511801	0.34775	0.660423	0.308641	1.14505	0.599837	0.149186	0.734162	0.214529	cDNA|ethylene-insensitive 3, putative, expressed	K14514|1|7e-147|520|sbi:SORBI_01g036740|ethylene-insensitive protein 3	-	-	-	gi|115474159|ref|NP_001060678.1|/0/Os07g0685700 [Oryza sativa Japonica Group]
EIL	LOC_Os09g31400.1	22.706	16.877	16.7157	11.8796	11.483	20.8321	15.9331	18.8074	12.3561	18.7428	34.0238	16.621	21.0272	11.5919	9.48632	28.5926	14.2235	21.1676	10.2654	16.588	cDNA|ethylene-insensitive 3, putative, expressed	K14514|1|2e-103|375|sbi:SORBI_01g036740|ethylene-insensitive protein 3	GO:0043231//intracellular membrane-bounded organelle	GO:0001071//nucleic acid binding transcription factor activity	GO:0010467//gene expression	gi|125606155|gb|EAZ45191.1|/0/hypothetical protein OsJ_29834 [Oryza sativa Japonica Group]
ERF	LOC_Os01g04020.1	5.45965	23.0222	10.6888	4.67637	4.26713	3.06586	22.3058	16.2868	4.88836	4.95951	10.6016	11.7646	8.99285	2.65667	4.10159	7.64467	25.9488	10.5022	4.219	4.62312	cDNA|AP2 domain containing protein, expressed	K09286|1|1e-08|60.5|aly:ARALYDRAFT_897690|EREBP-like factor	GO:0043231//intracellular membrane-bounded organelle;GO:0031410//cytoplasmic vesicle	GO:0001071//nucleic acid binding transcription factor activity	GO:0006351//transcription, DNA-dependent	gi|115434336|ref|NP_001041926.1|/1.98829e-118/Os01g0131600 [Oryza sativa Japonica Group]
ERF	LOC_Os01g04020.2	0.54699	0.273404	1.20391	0.687154	0.583662	0.87989	0.566415	1.04135	0.962016	0.990163	1.44242	0.771748	1.19295	0.435687	0.101807	1.77741	0.879374	0.984194	0.403611	0.75481	cDNA|AP2 domain containing protein, expressed	K09286|1|1e-08|60.5|aly:ARALYDRAFT_897690|EREBP-like factor	GO:0043231//intracellular membrane-bounded organelle	GO:0001071//nucleic acid binding transcription factor activity	GO:0006351//transcription, DNA-dependent	gi|115434336|ref|NP_001041926.1|/2.19603e-118/Os01g0131600 [Oryza sativa Japonica Group]
ERF	LOC_Os01g07120.1	0	0	0.341298	0.158277	0	0	0	0	0	0.364914	0	0	0	0.160568	0	0	0	0	0	0	cDNA|AP2 domain containing protein, expressed	K09286|1|4e-37|153|ath:AT5G05410|EREBP-like factor	GO:0043231//intracellular membrane-bounded organelle	GO:0003676//nucleic acid binding;GO:0001071//nucleic acid binding transcription factor activity	GO:0006351//transcription, DNA-dependent	gi|25989383|gb|AAL40870.1|/3.01008e-155/DREB1 [Oryza sativa]
ERF	LOC_Os01g07120.2	1.93527	3.29409	3.87868	1.82338	1.29163	1.66592	3.62886	3.53045	1.74782	3.46536	2.58615	3.26549	4.79108	1.19985	2.21958	2.65138	3.07762	2.76687	2.31566	2.00291	cDNA|AP2 domain containing protein, expressed	K09286|1|2e-36|153|ath:AT5G05410|EREBP-like factor	GO:0043231//intracellular membrane-bounded organelle	-	-	gi|115434700|ref|NP_001042108.1|/0/Os01g0165100 [Oryza sativa Japonica Group]
ERF	LOC_Os01g12440.1	2.12072	0.954005	0.323144	2.19792	1.16378	1.94449	0.329405	0.220222	2.70411	11.2865	2.62143	0.112204	0	1.01351	0.35524	1.13704	0.715972	0	0.751118	1.20716	cDNA|AP2 domain containing protein, expressed	K09286|1|1e-25|116|rcu:RCOM_0546450|EREBP-like factor	-	GO:0005488//binding	GO:0009987//cellular process;GO:0048513//organ development	gi|115435384|ref|NP_001042450.1|/3.39252e-173/Os01g0224100 [Oryza sativa Japonica Group]
ERF	LOC_Os01g21120.1	33.0996	18.8528	1.75937	1.99445	4.22416	30.0891	22.9165	1.59868	2.70761	12.1227	5.1381	8.55265	0.968537	1.10363	2.79374	7.69142	11.5088	0.207753	1.02238	3.58497	cDNA|AP2 domain containing protein, expressed	K09286|1|3e-19|94.4|gmx:100170723|EREBP-like factor	-	-	-	gi|115436220|ref|NP_001042868.1|/1.63498e-74/Os01g0313300 [Oryza sativa Japonica Group]
ERF	LOC_Os01g54890.1	7.62211	11.1572	16.8682	37.1895	28.6319	4.46649	9.86599	8.48038	30.162	77.1678	16.9591	19.8757	31.5114	42.9317	47.7271	11.4108	15.4922	7.64087	52.7869	32.9627	cDNA|ethylene-responsive transcription factor 2, putative, expressed	K09286|1|2e-08|57.8|sbi:SORBI_06g024380|EREBP-like factor;K14517|3|3e-08|57.0|ath:AT5G47220|ethylene-responsive transcription factor 2	-	-	-	gi|297597628|ref|NP_001044266.2|/2.63143e-37/Os01g0752500 [Oryza sativa Japonica Group]
ERF	LOC_Os01g58420.1	133.965	11.9353	26.0401	67.8246	22.3212	97.948	9.45424	16.9562	71.6405	30.8931	204.878	12.6338	30.9284	29.0329	25.6854	101.668	11.5165	19.713	19.2777	18.1714	cDNA|AP2 domain containing protein, expressed	K09286|1|5e-17|87.0|aly:ARALYDRAFT_897795|EREBP-like factor;K03021|5|6e-15|80.1|smo:SELMODRAFT_443461|DNA-directed RNA polymerase III subunit RPC2 [EC:2.7.7.6]	GO:0043231//intracellular membrane-bounded organelle	GO:0001071//nucleic acid binding transcription factor activity	GO:0006351//transcription, DNA-dependent	gi|56567583|gb|AAV98701.1|/3.17604e-82/BTH-induced ERF transcriptional factor 2 [Oryza sativa Indica Group]
ERF	LOC_Os01g59780.1	0	0	0	0	0	0	0	0	0	0.163392	0	0	0	0	0	0	0	0	0	0	cDNA|AP2 domain containing protein, expressed	K09285|1|4e-63|210|osa:4351386|AP2-like factor, ANT lineage	GO:0043231//intracellular membrane-bounded organelle	GO:0003676//nucleic acid binding;GO:0016628//oxidoreductase activity, acting on the CH-CH group of donors, NAD or NADP as acceptor;GO:0001071//nucleic acid binding transcription factor activity	GO:0006641//triglyceride metabolic process;GO:0034285;GO:0006096//glycolysis;GO:0006351//transcription, DNA-dependent	gi|222619436|gb|EEE55568.1|/8.17198e-145/hypothetical protein OsJ_03843 [Oryza sativa Japonica Group]
ERF	LOC_Os01g64790.1	170.632	8.65924	6.3885	23.366	21.2712	230.768	15.482	8.25568	62.2944	71.9141	218.018	11.4262	16.8412	24.4981	32.2	248.927	10.6446	7.42988	15.1297	40.1577	cDNA|AP2 domain containing protein, expressed	K09286|1|6e-14|77.4|ath:AT1G43160|EREBP-like factor	-	-	GO:0006351//transcription, DNA-dependent	gi|115441277|ref|NP_001044918.1|/3.1275e-98/Os01g0868000 [Oryza sativa Japonica Group]
ERF	LOC_Os01g66270.1	19.2857	0	0	0	1.65364	16.2871	0	0.312919	1.85493	9.49144	3.87386	0	0	1.15211	5.72075	2.35004	0	0	0.533643	2.49497	cDNA|AP2 domain containing protein, expressed	K09286|1|1e-10|64.3|aly:ARALYDRAFT_912628|EREBP-like factor	-	-	GO:0006351//transcription, DNA-dependent;GO:0009743//response to carbohydrate stimulus	gi|20161239|dbj|BAB90166.1|/3.34887e-54/AP2 domain-containing transcription factor-like protein [Oryza sativa Japonica Group]
ERF	LOC_Os01g73770.1	6.42353	0	0	0.390462	1.89517	6.19975	0	0	0.182216	32.4081	1.43435	0	0	1.3864	6.47916	1.61596	0.199875	0	4.58688	9.65038	cDNA|dehydration-responsive element-binding protein, putative, expressed	K09286|1|5e-32|136|ath:AT4G25490|EREBP-like factor	GO:0043231//intracellular membrane-bounded organelle	GO:0003676//nucleic acid binding;GO:0001071//nucleic acid binding transcription factor activity	GO:0006351//transcription, DNA-dependent	gi|115442483|ref|NP_001045521.1|/1.91158e-74/Os01g0968800 [Oryza sativa Japonica Group]
ERF	LOC_Os02g06330.1	71.4572	19.0489	23.8736	37.4033	27.885	113.72	11.8392	14.8407	27.6485	21.3862	31.4057	40.3276	23.3367	28.2308	31.2101	107.429	35.2295	24.0002	17.1538	9.20326	cDNA|AP2 domain containing protein, expressed	-	-	-	-	gi|115444347|ref|NP_001045953.1|/1.09789e-32/Os02g0158000 [Oryza sativa Japonica Group]
ERF	LOC_Os02g09650.1	9.02984	23.9729	34.4356	18.8287	26.401	10.5726	24.8325	35.8165	25.9046	25.4031	15.0776	36.6542	52.301	25.1853	25.4577	20.7798	32.6988	24.6107	22.4136	24.3594	cDNA|AP2 domain containing protein, expressed	K09286|1|3e-23|108|osa:4328564|EREBP-like factor	-	-	-	gi|115444727|ref|NP_001046143.1|/2.73924e-22/Os02g0189600 [Oryza sativa Japonica Group]
ERF	LOC_Os02g10760.1	0.196724	0.983295	1.19903	0.926753	0.539777	0.189871	0.814843	1.22571	0.345988	1.06833	0.389075	2.08169	2.37625	0.376067	1.09844	1.15064	0.569279	1.48665	0.522571	0.2036	cDNA|AP2 domain containing protein, expressed	K09286|1|3e-11|67.8|rcu:RCOM_0295580|EREBP-like factor	GO:0043231//intracellular membrane-bounded organelle	GO:0003677//DNA binding	GO:0006633//fatty acid biosynthetic process;GO:0050794//regulation of cellular process;GO:0006351//transcription, DNA-dependent;GO:0006950//response to stress	gi|115444893|ref|NP_001046226.1|/5.42123e-83/Os02g0202000 [Oryza sativa Japonica Group]
ERF	LOC_Os02g13710.1	0.162511	0	0	0	0.297269	0.3137	0	0	0	0.176507	1.12493	0	0	0.155332	0	1.42579	0	0.175443	0	0	cDNA|ethylene-responsive transcription factor TINY, putative, expressed	K09286|1|6e-21|100|ath:AT5G11590|EREBP-like factor	GO:0043231//intracellular membrane-bounded organelle	GO:0003676//nucleic acid binding;GO:0001071//nucleic acid binding transcription factor activity	GO:0006351//transcription, DNA-dependent	gi|32455218|gb|AAP83323.1|/6.67668e-81/putative AP2 domain-containing protein [Oryza sativa Japonica Group]
ERF	LOC_Os02g29550.1	3.59666	0.791003	1.3153	3.32095	2.03951	7.15101	1.11732	1.94214	5.44003	4.6877	2.77421	1.44624	0.868887	1.51262	1.92792	3.997	0.763252	2.95098	1.71973	1.48895	cDNA|AP2 domain containing protein, expressed	-	GO:0043231//intracellular membrane-bounded organelle	GO:0003676//nucleic acid binding;GO:0001071//nucleic acid binding transcription factor activity	GO:0006351//transcription, DNA-dependent	gi|215695100|dbj|BAG90291.1|/2.13899e-113/unnamed protein product [Oryza sativa Japonica Group]
ERF	LOC_Os02g29550.2	4.9206	0.307435	2.03064	2.17318	1.96894	4.60076	0.636919	3.35324	3.92138	3.00621	3.49736	0.162714	2.16695	2.93951	4.29296	4.34705	0.593299	0.996029	1.4977	2.06886	cDNA|AP2 domain containing protein, expressed	-	GO:0043231//intracellular membrane-bounded organelle	GO:0003676//nucleic acid binding;GO:0001071//nucleic acid binding transcription factor activity	GO:0006351//transcription, DNA-dependent	gi|215695100|dbj|BAG90291.1|/8.47484e-114/unnamed protein product [Oryza sativa Japonica Group]
ERF	LOC_Os02g29550.3	0	0	0.346388	0.428366	0.935614	0.219406	0	0.118031	0.999521	0.246904	0.224799	0	0	0.108642	0	0.332406	0.109639	0.368123	0	0	cDNA|AP2 domain containing protein, expressed	-	GO:0043231//intracellular membrane-bounded organelle	GO:0003676//nucleic acid binding;GO:0001071//nucleic acid binding transcription factor activity	GO:0006351//transcription, DNA-dependent	gi|222622906|gb|EEE57038.1|/6.25215e-89/hypothetical protein OsJ_06822 [Oryza sativa Japonica Group]
ERF	LOC_Os02g32040.1	0	0	0	0	0	0.260545	0	0	0	0.293198	0	0	0	0	0	0	0	0	0	0	cDNA|AP2 domain containing protein, expressed	K09286|1|2e-28|123|sbi:SORBI_06g014800|EREBP-like factor	-	-	-	gi|49387780|dbj|BAD26338.1|/2.65132e-69/branched silkless 1-like [Oryza sativa Japonica Group]
ERF	LOC_Os02g32140.1	2.50146	1.12528	2.03285	1.4141	4.9189	0.724295	2.20175	1.68844	1.64979	4.75457	2.96839	1.72054	2.39205	4.18417	6.00594	4.63315	6.39419	2.43046	2.10418	5.17778	cDNA|AP2 domain containing protein, expressed	K09286|1|2e-17|89.0|ath:AT1G43160|EREBP-like factor	-	-	GO:0006351//transcription, DNA-dependent	gi|125539675|gb|EAY86070.1|/3.6065e-72/hypothetical protein OsI_07439 [Oryza sativa Indica Group]
ERF	LOC_Os02g34260.1	0	0	0.603795	0	2.17452	0	0.615493	2.46891	1.30671	1.29115	0	0.314481	1.49575	0	0.99565	0	0.28667	0.320841	0.526299	0.307579	cDNA|AP2 domain containing protein, expressed	K09286|1|4e-14|76.3|ath:AT1G43160|EREBP-like factor	-	-	GO:0009987//cellular process;GO:0009725//response to hormone stimulus;GO:0006970//response to osmotic stress;GO:0050826//response to freezing	gi|125539829|gb|EAY86224.1|/2.51868e-57/hypothetical protein OsI_07596 [Oryza sativa Indica Group]
ERF	LOC_Os02g34270.1	0	0	0.436816	0	0	0	0	0	0	0	0	0	0	0	0.240102	0	0	0	0	0	cDNA|AP2 domain containing protein, expressed	K09286|1|1e-19|95.1|ath:AT1G43160|EREBP-like factor	GO:0043231//intracellular membrane-bounded organelle	-	-	gi|297721307|ref|NP_001173016.1|/2.7775e-75/Os02g0546800 [Oryza sativa Japonica Group]
ERF	LOC_Os02g42585.1	18.2327	0.265436	0.269728	8.17231	9.63308	19.8185	0	0.275728	6.30436	60.1778	13.5662	0.187314	0.71273	4.0607	5.83154	5.60822	0.256124	0.95551	2.19435	8.79374	cDNA|AP2 domain containing protein, expressed	K09286|1|9e-30|130|ath:AT4G28140|EREBP-like factor	GO:0043231//intracellular membrane-bounded organelle	-	-	gi|297721459|ref|NP_001173092.1|/8.62752e-126/Os02g0638650 [Oryza sativa Japonica Group]
ERF	LOC_Os02g43790.1	59.1736	13.2612	48.6032	57.1568	78.659	82.7191	20.5279	62.8406	79.9541	171.44	21.8144	19.5576	75.1671	52.143	101.369	24.5558	29.3301	55.8367	59.3903	123.872	cDNA|ethylene-responsive transcription factor, putative, expressed	K09286|1|1e-54|212|sbi:SORBI_06g024355|EREBP-like factor;K14517|4|6e-27|120|ath:AT5G47220|ethylene-responsive transcription factor 2	GO:0043231//intracellular membrane-bounded organelle	GO:0001071//nucleic acid binding transcription factor activity	GO:0006351//transcription, DNA-dependent;GO:0051707//response to other organism	gi|125540541|gb|EAY86936.1|/1.19866e-102/hypothetical protein OsI_08320 [Oryza sativa Indica Group]
ERF	LOC_Os02g43820.1	0.125802	7.41984	3.32263	0.118528	0.230119	0.364257	4.95024	4.18036	0.33188	0.409908	0.248806	7.05537	4.05218	0.120244	0.702433	0.367906	6.91683	3.39531	0.668349	0.390596	cDNA|AP2 domain containing protein, expressed	K09286|1|3e-42|171|osa:4336573|EREBP-like factor	-	-	-	gi|115447673|ref|NP_001047616.1|/3.77066e-122/Os02g0655200 [Oryza sativa Japonica Group]
ERF	LOC_Os02g43940.1	2.01483	0.134277	3.41121	9.23858	5.40548	3.62999	0.973645	4.18451	4.60664	11.0876	3.58637	0.568544	3.921	18.3595	16.9501	7.07081	0.647831	4.49532	28.7824	14.8748	cDNA|AP2 domain containing protein, expressed	K09286|1|2e-31|135|rcu:RCOM_0799320|EREBP-like factor	GO:0043231//intracellular membrane-bounded organelle	GO:0003676//nucleic acid binding;GO:0001071//nucleic acid binding transcription factor activity	GO:0006351//transcription, DNA-dependent	gi|115447695|ref|NP_001047627.1|/2.53066e-72/Os02g0656600 [Oryza sativa Japonica Group]
ERF	LOC_Os02g43970.1	1.19242	0.149002	0.302824	1.68521	0.954269	2.01403	0	0.15478	0.262144	1.13322	0.884369	0	0.600136	0.99727	0.998705	1.7436	0.28755	1.2873	0.791871	1.07983	cDNA|AP2 domain containing protein, expressed	K09286|1|1e-30|132|ath:AT5G11590|EREBP-like factor	GO:0043231//intracellular membrane-bounded organelle	GO:0003676//nucleic acid binding;GO:0001071//nucleic acid binding transcription factor activity	GO:0006351//transcription, DNA-dependent	gi|222623379|gb|EEE57511.1|/9.9893e-41/hypothetical protein OsJ_07796 [Oryza sativa Japonica Group]
ERF	LOC_Os02g45420.1	35.0307	0	0	0.212938	0	23.6672	0	0	0.099371	0.122734	12.8508	0	0	0	0.252386	14.8713	0	0	0	0.116952	cDNA|AP2 domain containing protein, expressed	K09286|1|1e-11|69.7|ath:AT5G11590|EREBP-like factor	-	-	-	gi|125583238|gb|EAZ24169.1|/7.71259e-79/hypothetical protein OsJ_07913 [Oryza sativa Japonica Group]
ERF	LOC_Os02g45450.1	215.45	0.152751	0.155221	1.43967	0.698769	184.643	0	0.158674	0.537479	1.32769	12.9949	0.323382	0.153808	0.438154	1.19447	22.3433	0	0.164961	0.405896	1.107	cDNA|dehydration-responsive element-binding protein, putative, expressed	K09286|1|8e-27|119|ath:AT4G25470|EREBP-like factor	-	-	-	gi|115447895|ref|NP_001047727.1|/5.58784e-89/Os02g0677300 [Oryza sativa Japonica Group]
ERF	LOC_Os02g51670.1	595.949	1115.13	966.612	1633.02	1591.49	637.869	984.271	863.76	1594.47	1659.57	944.588	960.525	821.026	1089.19	1234.08	944.064	1108.42	703.858	918.586	1079.51	cDNA|ethylene-responsive transcription factor, putative, expressed	K09286|1|2e-102|372|osa:4330752|EREBP-like factor	-	-	-	gi|218191595|gb|EEC74022.1|/1.79995e-101/hypothetical protein OsI_08968 [Oryza sativa Indica Group]
ERF	LOC_Os02g52670.1	32.943	0	0	0.38798	0	23.2503	0.213206	0	0.362115	0.447252	14.8632	0.217872	0	0.787191	1.60949	7.22561	0.198604	0.222278	0.729237	3.40944	cDNA|AP2 domain containing protein, expressed	K09286|1|3e-11|67.4|ath:AT1G43160|EREBP-like factor	-	-	-	gi|115448875|ref|NP_001048217.1|/1.28979e-86/Os02g0764700 [Oryza sativa Japonica Group]
ERF	LOC_Os02g54050.1	26.4381	0	0	0.821195	0.26572	27.4799	0	0.301694	0.766449	5.36435	2.01109	0.30743	0.584886	1.11078	1.29777	4.24824	0.280243	0	0.25725	2.10478	cDNA|ethylene-responsive transcription factor, putative, expressed	K09286|1|5e-18|89.4|ath:AT5G25810|EREBP-like factor	-	-	GO:0006351//transcription, DNA-dependent	gi|125541364|gb|EAY87759.1|/1.87866e-87/hypothetical protein OsI_09177 [Oryza sativa Indica Group]
ERF	LOC_Os02g54160.1	1.02717	1.71138	1.85499	3.76361	1.9833	1.98277	2.00912	1.89626	2.7098	3.59482	2.9344	2.89847	2.52741	3.59991	3.82358	1.44635	2.20179	2.21782	2.22325	2.71674	cDNA|AP2 domain containing protein, expressed	K09286|1|6e-159|559|osa:4330935|EREBP-like factor	GO:0043231//intracellular membrane-bounded organelle	GO:0001071//nucleic acid binding transcription factor activity	GO:0006351//transcription, DNA-dependent	gi|115449079|ref|NP_001048319.1|/6.29321e-158/Os02g0782700 [Oryza sativa Japonica Group]
ERF	LOC_Os02g54160.2	0	0	0	0.102996	0	0	0	0	0.0961295	0	0	0	0	0	0	0.106564	0	0.118015	0.0967941	0	cDNA|AP2 domain containing protein, expressed	K09286|1|6e-159|559|osa:4330935|EREBP-like factor	GO:0043231//intracellular membrane-bounded organelle	GO:0001071//nucleic acid binding transcription factor activity	GO:0006351//transcription, DNA-dependent	gi|115449079|ref|NP_001048319.1|/6.65241e-158/Os02g0782700 [Oryza sativa Japonica Group]
ERF	LOC_Os02g55380.1	0	3.21397	2.07833	0.826134	0	0	0.605312	0.303508	0.25702	0	0	0.927838	1.76521	0.558728	0	0	0.563857	1.8932	0.517594	0	cDNA|AP2 domain containing protein, expressed	K09286|1|1e-11|67.8|ath:AT1G78080|EREBP-like factor	GO:0043231//intracellular membrane-bounded organelle	GO:0003676//nucleic acid binding;GO:0001071//nucleic acid binding transcription factor activity	GO:0006351//transcription, DNA-dependent	gi|115449227|ref|NP_001048393.1|/1.056e-50/Os02g0797100 [Oryza sativa Japonica Group]
ERF	LOC_Os03g07830.1	0	0	0	0	0	0	0	0	0	0.441176	0	0	0	0	0	0	0.195906	0	0	0	cDNA|AP2 domain containing protein, expressed	K09286|1|1e-18|92.0|ath:AT5G05410|EREBP-like factor	-	-	GO:0006351//transcription, DNA-dependent	gi|125585108|gb|EAZ25772.1|/9.41945e-109/hypothetical protein OsJ_09612 [Oryza sativa Japonica Group]
ERF	LOC_Os03g07940.1	0	0	0	0.167315	0.649673	0	0	0	0.624644	4.8219	0	0	0	0.0848685	0	0	0	0	0	0	cDNA|AP2 domain containing protein, expressed	K09285|1|7e-88|251|sbi:SORBI_02g002080|AP2-like factor, ANT lineage	GO:0043231//intracellular membrane-bounded organelle	GO:0003676//nucleic acid binding;GO:0001071//nucleic acid binding transcription factor activity	GO:0006351//transcription, DNA-dependent	gi|218192187|gb|EEC74614.1|/8.08562e-108/hypothetical protein OsI_10229 [Oryza sativa Indica Group]
ERF	LOC_Os03g08460.1	2.99021	54.4853	29.6852	8.32393	27.846	1.83657	95.2848	26.817	6.09568	9.74321	4.03223	42.1409	26.6788	9.2239	9.86599	3.97493	72.7642	17.4614	15.0437	7.87747	cDNA|AP2 domain containing protein, expressed	K09286|1|1e-17|89.4|gmx:100170723|EREBP-like factor	GO:0043231//intracellular membrane-bounded organelle	GO:0003676//nucleic acid binding;GO:0001071//nucleic acid binding transcription factor activity	GO:0006351//transcription, DNA-dependent	gi|115451151|ref|NP_001049176.1|/1.18764e-90/Os03g0182800 [Oryza sativa Japonica Group]
ERF	LOC_Os03g08470.1	0.353174	1.76529	4.1856	3.77123	2.90715	0.340871	4.87623	2.44498	1.86343	0.127864	1.04774	5.10751	4.14752	3.37572	2.10347	0.573809	5.7914	3.81278	3.64839	1.58391	cDNA|AP2 domain containing protein, expressed	K09286|1|2e-28|125|gmx:100170723|EREBP-like factor	GO:0043231//intracellular membrane-bounded organelle	-	-	gi|115451153|ref|NP_001049177.1|/1.15135e-116/Os03g0183000 [Oryza sativa Japonica Group]
ERF	LOC_Os03g08470.2	0.110246	0.440837	0.671949	0.623232	0.302496	0.106405	0.228322	0.686896	0.0969473	0.239481	0.10902	0.466638	0.776807	1.36988	0.123115	0.107471	0.425371	0.595094	0.488088	0.114099	cDNA|AP2 domain containing protein, expressed	K09286|1|2e-28|125|gmx:100170723|EREBP-like factor	GO:0043231//intracellular membrane-bounded organelle	-	-	gi|115451153|ref|NP_001049177.1|/1.25552e-116/Os03g0183000 [Oryza sativa Japonica Group]
ERF	LOC_Os03g08470.3	0	0	0	0	0.212132	0	0	0.120425	0	0	0	0	0	0.221691	0.129506	0	0	0	0	0	cDNA|AP2 domain containing protein, expressed	K09286|1|2e-28|125|gmx:100170723|EREBP-like factor	GO:0043231//intracellular membrane-bounded organelle	-	-	gi|115451153|ref|NP_001049177.1|/1.17602e-116/Os03g0183000 [Oryza sativa Japonica Group]
ERF	LOC_Os03g08490.1	111.649	422.067	680.81	535.392	130.796	86.5586	332.725	430.567	349.03	211.596	167.784	440.998	588.153	329.997	164.1	208.227	365.613	297.818	324.347	88.2707	cDNA|AP2 domain containing protein, expressed	K09286|1|6e-14|77.0|zma:100279803|EREBP-like factor	-	-	-	gi|108706537|gb|ABF94332.1|/2.30213e-74/AP2 domain containing protein, expressed [Oryza sativa Japonica Group]
ERF	LOC_Os03g08500.1	84.7634	272.971	207.856	164.079	97.8641	65.9222	223.845	252.816	118.728	108.688	185.063	151.579	190.557	139.954	120.62	227.619	238.462	118.633	88.3514	72.0339	cDNA|AP2 domain containing protein, expressed	K09286|1|1e-17|89.7|gmx:100170723|EREBP-like factor	-	-	-	gi|56567587|gb|AAV98703.1|/6.6271e-88/BTH-induced ERF transcriptional factor 4 [Oryza sativa Indica Group]
ERF	LOC_Os03g08500.2	0	0	0	0	0	0	0	0	0	0	0	0	0.33358	0	0	0	0	0	0	0	cDNA|AP2 domain containing protein, expressed	K09286|1|8e-18|89.7|gmx:100170723|EREBP-like factor	-	-	-	gi|56567587|gb|AAV98703.1|/1.02098e-49/BTH-induced ERF transcriptional factor 4 [Oryza sativa Indica Group]
ERF	LOC_Os03g09170.1	135.762	1.89916	2.52368	12.1166	12.0293	172.924	2.7239	2.27631	11.4374	104.282	80.783	0.463919	2.35362	6.00633	54.8341	40.1737	0.98675	1.26214	2.71737	49.7599	cDNA|ethylene-responsive transcription factor, putative, expressed	K09286|1|2e-35|148|osa:4330752|EREBP-like factor	-	-	-	gi|115451269|ref|NP_001049235.1|/3.91801e-109/Os03g0191900 [Oryza sativa Japonica Group]
ERF	LOC_Os03g15660.1	0.171246	0	0.173957	0	0	0	0	0	0	0.185994	0.169342	0	0	0	0.191235	0	0.165183	0.184872	0	0	cDNA|AP2 domain containing protein, expressed	K09286|1|1e-12|72.4|osa:4337215|EREBP-like factor	GO:0043231//intracellular membrane-bounded organelle	-	GO:0006351//transcription, DNA-dependent	gi|115452063|ref|NP_001049632.1|/1.9431e-74/Os03g0263000 [Oryza sativa Japonica Group]
ERF	LOC_Os03g22170.1	0.166836	0.833902	3.22007	2.35785	0.457768	0	1.20933	5.02417	0.440133	1.08722	0.329962	0.706166	2.18316	4.46503	1.30417	0.325273	2.25301	2.16134	3.98858	0.345334	cDNA|AP2 domain containing protein, expressed	K09286|1|1e-14|79.3|aly:ARALYDRAFT_897690|EREBP-like factor	-	-	-	gi|115452935|ref|NP_001050068.1|/6.69304e-86/Os03g0341000 [Oryza sativa Japonica Group]
ERF	LOC_Os03g60120.1	25.2011	150.527	149.921	74.794	44.9459	21.7388	109.441	99.9351	74.794	25.8319	26.4785	149.67	135.873	50.5844	48.1946	29.0196	129.141	95.5628	42.8158	25.7559	cDNA|AP2 domain containing protein, expressed	K09286|1|9e-15|79.7|vvi:100246641|EREBP-like factor;K03021|4|2e-12|72.0|smo:SELMODRAFT_443461|DNA-directed RNA polymerase III subunit RPC2 [EC:2.7.7.6]	-	-	-	gi|115456171|ref|NP_001051686.1|/6.74461e-92/Os03g0815800 [Oryza sativa Japonica Group]
ERF	LOC_Os03g64260.1	0.845979	0	1.28906	1.99267	6.18992	2.24539	0.438011	1.31773	4.2776	28.2542	0.627431	0	3.40621	5.05378	13.2262	0.824686	1.83606	1.59827	6.5544	10.0688	cDNA|AP2 domain containing protein, expressed	K14516|1|8e-28|122|sbi:SORBI_01g000352|ethylene-responsive transcription factor 1	-	-	-	gi|115456745|ref|NP_001051973.1|/5.38528e-74/Os03g0860100 [Oryza sativa Japonica Group]
ERF	*LOC_Os04g32620.1	6.24704	29.3614	18.4749	4.65174	16.634	1.65323	12.7813	7.27185	4.51883	39.4518	9.11694	26.5485	26.0149	12.3274	27.68	3.8798	18.6608	4.24229	11.5536	43.4328	cDNA|ethylene-responsive transcription factor ERF114, putative, expressed	K09286|1|1e-13|78.2|ath:AT1G43160|EREBP-like factor	-	-	GO:0006351//transcription, DNA-dependent	gi|125548125|gb|EAY93947.1|/5.48819e-57/hypothetical protein OsI_15721 [Oryza sativa Indica Group]
ERF	LOC_Os04g34970.1	1.05776	0	0.268627	0.249152	0.483719	0.510456	0	0	0	2.58493	0.523001	0	0.532366	0	0.590617	0.257784	0.510156	0.856449	0.23415	0	cDNA|AP2 domain containing protein, expressed	K09286|1|1e-12|71.6|osa:4347142|EREBP-like factor	-	-	-	gi|68611258|emb|CAD41012.3|/2.25405e-79/OSJNBa0042L16.9 [Oryza sativa Japonica Group]
ERF	LOC_Os04g44670.1	2.40574	1.7035	2.95296	5.47774	3.20879	5.22434	2.07598	1.2491	6.43477	13.7179	11.0029	1.59106	2.42159	5.84446	7.61193	7.62186	1.64373	2.0561	2.75147	7.67695	cDNA|AP2 domain containing protein, expressed	K09286|1|5e-32|137|ath:AT4G28140|EREBP-like factor	GO:0043231//intracellular membrane-bounded organelle	-	-	gi|38346619|emb|CAD41199.2|/0/OSJNBa0074L08.10 [Oryza sativa Japonica Group]
ERF	LOC_Os04g46220.1	24.8572	249.823	330.043	135.095	98.3882	34.4281	161.711	240.916	120.717	229.712	46.3148	244.16	354.111	173.025	162.318	77.6231	207.87	241.517	139.831	118.02	cDNA|ethylene-responsive transcription factor, putative, expressed	K09286|1|3e-106|384|osa:4336571|EREBP-like factor;K14517|4|4e-21|102|ath:AT5G47220|ethylene-responsive transcription factor 2	-	-	-	gi|115459748|ref|NP_001053474.1|/3.76193e-105/Os04g0546800 [Oryza sativa Japonica Group]
ERF	LOC_Os04g46240.1	0	0	0	0.574064	0	0	0	0	0	0.441176	0	0	0	0	0.226804	0	0	0	0	0.210195	cDNA|AP2 domain containing protein, expressed	K09286|1|2e-68|257|osa:4336573|EREBP-like factor	GO:0043231//intracellular membrane-bounded organelle	GO:0003676//nucleic acid binding;GO:0001071//nucleic acid binding transcription factor activity	GO:0006351//transcription, DNA-dependent	gi|125549238|gb|EAY95060.1|/7.44619e-114/hypothetical protein OsI_16876 [Oryza sativa Indica Group]
ERF	LOC_Os04g46250.1	0	0.131639	0	0	0.120438	0	0	0	0.347395	0	0	0.139343	0	0.377596	0.147054	0	0.127021	0	0	0	cDNA|AP2 domain containing protein, expressed	K09286|1|6e-109|392|osa:4336573|EREBP-like factor	GO:0043231//intracellular membrane-bounded organelle	GO:0003676//nucleic acid binding;GO:0001071//nucleic acid binding transcription factor activity	GO:0006351//transcription, DNA-dependent	gi|115459750|ref|NP_001053475.1|/6.49235e-108/Os04g0547600 [Oryza sativa Japonica Group]
ERF	LOC_Os04g46400.1	0.513284	0.171038	0.347607	0	0.31297	0.165134	0.177171	0.35534	0.150456	1.30081	1.01516	0	0.344444	1.14475	2.48387	0.667154	0.165037	0	0.302993	1.94782	cDNA|AP2 domain containing protein, expressed	K09286|1|3e-31|134|ath:AT5G25810|EREBP-like factor	GO:0043231//intracellular membrane-bounded organelle	GO:0003676//nucleic acid binding;GO:0001071//nucleic acid binding transcription factor activity	GO:0006351//transcription, DNA-dependent	gi|115459772|ref|NP_001053486.1|/1.09825e-85/Os04g0549700 [Oryza sativa Japonica Group]
ERF	LOC_Os04g46440.1	58.9373	0.73878	0.750726	4.17779	5.06939	44.4016	0.573953	0	2.27458	3.21069	20.4627	0.977523	0.371948	5.47442	2.6822	22.6934	0.534646	0.398916	1.96312	2.10335	cDNA|AP2 domain containing protein, expressed	K09286|1|6e-35|146|rcu:RCOM_0799320|EREBP-like factor	GO:0043231//intracellular membrane-bounded organelle	GO:0003676//nucleic acid binding;GO:0001071//nucleic acid binding transcription factor activity	GO:0006351//transcription, DNA-dependent	gi|125591198|gb|EAZ31548.1|/4.59738e-67/hypothetical protein OsJ_15691 [Oryza sativa Japonica Group]
ERF	LOC_Os04g48350.1	44.2994	0	0.187503	0.173909	0.844096	46.8536	0	0.575023	0	0.80191	4.56322	0	0.557391	0.176427	0.206127	12.2356	0	0	0	0.573097	cDNA|dehydration-responsive element-binding protein, putative, expressed	K09286|1|1e-27|122|ath:AT4G25480|EREBP-like factor	-	-	-	gi|32455222|gb|AAP83325.1|/3.18308e-84/transcription factor [Oryza sativa Japonica Group]
ERF	LOC_Os04g52090.1	467.428	43.1383	93.0613	576.707	175.502	453.533	54.9407	65.3799	482.583	272.763	210.391	85.3375	101.828	120.696	146.347	148.784	49.6428	60.3333	56.2183	113.483	cDNA|AP2 domain containing protein, expressed	K09286|1|7e-16|83.2|sbi:SORBI_04g006080|EREBP-like factor	GO:0043231//intracellular membrane-bounded organelle	GO:0003676//nucleic acid binding;GO:0001071//nucleic acid binding transcription factor activity	GO:0006351//transcription, DNA-dependent	gi|116309967|emb|CAH66996.1|/1.74536e-32/OSIGBa0152L12.5 [Oryza sativa Indica Group]
ERF	LOC_Os04g55520.1	265.93	545.235	627.071	359.421	191.031	198.242	449.544	513.34	284.032	122.587	630.7	449.873	545.678	327.86	211.771	718.701	468.022	356.864	275.667	159.392	cDNA|AP2 domain containing protein, expressed	K09286|1|4e-64|243|osa:4337215|EREBP-like factor	-	-	GO:0006351//transcription, DNA-dependent	gi|115460958|ref|NP_001054079.1|/3.85656e-63/Os04g0648900 [Oryza sativa Japonica Group]
ERF	LOC_Os04g56150.1	0	0	0	0	0	0	0	0.480555	0	0	0	0	0	0	0	0	0	0.499595	0	0	cDNA|AP2 domain containing protein, expressed	K09286|1|4e-13|71.6|zma:100502435|EREBP-like factor	GO:0043231//intracellular membrane-bounded organelle	-	GO:0009987//cellular process	gi|38343976|emb|CAE01560.2|/5.92186e-44/OSJNBb0022F16.15 [Oryza sativa Japonica Group]
ERF	LOC_Os04g57340.1	378.551	210.575	311.15	361.779	158.842	489.115	134.529	198.311	320.061	216.261	149.268	227.207	318.904	206.527	200.385	201.045	204.824	178.703	141.464	95.137	cDNA|AP2 domain containing protein, expressed	K09286|1|1e-17|87.8|aly:ARALYDRAFT_479554|EREBP-like factor	GO:0043231//intracellular membrane-bounded organelle	GO:0003676//nucleic acid binding;GO:0001071//nucleic acid binding transcription factor activity	GO:0000160//two-component signal transduction system (phosphorelay);GO:0009725//response to hormone stimulus;GO:0006351//transcription, DNA-dependent;GO:0006950//response to stress	gi|115461202|ref|NP_001054201.1|/2.10817e-40/Os04g0669200 [Oryza sativa Japonica Group]
ERF	LOC_Os05g25260.1	10.8835	117.729	103.57	94.417	33.2432	5.84678	93.3501	85.0833	105.458	40.7039	7.91961	91.5903	98.9074	62.7108	26.4865	7.70698	85.2733	60.189	58.7303	28.3724	cDNA|AP2 domain containing protein, expressed	K09286|1|3e-07|55.5|pop:POPTR_571923|EREBP-like factor	-	-	-	gi|115463153|ref|NP_001055176.1|/1.01657e-103/Os05g0316800 [Oryza sativa Japonica Group]
ERF	LOC_Os05g27930.1	0.225742	0.225667	0.343974	0.21269	0.103233	0	0.233759	0.234417	0	1.71628	0.223232	0.238874	0.227229	0	0	0	0.108875	0.243705	0.0999419	0	cDNA|AP2 domain containing protein, expressed	K09286|1|1e-22|106|ath:AT5G05410|EREBP-like factor	-	-	-	gi|306755798|sp|Q5W6R4.2|DRE2B_ORYSJ/0/RecName: Full=Dehydration-responsive element-binding protein 2B; Short=OsDREB2B
ERF	LOC_Os05g27930.2	0	0.331004	0.560593	0.10399	0.201893	0.106526	0	0.114613	0.0970575	0.839137	0.109144	0.233584	0.111098	0.105495	0	0.32278	0	0.357462	0.195457	0.228458	cDNA|AP2 domain containing protein, expressed	K09286|1|3e-20|98.6|ath:AT5G05410|EREBP-like factor	-	-	-	gi|218196589|gb|EEC79016.1|/0/hypothetical protein OsI_19546 [Oryza sativa Indica Group]
ERF	LOC_Os05g27930.3	0.378139	0.756028	0.864284	0.801624	0.432312	0.63869	0.489461	0.392671	0.748183	0.410706	0.934839	0.500172	0.85642	0.271076	0.21114	0.276466	0.820692	0.204115	0.334825	0.293517	cDNA|AP2 domain containing protein, expressed	K09286|1|2e-22|106|ath:AT5G05410|EREBP-like factor	-	-	-	gi|306755798|sp|Q5W6R4.2|DRE2B_ORYSJ/4.9232e-168/RecName: Full=Dehydration-responsive element-binding protein 2B; Short=OsDREB2B
ERF	LOC_Os05g29810.1	0.176214	0	0	0	0.161167	0	0	0.731942	0.154958	0.765559	0	0	0.177375	0.168429	0	0	0	0.760943	0.156029	0.182373	cDNA|AP2 domain containing protein, expressed	K09286|1|1e-14|79.0|ath:AT3G16770|EREBP-like factor	-	-	GO:0009987//cellular process	gi|115463423|ref|NP_001055311.1|/9.01764e-37/Os05g0361700 [Oryza sativa Japonica Group]
ERF	LOC_Os05g34730.1	2.29048	0	0	0	0.897812	0.631624	0	0	1.15096	0.710784	0.323574	0	0	0.312756	1.46163	0	0	0	0	4.06378	cDNA|ethylene-responsive transcription factor ERF020, putative, expressed	-	-	-	-	gi|53982671|gb|AAV25650.1|/5.50521e-34/hypothetical protein [Oryza sativa Japonica Group]
ERF	LOC_Os05g36100.1	0.788814	0.946262	0.320521	0.594566	1.29862	0.609066	1.47029	0.655302	3.60704	4.45509	0.156009	1.16858	0.635209	0.603172	4.933	1.07654	3.04355	0.170317	0.838149	11.1028	cDNA|AP2 domain containing protein, expressed	K09286|1|3e-11|68.2|ath:AT1G43160|EREBP-like factor	-	-	GO:0050896//response to stimulus;GO:0006351//transcription, DNA-dependent	gi|125552469|gb|EAY98178.1|/1.54226e-104/hypothetical protein OsI_20095 [Oryza sativa Indica Group]
ERF	LOC_Os05g37640.1	4.09014	13.2477	5.15208	3.69952	4.33942	3.31603	15.4169	9.51401	4.45999	2.66544	7.60399	11.7724	7.08141	4.53496	3.83677	9.88825	11.3626	4.41562	2.46271	2.20121	cDNA|expressed protein	K14516|1|8e-31|132|zma:100384381|ethylene-responsive transcription factor 1	GO:0043231//intracellular membrane-bounded organelle	-	GO:0006351//transcription, DNA-dependent	gi|222631782|gb|EEE63914.1|/3.24378e-128/hypothetical protein OsJ_18739 [Oryza sativa Japonica Group]
ERF	LOC_Os05g41760.1	26.6387	3.7479	2.20492	1.85915	0	18.2831	2.24764	1.43435	1.90873	0.642953	26.1474	2.92324	2.58211	0.377212	0.220357	23.6599	3.0454	4.04748	0.174721	0.20422	cDNA|AP2 domain containing protein, expressed	K03021|1|2e-16|85.1|smo:SELMODRAFT_443461|DNA-directed RNA polymerase III subunit RPC2 [EC:2.7.7.6];K09286|2|5e-16|83.6|vvi:100264172|EREBP-like factor	-	GO:0003676//nucleic acid binding;GO:0001071//nucleic acid binding transcription factor activity	GO:0006351//transcription, DNA-dependent;GO:0000160//two-component signal transduction system (phosphorelay)	gi|115464683|ref|NP_001055941.1|/1.02214e-65/Os05g0497200 [Oryza sativa Japonica Group]
ERF	LOC_Os05g41780.1	774.703	245.711	399.425	580.981	246.514	588.011	183.099	360.977	539.678	194.85	554.667	181.099	442.191	169.008	210.329	390.345	201.087	254.21	130.826	131.909	cDNA|AP2 domain containing protein, expressed	K09286|1|4e-15|80.9|aly:ARALYDRAFT_494572|EREBP-like factor	-	-	-	gi|115464685|ref|NP_001055942.1|/2.88731e-62/Os05g0497300 [Oryza sativa Japonica Group]
ERF	LOC_Os05g49010.1	0.667916	0.667694	0.226164	0	0.203627	1.93394	0	0	0.587348	2.65994	0	0	0	0.425606	0.248627	0	0.214757	0.48071	0.197136	0.23042	cDNA|AP2 domain containing protein, expressed	K14516|1|2e-08|58.2|zma:100384381|ethylene-responsive transcription factor 1;K09286|2|3e-08|57.4|vvi:100244353|EREBP-like factor	GO:0043231//intracellular membrane-bounded organelle	-	-	gi|125553328|gb|EAY99037.1|/2.55288e-86/hypothetical protein OsI_20995 [Oryza sativa Indica Group]
ERF	LOC_Os05g49700.1	42.2321	1.27934	2.11254	5.87813	2.63358	38.4449	1.82216	1.66118	3.37616	7.81862	107.887	1.69276	0.644097	1.22322	1.60779	63.0013	1.54307	0.863498	0.283292	2.48342	cDNA|AP2 domain containing protein, expressed	K09286|1|2e-25|115|pop:POPTR_798748|EREBP-like factor	-	-	-	gi|52353532|gb|AAU44098.1|/1.84118e-110/hypothetical protein [Oryza sativa Japonica Group]
ERF	LOC_Os06g03670.1	234.892	0.172404	0.175192	2.43735	3.31242	170.281	0.178586	0	1.51658	14.0485	49.6283	0.547482	0.173598	2.47263	4.23704	22.5281	0	0	4.27577	3.56978	cDNA|dehydration-responsive element-binding protein, putative, expressed	K09286|1|5e-25|113|ath:AT4G25480|EREBP-like factor	GO:0043231//intracellular membrane-bounded organelle	GO:0001071//nucleic acid binding transcription factor activity	GO:0006351//transcription, DNA-dependent	gi|115466124|ref|NP_001056661.1|/1.24454e-73/Os06g0127100 [Oryza sativa Japonica Group]
ERF	LOC_Os06g06970.1	0	0	0	0.191355	0	0	0.21031	0	0.535794	0	0	0.644736	0.40887	0	0.226804	0	0	0	0.179833	0	cDNA|AP2 domain containing protein, expressed	K09286|1|1e-24|112|ath:AT4G25480|EREBP-like factor	GO:0043231//intracellular membrane-bounded organelle	GO:0003676//nucleic acid binding;GO:0001071//nucleic acid binding transcription factor activity	GO:0006351//transcription, DNA-dependent	gi|115466620|ref|NP_001056909.1|/4.33303e-122/Os06g0165600 [Oryza sativa Japonica Group]
ERF	LOC_Os06g07030.1	8.89246	165.345	259.77	102.096	101.199	7.72439	141.018	167.139	92.05	78.2322	131.527	221.13	270.705	113.045	115.761	110.339	118.126	207.224	119.233	101.104	cDNA|AP2 domain containing protein, expressed	K09286|1|5e-21|100|rcu:RCOM_1589590|EREBP-like factor	-	-	-	gi|125596170|gb|EAZ35950.1|/5.14821e-39/hypothetical protein OsJ_20253 [Oryza sativa Japonica Group]
ERF	LOC_Os06g09390.1	2.26531	4.64234	3.68188	5.33585	2.58984	2.73299	6.33355	2.70522	4.68133	1.8453	1.12006	5.15375	1.71018	4.54699	2.78272	1.87705	6.44607	5.38026	4.31253	2.22726	cDNA|AP2 domain containing protein, expressed	K09286|1|1e-107|389|zma:100279803|EREBP-like factor	GO:0043231//intracellular membrane-bounded organelle	GO:0001071//nucleic acid binding transcription factor activity	GO:0006351//transcription, DNA-dependent	gi|115466890|ref|NP_001057044.1|/0/Os06g0194000 [Oryza sativa Japonica Group]
ERF	LOC_Os06g09390.2	0	0	0	0.10168	0.197409	0.10416	0.223505	0	0.0949018	0.117214	0	0	0.325893	0.103152	0.120517	0	0.208198	0.233015	0.095558	0	cDNA|AP2 domain containing protein, expressed	K09286|1|1e-107|389|zma:100279803|EREBP-like factor	GO:0043231//intracellular membrane-bounded organelle	GO:0001071//nucleic acid binding transcription factor activity	GO:0006351//transcription, DNA-dependent	gi|115466890|ref|NP_001057044.1|/0/Os06g0194000 [Oryza sativa Japonica Group]
ERF	LOC_Os06g09717.1	0	0	0	0	0	0.300629	0	0	0	1.01492	0	0	0	0	0	0	0	0	0	0	cDNA|ethylene-responsive transcription factor, putative, expressed	K09286|1|5e-16|82.4|aly:ARALYDRAFT_912628|EREBP-like factor	GO:0043231//intracellular membrane-bounded organelle	GO:0001071//nucleic acid binding transcription factor activity	GO:0006351//transcription, DNA-dependent;GO:0006950//response to stress	gi|51090750|dbj|BAD35230.1|/2.06495e-82/AP2 domain transcription factor-like [Oryza sativa Japonica Group]
ERF	LOC_Os06g09810.1	1.24592	0	0	0	0.284883	0	0	0	0	1.01492	0	0	0	0	0	0	0	0	0	0.322367	cDNA|ethylene-responsive transcription factor, putative, expressed	K09286|1|4e-16|82.8|aly:ARALYDRAFT_912628|EREBP-like factor	-	-	-	gi|51091821|dbj|BAD36635.1|/2.12699e-95/AP2 domain transcription factor-like [Oryza sativa Japonica Group]
ERF	LOC_Os06g10780.1	0.338318	0	0	0.318758	0	0.163266	0.175166	0	0	0.183727	0.334557	0	0.340547	0	0	0.494704	0	0	0.149782	0.175071	cDNA|AP2 domain containing protein, expressed	K09286|1|2e-10|65.1|vvi:100252531|EREBP-like factor	-	-	GO:0006351//transcription, DNA-dependent	gi|51090499|dbj|BAD35701.1|/2.96096e-70/putative DRE binding factor 2 [Oryza sativa Japonica Group]
ERF	LOC_Os06g11860.1	24.1783	198.609	320.056	107.545	168.853	20.713	246.003	292.629	72.1911	91.505	21.6854	213.902	283.656	64.1352	85.9207	26.5845	253.382	239.069	88.0415	96.5049	cDNA|ethylene-responsive transcription factor, putative, expressed	K09286|1|2e-56|218|sbi:SORBI_04g027660|EREBP-like factor	-	-	-	gi|51535099|dbj|BAD37688.1|/1.101e-82/putative AP2-domain DRE binding factor DBF1 [Oryza sativa Japonica Group]
ERF	LOC_Os06g11940.1	0	0	0	0	0	0	0	0	0	0	0	0	0	0	0	0	0	0	0	0.299341	cDNA|dehydration-responsive element binding protein, putative, expressed	K09286|1|2e-17|87.0|aly:ARALYDRAFT_912628|EREBP-like factor	GO:0043231//intracellular membrane-bounded organelle	GO:0001071//nucleic acid binding transcription factor activity	GO:0006351//transcription, DNA-dependent	gi|222635226|gb|EEE65358.1|/3.34027e-92/hypothetical protein OsJ_20641 [Oryza sativa Japonica Group]
ERF	LOC_Os06g36000.1	0	0.504673	0.170945	0	0.153911	0.162418	0.348513	0.174747	0.147981	0	0.166409	0	0.169389	0.321692	0	0	0.973935	0.908355	0.447013	0	cDNA|AP2 domain containing protein, expressed	K09286|1|1e-20|99.4|ath:AT5G11590|EREBP-like factor	GO:0043231//intracellular membrane-bounded organelle	GO:0003676//nucleic acid binding;GO:0001071//nucleic acid binding transcription factor activity	GO:0006351//transcription, DNA-dependent	gi|53792665|dbj|BAD53678.1|/5.2549e-75/putative Ap21 [Oryza sativa Japonica Group]
ERF	LOC_Os06g40150.1	0	0	0	0	0	0	0	0.150285	0	0	0.143115	0	0	0.13833	0.161617	0	0	0.15624	0.128146	0	cDNA|AP2 domain containing protein, expressed	K09286|1|2e-11|68.6|rcu:RCOM_0295580|EREBP-like factor	GO:0043231//intracellular membrane-bounded organelle	GO:0001071//nucleic acid binding transcription factor activity;GO:0003677//DNA binding	GO:0000160//two-component signal transduction system (phosphorelay);GO:0006633//fatty acid biosynthetic process;GO:0006351//transcription, DNA-dependent;GO:0006950//response to stress	gi|124502514|gb|ABN13631.1|/3.09024e-61/AP2 type transcription factor [Oryza sativa Indica Group]
ERF	LOC_Os06g44750.1	0	0	0	0	0	0	0	0	0	0.108092	0	0	0	0	0	0	0	0	0	0.205998	cDNA|AP2 domain containing protein, expressed	K09285|1|0.0|417|osa:4341722|AP2-like factor, ANT lineage	-	-	-	gi|222636022|gb|EEE66154.1|/0/hypothetical protein OsJ_22223 [Oryza sativa Japonica Group]
ERF	LOC_Os06g47590.1	31.0906	97.4355	82.9291	51.9368	40.8218	30.5597	79.4004	79.4259	51.9967	41.2262	51.6817	78.5142	71.9987	37.1919	35.9978	62.8473	99.7208	46.7433	33.7782	33.3616	cDNA|AP2 domain containing protein, expressed	K09286|1|1e-15|82.0|zma:100283213|EREBP-like factor	-	-	-	gi|115469642|ref|NP_001058420.1|/1.84179e-57/Os06g0691100 [Oryza sativa Japonica Group]
ERF	LOC_Os07g03250.1	0	0	0	0	0.124052	0	0	0	0	0	0	0	0	0	0	0	0	0	0	0	cDNA|AP2-like ethylene-responsive transcription factor PLETHORA 2, putative, expressed	K09285|1|1e-95|344|sbi:SORBI_02g002080|AP2-like factor, ANT lineage	-	-	-	gi|28201307|dbj|BAC56815.1|/8.4842e-139/putative AP2/EREBP transcription factor [Oryza sativa Japonica Group]
ERF	LOC_Os07g10410.1	0.242651	0.242571	0	0	0.221931	0.234198	0	0.503953	0.640143	0	0	0	0.24425	0.695794	0.541952	0	0	0.52392	0.214856	0	cDNA|AP2 domain containing protein, expressed	K09286|1|4e-44|176|sbi:SORBI_02g006023|EREBP-like factor	-	-	-	gi|125599483|gb|EAZ39059.1|/6.19753e-105/hypothetical protein OsJ_23490 [Oryza sativa Japonica Group]
ERF	LOC_Os07g12510.1	56.5422	93.4562	90.3986	72.0398	72.5758	69.9208	76.3481	94.5779	70.6273	89.3262	85.9354	92.1269	126.926	53.4301	80.5424	133.1	126.279	65.7236	46.2252	64.1707	cDNA|AP2 domain containing protein, expressed	K09286|1|2e-12|71.6|pop:POPTR_588763|EREBP-like factor;K14516|2|7e-12|70.1|pop:POPTR_804955|ethylene-responsive transcription factor 1	-	-	-	gi|115471237|ref|NP_001059217.1|/1.13383e-43/Os07g0227600 [Oryza sativa Japonica Group]
ERF	LOC_Os07g22730.1	0.405347	0	0.205882	0.381911	1.29757	0.195613	0	0.210462	0	2.64154	0.20042	0.214464	0	0.387439	0.905326	0.197572	0.195498	0.218801	1.43566	2.72684	cDNA|AP2 domain containing protein, expressed	K14516|1|1e-16|85.1|zma:100384381|ethylene-responsive transcription factor 1	-	-	-	gi|125558056|gb|EAZ03592.1|/1.38564e-43/hypothetical protein OsI_25728 [Oryza sativa Indica Group]
ERF	LOC_Os07g22770.1	0.235023	0.939778	0.716231	0.996456	0.644861	0	0.365054	0.122027	1.24004	0	0.23241	1.49217	0.709714	0.33696	0.262457	0.114554	1.47356	0	0.624304	0.364855	cDNA|AP2 domain containing protein, expressed	K14516|1|1e-21|102|sbi:SORBI_01g000352|ethylene-responsive transcription factor 1	GO:0043231//intracellular membrane-bounded organelle	-	-	gi|115471699|ref|NP_001059448.1|/3.7385e-91/Os07g0410700 [Oryza sativa Japonica Group]
ERF	LOC_Os07g38750.1	0	0	0	0	0	0	0	0	0	0.222682	0	0.216952	0	0.195967	0	0	0	0	0	0	cDNA|AP2 domain containing protein, expressed	K09286|1|7e-41|166|zma:100273192|EREBP-like factor	-	-	-	gi|34393572|dbj|BAC83170.1|/3.70709e-49/putative AP2 domain containing protein [Oryza sativa Japonica Group]
ERF	LOC_Os07g42510.1	38.5731	332.567	375.353	172.894	65.7634	28.5545	307.005	329.129	173.443	44.2001	76.659	300.514	400.085	122.3	76.1145	67.2947	242.15	243.521	124.239	56.3291	cDNA|AP2 domain containing protein, expressed	K09286|1|5e-29|127|gmx:100818646|EREBP-like factor	GO:0043231//intracellular membrane-bounded organelle	GO:0003676//nucleic acid binding;GO:0001071//nucleic acid binding transcription factor activity	GO:0006351//transcription, DNA-dependent	gi|115473363|ref|NP_001060280.1|/2.39181e-116/Os07g0617000 [Oryza sativa Japonica Group]
ERF	LOC_Os07g47790.2	0.194364	0	0	0	0	0	0	0	0	0.211103	0	0	0	0	0	0	0	0	0	0	cDNA|AP2 domain containing protein, expressed	K09286|1|4e-19|93.6|aly:ARALYDRAFT_897996|EREBP-like factor	-	-	-	gi|31745667|gb|AAP56251.1|/4.07994e-94/AP2 domain transcription factor EREBP [Oryza sativa Japonica Group]
ERF	LOC_Os08g27220.1	0	0	0	0	0	0	0	0	0.182021	0.224817	0	0	0	0	0	0	0	0	0	0	cDNA|AP2 domain containing protein, expressed	-	GO:0043231//intracellular membrane-bounded organelle	GO:0003676//nucleic acid binding;GO:0001071//nucleic acid binding transcription factor activity	GO:0006351//transcription, DNA-dependent	gi|38637570|dbj|BAD03821.1|/7.83826e-60/hypothetical protein [Oryza sativa Japonica Group]
ERF	LOC_Os08g31580.1	35.546	68.1072	87.0314	208.674	120.977	41.3451	72.319	54.8948	174.926	122.751	66.2458	98.857	99.1984	104.214	112.597	75.9663	61.9813	47.4762	77.677	123.335	cDNA|ethylene-responsive transcription factor, putative, expressed	K09286|1|1e-49|196|zma:100502435|EREBP-like factor	-	-	-	gi|115476366|ref|NP_001061779.1|/3.39931e-103/Os08g0408500 [Oryza sativa Japonica Group]
ERF	LOC_Os08g34360.1	0.725238	39.357	54.5173	6.54023	0.284275	0.49998	28.3232	49.49	4.37317	0.337584	1.22944	25.7637	40.8809	1.3864	0.809895	0.908979	45.7713	41.9436	1.92649	0.536132	cDNA|AP2 domain containing protein, expressed	K09285|1|1e-91|272|osa:4347101|AP2-like factor, ANT lineage	GO:0043231//intracellular membrane-bounded organelle	-	-	gi|115476642|ref|NP_001061917.1|/2.68937e-152/Os08g0442400 [Oryza sativa Japonica Group]
ERF	LOC_Os08g36920.1	183.104	0.173172	0	2.61143	4.27781	107.005	0.179382	0.179887	1.21867	112.137	12.6765	0.366615	0	8.11326	25.5355	9.9633	0.334193	0	7.51595	25.2791	cDNA|AP2 domain containing protein, expressed	K09286|1|4e-12|70.9|ath:AT1G43160|EREBP-like factor	-	-	-	gi|125603736|gb|EAZ43061.1|/3.92574e-112/hypothetical protein OsJ_27650 [Oryza sativa Japonica Group]
ERF	LOC_Os08g41030.1	0	0	0	0	0	0	0	0	0	0	0.211444	0	0	0	0	0	0	0	0	0	cDNA|AP2 domain containing protein, expressed	-	-	-	-	gi|115477360|ref|NP_001062276.1|/1.43783e-63/Os08g0521600 [Oryza sativa Japonica Group]
ERF	LOC_Os08g43200.1	0.668682	0	0	0.420015	0.407722	0.430258	0	0	0.980035	6.29435	1.76333	0	0	0	0.99565	0.434568	0.215003	0	0	0.461369	cDNA|dehydration-responsive element-binding protein, putative, expressed	K09286|1|3e-17|87.0|ath:AT4G25480|EREBP-like factor	GO:0043231//intracellular membrane-bounded organelle	-	-	gi|122234511|sp|Q0J3Y7.1|DRE1J_ORYSJ/9.02608e-84/RecName: Full=Dehydration-responsive element-binding protein 1J; Short=Protein DREB1J
ERF	LOC_Os08g43210.1	4.15645	11.4759	8.84664	10.0701	3.98255	8.0233	27.2591	8.42684	5.91774	13.9732	5.2846	35.186	8.76614	19.4858	10.8305	9.64723	36.2746	8.54705	16.9997	10.2422	cDNA|AP2 domain containing protein, expressed	K09286|1|3e-14|77.4|ath:AT4G25490|EREBP-like factor	GO:0043231//intracellular membrane-bounded organelle	-	-	gi|115477639|ref|NP_001062415.1|/5.54249e-88/Os08g0545500 [Oryza sativa Japonica Group]
ERF	LOC_Os08g44960.1	0	0.472747	0	0	0	0	0	0	0.415859	0.513632	0	0.500415	0	0	0.528107	0	0	0	0	0.489433	cDNA|AP2 domain containing protein, expressed	K14516|1|3e-14|75.1|vvi:100246426|ethylene-responsive transcription factor 1;K09286|5|5e-14|74.3|vvi:100254616|EREBP-like factor	-	-	-	gi|28071302|dbj|BAC55991.1|/5.42571e-42/PATHOGENESIS-RELATED GENES TRANSCRIPTIONAL ACTIVATOR PTI5-like [Oryza sativa Japonica Group]
ERF	LOC_Os08g45110.1	0	0.1648	0	0	0	0	0	0	0	0	0	0	0	0	0	0.160705	0	0.177973	0	0	cDNA|AP2 domain containing protein, expressed	K09286|1|2e-22|104|ath:AT5G05410|EREBP-like factor	GO:0043231//intracellular membrane-bounded organelle	GO:0003676//nucleic acid binding;GO:0001071//nucleic acid binding transcription factor activity	GO:0009411//response to UV;GO:0000302//response to reactive oxygen species;GO:0009408//response to heat;GO:0006351//transcription, DNA-dependent	gi|115477879|ref|NP_001062535.1|/6.38934e-68/Os08g0565200 [Oryza sativa Japonica Group]
ERF	*LOC_Os09g11460.1	0.27806	1.6678	24.1505	14.5401	4.45053	0.402559	2.44744	21.6559	6.72425	5.13412	0.274968	0.294236	18.193	20.7305	5.89983	0	0.53643	24.9154	9.60214	3.74112	cDNA|AP2 domain containing protein, expressed	K09286|1|3e-20|98.2|mtr:MTR_8g022820|EREBP-like factor	-	-	-	gi|115478372|ref|NP_001062781.1|/1.11925e-69/Os09g0286600 [Oryza sativa Japonica Group]
ERF	LOC_Os09g11460.2	0	0.61487	7.9143	2.60781	0.281276	0	0.955378	8.62261	1.08176	0.556706	0.405491	0.325428	5.67534	4.70322	0.572394	0	0.197766	10.6243	2.81387	0.636572	cDNA|AP2 domain containing protein, expressed	K09286|1|4e-20|98.2|mtr:MTR_8g022820|EREBP-like factor	-	-	-	gi|115478372|ref|NP_001062781.1|/1.63811e-69/Os09g0286600 [Oryza sativa Japonica Group]
ERF	LOC_Os09g11480.1	0.174317	5.05352	13.4579	5.9126	0.956592	0	9.38641	11.042	3.0658	0.37866	0	2.76687	9.65062	7.66435	1.75199	0.16993	2.35404	8.28029	2.93264	1.08246	cDNA|AP2 domain containing protein, expressed	K09286|1|5e-16|83.6|vvi:100248027|EREBP-like factor	-	-	-	gi|115478374|ref|NP_001062782.1|/2.38448e-77/Os09g0287000 [Oryza sativa Japonica Group]
ERF	LOC_Os09g11480.2	0	1.98518	9.70814	3.15735	0.113516	0	2.05636	12.1151	0.873145	0	0	0.919346	7.37102	3.55895	0.693013	0.241982	0.359162	7.90548	2.08806	0.513811	cDNA|AP2 domain containing protein, expressed	K09286|1|8e-16|83.6|vvi:100248027|EREBP-like factor	-	-	-	gi|115478374|ref|NP_001062782.1|/1.02443e-74/Os09g0287000 [Oryza sativa Japonica Group]
ERF	LOC_Os09g13940.1	0.172538	0.0862402	0	0	0.0789022	0	0.0893326	0	0.151725	0.187397	0.0853098	0.0912875	0.0868373	0.0824577	0	0.0840975	0.249644	0	0	0	cDNA|AP2 domain containing protein, expressed	K09286|1|1e-13|77.0|rcu:RCOM_0043760|EREBP-like factor	-	-	GO:0006351//transcription, DNA-dependent	gi|115478480|ref|NP_001062835.1|/1.46033e-144/Os09g0309700 [Oryza sativa Japonica Group]
ERF	LOC_Os09g13940.2	0	0	0	0	0	0	0	0	0	0	0	0.0980786	0.0932973	0	0	0	0.0894051	0	0	0	cDNA|AP2 domain containing protein, expressed	K09286|1|1e-13|77.0|rcu:RCOM_0043760|EREBP-like factor	-	-	GO:0006351//transcription, DNA-dependent	gi|115478480|ref|NP_001062835.1|/1.33766e-144/Os09g0309700 [Oryza sativa Japonica Group]
ERF	LOC_Os09g13940.3	0	0.345421	0	0	0	0	0.178903	0	0	0.187647	0	0	0	0	0.0964675	0.0842096	0.249977	0	0.0764889	0	cDNA|AP2 domain containing protein, expressed	K09286|1|1e-13|77.0|rcu:RCOM_0043760|EREBP-like factor	-	-	GO:0006351//transcription, DNA-dependent	gi|115478480|ref|NP_001062835.1|/1.45797e-144/Os09g0309700 [Oryza sativa Japonica Group]
ERF	LOC_Os09g20350.1	424.048	1373.38	1406.83	1471.71	848.36	402.222	1238.29	1156.51	1240.43	548.096	601.801	1098.59	1175.81	866.992	735.369	584.839	1390.99	680.551	820.328	709.039	cDNA|ethylene-responsive transcription factor, putative, expressed	K09286|1|3e-28|125|zma:100502435|EREBP-like factor	-	-	-	gi|115478839|ref|NP_001063013.1|/6.71236e-87/Os09g0369000 [Oryza sativa Japonica Group]
ERF	LOC_Os09g26420.5	1.363	1.45338	1.47688	2.82523	0.914181	0.789309	0.376374	1.1323	1.19858	1.08562	0.988421	1.34614	1.82931	3.21354	1.11621	0.885795	0.701197	3.13911	1.36779	0.658297	cDNA|AP2 domain containing protein, expressed	K09286|1|2e-163|574|osa:4347142|EREBP-like factor	-	-	-	gi|194396113|gb|ACF60474.1|/1.90378e-162/EREBP transcription factor [Oryza sativa Japonica Group]
ERF	LOC_Os09g28440.1	41.1698	0	0	1.66479	0.646424	33.7666	0.182969	0.183485	1.24304	21.8779	1.22311	0.186973	0.177859	0.844441	4.73568	1.72247	0	0.190755	0.156454	10.2407	cDNA|AP2 domain containing protein, expressed	K09286|1|4e-12|70.9|vvi:100248027|EREBP-like factor;K03021|3|8e-12|69.7|smo:SELMODRAFT_443461|DNA-directed RNA polymerase III subunit RPC2 [EC:2.7.7.6]	-	-	-	gi|115479555|ref|NP_001063371.1|/1.44967e-111/Os09g0457900 [Oryza sativa Japonica Group]
ERF	LOC_Os09g35010.1	261.263	1.38502	0.80424	19.9537	14.12	198.863	0.614866	0.616598	9.05066	54.173	26.423	3.14161	1.99231	10.5942	30.9442	39.3607	1.52735	1.49573	5.43289	28.2685	cDNA|dehydration-responsive element-binding protein, putative, expressed	K09286|1|7e-09|59.7|ath:AT4G25480|EREBP-like factor	-	-	-	gi|115480233|ref|NP_001063710.1|/2.94571e-81/Os09g0522000 [Oryza sativa Japonica Group]
ERF	LOC_Os09g35020.1	17.5554	0.208924	0.424604	2.36292	1.52918	13.313	0.216415	0	1.28648	8.17172	2.68671	0.221151	0.21037	1.39832	4.201	2.44479	0.403188	0.225624	0.185054	2.81187	cDNA|AP2 domain containing protein, expressed	K09286|1|6e-15|79.7|ath:AT4G25490|EREBP-like factor	GO:0043231//intracellular membrane-bounded organelle	-	-	gi|52075593|dbj|BAD46703.1|/8.08486e-110/putative CBF3-like protein [Oryza sativa Japonica Group]
ERF	LOC_Os09g35030.1	166.457	2.95387	3.00164	25.0562	6.75634	102.194	1.69988	4.94354	10.8267	39.4035	151.782	3.30046	3.96577	6.59007	10.0826	273.806	1.42512	3.01276	2.32567	8.83459	cDNA|dehydration-responsive element-binding protein, putative, expressed	K09286|1|2e-28|125|ath:AT4G25480|EREBP-like factor	GO:0043231//intracellular membrane-bounded organelle	-	-	gi|171769932|sp|A2Z389.1|DRE1A_ORYSI/6.12879e-95/RecName: Full=Dehydration-responsive element-binding protein 1A; Short=Protein DREB1A; AltName: Full=Protein C-repeat-binding factor 3; Short=rCBF3
ERF	LOC_Os09g39810.1	0	0	0	0	0.897812	0	0	0	0.431612	0.533088	0	0	0	1.4074	0.548111	0	0	0	0	1.01594	cDNA|AP2 domain containing protein, expressed	K14516|1|5e-25|110|rcu:RCOM_1007740|ethylene-responsive transcription factor 1	GO:0043231//intracellular membrane-bounded organelle	GO:0001071//nucleic acid binding transcription factor activity	GO:0006351//transcription, DNA-dependent;GO:0000160//two-component signal transduction system (phosphorelay)	gi|52076099|dbj|BAD46612.1|/1.14756e-55/putative transcription factor Pti5 [Oryza sativa Japonica Group]
ERF	LOC_Os09g39850.1	0.597123	71.0341	153.161	20.8162	10.9227	0.576321	36.7906	77.8189	9.4517	10.0525	0.295243	57.1834	145.456	12.271	12.6697	0.291047	18.7194	51.2488	25.9075	27.8097	cDNA|AP2 domain containing protein, expressed	K14516|1|2e-29|127|zma:100384381|ethylene-responsive transcription factor 1	GO:0043231//intracellular membrane-bounded organelle	-	-	gi|297727269|ref|NP_001175998.1|/1.15547e-62/Os09g0572000 [Oryza sativa Japonica Group]
ERF	LOC_Os10g22600.1	1.61237	0	0.297799	2.90019	4.96031	2.68798	0	0	4.12472	5.5721	2.60909	0.155106	0.442634	3.36248	5.56543	4.71536	0.565558	0.158243	2.20641	2.27553	cDNA|ethylene-responsive transcription factor, putative, expressed	K09286|1|1e-27|122|osa:4330752|EREBP-like factor	GO:0043231//intracellular membrane-bounded organelle	GO:0003676//nucleic acid binding;GO:0001071//nucleic acid binding transcription factor activity	GO:0006351//transcription, DNA-dependent	gi|125531667|gb|EAY78232.1|/2.80784e-107/hypothetical protein OsI_33276 [Oryza sativa Indica Group]
ERF	LOC_Os10g25170.1	0	0	0	0	0	0	0.158727	0.159174	0	0	0	0	0.617175	0.439536	0.342353	0	0	0	0	0.158641	cDNA|AP2 domain containing protein, expressed	K09286|1|6e-11|67.0|pop:POPTR_712047|EREBP-like factor	GO:0043231//intracellular membrane-bounded organelle	GO:0003676//nucleic acid binding;GO:0001071//nucleic acid binding transcription factor activity	GO:0006351//transcription, DNA-dependent	gi|222612764|gb|EEE50896.1|/1.35312e-51/hypothetical protein OsJ_31388 [Oryza sativa Japonica Group]
ERF	LOC_Os10g38000.1	0	0	0.339246	0.31465	0	0.322324	0	0	0	0	0	0	0	0	0.745882	0	0	0	0	0	cDNA|dehydration-responsive element-binding protein, putative, expressed	K09286|1|1e-12|70.9|vvi:100252531|EREBP-like factor	GO:0043231//intracellular membrane-bounded organelle	GO:0003676//nucleic acid binding;GO:0001071//nucleic acid binding transcription factor activity	GO:0006351//transcription, DNA-dependent	gi|32455216|gb|AAP83322.1|/1.16317e-41/transcription factor [Oryza sativa Japonica Group]
ERF	LOC_Os10g41130.1	4.57816	0.416058	0.422786	3.13707	2.6646	6.42715	0.646465	0.432191	0.731984	11.753	3.29256	0.880817	0.628408	6.16605	2.55628	3.85435	1.40511	0.224657	4.97505	4.5228	cDNA|AP2 domain containing protein, expressed	K09286|1|8e-25|112|ath:AT5G11590|EREBP-like factor	GO:0043231//intracellular membrane-bounded organelle	GO:0003676//nucleic acid binding;GO:0001071//nucleic acid binding transcription factor activity	GO:0006351//transcription, DNA-dependent	gi|115483420|ref|NP_001065380.1|/4.21349e-74/Os10g0560700 [Oryza sativa Japonica Group]
ERF	LOC_Os10g41330.1	0	0	0	0.159936	0.155255	0	0.175778	0	0.447821	0	0.671451	0	0	0.162251	0	0.165477	0	0.183258	0.150306	0	cDNA|AP2 domain containing protein, expressed	K09286|1|1e-81|301|osa:4349395|EREBP-like factor	GO:0043231//intracellular membrane-bounded organelle	GO:0003676//nucleic acid binding;GO:0001071//nucleic acid binding transcription factor activity	GO:0006351//transcription, DNA-dependent	gi|115483452|ref|NP_001065396.1|/1.40576e-80/Os10g0562900 [Oryza sativa Japonica Group]
ERF	LOC_Os10g41330.2	7.22908	2.13515	10.6815	42.1052	15.4776	10.4659	3.40264	8.01872	46.0887	6.78099	15.4347	6.25879	14.7188	13.3483	14.6781	8.80891	5.22986	11.8839	11.9292	12.0728	cDNA|AP2 domain containing protein, expressed	K09286|1|1e-65|248|osa:4349395|EREBP-like factor	GO:0043231//intracellular membrane-bounded organelle	GO:0003676//nucleic acid binding;GO:0001071//nucleic acid binding transcription factor activity	GO:0006351//transcription, DNA-dependent	gi|218185020|gb|EEC67447.1|/3.87461e-65/hypothetical protein OsI_34662 [Oryza sativa Indica Group]
ERF	LOC_Os11g06770.1	0	0	0	0	0	0.0787873	0	0	0	0.886614	0.88796	0	0	0.0780248	0.0911599	0.159153	0	0	0.0722805	0.253453	cDNA|ethylene-responsive transcription factor ERF110, putative, expressed	K09286|1|5e-17|88.2|ath:AT1G43160|EREBP-like factor	-	-	-	gi|115484369|ref|NP_001065846.1|/4.19181e-57/Os11g0168500 [Oryza sativa Japonica Group]
ERF	LOC_Os11g06770.2	0.162511	0	0	0	0	0	0	0	0	0.176507	0.32141	0.171966	0	0	0	0.158421	0	0	0	0.672766	cDNA|ethylene-responsive transcription factor ERF110, putative, expressed	K09286|1|2e-17|88.2|ath:AT1G43160|EREBP-like factor	-	-	-	gi|115484369|ref|NP_001065846.1|/8.74026e-73/Os11g0168500 [Oryza sativa Japonica Group]
ERF	LOC_Os11g13840.1	0	0	0	0	0	0.928675	0	0	0	0	0.317167	0	0	0	0	0	0	0	0	0	cDNA|AP2 domain containing protein, expressed	K09286|1|5e-20|95.5|ath:AT5G25810|EREBP-like factor	-	-	GO:0006351//transcription, DNA-dependent	gi|77549534|gb|ABA92331.1|/3.19154e-69/AP2 domain containing protein, expressed [Oryza sativa Japonica Group]
ERF	LOC_Os12g39330.1	0	0	0	0	0	0.130182	1.81573	0.140065	0	0	0	0.142728	0	0	0	0	0.650529	0	0	0	cDNA|AP2 domain containing protein, expressed	K09286|1|9e-102|369|osa:4352648|EREBP-like factor	-	-	-	gi|77556900|gb|ABA99696.1|/2.24975e-113/AP2 domain containing protein, expressed [Oryza sativa Japonica Group]
ERF	LOC_Os12g40960.1	0	0	0	0	0	0	0.965306	0	0	0	0	0	0	0	0	0.454368	0	0	0	0	cDNA|expressed protein	-	-	-	-	gi|77557005|gb|ABA99801.1|/2.32683e-56/AP2 domain containing protein [Oryza sativa Japonica Group]
ERF	LOC_Os12g41060.1	0.363127	0.816764	0.645533	0.427666	0.747268	1.57714	0.752046	0.659893	0.79831	0.690201	0.269318	0.960629	0.822419	0.780941	0.506894	0.530981	0.0875677	0.784045	0.723447	0.375819	cDNA|AP2 domain containing protein, expressed	K09286|1|6e-09|61.2|aly:ARALYDRAFT_897690|EREBP-like factor	-	-	-	gi|77557015|gb|ABA99811.1|/8.96195e-120/AP2 domain containing protein, expressed [Oryza sativa Japonica Group]
FAR1	LOC_Os01g06852.1	0	0.797124	0.303755	0.563466	0.0911624	0	0	0	0.0876503	0	0.0985656	0.527361	0.10033	0	0.445234	0	0	0	0	0	cDNA|transposon protein, putative, unclassified, expressed	-	-	-	-	gi|77549288|gb|ABA92085.1|/0/transposon protein, putative, unclassified [Oryza sativa Japonica Group]
FAR1	LOC_Os01g16660.1	0	0	0	0	0	0	0	0	0.151322	0.0934497	0.0850832	0.18209	0	0.164477	0	0	0	0	0	0	cDNA|transposon protein, putative, unclassified, expressed	-	-	-	-	gi|51091432|dbj|BAD36174.1|/0/putative far-red impaired response protein [Oryza sativa Japonica Group]
FAR1	*LOC_Os01g63380.1	1.64802	0.617803	0.627793	1.4557	1.97833	0.0994131	0	0	0	0.111872	0.712994	0.653961	0.622081	2.16592	0.690149	0.100409	0	0	0.0912029	0	cDNA|transposon protein, putative, unclassified, expressed	-	GO:0043231//intracellular membrane-bounded organelle	GO:0003676//nucleic acid binding	GO:0006351//transcription, DNA-dependent	gi|125572784|gb|EAZ14299.1|/0/hypothetical protein OsJ_04225 [Oryza sativa Japonica Group]
FAR1	LOC_Os02g01860.1	0	0	0	0	0	0	0	0	0	0.230713	0	0	0	0	0	0	0	0	0	0	cDNA|transposon protein, putative, unclassified	-	-	-	-	gi|222616575|gb|EEE52707.1|/0/hypothetical protein OsJ_35113 [Oryza sativa Japonica Group]
FAR1	LOC_Os02g10840.1	0.263812	0.527449	0.669973	0.06214	0	0.127311	0.204886	0.0684876	0.231989	0.286533	0.19566	0.348949	0.199163	0.0630394	0.0736518	0.385758	0.190854	0.56961	0.35039	0.273033	cDNA|transposon protein, putative, unclassified, expressed	-	-	-	-	gi|115444909|ref|NP_001046234.1|/0/Os02g0202800 [Oryza sativa Japonica Group]
FAR1	LOC_Os02g16140.1	0.177989	0	0	0	0	0.171788	0	0	0	0	0	0	0	0	0	0	0	0	0	0	cDNA|transposon protein, putative, unclassified, expressed	-	-	-	-	gi|218197893|gb|EEC80320.1|/6.20718e-131/hypothetical protein OsI_22363 [Oryza sativa Indica Group]
FAR1	LOC_Os02g18370.1	0.531193	1.59305	2.42822	2.30222	1.749	0.563957	1.15512	1.2687	1.96189	0.865412	0.840461	2.86669	1.76449	1.77704	1.24572	0.517823	1.79335	4.75974	2.3047	1.15449	cDNA|transposon protein, putative, unclassified, expressed	-	-	-	-	gi|222622615|gb|EEE56747.1|/0/hypothetical protein OsJ_06276 [Oryza sativa Japonica Group]
FAR1	LOC_Os02g25470.1	0	0	0	0	0	0	0	0	0	0	0.232973	0	0	0	0	0	0.454503	0.508679	0	0	cDNA|transposon protein, putative, unclassified, expressed	-	-	GO:0046914//transition metal ion binding	-	gi|218201872|gb|EEC84299.1|/2.20252e-137/hypothetical protein OsI_30784 [Oryza sativa Indica Group]
FAR1	LOC_Os02g28180.1	0.131416	0.65686	0	0	0.240388	0	0	0	0	0	0.129955	0.695303	0.925971	0	0.146756	0	0	0	0.116362	0.136009	cDNA|transposon protein, putative, unclassified, expressed	-	-	-	-	gi|222625259|gb|EEE59391.1|/1.61166e-98/hypothetical protein OsJ_11516 [Oryza sativa Japonica Group]
FAR1	LOC_Os02g29640.1	0	0	0.100941	0	0	0	0.102897	0.103187	0	0	0	0.105149	0	0	0	0	0	0.321825	0	0.205682	cDNA|transposon protein, putative, unclassified, expressed	K15404|1|4e-10|65.1|osa:4348869|aldehyde decarbonylase [EC:4.1.99.5]	GO:0043231//intracellular membrane-bounded organelle	-	-	gi|297602453|ref|NP_001052447.2|/0/Os04g0316800 [Oryza sativa Japonica Group]
FAR1	LOC_Os02g31850.1	0.0856983	0.17134	0.0870551	0.0807436	0	0	0.0887417	0.177983	0.0753607	0	0	0.362735	0	0.163825	0.287106	0	0	0.0925177	0.0758818	0	cDNA|transposon protein, putative, unclassified, expressed	-	-	-	-	gi|24308629|gb|AAN52752.1|/0/Unknown protein [Oryza sativa Japonica Group]
FAR1	LOC_Os02g33750.2	0.237826	0.475495	0.543582	0.280096	0.543795	0	0.307841	0.185225	0.261423	0.258309	0.117591	0.377493	0.478787	0.62513	0.132794	0.11592	0.114703	0.641878	0.105292	0.184604	cDNA|transposon protein, putative, unclassified, expressed	-	GO:0043231//intracellular membrane-bounded organelle	-	-	gi|115446575|ref|NP_001047067.1|/0/Os02g0542200 [Oryza sativa Japonica Group]
FAR1	LOC_Os02g34520.1	1.1422	0.380605	0	0	0	0.183734	0	0.395363	0.167403	0	0.376499	0	0	0	0.212587	0.927873	0.367253	0.205514	0	0.197019	cDNA|retrotransposon protein, putative, Ty1-copia subclass, expressed	K10760|1|1e-21|102|vvi:100247527|adenylate isopentenyltransferase (cytokinin synthase)	-	-	-	gi|62733257|gb|AAX95374.1|/2.82833e-90/Integrase core domain, putative [Oryza sativa Japonica Group]
FAR1	LOC_Os02g34590.1	1.59731	10.8871	7.00668	3.7624	2.92183	1.40151	11.8038	8.14268	2.42618	2.20802	3.5181	9.37312	7.0891	2.29012	2.43241	3.11421	10.0149	13.2467	3.27871	3.23113	cDNA|transposon protein, putative, unclassified, expressed	-	-	-	-	gi|222623036|gb|EEE57168.1|/0/hypothetical protein OsJ_07098 [Oryza sativa Japonica Group]
FAR1	LOC_Os02g39220.1	0.0420155	0	0	0	0	0	0	0	0	0.091268	0	0	0	0	0	0	0	0	0	0	cDNA|transposon protein, putative, unclassified, expressed	K06627|1|6e-26|119|bdi:100834254|cyclin A	-	-	-	gi|47497275|dbj|BAD19318.1|/0/putative far-red impaired response protein [Oryza sativa Japonica Group]
FAR1	LOC_Os02g39520.1	0	0	0.11869	0	0.160295	0	0	0	0	0.0634514	0	0	0	0	0	0	0	0.0630689	0.103457	0	cDNA|transposon protein, putative, unclassified, expressed	-	-	-	-	gi|115447209|ref|NP_001047384.1|/0/Os02g0608100 [Oryza sativa Japonica Group]
FAR1	LOC_Os02g39520.2	0.565504	1.18716	1.14891	1.49187	1.08615	0.272901	1.17117	1.17447	1.34268	1.4741	0.559217	1.73537	1.19538	0.864834	0.947273	0.330762	0.927321	1.64836	1.25182	1.11201	cDNA|transposon protein, putative, unclassified, expressed	-	-	-	-	gi|115447209|ref|NP_001047384.1|/0/Os02g0608100 [Oryza sativa Japonica Group]
FAR1	LOC_Os02g39540.1	0.0598042	0	0.0607511	0.112693	0.0546975	0	0.0619281	0.0621025	0	0	0.0591394	0.253133	0	0	0	0.058299	0.173061	0.0645631	0.158861	0	cDNA|transposon protein, putative, unclassified, expressed	-	-	-	-	gi|115447213|ref|NP_001047386.1|/0/Os02g0608300 [Oryza sativa Japonica Group]
FAR1	LOC_Os02g39540.2	0.119756	0.419006	0.182478	0.112832	0.164295	0.115584	0.310022	0.062179	0.157965	0.0650348	0.177637	0.253445	0.0602725	0.0572326	0.133735	0.0583708	0	0.129285	0.0530191	0.0619707	cDNA|transposon protein, putative, unclassified, expressed	-	-	-	-	gi|115447213|ref|NP_001047386.1|/0/Os02g0608300 [Oryza sativa Japonica Group]
FAR1	LOC_Os03g06860.1	0.751729	2.08744	1.69696	1.49523	1.29868	0.564309	0.951409	1.21429	0.95485	1.54222	2.5605	1.76769	1.00891	1.1177	1.1193	1.62846	1.5308	2.70516	0.887494	1.12378	cDNA|transposon protein, putative, unclassified, expressed	-	-	-	-	gi|108706346|gb|ABF94141.1|/0/transposon protein, putative, unclassified, expressed [Oryza sativa Japonica Group]
FAR1	LOC_Os03g08370.1	1.25033	7.81196	5.46154	4.53546	4.23118	0.603385	5.89104	3.83022	4.6729	5.29624	1.79282	6.35072	5.0972	3.2865	3.002	1.03603	5.66849	9.58375	3.21061	3.04097	cDNA|transposon protein, putative, unclassified, expressed	-	-	GO:0046914//transition metal ion binding	GO:0006351//transcription, DNA-dependent	gi|115451141|ref|NP_001049171.1|/0/Os03g0181600 [Oryza sativa Japonica Group]
FAR1	LOC_Os03g15010.1	30.689	73.9483	61.3887	23.3435	27.5817	24.3693	73.2323	64.9648	20.4353	19.3313	23.5649	59.2547	63.5681	21.1945	20.5364	22.2501	70.3843	83.1788	25.76	20.5012	cDNA|transposon protein, putative, unclassified, expressed	-	-	GO:0046914//transition metal ion binding	-	gi|108707231|gb|ABF95026.1|/0/transposon protein, putative, unclassified, expressed [Oryza sativa Japonica Group]
FAR1	LOC_Os03g15040.1	0.282423	0.564659	0.459032	0.425752	0.309968	0.218067	0.877359	0.645209	0.347698	0	0.16757	0.358624	0.739139	0.323936	0.189234	0.220252	0.817273	0.609794	0.350102	0.292294	cDNA|FAR1 family protein, expressed	-	-	-	-	gi|115451987|ref|NP_001049594.1|/0/Os03g0255400 [Oryza sativa Japonica Group]
FAR1	LOC_Os03g15040.2	0.0563536	0.394344	0.228983	0.0530955	0	0.0543904	0.175065	0	0.0991117	0	0	0.059632	0	0	0	0.10987	0.0543585	0.121676	0	0	cDNA|FAR1 family protein, expressed	-	-	-	-	gi|115451987|ref|NP_001049594.1|/0/Os03g0255400 [Oryza sativa Japonica Group]
FAR1	LOC_Os03g21660.1	2.05458	9.94088	4.67513	3.32957	2.1798	1.26912	12.7653	4.94982	2.67398	1.96375	3.00698	11.9141	5.87347	2.27803	3.02863	4.40632	12.446	6.9204	2.83801	1.78617	cDNA|transposon protein, putative, unclassified, expressed	-	-	-	-	gi|108708005|gb|ABF95800.1|/0/transposon protein, putative, unclassified, expressed [Oryza sativa Japonica Group]
FAR1	LOC_Os03g37920.1	0	0.661556	0.0672254	0	0	0	0.548223	0	0	0.071877	0.130884	0.210082	0	0	0	0	0.638347	0	0	0	cDNA|transposon protein, putative, unclassified, expressed	-	-	-	-	gi|38093745|gb|AAR10861.1|/0/putative transposase [Oryza sativa Japonica Group]
FAR1	LOC_Os03g41800.1	0	0	0	0	0	0	0	0	0	0	0	0	0	0	0	0	0	0	0.1658	0	cDNA|transposon protein, putative, unclassified, expressed	-	GO:0043231//intracellular membrane-bounded organelle	-	-	gi|50838934|gb|AAT81695.1|/0/putative FAR1 protein [Oryza sativa Japonica Group]
FAR1	LOC_Os03g45300.1	22.9073	99.263	77.0317	41.546	39.9901	18.8355	77.0326	70.5909	50.3398	37.6987	35.3804	90.5187	76.2372	37.3064	26.9823	27.7662	84.5307	84.6744	40.1964	33.8067	cDNA|transposon protein, putative, unclassified, expressed	-	-	-	-	gi|115454411|ref|NP_001050806.1|/0/Os03g0655600 [Oryza sativa Japonica Group]
FAR1	LOC_Os03g50900.1	1.56986	4.25963	6.15104	5.63466	4.99114	1.58732	4.72202	4.73531	4.14148	3.32893	1.47848	5.29998	3.68714	3.64409	3.84015	1.09311	3.46121	9.68447	3.24342	2.86262	cDNA|transposon protein, putative, unclassified, expressed	-	-	-	-	gi|218193650|gb|EEC76077.1|/0/hypothetical protein OsI_13302 [Oryza sativa Indica Group]
FAR1	LOC_Os03g56630.1	1.18635	4.54616	3.06305	2.14237	1.98925	1.00189	6.60309	4.72244	1.60833	1.34221	0.928753	3.97532	3.83129	1.8899	2.20806	0.915554	4.91116	4.96292	2.01338	1.63709	cDNA|transposon protein, putative, unclassified, expressed	-	GO:0043231//intracellular membrane-bounded organelle	GO:0046914//transition metal ion binding;GO:0003676//nucleic acid binding;GO:0001071//nucleic acid binding transcription factor activity	GO:0006351//transcription, DNA-dependent	gi|20303606|gb|AAM19033.1|AC084748_23/0/putative transposase [Oryza sativa Japonica Group]
FAR1	LOC_Os03g56630.2	0.0495068	0.0989807	0.150872	0.139934	0.181117	0.143346	0.51265	0.359865	0.17414	0.215082	0.0489564	0.104774	0.298998	0.189279	0.165857	0.241304	0.286524	0.267231	0.0438359	0.0512371	cDNA|transposon protein, putative, unclassified, expressed	-	GO:0043231//intracellular membrane-bounded organelle	GO:0046914//transition metal ion binding;GO:0003676//nucleic acid binding;GO:0001071//nucleic acid binding transcription factor activity	GO:0006351//transcription, DNA-dependent	gi|108711355|gb|ABF99150.1|/0/transposon protein, putative, unclassified, expressed [Oryza sativa Japonica Group]
FAR1	LOC_Os03g62660.1	0.326991	1.76517	1.06294	0.862642	0.77758	0.25248	0.948091	0.679115	0.287547	0.710306	0.582041	1.10724	0.724121	0.6876	0.146064	0.382513	0.883161	1.20024	0.463257	0.473788	cDNA|transposon protein, putative, unclassified, expressed	-	-	GO:0003676//nucleic acid binding;GO:0046914//transition metal ion binding	-	gi|115456531|ref|NP_001051866.1|/0/Os03g0843700 [Oryza sativa Japonica Group]
FAR1	LOC_Os03g62660.2	0	0.122625	0	0.0577868	0.0560955	0.0591961	0.254044	0.12738	0.107869	0.066615	0	0	0	0.0586233	0.0684922	0	0.236646	0	0.108615	0.190429	cDNA|transposon protein, putative, unclassified, expressed	-	-	GO:0003676//nucleic acid binding;GO:0046914//transition metal ion binding	-	gi|125546405|gb|EAY92544.1|/0/hypothetical protein OsI_14283 [Oryza sativa Indica Group]
FAR1	LOC_Os04g22990.1	0.156115	0	0	0	0.0571138	0	0	0	0	0.0678242	0.0617519	0	0.0314288	0.0298437	0	0.0304372	0.0301177	0	0	0	cDNA|retrotransposon protein, putative, unclassified, expressed	K15360|1|3e-13|77.4|vvi:100253596|centromere protein X	-	GO:0003676//nucleic acid binding;GO:0034061	GO:0006260//DNA replication	gi|38343986|emb|CAD40452.2|/0/OSJNBa0041M21.10 [Oryza sativa Japonica Group]
FAR1	LOC_Os04g25100.1	0	0.114294	0	0	0	0	0	0	0	0	0.0565303	0	0	0	0	0	0	0	0	0	cDNA|transposon protein, putative, unclassified, expressed	-	GO:0043231//intracellular membrane-bounded organelle	-	-	gi|38345091|emb|CAD40514.2|/0/OSJNBa0050F15.2 [Oryza sativa Japonica Group]
FAR1	LOC_Os04g36590.1	1.17396	1.76035	1.78882	3.18	2.68428	0.991429	1.89945	0.838114	2.64539	2.39075	2.90227	2.0963	1.92025	1.54288	2.21231	2.2173	2.33557	1.82185	2.66368	2.73373	cDNA|transposon protein, putative, unclassified, expressed	-	-	GO:0046914//transition metal ion binding	GO:0009416//response to light stimulus	gi|115458572|ref|NP_001052886.1|/0/Os04g0443000 [Oryza sativa Japonica Group]
FAR1	LOC_Os04g40060.1	8.00705	38.1246	31.6918	18.2176	14.8636	6.5832	38.8775	27.4695	14.7604	9.85619	5.27869	37.4689	31.5825	14.5696	12.0548	5.66622	37.588	41.9404	15.02	9.94428	cDNA|transposon protein, putative, unclassified, expressed	-	-	GO:0046914//transition metal ion binding	-	gi|218195050|gb|EEC77477.1|/0/hypothetical protein OsI_16307 [Oryza sativa Indica Group]
FAR1	LOC_Os04g52560.1	1.25617	3.42478	4.29219	3.28164	2.71559	1.10219	3.25195	2.90535	2.20928	2.79072	2.14563	4.71278	4.88536	2.07389	2.80561	2.78307	3.69017	6.78064	3.23572	3.01381	cDNA|transposon protein, putative, unclassified, expressed	-	GO:0043231//intracellular membrane-bounded organelle	GO:0005488//binding	-	gi|38344260|emb|CAD41797.2|/0/OSJNBa0008M17.13 [Oryza sativa Japonica Group]
FAR1	LOC_Os05g03800.1	0	0.071565	0	0	0	0	0	0	0	0	0	0.151507	0	0	0	0	0	0	0	0	cDNA|transposon protein, putative, unclassified, expressed	-	-	GO:0005488//binding	-	gi|222630071|gb|EEE62203.1|/0/hypothetical protein OsJ_16990 [Oryza sativa Japonica Group]
FAR1	LOC_Os05g25320.1	1.39699	5.16107	6.17003	4.29203	5.61076	1.2897	2.9561	3.40593	3.68542	2.77072	3.48368	4.3705	5.44136	2.84471	4.00189	2.72365	3.57388	7.86863	4.19494	3.83455	cDNA|transposon protein, putative, unclassified, expressed	-	-	-	-	gi|218196542|gb|EEC78969.1|/0/hypothetical protein OsI_19442 [Oryza sativa Indica Group]
FAR1	LOC_Os05g30310.1	0.0722273	0	0.0733708	0	0	0	0.149585	0	0	0	0	0.0764291	0.0727032	0	0	0	0	0	0	0	cDNA|transposon protein, putative, unclassified, expressed	-	-	GO:0046914//transition metal ion binding	-	gi|54287612|gb|AAV31356.1|/0/hypothetical protein [Oryza sativa Japonica Group]
FAR1	LOC_Os05g30720.1	0.876829	3.11658	3.26594	2.84557	1.96033	1.31644	3.22833	2.52924	1.79914	1.16398	1.05977	5.46393	2.45168	1.76931	1.30557	1.04471	3.57109	8.30906	1.98411	1.20997	cDNA|transposon protein, putative, unclassified, expressed	-	-	-	-	gi|222631344|gb|EEE63476.1|/0/hypothetical protein OsJ_18290 [Oryza sativa Japonica Group]
FAR1	LOC_Os05g39790.1	0	0	0	0	0	0	0	0	0	0.0989699	0	0	0	0	0	0	0	0	0	0.094307	cDNA|transposon protein, putative, unclassified, expressed	-	-	-	-	gi|297724203|ref|NP_001174465.1|/0/Os05g0475600 [Oryza sativa Japonica Group]
FAR1	LOC_Os06g07010.1	0.177393	0.0591114	0.42047	0.111425	0.216327	0.285355	0	0.307017	0.311989	0.256894	0.350842	0.312855	0.357124	0.169556	0.264134	0.0576427	0.22815	0.127673	0.366504	0.489582	cDNA|transposon protein, putative, unclassified, expressed	-	-	GO:0046914//transition metal ion binding	-	gi|115466626|ref|NP_001056912.1|/0/Os06g0166100 [Oryza sativa Japonica Group]
FAR1	LOC_Os06g07010.2	1.02808	0.856446	0.580197	0.484319	0.417906	0.220502	0.650581	0.533793	0.35158	0.186103	0.395363	0.30219	0.517426	0.109184	0.446477	0.389745	0.33056	0.616603	0.101146	0.35467	cDNA|transposon protein, putative, unclassified, expressed	-	-	GO:0046914//transition metal ion binding	-	gi|115466626|ref|NP_001056912.1|/0/Os06g0166100 [Oryza sativa Japonica Group]
FAR1	LOC_Os06g13740.1	0	0	0	0	0	0	0	0	0	0	0	0	0	0	0	0.150554	0	0	0	0	cDNA|transposon protein, putative, unclassified, expressed	-	-	-	-	gi|218197893|gb|EEC80320.1|/0/hypothetical protein OsI_22363 [Oryza sativa Indica Group]
FAR1	LOC_Os06g13900.1	0.0823226	0	0	0	0	0	0	0	0	0	0.0814074	0	0	0	0	0	0	0	0	0	cDNA|transposon protein, putative, unclassified, expressed	-	-	-	-	gi|218197893|gb|EEC80320.1|/0/hypothetical protein OsI_22363 [Oryza sativa Indica Group]
FAR1	LOC_Os06g39090.1	0	0.0543798	0	0.0512529	0	0	0	0	0.047836	0	0	0.0575625	0.109513	0.0519947	0	0	0	0.0587266	0	0	cDNA|transposon protein, putative, unclassified, expressed	K08592|1|7e-08|58.5|mtr:MTR_4g119970|sentrin-specific protease 1 [EC:3.4.22.-]	GO:0043231//intracellular membrane-bounded organelle	-	-	gi|52076497|dbj|BAD45376.1|/0/Epstein-Barr virus EBNA-1-like [Oryza sativa Japonica Group]
FAR1	LOC_Os06g39680.1	1.66123	2.02169	4.10877	4.28724	3.56723	1.32451	2.84211	2.4751	2.73113	2.98101	3.14267	3.13359	2.90813	2.41628	2.9037	3.0276	2.64747	6.00406	3.96514	3.58808	cDNA|transposon protein, putative, unclassified, expressed	-	-	GO:0046914//transition metal ion binding	-	gi|115468784|ref|NP_001057991.1|/0/Os06g0597800 [Oryza sativa Japonica Group]
FAR1	LOC_Os06g49550.1	0.62346	2.10348	2.45416	1.39511	1.35428	0.451305	0.887702	2.42782	1.09651	1.10038	1.23306	2.22659	1.8827	1.04285	0.522178	0.835681	1.50347	2.86055	1.79415	1.77444	cDNA|transposon protein, putative, unclassified, expressed	-	-	-	-	gi|218198867|gb|EEC81294.1|/0/hypothetical protein OsI_24421 [Oryza sativa Indica Group]
FAR1	LOC_Os07g27770.1	0.401785	0.903717	0.204073	0.094639	0	0.193894	0.832109	0.938758	0.353319	0.109097	0.297989	1.38177	0.606649	0.288027	0.112171	0	0.484451	0.650636	0.0889405	0.207914	cDNA|transposon protein, putative, unclassified, expressed	-	-	-	-	gi|297725653|ref|NP_001175190.1|/0/Os07g0461700 [Oryza sativa Japonica Group]
FAR1	LOC_Os07g31400.1	1.6773	10.4669	11.7721	4.78887	4.74169	1.07925	6.84221	7.96987	4.02266	5.46527	2.06075	8.92818	9.6185	4.5667	4.14351	2.18011	10.4429	11.0841	6.43574	3.26143	cDNA|transposon protein, putative, unclassified, expressed	-	-	GO:0005488//binding	-	gi|297725695|ref|NP_001175211.1|/0/Os07g0496300 [Oryza sativa Japonica Group]
FAR1	LOC_Os07g31420.1	0.959525	1.13906	1.09656	1.07356	0.82274	0.694572	0.993601	0.747299	1.21293	0.716486	0.889554	1.20572	1.32804	1.14642	1.20547	0.409226	1.15694	2.46021	1.32752	0.682729	cDNA|transposon protein, putative, unclassified, expressed	-	-	GO:0046914//transition metal ion binding	-	gi|222637085|gb|EEE67217.1|/0/hypothetical protein OsJ_24335 [Oryza sativa Japonica Group]
FAR1	LOC_Os07g31420.2	0	0	0	0.060239	0.0584759	0	0	0	0.0562231	0	0	0	0	0	0.0713986	0	0	0.0690231	0.0566118	0	cDNA|transposon protein, putative, unclassified, expressed	-	-	-	-	gi|22093808|dbj|BAC07095.1|/0/putative far-red impaired response protein [Oryza sativa Japonica Group]
FAR1	LOC_Os07g37630.1	2.9136	10.0089	10.5474	5.44039	5.0389	1.78952	9.98377	7.09634	6.19573	5.52354	7.96262	15.1913	11.6779	3.94947	4.02276	5.31904	8.94233	16.4707	6.00403	4.60539	cDNA|transposon protein, putative, unclassified, expressed	-	-	GO:0046914//transition metal ion binding	-	gi|115472797|ref|NP_001059997.1|/0/Os07g0563600 [Oryza sativa Japonica Group]
FAR1	LOC_Os07g42400.1	0.0602118	0	0	0	0.0550702	0	0	0.0625257	0.105897	0	0	0.0637146	0	0.0575518	0.0672403	0.0586963	0.17424	0	0.0533147	0	cDNA|transposon protein, putative, unclassified, expressed	-	GO:0043231//intracellular membrane-bounded organelle	GO:0046914//transition metal ion binding;GO:0003677//DNA binding;GO:0001071//nucleic acid binding transcription factor activity	GO:0006351//transcription, DNA-dependent	gi|215707185|dbj|BAG93645.1|/0/unnamed protein product [Oryza sativa Japonica Group]
FAR1	LOC_Os07g42400.2	0.234244	1.11229	0.951809	1.60008	0.910526	0.395645	0.909609	1.45947	1.23593	0.763252	0.521189	1.79706	1.59156	1.00753	1.17714	0.228348	1.46868	1.39086	1.08891	0.7879	cDNA|transposon protein, putative, unclassified, expressed	-	GO:0043231//intracellular membrane-bounded organelle	GO:0046914//transition metal ion binding;GO:0003677//DNA binding;GO:0001071//nucleic acid binding transcription factor activity	GO:0006351//transcription, DNA-dependent	gi|115473347|ref|NP_001060272.1|/0/Os07g0615900 [Oryza sativa Japonica Group]
FAR1	LOC_Os08g14880.2	0	0	0	0.0689482	0.0669302	0	0	0	0	0	0	0	0	0.0699462	0	0	0	0.0790023	0	0	cDNA|transposon protein, putative, unclassified, expressed	-	-	-	-	gi|297724203|ref|NP_001174465.1|/1.1088e-129/Os05g0475600 [Oryza sativa Japonica Group]
FAR1	LOC_Os08g14880.4	0	0	0	0	0	0	0.0692589	0	0.0588156	0	0	0.0707745	0.0673243	0	0	0	0	0	0	0	cDNA|transposon protein, putative, unclassified, expressed	-	-	-	-	gi|297724203|ref|NP_001174465.1|/0/Os05g0475600 [Oryza sativa Japonica Group]
FAR1	LOC_Os08g15510.1	0.137847	0	0	0.129877	0	0.133044	0	0	0	0.149718	0	0	0	0	0	0	0	0	0	0	cDNA|transposon protein, putative, unclassified, expressed	-	-	-	-	gi|297724203|ref|NP_001174465.1|/9.43839e-133/Os05g0475600 [Oryza sativa Japonica Group]
FAR1	LOC_Os08g16370.1	0	0	0	0	0	0	0.103055	0	0	0	0	0	0	0	0	0	0	0	0	0	cDNA|transposon protein, putative, unclassified, expressed	-	-	-	-	gi|297608294|ref|NP_001061399.2|/0/Os08g0263600 [Oryza sativa Japonica Group]
FAR1	LOC_Os08g20486.1	0	0.514472	0.755143	0.754272	0.261499	0.275952	0.53292	0.11876	0.804557	0.807395	0.282735	0.302546	0.633153	0.655877	0.319288	0.445947	0.220632	0.925993	0.253163	0.47345	cDNA|transposon protein, putative, unclassified, expressed	-	GO:0043231//intracellular membrane-bounded organelle	-	-	gi|35215057|dbj|BAC92415.1|/0/putative far-red impaired response protein [Oryza sativa Japonica Group]
FAR1	*LOC_Os08g27740.1	5.98162	0.388288	0	0.585536	0.284199	0	0	0	0	0.168747	3.07279	0	0.0781952	0	0.260254	0	0	0.0838649	0.0687849	0	cDNA|transposon protein, putative, unclassified, expressed	-	-	-	-	gi|218201047|gb|EEC83474.1|/0/hypothetical protein OsI_28985 [Oryza sativa Indica Group]
FAR1	LOC_Os08g32440.1	1.74771	7.90805	10.6523	4.67999	1.76673	1.68682	6.4771	5.8267	2.58844	1.39869	2.6379	7.20286	6.0184	2.37387	2.25989	1.79339	5.94478	8.04365	3.09503	1.1424	cDNA|transposon protein, putative, unclassified, expressed	-	-	GO:0046914//transition metal ion binding	-	gi|125603437|gb|EAZ42762.1|/0/hypothetical protein OsJ_27341 [Oryza sativa Japonica Group]
FAR1	LOC_Os09g01780.1	0.0998273	0	0	0	0	0.192699	0	0	0	0	0.0987175	0	0	0	0	0.291944	0	0	0	0	cDNA|transposon protein, putative, unclassified, expressed	-	-	-	-	gi|218197893|gb|EEC80320.1|/0/hypothetical protein OsI_22363 [Oryza sativa Indica Group]
FAR1	LOC_Os09g14040.1	0	0	0	0	0.150778	0	0	0	0	0	0	0	0	0.157572	0	0.160705	0	0	0	0	cDNA|transposon protein, putative, unclassified, expressed	-	-	-	-	gi|51091432|dbj|BAD36174.1|/0/putative far-red impaired response protein [Oryza sativa Japonica Group]
FAR1	LOC_Os10g19270.1	0.522952	0	0	0.164239	0.478296	0.336489	0.361016	0.181016	0	0	0.172379	0.184458	0.175466	0.166616	0	0.16993	0.504437	0.188188	0.463049	0.36082	cDNA|retrotransposon protein, putative, Ty3-gypsy subclass, expressed	-	-	-	-	gi|78708246|gb|ABB47221.1|/1.41345e-154/retrotransposon protein, putative, Ty3-gypsy subclass, expressed [Oryza sativa Japonica Group]
FAR1	LOC_Os10g34884.1	0.215421	0	0	0	0	0.415833	0	0	0	0	0	0.0569883	0	0.0514761	0	0	0	0	0	0	cDNA|RIPER7 - Ripening-related family protein precursor, expressed	-	GO:0043231//intracellular membrane-bounded organelle	-	-	gi|110289308|gb|ABG66160.1|/0/transposon protein, putative, unclassified, expressed [Oryza sativa Japonica Group]
FAR1	LOC_Os10g42160.1	0.40075	0.267078	0	0.12586	0.244353	0.386789	0	0.416151	0.234939	0.145088	0.264196	0	0.268927	0.383046	0.298353	0.260442	0.128854	0	0.236563	0.276504	cDNA|transposon protein, putative, unclassified, expressed	-	-	GO:0046914//transition metal ion binding	-	gi|110289617|gb|AAP55110.2|/0/transposon protein, putative, unclassified, expressed [Oryza sativa Japonica Group]
FAR1	LOC_Os11g02964.1	0.274525	1.92104	1.53379	0.646633	0.627707	0.264961	1.84778	1.56791	0.48282	0.149084	0.271473	2.03347	1.51984	0.524794	0.613141	0.133808	1.32403	0.740925	0.364618	0.42618	cDNA|FAR1 family protein, expressed	-	GO:0043231//intracellular membrane-bounded organelle	-	-	gi|108863942|gb|ABG22340.1|/0/hypothetical protein LOC_Os11g02964 [Oryza sativa Japonica Group]
FAR1	LOC_Os11g05340.1	0.273136	0.163827	0.110984	0.566158	0.149888	0.316345	0.226269	0	0.288226	0.296659	0.21608	0.173415	0	0.313284	0.183012	0.426018	0.105386	0	0.241849	0.113073	cDNA|transposon protein, putative, unclassified, expressed	-	-	-	-	gi|62701690|gb|AAX92763.1|/0/transposon protein, putative, unclassified [Oryza sativa Japonica Group]
FAR1	LOC_Os11g11220.1	0	0.286577	0.0970703	0.0900327	0.0873976	0	0	0	0	0	0	0.101116	0.096187	0.0913359	0	0	0	0	0	0	cDNA|transposon protein, putative, unclassified, expressed	-	-	-	-	gi|77549288|gb|ABA92085.1|/0/transposon protein, putative, unclassified [Oryza sativa Japonica Group]
FAR1	LOC_Os11g14020.1	0.0991651	1.38785	0.805881	1.12118	0.816276	0.0957104	1.64299	1.02976	1.04644	0.96935	0	1.78388	1.19782	1.04263	0.775185	0.193338	2.20005	1.49879	1.75612	0.513155	cDNA|transposon protein, putative, unclassified, expressed	-	-	-	-	gi|62701859|gb|AAX92932.1|/0/transposon protein, putative, unclassified [Oryza sativa Japonica Group]
FAR1	LOC_Os11g15755.1	0.0998273	0.798353	1.01408	0.376223	0.0913029	0	0	0	0	0	0	0.422539	0.904366	0.286251	0.33444	0	0	0	0	0	cDNA|transposon protein, putative, unclassified, expressed	-	-	-	-	gi|77549288|gb|ABA92085.1|/0/transposon protein, putative, unclassified [Oryza sativa Japonica Group]
FAR1	LOC_Os11g17430.1	0	0	0	0	0	0	0	0	0	0.063566	0	0	0	0	0	0	0	0	0	0	cDNA|retrotransposon protein, putative, unclassified, expressed	-	-	-	-	gi|62701784|gb|AAX92857.1|/0/transposon protein, putative, unclassified [Oryza sativa Japonica Group]
FAR1	LOC_Os12g06380.1	2.36511	9.63917	9.1174	4.05678	4.93642	2.51684	8.85446	8.06073	3.733	3.22747	4.61767	12.9627	8.91235	3.24603	3.58931	3.07411	9.00852	16.171	4.88646	3.64028	cDNA|transposon protein, putative, unclassified, expressed	-	-	GO:0046914//transition metal ion binding	-	gi|115487460|ref|NP_001066217.1|/0/Os12g0160900 [Oryza sativa Japonica Group]
FAR1	LOC_Os12g12380.1	0	0	0	0	0.105656	0	0	0	0	0	0	0	0	0.0552087	0	0.0563066	0	0	0	0	cDNA|transposon protein, putative, unclassified, expressed	-	-	GO:0046914//transition metal ion binding	-	gi|108862358|gb|ABA96800.2|/0/transposon protein, putative, unclassified, expressed [Oryza sativa Japonica Group]
FAR1	LOC_Os12g12380.2	0.242273	0.787126	0.861381	0.855998	0.609359	0.0584582	0.376316	0.503167	0.479359	0.263138	0.47916	0.769102	1.15838	0.752603	0.202915	0.236175	0.467392	1.70009	0.804456	0.376111	cDNA|transposon protein, putative, unclassified, expressed	-	-	GO:0046914//transition metal ion binding	-	gi|115487880|ref|NP_001066427.1|/0/Os12g0225300 [Oryza sativa Japonica Group]
FAR1	LOC_Os12g24400.1	0	0	0	0	0	0	0	0	0.0805838	0	0	0	0	0	0	0	0	0	0	0	cDNA|transposon protein, putative, unclassified, expressed	-	-	-	-	gi|77554880|gb|ABA97676.1|/0/transposon protein, putative, unclassified [Oryza sativa Japonica Group]
G2-like	*LOC_Os01g08160.1	3.73059	9.69631	5.30551	12.4779	4.60624	3.69064	8.30561	2.90547	4.10072	0.405188	3.59689	7.30309	3.37965	9.36017	7.39476	3.90944	7.91672	2.71853	5.20264	1.64092	cDNA|MYB family transcription factor, putative, expressed	K14491|1|5e-12|71.6|vvi:100259369|two-component response regulator ARR-B family	-	-	-	gi|125569237|gb|EAZ10752.1|/1.28648e-139/hypothetical protein OsJ_00589 [Oryza sativa Japonica Group]
G2-like	LOC_Os01g13740.1	7.25405	9.04586	12.2309	15.2194	8.41297	9.1667	6.58239	8.23174	16.375	7.47267	8.06084	16.0643	9.78598	11.5083	10.1051	19.2461	10.0991	12.5946	11.257	5.03086	cDNA|myb-like DNA-binding domain containing protein, expressed	K14491|1|8e-19|94.4|zma:541638|two-component response regulator ARR-B family	-	-	-	gi|115435568|ref|NP_001042542.1|/1.4086e-146/Os01g0239000 [Oryza sativa Japonica Group]
G2-like	LOC_Os01g13740.2	0.181648	0.45397	0.184524	0.427866	0	0.08766	0.376199	0.471572	0.399342	0.591877	0.359258	0.288323	0.274268	0.0868117	0	0	0.350434	0.0980514	0	0.281996	cDNA|myb-like DNA-binding domain containing protein, expressed	K14491|1|2e-15|82.8|zma:541638|two-component response regulator ARR-B family	-	-	-	gi|125569682|gb|EAZ11197.1|/1.93046e-114/hypothetical protein OsJ_01047 [Oryza sativa Japonica Group]
G2-like	LOC_Os01g62660.1	1.7175	0.715387	1.09043	0.40455	0.654517	1.5886	1.18566	0.743126	0.566371	0.777256	0.778436	1.06016	0.504238	0.136802	0.559412	1.18594	0.483202	0.154514	0.380191	0.296255	cDNA|MYB family transcription factor, putative, expressed	K14491|1|3e-17|89.4|vvi:100259369|two-component response regulator ARR-B family	GO:0043231//intracellular membrane-bounded organelle	GO:0003676//nucleic acid binding;GO:0001071//nucleic acid binding transcription factor activity	GO:0006351//transcription, DNA-dependent	gi|115441007|ref|NP_001044783.1|/7.74663e-71/Os01g0844900 [Oryza sativa Japonica Group]
G2-like	LOC_Os01g74020.1	0.59393	156.3	0.905	2.65806	2.30866	0	194.04	1.54189	2.61143	17.0947	2.05565	322.097	1.04623	3.83192	4.80863	2.17118	350.76	0.641192	2.49801	5.22485	cDNA|MYB family transcription factor, putative, expressed	K14491|1|8e-19|93.2|pop:POPTR_419669|two-component response regulator ARR-B family	GO:0043231//intracellular membrane-bounded organelle	GO:0003676//nucleic acid binding;GO:0001071//nucleic acid binding transcription factor activity	GO:0006351//transcription, DNA-dependent;GO:0048511//rhythmic process	gi|115442515|ref|NP_001045537.1|/1.33326e-77/Os01g0971800 [Oryza sativa Japonica Group]
G2-like	LOC_Os02g04640.1	0.291254	2.32926	0.295866	0.640302	3.90696	0.0937025	2.31225	1.00816	3.41495	12.9699	0.0960055	3.28744	0.586347	1.57753	9.3239	0.189282	3.37131	0.628861	0.687712	13.5645	cDNA|Myb-like DNA-binding domain containing protein, putative, expressed	K14491|1|3e-11|68.9|vvi:100259369|two-component response regulator ARR-B family	-	-	-	gi|125538015|gb|EAY84410.1|/0/hypothetical protein OsI_05784 [Oryza sativa Indica Group]
G2-like	LOC_Os02g07170.1	0.19018	0.57035	2.31829	0.895922	6.9576	0	25.0106	16.984	5.01717	4.54429	0.376131	21.533	12.0603	2.36311	15.9285	0.185393	29.168	1.43719	1.68395	14.1715	cDNA|MYB family transcription factor, putative, expressed	K14491|1|1e-10|65.9|aly:ARALYDRAFT_685456|two-component response regulator ARR-B family	GO:0043231//intracellular membrane-bounded organelle	GO:0003676//nucleic acid binding	-	gi|222622255|gb|EEE56387.1|/2.37773e-113/hypothetical protein OsJ_05533 [Oryza sativa Japonica Group]
G2-like	LOC_Os02g07770.1	1.81988	3.45663	1.47896	4.45814	3.16252	0.878242	4.89974	3.02372	2.2405	2.5696	1.79965	2.31091	5.12925	5.04451	3.86141	1.41926	1.931	1.76823	3.38399	5.46213	cDNA|Myb transcription factor, putative, expressed	K14491|1|6e-12|70.1|ppp:PHYPADRAFT_152341|two-component response regulator ARR-B family	-	-	-	gi|297598674|ref|NP_001046045.2|/0/Os02g0174000 [Oryza sativa Japonica Group]
G2-like	LOC_Os02g14490.1	1.56661	1.14846	1.48532	1.77124	1.7194	1.51203	1.62224	0.867632	1.745	1.13435	2.37543	0.773614	0.630772	1.79688	2.09937	3.66522	1.71263	1.24026	1.57211	1.189	cDNA|MYB family transcription factor, putative, expressed	K14491|1|4e-09|61.6|rcu:RCOM_0053570|two-component response regulator ARR-B family	GO:0043231//intracellular membrane-bounded organelle	GO:0003676//nucleic acid binding	-	gi|50251518|dbj|BAD28879.1|/0/myb family transcription factor-like [Oryza sativa Japonica Group]
G2-like	LOC_Os02g22020.1	13.6316	4.42879	1.73093	6.63579	7.79223	18.9676	3.88182	2.83109	8.09139	15.0523	4.71801	2.28389	1.71518	4.34312	10.656	9.85562	3.39682	3.18853	6.83974	8.22968	cDNA|MYB family transcription factor, putative, expressed	K14491|1|4e-12|71.6|rcu:RCOM_0700880|two-component response regulator ARR-B family	-	-	-	gi|115445845|ref|NP_001046702.1|/2.68072e-132/Os02g0325600 [Oryza sativa Japonica Group]
G2-like	LOC_Os02g45080.1	0.25507	0	0.259109	0.240323	0.23329	0	0	0.264873	0	0	0	0	0	0	0.284845	0	0	0	0	0	cDNA|MYB family transcription factor, putative, expressed	K14491|1|9e-11|65.5|ota:Ot16g01320|two-component response regulator ARR-B family	-	-	-	gi|222623424|gb|EEE57556.1|/5.43038e-124/hypothetical protein OsJ_07894 [Oryza sativa Japonica Group]
G2-like	LOC_Os02g46940.1	5.09452	2.00627	1.88188	3.7818	2.68274	4.32103	1.43876	2.24437	3.52968	5.70095	4.73256	0.653442	2.02016	6.64017	1.724	3.31086	1.19131	0.83332	3.82748	4.31393	cDNA|MYB family transcription factor, putative, expressed	K14491|1|8e-08|56.6|sbi:SORBI_01g019980|two-component response regulator ARR-B family	-	-	-	gi|41053204|dbj|BAD08167.1|/1.48926e-102/myb family transcription factor-like [Oryza sativa Japonica Group]
G2-like	LOC_Os02g47190.1	4.34761	6.00793	4.15665	5.78294	3.04075	3.20882	3.57512	2.12456	4.27295	3.05544	5.69022	4.87115	3.73269	6.11109	6.42588	3.11631	4.07034	5.65989	5.09506	4.23488	cDNA|MYB family transcription factor, putative, expressed	K13606|1|1e-10|66.6|bdi:100846349|chlorophyll(ide) b reductase [EC:1.1.1.294];K14491|2|1e-10|66.6|aly:ARALYDRAFT_486765|two-component response regulator ARR-B family	GO:0043231//intracellular membrane-bounded organelle	GO:0003676//nucleic acid binding	-	gi|115448117|ref|NP_001047838.1|/5.46678e-150/Os02g0700300 [Oryza sativa Japonica Group]
G2-like	LOC_Os03g03760.1	0.163194	0	0	0	0	0.157508	0	0	0	0	0	0	0	0	0	0	0	0	0	0	cDNA|MYB family transcription factor, putative, expressed	K14491|1|5e-10|63.9|aly:ARALYDRAFT_915160|two-component response regulator ARR-B family	GO:0043231//intracellular membrane-bounded organelle	GO:0003676//nucleic acid binding	-	gi|115450499|ref|NP_001048850.1|/1.3066e-169/Os03g0129800 [Oryza sativa Japonica Group]
G2-like	LOC_Os03g20900.1	6.05567	41.2114	16.7984	26.1139	16.9352	3.93393	40.5185	10.6419	16.59	6.95665	9.90381	37.3387	20.8656	24.2657	16.2561	7.15201	29.9927	17.3496	14.1268	16.6325	cDNA|Myb transcription factor, putative, expressed	K14491|1|4e-13|74.7|rcu:RCOM_0999330|two-component response regulator ARR-B family	GO:0043231//intracellular membrane-bounded organelle	GO:0003676//nucleic acid binding	-	gi|115452767|ref|NP_001049984.1|/0/Os03g0325500 [Oryza sativa Japonica Group]
G2-like	LOC_Os03g21240.1	32.3641	62.018	58.8316	46.8797	36.4061	25.0066	64.2418	52.5064	48.1693	33.3986	35.6391	63.1811	54.7768	38.8178	33.4388	35.9192	60.534	61.6521	44.2157	42.4953	cDNA|myb-like DNA-binding domain containing protein, expressed	K14491|1|2e-10|66.2|sbi:SORBI_10g024180|two-component response regulator ARR-B family	GO:0043231//intracellular membrane-bounded organelle	-	-	gi|115452811|ref|NP_001050006.1|/0/Os03g0329900 [Oryza sativa Japonica Group]
G2-like	LOC_Os03g45194.1	3.94542	7.05787	9.38688	16.9235	8.35656	4.2088	7.09593	8.40971	8.85634	5.97674	3.90156	10.6571	10.5556	41.1846	13.6817	3.84611	3.80573	8.74292	16.0884	14.3991	cDNA|oxidoreductase, short chain dehydrogenase/reductase family domain containing protein, expressed	K13606|1|0.0|732|bdi:100846349|chlorophyll(ide) b reductase [EC:1.1.1.294]	GO:0009536//plastid	GO:0003676//nucleic acid binding;GO:0016616//oxidoreductase activity, acting on the CH-OH group of donors, NAD or NADP as acceptor	GO:0006787;GO:0044257//cellular protein catabolic process	gi|108710161|gb|ABF97956.1|/0/myb-like DNA-binding domain, SHAQKYF class family protein, expressed [Oryza sativa Japonica Group]
G2-like	LOC_Os03g55590.1	2.05285	7.30571	12.5121	8.12348	3.83021	2.61536	11.6491	9.20911	3.61044	8.47265	2.35483	9.21044	14.7952	5.10161	5.86874	2.48146	6.57416	7.35779	5.67123	3.73929	cDNA|MYB family transcription factor, putative, expressed	K14491|1|5e-12|71.6|sbi:SORBI_01g019980|two-component response regulator ARR-B family	-	-	-	gi|115455537|ref|NP_001051369.1|/9.05526e-137/Os03g0764600 [Oryza sativa Japonica Group]
G2-like	LOC_Os03g55590.4	0.683477	2.64759	2.95077	2.41485	1.01581	0.412291	3.80415	2.4841	1.12693	0.463962	1.01382	3.797	3.3539	2.61313	1.2403	0.249853	1.40097	2.85922	1.05908	0.795786	cDNA|MYB family transcription factor, putative, expressed	-	-	-	-	gi|115455537|ref|NP_001051369.1|/4.4771e-120/Os03g0764600 [Oryza sativa Japonica Group]
G2-like	LOC_Os03g55760.1	0.381604	0	0.129215	0	0	1.10493	0.131719	0	0.44743	0	0.377362	0.269203	0.12804	0.121582	0.426149	0	0.245396	0.274647	0.337893	0.263294	cDNA|MYB family transcription factor, putative, expressed	K14491|1|9e-10|63.5|aly:ARALYDRAFT_486765|two-component response regulator ARR-B family	-	GO:0003676//nucleic acid binding	-	gi|115455563|ref|NP_001051382.1|/1.41058e-121/Os03g0766500 [Oryza sativa Japonica Group]
G2-like	LOC_Os04g47890.1	0.696644	2.3678	1.27381	1.05019	1.27431	0.26895	2.16415	1.30215	1.96035	4.23719	3.30672	1.32691	0.981728	1.46491	3.57863	2.44479	2.41913	1.05291	2.59075	3.89336	cDNA|MYB family transcription factor, putative, expressed	K14491|1|5e-10|64.3|olu:OSTLU_5500|two-component response regulator ARR-B family	GO:0043231//intracellular membrane-bounded organelle	GO:0003676//nucleic acid binding	-	gi|115459964|ref|NP_001053582.1|/1.17111e-143/Os04g0566600 [Oryza sativa Japonica Group]
G2-like	LOC_Os04g56990.2	0.210883	0.421625	0.49985	0.198691	0.450042	0.0678454	0.873488	0.145991	0.12363	0	0.139026	0.892604	0.212272	0.335944	0.156999	0.068525	0.406833	0.37944	0.0622423	0.145502	cDNA|Myb-like DNA-binding domain containing protein, putative, expressed	K14491|1|2e-12|73.2|ath:AT5G58080|two-component response regulator ARR-B family	GO:0043231//intracellular membrane-bounded organelle	GO:0003676//nucleic acid binding	GO:0006351//transcription, DNA-dependent	gi|115461156|ref|NP_001054178.1|/9.08409e-168/Os04g0665600 [Oryza sativa Japonica Group]
G2-like	LOC_Os04g56990.3	0	0	0	0	0.0678499	0	0	0	0	0	0	0.157001	0	0	0	0	0	0	0	0	cDNA|Myb-like DNA-binding domain containing protein, putative, expressed	K14491|1|2e-12|73.2|ath:AT5G58080|two-component response regulator ARR-B family	GO:0043231//intracellular membrane-bounded organelle	GO:0003676//nucleic acid binding	GO:0006351//transcription, DNA-dependent	gi|115461156|ref|NP_001054178.1|/0/Os04g0665600 [Oryza sativa Japonica Group]
G2-like	LOC_Os05g34110.1	30.7379	77.5338	77.4805	42.4309	52.8266	24.9065	72.9118	76.606	39.0365	31.1336	55.5614	90.4679	72.6741	45.7098	37.2796	54.4931	90.1212	79.95	45.1295	37.6568	cDNA|homeodomain-related, putative, expressed	K14491|1|2e-19|96.7|zma:541639|two-component response regulator ARR-B family	-	GO:0001071//nucleic acid binding transcription factor activity	GO:0006351//transcription, DNA-dependent	gi|115463879|ref|NP_001055539.1|/1.00836e-86/Os05g0412000 [Oryza sativa Japonica Group]
G2-like	LOC_Os05g40960.1	1.83609	2.49101	0.932582	1.60637	1.31946	1.89871	1.9013	0.817138	0.807306	0.427334	5.31736	1.80413	0.396041	2.13105	1.31813	2.68482	2.0241	2.83171	0.580634	0.542934	cDNA|Myb transcription factor, putative, expressed	K14491|1|2e-14|79.0|gmx:100817125|two-component response regulator ARR-B family	GO:0043231//intracellular membrane-bounded organelle	GO:0003676//nucleic acid binding	-	gi|222632043|gb|EEE64175.1|/0/hypothetical protein OsJ_19007 [Oryza sativa Japonica Group]
G2-like	LOC_Os05g41240.1	0.308188	0.924256	1.35662	0.0967899	0.093957	0.396601	1.17015	0.640062	0.451686	0.223153	0.101587	0.760938	1.13747	0.490954	0	0.300431	0.89183	0.554519	0.363848	0	cDNA|Myb-like DNA-binding domain containing protein, putative, expressed	K13606|1|3e-10|65.5|bdi:100846349|chlorophyll(ide) b reductase [EC:1.1.1.294];K14491|2|3e-10|65.5|sbi:SORBI_08g006300|two-component response regulator ARR-B family	-	-	-	gi|222632064|gb|EEE64196.1|/1.00751e-127/hypothetical protein OsJ_19028 [Oryza sativa Japonica Group]
G2-like	LOC_Os05g41240.2	0.639705	0.106582	0.108306	0.100453	0.195027	0.205806	0.220808	0	0.187513	0.231599	0.210864	0	0.10732	0.407629	0.357189	0.207868	0.617057	0.115102	0	0.110344	cDNA|Myb-like DNA-binding domain containing protein, putative, expressed	K13606|1|3e-10|65.5|bdi:100846349|chlorophyll(ide) b reductase [EC:1.1.1.294];K14491|2|3e-10|65.5|sbi:SORBI_08g006300|two-component response regulator ARR-B family	-	-	-	gi|222632064|gb|EEE64196.1|/9.61163e-128/hypothetical protein OsJ_19028 [Oryza sativa Japonica Group]
G2-like	LOC_Os05g41240.3	0	0.308738	0.209154	0.096995	0	0.298081	0.319809	0.427612	0.181057	0	0.101802	0.326807	0.414501	0	0	0	0.397209	0.222278	0	0	cDNA|Myb-like DNA-binding domain containing protein, putative, expressed	K13606|1|3e-10|65.5|bdi:100846349|chlorophyll(ide) b reductase [EC:1.1.1.294];K14491|2|3e-10|65.5|sbi:SORBI_08g006300|two-component response regulator ARR-B family	-	-	-	gi|222632064|gb|EEE64196.1|/1.00549e-127/hypothetical protein OsJ_19028 [Oryza sativa Japonica Group]
G2-like	LOC_Os06g24070.1	219.541	72.7642	274.168	598.853	234.394	211.609	59.1422	289.626	444.956	162.796	142.602	37.6303	131.054	524.933	307.198	137.042	45.7366	325.11	452.63	192.64	cDNA|myb-like DNA-binding domain containing protein, expressed	K14491|1|5e-16|84.7|sbi:SORBI_10g005580|two-component response regulator ARR-B family	-	-	-	gi|75321927|sp|Q5Z5I4.1|GLK1_ORYSJ/4.75855e-160/RecName: Full=Probable transcription factor GLK1; AltName: Full=Golden2-like protein 1; Short=OsGLK1
G2-like	LOC_Os06g35140.1	2.50612	3.80433	7.54311	9.18256	4.75403	4.65846	3.6524	8.09645	8.2439	4.83903	2.75362	1.86616	7.19418	9.40419	6.1156	3.43836	2.1488	7.11458	6.98591	3.07403	cDNA|MYB family transcription factor, putative, expressed	K14491|1|2e-11|69.7|mtr:MTR_3g106220|two-component response regulator ARR-B family	GO:0043231//intracellular membrane-bounded organelle	GO:0003676//nucleic acid binding	-	gi|115468422|ref|NP_001057810.1|/0/Os06g0543200 [Oryza sativa Japonica Group]
G2-like	LOC_Os06g40710.1	4.62021	2.20437	6.08003	8.11257	8.16325	4.45925	2.93581	3.70736	9.23383	7.98336	4.36117	3.22229	3.27659	7.12597	6.21488	3.68502	3.44376	6.46154	7.15921	8.80265	cDNA|Myb-like DNA-binding domain containing protein, putative, expressed	K14491|1|3e-10|65.5|sbi:SORBI_05g004150|two-component response regulator ARR-B family;K13606|3|5e-10|64.7|bdi:100846349|chlorophyll(ide) b reductase [EC:1.1.1.294]	-	-	-	gi|115468892|ref|NP_001058045.1|/7.68577e-165/Os06g0609500 [Oryza sativa Japonica Group]
G2-like	LOC_Os06g45410.1	1.45146	4.22103	2.94888	0.994577	2.77572	0.509416	3.27929	4.65874	1.74051	1.57646	1.69629	1.39627	3.98461	1.26122	1.76824	1.41493	2.29103	3.27637	1.2852	1.63875	cDNA|MYB family transcription factor, putative, expressed	K14491|1|5e-12|70.9|ota:Ot16g01320|two-component response regulator ARR-B family	-	-	-	gi|222636047|gb|EEE66179.1|/4.86833e-180/hypothetical protein OsJ_22275 [Oryza sativa Japonica Group]
G2-like	LOC_Os06g45890.1	5.1351	12.7052	15.258	6.16873	11.3893	2.60201	13.2937	10.1316	15.1275	23.5643	4.06241	9.23752	11.3717	4.54013	26.2355	2.87837	14.9837	6.23669	7.27503	33.0833	cDNA|MYB family transcription factor, putative, expressed	K14491|1|4e-10|64.7|olu:OSTLU_5500|two-component response regulator ARR-B family	GO:0043231//intracellular membrane-bounded organelle	GO:0003676//nucleic acid binding	-	gi|125598188|gb|EAZ37968.1|/6.27969e-114/hypothetical protein OsJ_22315 [Oryza sativa Japonica Group]
G2-like	LOC_Os06g49040.1	4.81645	3.61113	3.15987	12.1013	5.32291	3.29279	2.70156	3.75116	7.23557	9.59063	1.58763	3.39776	4.64618	7.67278	10.6453	1.76071	2.22617	2.92484	11.9057	12.1504	cDNA|Myb-like DNA-binding domain containing protein, putative, expressed	K14491|1|4e-12|71.6|ath:AT2G01760|two-component response regulator ARR-B family	-	-	-	gi|218198848|gb|EEC81275.1|/0/hypothetical protein OsI_24378 [Oryza sativa Indica Group]
G2-like	LOC_Os07g02800.2	1.72439	15.5144	9.38407	7.42718	3.15429	1.42656	13.7749	8.9533	3.24939	5.35115	1.21802	11.9909	7.067	6.47512	8.39047	3.48205	11.881	9.83994	6.10747	5.35399	cDNA|MYB family transcription factor, putative, expressed	K14491|1|4e-11|68.2|gmx:100807822|two-component response regulator ARR-B family	-	-	-	gi|115470343|ref|NP_001058770.1|/5.97038e-139/Os07g0119300 [Oryza sativa Japonica Group]
G2-like	LOC_Os07g02800.3	0.113663	3.18151	3.11749	1.17801	0.7277	0.109703	5.29648	3.06881	0.399809	0.740712	0.224799	3.96908	1.83059	2.49876	1.14238	0.886417	3.61808	2.57686	1.00643	0.823449	cDNA|MYB family transcription factor, putative, expressed	K14491|1|2e-08|59.3|gmx:100807822|two-component response regulator ARR-B family	-	-	-	gi|115470343|ref|NP_001058770.1|/1.57158e-132/Os07g0119300 [Oryza sativa Japonica Group]
G2-like	LOC_Os07g02800.4	0.341588	1.02442	1.04099	0.16092	0.15621	0	2.82975	0.886788	0.150192	0.55651	0	1.44584	1.03152	0.489746	0.572193	0.33299	0.988484	1.47508	0.756151	0.353527	cDNA|MYB family transcription factor, putative, expressed	-	-	-	-	gi|115470343|ref|NP_001058770.1|/3.09287e-96/Os07g0119300 [Oryza sativa Japonica Group]
G2-like	LOC_Os07g25710.3	0	0.188457	0.191504	0	0.172422	0	0	0	0	0.204755	0.0932119	0.0997433	0.0948809	0.180191	0.210526	0.0918873	0	0.10176	0.33385	0	cDNA|myb-like DNA-binding domain containing protein, expressed	K14491|1|2e-09|62.8|aly:ARALYDRAFT_894522|two-component response regulator ARR-B family	GO:0043231//intracellular membrane-bounded organelle	-	-	gi|297607135|ref|NP_001059515.2|/0/Os07g0438800 [Oryza sativa Japonica Group]
G2-like	LOC_Os07g25710.4	0	0.0897455	0.0911967	0	0.0821093	0	0	0	0.157892	0	0	0	0	0.0858093	0	0	0	0.193838	0	0	cDNA|myb-like DNA-binding domain containing protein, expressed	K14491|1|1e-09|63.5|aly:ARALYDRAFT_894522|two-component response regulator ARR-B family	GO:0043231//intracellular membrane-bounded organelle	-	-	gi|29367483|gb|AAO72597.1|/0/phosphate starvation response regulator-like protein [Oryza sativa Japonica Group]
G2-like	LOC_Os07g48596.1	3.21671	2.22621	1.13111	6.41117	5.77091	4.41815	1.79359	0.128474	3.48146	2.55312	2.93626	3.01109	0.74721	6.50397	6.35543	2.0503	1.79009	0	4.27237	3.71327	cDNA|Myb transcription factor, putative, expressed	K14491|1|3e-14|78.2|pop:POPTR_742301|two-component response regulator ARR-B family	GO:0043231//intracellular membrane-bounded organelle	-	-	gi|115474151|ref|NP_001060674.1|/2.39454e-156/Os07g0685300 [Oryza sativa Japonica Group]
G2-like	LOC_Os08g06370.1	0	0	0	0.114097	0	0	0	0	0	0.263056	0.239505	0	0.121897	0.231498	0.135235	0	0	0.130735	0.107227	0.125331	cDNA|MYB family transcription factor, putative, expressed	K14491|1|1e-07|56.6|gmx:100817125|two-component response regulator ARR-B family	-	GO:0003676//nucleic acid binding;GO:0001071//nucleic acid binding transcription factor activity	GO:0006351//transcription, DNA-dependent;GO:0009943//adaxial/abaxial axis specification;GO:0048437//floral organ development	gi|29467563|dbj|BAC66733.1|/4.40535e-105/myb family transcription factor-like protein [Oryza sativa Japonica Group]
G2-like	LOC_Os08g25799.1	34.557	57.3675	74.497	87.9537	51.9142	28.2219	43.7183	46.6018	68.3398	54.007	30.6164	79.2569	72.7174	77.868	57.4498	27.7424	49.9249	51.3181	62.9972	49.8442	cDNA|Myb transcription factor, putative, expressed	K13606|1|5e-11|67.4|bdi:100846349|chlorophyll(ide) b reductase [EC:1.1.1.294];K14491|2|1e-10|66.2|ota:Ot16g01320|two-component response regulator ARR-B family	GO:0043231//intracellular membrane-bounded organelle	GO:0003676//nucleic acid binding	-	gi|115476016|ref|NP_001061604.1|/5.17034e-124/Os08g0346400 [Oryza sativa Japonica Group]
G2-like	LOC_Os08g25820.1	0	0	0	0	0	0	0	0.252924	0	0	0	0	0	0	0	0.118717	0	0	0	0	cDNA|myb-like DNA-binding domain containing protein, expressed	K14491|1|3e-12|71.6|pop:POPTR_774312|two-component response regulator ARR-B family	-	-	-	gi|29647445|dbj|BAC75447.1|/2.61058e-166/putative transfactor [Oryza sativa Japonica Group]
G2-like	LOC_Os08g25820.2	0.120052	0.960094	0.365857	0.339333	0.329401	0.231739	0.372945	0.124665	0.316711	0.130391	0.237434	0.762214	0.845899	0.344244	0.402196	0	0.463206	0.777628	0.637801	0.248495	cDNA|myb-like DNA-binding domain containing protein, expressed	K14491|1|3e-12|71.6|pop:POPTR_774312|two-component response regulator ARR-B family	-	-	-	gi|29647445|dbj|BAC75447.1|/2.65581e-166/putative transfactor [Oryza sativa Japonica Group]
G2-like	LOC_Os08g33050.1	8.43936	14.1183	18.5456	14.3613	11.4205	9.05963	13.9112	19.4947	10.2233	8.41792	11.4113	12.7576	16.2098	7.90191	10.5785	15.1947	12.9585	17.0132	11.819	8.73433	cDNA|MYB family transcription factor, putative, expressed	K14491|1|2e-06|53.1|sbi:SORBI_01g019980|two-component response regulator ARR-B family	-	GO:0003676//nucleic acid binding	GO:0003002//regionalization	gi|218201181|gb|EEC83608.1|/5.41733e-123/hypothetical protein OsI_29300 [Oryza sativa Indica Group]
G2-like	LOC_Os08g33750.1	0.851539	1.38329	0.86502	0.702018	1.94706	0.616405	0.88178	0.77373	0.842423	1.04048	1.15785	0.563173	0.85715	1.83132	2.61508	1.86774	1.33476	0.344737	1.97924	2.09309	cDNA|myb-like DNA-binding domain containing protein, expressed	K14491|1|9e-09|60.5|sbi:SORBI_08g006300|two-component response regulator ARR-B family	GO:0043231//intracellular membrane-bounded organelle	-	GO:0006351//transcription, DNA-dependent;GO:0010087//phloem or xylem histogenesis	gi|297608632|ref|NP_001061880.2|/7.91593e-114/Os08g0434700 [Oryza sativa Japonica Group]
G2-like	LOC_Os08g33750.2	0.113134	0	0	0	0	0	0	0	0	0	0	0	0	0	0	0	0	0	0	0	cDNA|myb-like DNA-binding domain containing protein, expressed	-	GO:0043231//intracellular membrane-bounded organelle	-	GO:0010087//phloem or xylem histogenesis	gi|297608632|ref|NP_001061880.2|/1.06881e-96/Os08g0434700 [Oryza sativa Japonica Group]
G2-like	LOC_Os09g12750.1	0.410628	0.273661	0.139043	0.515849	0.625939	0	0.566947	0.284272	0.361095	0.148664	0	0.869031	0.275556	0.261658	0.45856	0.133431	0.52812	0.295535	0.363591	0.424979	cDNA|Myb-like DNA-binding domain containing protein, putative, expressed	K13606|1|6e-12|70.5|bdi:100846349|chlorophyll(ide) b reductase [EC:1.1.1.294];K14491|2|7e-11|67.0|rcu:RCOM_0700880|two-component response regulator ARR-B family	GO:0043231//intracellular membrane-bounded organelle	GO:0003676//nucleic acid binding	-	gi|222641271|gb|EEE69403.1|/1.05266e-131/hypothetical protein OsJ_28761 [Oryza sativa Japonica Group]
G2-like	LOC_Os09g12770.1	2.63301	7.05889	6.68673	3.27012	4.59742	3.58089	10.2864	7.3326	2.31539	3.24974	4.97077	10.8914	9.39671	3.08866	2.5394	3.73343	8.42747	5.81426	2.01348	2.60117	cDNA|Myb-like DNA-binding domain containing protein, putative, expressed	K14491|1|5e-11|67.8|sbi:SORBI_08g006300|two-component response regulator ARR-B family;K13606|5|9e-10|63.5|bdi:100846349|chlorophyll(ide) b reductase [EC:1.1.1.294]	-	-	-	gi|218201875|gb|EEC84302.1|/3.06146e-130/hypothetical protein OsI_30789 [Oryza sativa Indica Group]
G2-like	LOC_Os09g12770.2	0.127703	0.12766	0	0.360959	0	0	0	0.397831	0.112298	0.693505	0.126283	0.135132	0.257089	0	0	0.124489	0	0.275729	0.113075	0.132166	cDNA|Myb-like DNA-binding domain containing protein, putative, expressed	K14491|1|5e-11|67.8|sbi:SORBI_08g006300|two-component response regulator ARR-B family;K13606|5|9e-10|63.5|bdi:100846349|chlorophyll(ide) b reductase [EC:1.1.1.294]	-	-	-	gi|218201875|gb|EEC84302.1|/6.13091e-109/hypothetical protein OsI_30789 [Oryza sativa Indica Group]
G2-like	LOC_Os09g23200.1	0.36466	0.121513	0	0.343577	0.111174	0	0	0.126225	0.106891	0	0	0	0	0	0	0	0.11725	0	0	0.125802	cDNA|KANADI1, putative, expressed	K14491|1|7e-08|57.4|aly:ARALYDRAFT_474061|two-component response regulator ARR-B family	-	GO:0003676//nucleic acid binding	-	gi|332320556|sp|Q0J235.2|ROLL9_ORYSJ/3.57829e-123/RecName: Full=Probable transcription factor RL9; AltName: Full=Protein ROLLED LEAF 9
G2-like	LOC_Os11g01480.1	1.47762	4.88588	8.89061	8.88859	25.0537	0.219406	25.8939	8.97036	12.3941	19.0116	1.01159	29.2269	9.49619	15.3185	13.4547	0.664813	13.5952	7.48517	20.8331	21.645	cDNA|MYB family transcription factor, putative, expressed	K14491|1|1e-09|63.2|aly:ARALYDRAFT_685456|two-component response regulator ARR-B family	GO:0043231//intracellular membrane-bounded organelle	GO:0003676//nucleic acid binding;GO:0001071//nucleic acid binding transcription factor activity	GO:0006351//transcription, DNA-dependent	gi|77548277|gb|ABA91074.1|/5.94467e-140/myb-like DNA-binding domain, SHAQKYF class family protein, expressed [Oryza sativa Japonica Group]
G2-like	LOC_Os12g01490.1	1.5092	6.89692	11.2792	9.85206	49.1989	0.104045	34.0467	17.3511	10.5224	28.6856	0.319805	35.134	10.851	22.2562	27.2067	0.630521	18.0931	9.54302	29.2083	38.2678	cDNA|MYB family transcription factor, putative, expressed	K14491|1|2e-10|66.2|ath:AT5G58080|two-component response regulator ARR-B family	GO:0043231//intracellular membrane-bounded organelle	-	-	gi|115486892|ref|NP_001065933.1|/4.69649e-159/Os12g0105600 [Oryza sativa Japonica Group]
G2-like	LOC_Os12g39640.1	5.17462	4.66822	1.41029	4.04305	4.04015	6.69973	5.35839	0.786362	4.77239	8.36187	3.86902	3.07171	1.01633	6.27299	9.58411	5.16741	5.11316	1.36253	6.36993	6.53107	cDNA|MYB family transcription factor, putative, expressed	K14491|1|8e-11|67.0|vvi:100259369|two-component response regulator ARR-B family	GO:0043231//intracellular membrane-bounded organelle	GO:0003676//nucleic acid binding;GO:0001071//nucleic acid binding transcription factor activity	GO:0006351//transcription, DNA-dependent	gi|115489338|ref|NP_001067156.1|/4.04508e-92/Os12g0586300 [Oryza sativa Japonica Group]
GATA	LOC_Os01g24070.1	0.303456	0.303355	0	0	0.138772	0.878653	0.47135	0.157559	0	0.659181	0.600165	0	0.152728	0	1.01664	0.295818	0.146356	0	0	0.785156	cDNA|GATA zinc finger domain containing protein, expressed	-	-	GO:0005488//binding	GO:0006351//transcription, DNA-dependent	gi|115436402|ref|NP_001042959.1|/4.36181e-57/Os01g0343300 [Oryza sativa Japonica Group]
GATA	LOC_Os01g24070.2	0.502232	0	0	0.157732	0.30623	0	0	0	0	0.727314	0	0.17715	0.168514	0.480044	0.560857	0.326394	0	0.180732	0.444703	0.346524	cDNA|GATA zinc finger domain containing protein, expressed	-	-	GO:0005488//binding	GO:0006351//transcription, DNA-dependent	gi|115436402|ref|NP_001042959.1|/1.00179e-49/Os01g0343300 [Oryza sativa Japonica Group]
GATA	LOC_Os01g47360.1	0	0	0	0	0	0	0	0	0	0	0	0	0.268374	0	0	0	0	0	0	0	cDNA|GATA zinc finger domain containing protein, expressed	-	-	-	-	gi|125527153|gb|EAY75267.1|/1.79768e-113/hypothetical protein OsI_03154 [Oryza sativa Indica Group]
GATA	LOC_Os01g54210.1	0.555008	4.77148	0.225518	0.313752	0.101523	0.428538	3.56325	1.49847	0	0.602806	0.329303	0.469836	0.782131	0	0	0.108208	2.99801	0.719007	0	0.114881	cDNA|GATA zinc finger domain containing protein, expressed	-	-	-	GO:0009314//response to radiation;GO:0048511//rhythmic process	gi|125527681|gb|EAY75795.1|/1.0134e-134/hypothetical protein OsI_03711 [Oryza sativa Indica Group]
GATA	LOC_Os01g74540.1	1.24859	30.5803	17.5456	37.8409	18.8425	1.00424	21.3334	11.8852	38.2461	18.3076	1.64628	27.5255	9.84506	37.593	14.1758	2.0286	22.6826	7.86301	23.7697	14.2145	cDNA|GATA zinc finger domain containing protein, expressed	-	-	GO:0046914//transition metal ion binding;GO:0003677//DNA binding;GO:0001071//nucleic acid binding transcription factor activity	GO:0006351//transcription, DNA-dependent	gi|297598423|ref|NP_001045570.2|/1.15814e-39/Os01g0976800 [Oryza sativa Japonica Group]
GATA	LOC_Os02g05510.1	2.51389	2.38079	2.28488	3.11652	1.69417	1.40471	3.0142	1.09916	2.5597	2.7304	2.48595	3.64019	3.06319	2.78223	1.92081	1.41878	2.16964	2.99961	2.22593	1.91708	cDNA|GATA transcription factor 25, putative, expressed	K12129|1|4e-07|54.7|sbi:SORBI_01g038820|pseudo-response regulator 7;K12130|2|5e-07|54.3|sbi:SORBI_05g003660|pseudo-response regulator 5;K12127|3|5e-07|54.3|rcu:RCOM_1471230|pseudo-response regulator 1	-	-	-	gi|125580812|gb|EAZ21743.1|/1.25134e-127/hypothetical protein OsJ_05379 [Oryza sativa Japonica Group]
GATA	LOC_Os02g05510.3	0.139129	0	0.141332	0	0.127249	0.134282	0.14407	0	0.122347	0	0	0.147223	0	0	0	0	0.134204	0	0.123192	0	cDNA|GATA transcription factor 25, putative, expressed	K12129|1|4e-07|54.7|sbi:SORBI_01g038820|pseudo-response regulator 7;K12130|2|5e-07|54.3|sbi:SORBI_05g003660|pseudo-response regulator 5;K12127|3|5e-07|54.3|rcu:RCOM_1471230|pseudo-response regulator 1	-	GO:0005488//binding	GO:0006351//transcription, DNA-dependent	gi|125580812|gb|EAZ21743.1|/3.21896e-109/hypothetical protein OsJ_05379 [Oryza sativa Japonica Group]
GATA	LOC_Os02g12790.1	23.7797	23.8803	7.39025	47.0604	25.4236	23.0561	23.2749	7.55464	32.1784	12.7369	4.93929	26.7717	9.07178	44.4205	44.6229	4.12815	39.0676	11.9568	30.2857	24.9479	cDNA|GATA zinc finger domain containing protein, expressed	-	-	-	-	gi|115445073|ref|NP_001046316.1|/1.44784e-152/Os02g0220400 [Oryza sativa Japonica Group]
GATA	LOC_Os02g43150.1	5.46828	6.13778	5.55485	5.42329	4.21165	5.74074	9.13943	5.87766	8.68932	3.02171	1.89736	8.01974	6.18028	5.68518	3.32113	2.43152	7.12544	2.89992	3.99245	4.36866	cDNA|GATA zinc finger domain containing protein, expressed	-	GO:0043231//intracellular membrane-bounded organelle	GO:0046914//transition metal ion binding;GO:0003677//DNA binding;GO:0001071//nucleic acid binding transcription factor activity	GO:0006351//transcription, DNA-dependent	gi|115447585|ref|NP_001047572.1|/7.94347e-94/Os02g0645600 [Oryza sativa Japonica Group]
GATA	LOC_Os02g56250.1	601.032	113.845	136.044	150.877	67.9063	723.536	100.337	119.977	277.777	90.3838	328.286	110.275	154.85	71.696	43.4814	351.654	85.3643	104.194	82.6981	47.8694	cDNA|GATA zinc finger domain containing protein, expressed	-	GO:0043231//intracellular membrane-bounded organelle	GO:0046914//transition metal ion binding;GO:0003677//DNA binding;GO:0001071//nucleic acid binding transcription factor activity	GO:0006351//transcription, DNA-dependent	gi|15451574|gb|AAK98698.1|AC069158_10/1.8535e-161/Putative GATA-1 zinc finger protein [Oryza sativa Japonica Group]
GATA	LOC_Os03g03850.1	0	2.143	1.45177	0	0	0.229893	3.20645	2.2261	0.209459	0	0	4.53685	1.91808	0	0	0	1.60831	1.02858	0	0	cDNA|GATA zinc finger domain containing protein, expressed	-	-	GO:0005488//binding	GO:0006351//transcription, DNA-dependent	gi|108706007|gb|ABF93802.1|/2.11098e-100/GATA zinc finger family protein [Oryza sativa Japonica Group]
GATA	LOC_Os03g05160.1	3.27147	6.15601	7.0375	10.5162	4.04815	4.08617	6.57603	3.39719	7.78439	6.47939	0.7612	9.16355	7.942	8.64507	6.01728	1.50077	6.31129	5.60932	4.77109	5.77579	cDNA|GATA zinc finger domain containing protein, expressed	-	GO:0043231//intracellular membrane-bounded organelle	GO:0046914//transition metal ion binding;GO:0003677//DNA binding;GO:0001071//nucleic acid binding transcription factor activity	GO:0006351//transcription, DNA-dependent;GO:0032501//multicellular organismal process;GO:0048511//rhythmic process	gi|115450693|ref|NP_001048947.1|/2.78886e-74/Os03g0145200 [Oryza sativa Japonica Group]
GATA	LOC_Os03g47970.1	11.0389	8.53917	15.8861	12.6294	10.3367	11.7959	11.9753	11.3267	10.9785	7.70761	9.87655	15.992	11.5085	11.5561	10.5664	8.83945	8.87341	14.7548	8.84354	12.2408	cDNA|GATA transcription factor 25, putative, expressed	K12127|1|1e-07|56.6|vvi:100258790|pseudo-response regulator 1	-	GO:0046914//transition metal ion binding;GO:0003677//DNA binding;GO:0001071//nucleic acid binding transcription factor activity	GO:0006351//transcription, DNA-dependent	gi|115454631|ref|NP_001050916.1|/8.42411e-140/Os03g0684000 [Oryza sativa Japonica Group]
GATA	LOC_Os03g47970.2	0.193976	0.387822	0	0	0	0	0	0	0.511731	0	0	0	0	0.370813	0	0	0	0	0	0	cDNA|GATA transcription factor 25, putative, expressed	K12127|1|6e-08|56.6|vvi:100258790|pseudo-response regulator 1	-	GO:0046914//transition metal ion binding;GO:0003677//DNA binding;GO:0001071//nucleic acid binding transcription factor activity	GO:0006351//transcription, DNA-dependent	gi|108710446|gb|ABF98241.1|/2.15836e-103/GATA transcription factor 27, putative, expressed [Oryza sativa Japonica Group]
GATA	LOC_Os03g52450.1	0.177339	0.35456	0.54044	0.334172	0	0	1.4691	0.368308	0.467842	0.577836	0.175368	1.12593	1.24955	0.508514	0.59412	0.172876	0	1.53161	0.157025	0.183537	cDNA|GATA transcription factor 25, putative, expressed	K12127|1|3e-10|64.7|smo:SELMODRAFT_438647|pseudo-response regulator 1	-	GO:0046914//transition metal ion binding;GO:0003677//DNA binding;GO:0001071//nucleic acid binding transcription factor activity	GO:0006351//transcription, DNA-dependent	gi|297601646|ref|NP_001051183.2|/2.27932e-133/Os03g0734900 [Oryza sativa Japonica Group]
GATA	LOC_Os03g52450.2	0.155119	0.310134	0.157575	0	0	0	0.160627	0.16108	0.136407	0	0	0	0	0	0	0	0	0	0	0	cDNA|GATA transcription factor 25, putative, expressed	K12127|1|3e-10|64.7|smo:SELMODRAFT_438647|pseudo-response regulator 1	-	GO:0046914//transition metal ion binding;GO:0003677//DNA binding;GO:0001071//nucleic acid binding transcription factor activity	GO:0006351//transcription, DNA-dependent	gi|108710935|gb|ABF98730.1|/5.04832e-127/CCT motif family protein, expressed [Oryza sativa Japonica Group]
GATA	LOC_Os03g61570.2	0.940469	1.09685	2.3884	4.13511	0.716801	0.453853	2.43467	0.651074	4.54863	2.55366	0.930014	1.8245	2.05111	2.2473	1.75042	1.6808	1.51196	1.01531	4.02492	0.97334	cDNA|expressed protein	-	-	GO:0046914//transition metal ion binding;GO:0003677//DNA binding;GO:0001071//nucleic acid binding transcription factor activity	GO:0006351//transcription, DNA-dependent	gi|115456383|ref|NP_001051792.1|/2.27941e-47/Os03g0831200 [Oryza sativa Japonica Group]
GATA	LOC_Os04g45650.2	42.7006	117.84	114.002	93.0318	57.4211	39.7436	108.328	98.3945	80.5821	35.5119	45.5236	110.622	97.1289	64.7206	55.9429	51.5199	114.895	79.5961	64.9627	40.8166	cDNA|expressed protein	-	GO:0043231//intracellular membrane-bounded organelle	GO:0046914//transition metal ion binding;GO:0003677//DNA binding;GO:0001071//nucleic acid binding transcription factor activity	GO:0006351//transcription, DNA-dependent	gi|38344977|emb|CAE02783.2|/5.16024e-152/OSJNBa0011L07.7 [Oryza sativa Japonica Group]
GATA	LOC_Os04g46020.1	0.420519	0.336303	0.0854353	0.713171	0.307688	0.405869	0.435453	0.524015	0.147917	0.274041	0.499012	0	0.42329	0.160776	0.375685	0.737882	0.324504	0.272389	0.29788	0.609303	cDNA|GATA zinc finger domain containing protein, expressed	-	-	-	-	gi|115459722|ref|NP_001053461.1|/0/Os04g0544500 [Oryza sativa Japonica Group]
GATA	LOC_Os04g46020.2	0	0	0	0	0	0.0759791	0	0.0817469	0	0	0	0	0	0	0	0	0.0759346	0	0	0	cDNA|GATA zinc finger domain containing protein, expressed	-	-	-	-	gi|115459722|ref|NP_001053461.1|/4.10282e-164/Os04g0544500 [Oryza sativa Japonica Group]
GATA	LOC_Os05g06340.1	2.29338	10.6033	4.07695	2.97108	10.7499	2.21348	11.5773	6.54915	1.76464	2.49089	2.26788	13.6507	2.88561	2.46607	10.2443	1.9562	16.3148	6.18968	4.56902	3.26361	cDNA|GATA zinc finger domain containing protein, expressed	-	GO:0031410//cytoplasmic vesicle	GO:0046914//transition metal ion binding;GO:0001071//nucleic acid binding transcription factor activity;GO:0003677//DNA binding	GO:0009314//response to radiation;GO:0006351//transcription, DNA-dependent;GO:0048528//post-embryonic root development	gi|297603873|ref|NP_001054691.2|/1.00893e-27/Os05g0155400 [Oryza sativa Japonica Group]
GATA	LOC_Os05g44400.1	1.7383	2.38937	2.09691	1.53544	0.496833	1.25831	1.57503	1.57946	1.05092	0.118	2.14872	1.49453	1.85911	0.415376	0.242652	2.64773	1.36237	1.52476	0.673393	0.112441	cDNA|GATA zinc finger domain containing protein, expressed	-	-	GO:0005488//binding	-	gi|115464943|ref|NP_001056071.1|/2.40874e-123/Os05g0520300 [Oryza sativa Japonica Group]
GATA	LOC_Os05g50270.1	0.169454	0	0	0	0	0	0	0	0	0	0	0	0	0	0	0	0	0	0	0	cDNA|GATA zinc finger domain containing protein, expressed	-	-	-	-	gi|115465631|ref|NP_001056415.1|/4.06821e-112/Os05g0578900 [Oryza sativa Japonica Group]
GATA	*LOC_Os06g37450.1	44.2826	70.7632	104.371	81.5951	22.9441	24.8439	86.4022	107.146	39.0369	8.41094	32.8967	61.1703	51.7107	42.3263	24.3605	43.6997	168.86	115.277	43.9425	10.3852	cDNA|GATA zinc finger domain containing protein, expressed	-	-	GO:0046914//transition metal ion binding;GO:0003677//DNA binding;GO:0001071//nucleic acid binding transcription factor activity	GO:0006351//transcription, DNA-dependent	gi|222635778|gb|EEE65910.1|/2.45906e-152/hypothetical protein OsJ_21757 [Oryza sativa Japonica Group]
GATA	LOC_Os06g48534.1	2.93321	10.1857	8.31165	7.99996	7.62462	1.34101	8.31282	5.2903	7.33088	4.86258	1.37397	11.4352	7.30364	8.26332	6.89601	1.05346	6.99895	8.8332	5.60452	6.55078	cDNA|GATA transcription factor 25, putative, expressed	K12129|1|2e-07|55.5|sbi:SORBI_01g038820|pseudo-response regulator 7;K12127|3|5e-07|53.9|rcu:RCOM_1471230|pseudo-response regulator 1;K12130|4|9e-07|53.1|sbi:SORBI_05g003660|pseudo-response regulator 5	-	GO:0005488//binding	GO:0006351//transcription, DNA-dependent	gi|53791868|dbj|BAD53990.1|/1.98959e-139/putative zinc-finger protein [Oryza sativa Japonica Group]
GATA	LOC_Os10g32070.1	0	0	0	0	0	0	0	0	0	0.13302	0	0	0	0	0	0	0	0	0	0	cDNA|GATA zinc finger domain containing protein, expressed	-	-	-	-	gi|31432490|gb|AAP54112.1|/0/GATA zinc finger family protein [Oryza sativa Japonica Group]
GATA	LOC_Os10g40810.1	1.24665	2.94564	0.345378	0.213559	0.103654	1.3126	1.8777	0.706121	0.199321	0	0.448287	0.839472	0.68447	0.108325	0	0.883833	1.63979	0.12235	0.401399	0	cDNA|GATA zinc finger domain containing protein, expressed	-	GO:0043231//intracellular membrane-bounded organelle	GO:0046914//transition metal ion binding;GO:0003677//DNA binding;GO:0001071//nucleic acid binding transcription factor activity	GO:0006351//transcription, DNA-dependent;GO:0009314//response to radiation	gi|31433473|gb|AAP54978.1|/2.21842e-102/GATA zinc finger family protein, expressed [Oryza sativa Japonica Group]
GATA	LOC_Os12g07120.1	7.59233	16.8662	17.139	15.7374	11.5734	3.74534	12.5791	8.93532	12.6111	10.8117	10.5111	13.39	11.2088	15.6427	15.2615	18.0919	18.8784	8.19649	9.7105	9.08	cDNA|GATA zinc finger domain containing protein, expressed	-	-	GO:0046914//transition metal ion binding;GO:0003677//DNA binding;GO:0001071//nucleic acid binding transcription factor activity	GO:0006351//transcription, DNA-dependent	gi|115487540|ref|NP_001066257.1|/1.41566e-96/Os12g0168800 [Oryza sativa Japonica Group]
GATA	LOC_Os12g42970.1	1.73539	5.73823	5.4242	7.29487	7.32555	0.901887	6.91162	5.96073	3.75644	6.0895	3.96023	7.06287	5.64359	4.3382	5.66481	2.4725	8.11222	6.48513	5.08262	5.11182	cDNA|GATA zinc finger domain containing protein, expressed	-	GO:0043231//intracellular membrane-bounded organelle	GO:0046914//transition metal ion binding;GO:0003677//DNA binding;GO:0001071//nucleic acid binding transcription factor activity	GO:0006351//transcription, DNA-dependent;GO:0009314//response to radiation	gi|115489662|ref|NP_001067318.1|/1.26582e-164/Os12g0624900 [Oryza sativa Japonica Group]
GeBP	LOC_Os01g14720.1	0	0.160711	0.326619	0.151469	0	0.310327	0	0.667768	0.706858	0	0	0.170116	0	0.153662	0.17953	0	0.155072	0	0	0.332766	cDNA|transcription regulator, putative, expressed	-	GO:0043231//intracellular membrane-bounded organelle	-	-	gi|115435666|ref|NP_001042591.1|/2.74138e-106/Os01g0249900 [Oryza sativa Japonica Group]
GeBP	LOC_Os01g32890.1	0	0	0.387139	0.478762	0.232375	0	0.657733	0.263834	0.446845	0.275951	0.125623	0.134425	0.127872	0.364269	0.425592	0.123838	0.49015	0	0.112484	0.26295	cDNA|expressed protein	-	-	-	-	gi|125570583|gb|EAZ12098.1|/0/hypothetical protein OsJ_01980 [Oryza sativa Japonica Group]
GeBP	LOC_Os02g18660.1	7.15811	33.674	23.012	23.4859	14.9423	3.25117	25.1147	16.5279	18.2915	13.2625	4.58023	36.2686	23.396	21.572	10.815	4.43304	30.1369	31.2745	19.6856	10.8074	cDNA|expressed protein	-	-	-	-	gi|218190507|gb|EEC72934.1|/0/hypothetical protein OsI_06790 [Oryza sativa Indica Group]
GeBP	LOC_Os02g52950.1	3.66317	6.03146	3.39283	3.85743	4.33577	0.623922	4.23953	2.79702	3.60027	2.57442	2.87665	6.49847	3.68731	2.88346	4.81268	1.78549	6.02771	4.53624	3.14817	1.33807	cDNA|expressed protein	K01507|1|2e-09|62.4|sbi:SORBI_04g034340|inorganic pyrophosphatase [EC:3.6.1.1]	GO:0043231//intracellular membrane-bounded organelle	-	-	gi|46805399|dbj|BAD16901.1|/1.76096e-89/hypothetical protein [Oryza sativa Japonica Group]
GeBP	LOC_Os02g53150.1	6.24923	47.4273	27.9838	23.6719	19.9463	2.83112	42.921	24.2359	26.6919	21.886	4.54023	43.5903	29.5264	27.4277	19.5119	4.84868	47.3627	27.9498	24.3921	19.7989	cDNA|expressed protein	-	-	-	-	gi|115448951|ref|NP_001048255.1|/5.1781e-116/Os02g0771200 [Oryza sativa Japonica Group]
GeBP	LOC_Os03g25430.1	3.15184	27.832	20.6779	20.1687	14.7739	3.9293	21.6225	20.5924	23.4435	22.5367	11.9478	23.2074	23.7946	22.469	15.5456	13.6983	23.0553	12.7599	20.3497	17.8051	cDNA|transcription regulator, putative, expressed	-	-	-	-	gi|297722147|ref|NP_001173437.1|/1.17599e-149/Os03g0370250 [Oryza sativa Japonica Group]
GeBP	LOC_Os03g50110.1	22.8741	36.8772	32.9068	21.427	24.6697	23.7362	32.1752	37.346	24.4169	20.2486	18.5665	31.4802	37.6649	24.6439	27.316	22.4272	44.7662	36.5418	22.2442	21.6209	cDNA|transcription regulator, putative, expressed	-	-	-	-	gi|108710693|gb|ABF98488.1|/3.75025e-140/expressed protein [Oryza sativa Japonica Group]
GeBP	LOC_Os06g10710.1	2.1596	8.63551	6.32327	6.94205	6.04174	2.94263	7.89279	6.85968	8.04321	4.82915	3.14057	9.27535	6.64935	5.8283	5.67456	3.9628	9.68047	6.72005	6.8615	4.99605	cDNA|expressed protein	-	GO:0043231//intracellular membrane-bounded organelle	-	-	gi|125554500|gb|EAZ00106.1|/7.36758e-78/hypothetical protein OsI_22109 [Oryza sativa Indica Group]
GeBP	LOC_Os07g44200.1	6.37258	15.2626	21.1737	18.6379	15.1782	5.38175	11.5481	18.8874	19.3801	16.7267	14.3102	13.2056	20.8474	15.4814	13.0468	11.7773	19.4654	14.6193	16.4576	13.328	cDNA|transcription regulator, putative, expressed	-	-	-	-	gi|115473587|ref|NP_001060392.1|/4.75073e-111/Os07g0636100 [Oryza sativa Japonica Group]
GeBP	LOC_Os08g36450.1	5.28412	13.5504	16.5701	12.7712	8.8253	4.1022	13.6794	12.048	8.78835	7.73545	3.74864	18.1117	12.4879	12.0777	7.82515	5.15112	17.9504	15.7497	10.4765	6.89545	cDNA|transcription regulator, putative, expressed	-	GO:0043231//intracellular membrane-bounded organelle	-	-	gi|297608709|ref|NP_001062005.2|/1.39561e-149/Os08g0467600 [Oryza sativa Japonica Group]
GeBP	LOC_Os09g01140.1	0	0.445232	0.271459	0.083926	0	0	0.737915	0.184998	0.313324	0	0	0.848321	0	0.255422	0	0	0.515534	0.0961641	0.0788726	0.0921892	cDNA|expressed protein	-	-	-	-	gi|222626230|gb|EEE60362.1|/0/hypothetical protein OsJ_13489 [Oryza sativa Japonica Group]
GeBP	LOC_Os09g01470.1	0	0	0	0	0	0	0.17129	0	0.145462	0	0	0	0	0	0	0	0	0	0	0	cDNA|expressed protein	-	GO:0043231//intracellular membrane-bounded organelle	-	-	gi|51091870|dbj|BAD36683.1|/2.82436e-108/hypothetical protein [Oryza sativa Japonica Group]
GeBP	LOC_Os09g27850.1	4.35684	11.3724	15.4904	11.8588	11.733	1.6353	15.1639	8.54586	7.34331	8.54401	4.78712	22.6673	14.1312	8.90712	9.19024	4.01123	12.958	16.985	10.1803	5.38589	cDNA|transcription regulator, putative, expressed	-	GO:0043231//intracellular membrane-bounded organelle	-	-	gi|51535929|dbj|BAD38011.1|/4.49645e-158/putative storekeeper protein [Oryza sativa Japonica Group]
GRAS	LOC_Os01g45860.1	1.27414	0.926336	1.29431	0.763936	0.211879	1.22975	0	0.601409	0.916724	0.125806	0.229086	0.367707	1.16594	0.664281	0.90546	0.790406	0.446919	0.875334	0.41025	0	cDNA|GRAS family transcription factor domain containing protein, expressed	K14494|1|2e-116|417|rcu:RCOM_0826140|DELLA protein	-	-	-	gi|215769054|dbj|BAH01283.1|/0/unnamed protein product [Oryza sativa Japonica Group]
GRAS	LOC_Os01g62460.1	1.14182	0.253654	0.193317	0.179301	0.116036	0.428573	0.131375	0.131745	0	0.344489	1.38005	0.201375	0.25541	0	0.141679	0.989408	0.0611888	0.205447	0.224674	0.0656517	cDNA|ZOS1-16 - C2H2 zinc finger protein, expressed	K14494|1|3e-50|199|ath:AT3G03450|DELLA protein	-	-	-	gi|115440983|ref|NP_001044771.1|/0/Os01g0842200 [Oryza sativa Japonica Group]
GRAS	LOC_Os01g62460.2	3.57222	0.526873	0.29744	1.04833	0.749845	6.16076	0.363844	0.304057	1.13293	1.71732	3.35877	0.309838	0.530521	0.447791	0.261587	3.4823	0.621364	0.126442	0.414824	0.666684	cDNA|ZOS1-16 - C2H2 zinc finger protein, expressed	K14494|1|3e-50|199|ath:AT3G03450|DELLA protein	-	-	-	gi|115440983|ref|NP_001044771.1|/0/Os01g0842200 [Oryza sativa Japonica Group]
GRAS	LOC_Os01g65900.1	110.428	234.942	231.724	75.6231	99.9588	88.522	282.751	218.267	62.893	59.162	139.98	213.72	270.54	74.7956	86.2154	115.746	244.748	291.855	102.811	103.157	cDNA|chitin-inducible gibberellin-responsive protein, putative, expressed	K14494|1|3e-58|224|pop:POPTR_645273|DELLA protein	-	-	GO:0006351//transcription, DNA-dependent	gi|115441441|ref|NP_001045000.1|/0/Os01g0881500 [Oryza sativa Japonica Group]
GRAS	LOC_Os01g71970.1	8.81183	76.0082	76.47	62.0305	34.0796	6.68237	74.5624	53.5956	61.3269	37.4625	25.8926	62.8734	39.0275	77.2467	57.918	19.0208	98.9626	57.6217	56.1777	51.4618	cDNA|GRAS family transcription factor containing protein, expressed	K14494|1|2e-42|171|smo:SELMODRAFT_437369|DELLA protein	GO:0043231//intracellular membrane-bounded organelle	-	GO:0009725//response to hormone stimulus;GO:0006351//transcription, DNA-dependent	gi|22830925|dbj|BAC15790.1|/0/SCARECROW-like [Oryza sativa Japonica Group]
GRAS	LOC_Os02g10360.1	0	0	0	0.143967	0.139754	0	0	0	0	0	0	0.161691	0	0	0.341276	0	0.294784	0.164961	0	0	cDNA|MONOCULM 1, putative, expressed	K14494|1|2e-24|111|aly:ARALYDRAFT_475738|DELLA protein	-	-	-	gi|49388154|dbj|BAD25282.1|/4.63267e-160/putative Protein MONOCULM 1 [Oryza sativa Japonica Group]
[truncated: 886 more rows]

## Sheet: Sheet2
Supplementary Table S13 We queried rice transcription factors genes in the Plant Transcription Factor Database (http://planttfdb.cbi.pku.edu.cn/index.php). All 55 transcription factor (TF) families were found in the result. 1,840 putative TF genes are identified in 43,222 genes. The TF family name, number, RPKM are presented in the table.
[truncated: 56 more rows]

[truncated: 1 more sheets: Sheet3]
