# Supplementary material for: Transcriptome Analysis Highlights Defense and Signaling Pathways Mediated by Rice pi21 Gene with Partial Resistance to Magnaporthe oryzae
Source: Front Plant Sci. 2016 Dec 8;7:1834. doi: 10.3389/fpls.2016.01834 (PMC5143348; doi:10.3389/fpls.2016.01834)
Supplement: Supplementary Table S14 — List of 47 DEGs enriched in the “plant hormone signaling transduction” KEGG pathway. The gene ID, RPKM of genes, description, KEGG, GO annotation, and Blast nr are presented in this table. [file Table14.xlsx]

## Sheet: Sheet1
Supplementary Table S14 List of 47 DEGs enriched in the “plant hormone signaling transduction” KEGG pathway. The gene ID, RPKM of genes, description, KEGG, GO annotation, and Blast nr are presented in this table.
0h
GeneID	GUY-241-0h_RPKM	GUY-241-12h_RPKM	GUY-241-24h_RPKM	GUY-241-48h_RPKM	GUY-241-72h_RPKM	GUY-Nip-0h_RPKM	GUY-Nip-12h_RPKM	GUY-Nip-24h_RPKM	GUY-Nip-48h_RPKM	GUY-Nip-72h_RPKM	TMC-241-0h_RPKM	TMC-241-12h_RPKM	TMC-241-24h_RPKM	TMC-241-48h_RPKM	TMC-241-72h_RPKM	TMC-Nip-0h_RPKM	TMC-Nip-12h_RPKM	TMC-Nip-24h_RPKM	TMC-Nip-48h_RPKM	TMC-Nip-72h_RPKM	Description	KEGG Orthology	GO Component	GO Function	GO Process	Blast nr
LOC_Os01g55940.1	3.2804	7.78836	8.914	12.672	11.5511	0.712376	7.04856	3.23614	10.3128	65.5577	2.91954	1.47528	23.8571	29.0816	44.2346	0.559621	3.16426	2.56754	19.8242	54.236	cDNA|OsGH3.2 - Probable indole-3-acetic acid-amido synthetase, expressed	K14487|1|0.0|1110|osa:4326893|auxin responsive GH3 gene family	-	-	GO:0009314//response to radiation;GO:0009725//response to hormone stimulus	gi|115440131|ref|NP_001044345.1|/0/Os01g0764800 [Oryza sativa Japonica Group]
12h
GeneID	GUY-241-0h_RPKM	GUY-241-12h_RPKM	GUY-241-24h_RPKM	GUY-241-48h_RPKM	GUY-241-72h_RPKM	GUY-Nip-0h_RPKM	GUY-Nip-12h_RPKM	GUY-Nip-24h_RPKM	GUY-Nip-48h_RPKM	GUY-Nip-72h_RPKM	TMC-241-0h_RPKM	TMC-241-12h_RPKM	TMC-241-24h_RPKM	TMC-241-48h_RPKM	TMC-241-72h_RPKM	TMC-Nip-0h_RPKM	TMC-Nip-12h_RPKM	TMC-Nip-24h_RPKM	TMC-Nip-48h_RPKM	TMC-Nip-72h_RPKM	Description	KEGG Orthology	GO Component	GO Function	GO Process	Blast nr
LOC_Os01g66250.1	0	0	0.142402	0.0660391	7.1799	0	4.06452	1.81963	1.356	19.5649	0	0.815859	0.352767	0.53596	7.9056	0.478291	7.36949	0	1.24125	13.4201	cDNA|S-locus-like receptor protein kinase, putative, expressed	K13417|1|2e-56|219|ath:AT2G13790|somatic embryogenesis receptor kinase 4 [EC:2.7.10.1 2.7.11.1];K13416|3|7e-54|211|aly:ARALYDRAFT_491347|brassinosteroid insensitive 1-associated receptor kinase 1 [EC:2.7.10.1 2.7.11.1]	GO:0031410//cytoplasmic vesicle	GO:0030246//carbohydrate binding;GO:0004672//protein kinase activity;GO:0032559	GO:0006464//cellular protein modification process	gi|115441493|ref|NP_001045026.1|/0/Os01g0885700 [Oryza sativa Japonica Group]
LOC_Os07g34280.1	0.119904	0	0.974415	15.816	28.5129	0.231453	2.35907	12.3266	3.90128	112.909	0	0.126879	2.53457	47.6763	25.9766	1.40263	31.3435	0.388335	73.9998	108.334	cDNA|CXE carboxylesterase, putative, expressed	K13258|1|7e-42|170|gmx:547489|2-hydroxyisoflavanone dehydratase [EC:4.2.1.105];K14493|2|5e-27|120|pop:POPTR_552633|gibberellin receptor GID1 [EC:3.-.-.-]	-	-	-	gi|115472465|ref|NP_001059831.1|/0/Os07g0526600 [Oryza sativa Japonica Group]
LOC_Os07g03710.1	0.208098	1.4562	1.69114	20.7831	307.761	0.200848	144.162	150.186	9.33279	361.406	0.205785	44.0408	2.30416	151.963	209.848	2.84005	155.566	0.224657	241.014	298.72	cDNA|SCP-like extracellular protein, expressed	K13449|1|3e-41|167|rcu:RCOM_1381930|pathogenesis-related protein 1	GO:0031410//cytoplasmic vesicle	-	-	gi|218199030|gb|EEC81457.1|/7.71986e-76/hypothetical protein OsI_24759 [Oryza sativa Indica Group]
LOC_Os07g03580.1	0	0.268369	1.36354	5.56462	69.9772	0.259106	14.1776	2.2302	22.8993	62.1062	0.265474	2.55668	1.89159	37.4633	169.384	0.261701	141.389	1.4491	34.7052	175.04	cDNA|SCP-like extracellular protein, expressed	K13449|1|1e-28|124|rcu:RCOM_1381930|pathogenesis-related protein 1	GO:0031410//cytoplasmic vesicle	-	-	gi|115470425|ref|NP_001058811.1|/3.85146e-76/Os07g0127500 [Oryza sativa Japonica Group]
LOC_Os03g57640.1	2.57625	1.14462	2.76243	5.25915	37.7002	4.55858	36.0145	17.2405	41.7856	628.8	18.1163	7.11821	8.64408	14.9114	393.346	19.5332	46.6635	0.618056	16.9819	929.647	cDNA|gibberellin receptor GID1L2, putative, expressed	K14493|1|9e-35|146|ppp:PHYPADRAFT_118478|gibberellin receptor GID1 [EC:3.-.-.-]	-	-	-	gi|115455829|ref|NP_001051515.1|/3.25364e-167/Os03g0790500 [Oryza sativa Japonica Group]
LOC_Os07g03467.1	0	0.37949	0.57844	3.04019	22.2208	0	11.7929	8.0812	3.33825	41.6433	0	8.23486	3.248	18.3237	16.9572	0.185031	24.5338	8.81122	48.4031	86.4346	cDNA|SCP-like extracellular protein, expressed	K13449|1|4e-29|127|rcu:RCOM_1381930|pathogenesis-related protein 1	GO:0031410//cytoplasmic vesicle	-	-	gi|115470421|ref|NP_001058809.1|/2.86127e-66/Os07g0125000 [Oryza sativa Japonica Group]
LOC_Os02g42780.1	0.274009	0.182612	0.0927824	0.172111	3.25794	0.0881543	3.87778	2.18147	0.401593	3.27368	0	0.966498	0	1.22222	2.24396	0.0890374	4.22893	0.295813	2.1836	8.41305	cDNA|lectin receptor-type protein kinase, putative, expressed	K05658|1|2e-56|218|vvi:100262734|ATP-binding cassette, subfamily B (MDR/TAP), member 1;K04733|2|1e-54|213|smo:SELMODRAFT_159261|interleukin-1 receptor-associated kinase 4 [EC:2.7.11.1];K13416|4|5e-52|204|ath:AT4G33430|brassinosteroid insensitive 1-associated receptor kinase 1 [EC:2.7.10.1 2.7.11.1]	GO:0031410//cytoplasmic vesicle	GO:0004672//protein kinase activity;GO:0032559	GO:0006464//cellular protein modification process	gi|115447535|ref|NP_001047547.1|/0/Os02g0640500 [Oryza sativa Japonica Group]
LOC_Os07g03319.1	0	0.545018	0.830747	2.56839	64.0758	0	10.7267	2.83076	2.8766	45.0037	0	5.19225	1.09758	12.7673	59.9708	0.265739	36.8128	1.17717	26.0684	72.5068	cDNA|SCP-like extracellular protein, expressed	K13449|1|2e-29|127|pop:POPTR_175615|pathogenesis-related protein 1	GO:0031410//cytoplasmic vesicle	-	-	gi|297725339|ref|NP_001175033.1|/4.26096e-72/Os07g0125400 [Oryza sativa Japonica Group]
LOC_Os06g14260.1	1.43376	0.4479	0.728228	0.506574	5.40922	0.43244	7.23779	4.46657	2.60041	10.3167	0.886136	2.18093	0.811803	1.02781	2.20154	0.873544	8.29798	1.25763	4.99875	12.5201	cDNA|lectin-like receptor kinase, putative, expressed	K04733|1|4e-46|184|smo:SELMODRAFT_159261|interleukin-1 receptor-associated kinase 4 [EC:2.7.11.1];K13416|3|7e-43|174|ath:AT4G33430|brassinosteroid insensitive 1-associated receptor kinase 1 [EC:2.7.10.1 2.7.11.1];K05658|5|1e-42|173|vvi:100262734|ATP-binding cassette, subfamily B (MDR/TAP), member 1	GO:0031410//cytoplasmic vesicle	GO:0005488//binding;GO:0016301//kinase activity	-	gi|52077114|dbj|BAD46161.1|/0/putative receptor kinase [Oryza sativa Japonica Group]
LOC_Os03g08320.1	52.6218	0.586121	3.12689	11.1865	22.3884	35.5096	3.64283	3.19645	15.3388	154.904	51.3121	0.930637	9.14778	17.653	37.6485	27.2919	53.5866	4.58904	27.645	91.1729	cDNA|ZIM domain containing protein, putative, expressed	K13464|1|8e-84|309|osa:4331833|jasmonate ZIM domain-containing protein	-	-	-	gi|115451133|ref|NP_001049167.1|/8.2266e-83/Os03g0180900 [Oryza sativa Japonica Group]
LOC_Os11g01480.1	1.47762	4.88588	8.89061	8.88859	25.0537	0.219406	25.8939	8.97036	12.3941	19.0116	1.01159	29.2269	9.49619	15.3185	13.4547	0.664813	13.5952	7.48517	20.8331	21.645	cDNA|MYB family transcription factor, putative, expressed	K14491|1|1e-09|63.2|aly:ARALYDRAFT_685456|two-component response regulator ARR-B family	GO:0043231//intracellular membrane-bounded organelle	GO:0003676//nucleic acid binding;GO:0001071//nucleic acid binding transcription factor activity	GO:0006351//transcription, DNA-dependent	gi|77548277|gb|ABA91074.1|/5.94467e-140/myb-like DNA-binding domain, SHAQKYF class family protein, expressed [Oryza sativa Japonica Group]
LOC_Os11g03820.1	0.0480266	2.78462	7.07411	0.769249	7.46734	0	11.9855	7.1816	0.929133	2.6603	0	18.8036	13.4394	2.98382	2.25258	0.0468178	7.73649	1.03697	3.48708	4.47347	cDNA|D-mannose binding lectin family protein, expressed	K13417|1|1e-49|197|ath:AT2G13790|somatic embryogenesis receptor kinase 4 [EC:2.7.10.1 2.7.11.1];K13415|3|2e-48|193|aly:ARALYDRAFT_912402|protein brassinosteroid insensitive 1 [EC:2.7.10.1 2.7.11.1];K13416|4|2e-48|193|ath:AT4G33430|brassinosteroid insensitive 1-associated receptor kinase 1 [EC:2.7.10.1 2.7.11.1]	GO:0031410//cytoplasmic vesicle	GO:0030246//carbohydrate binding;GO:0004672//protein kinase activity;GO:0032559	GO:0006464//cellular protein modification process;GO:0008037//cell recognition	gi|77548581|gb|ABA91378.1|/0/D-mannose binding lectin family protein, expressed [Oryza sativa Japonica Group]
LOC_Os09g28650.1	63.6396	1.63124	2.39434	24.5991	61.8535	55.8228	6.75894	3.76554	76.2116	155.57	187.362	3.06971	3.46758	37.7793	59.5273	156.95	11.0181	2.54458	14.2881	78.6238	cDNA|gibberellin receptor, putative, expressed	K13258|1|1e-52|205|gmx:547489|2-hydroxyisoflavanone dehydratase [EC:4.2.1.105];K14493|2|2e-30|131|aly:ARALYDRAFT_477795|gibberellin receptor GID1 [EC:3.-.-.-]	GO:0043231//intracellular membrane-bounded organelle	-	-	gi|115479595|ref|NP_001063391.1|/5.94401e-163/Os09g0460700 [Oryza sativa Japonica Group]
LOC_Os03g46440.1	27.2833	2.65502	4.53746	12.9098	16.1205	30.4692	7.12558	3.82354	6.26346	11.7352	23.8761	11.1139	3.03796	10.6735	9.97629	21.5951	4.07571	3.19307	12.7204	8.80842	cDNA|BTBA4 - Bric-a-Brac,Tramtrack, Broad Complex BTB domain with Ankyrin repeat region, expressed	K14508|1|2e-107|389|vvi:100250996|regulatory protein NPR1	GO:0043231//intracellular membrane-bounded organelle	-	-	gi|40538909|gb|AAR87166.1|/0/expressed protein (with alternative splicing) [Oryza sativa Japonica Group]
LOC_Os04g57720.1	123.686	12.9431	11.2956	42.0502	48.0639	141.282	34.3856	19.1393	47.4177	57.7389	74.2602	11.2829	14.7193	17.0344	35.7217	43.8042	26.1535	18.5821	23.1984	56.7527	cDNA|OsRR6 type-A response regulator, expressed	K14492|1|7e-65|246|osa:4337372|two-component response regulator ARR-A family	-	GO:0004871//signal transducer activity	GO:0009725//response to hormone stimulus;GO:0006351//transcription, DNA-dependent;GO:0007165//signal transduction	gi|90265238|emb|CAH67773.1|/8.15242e-64/H0322F07.10 [Oryza sativa Indica Group]
LOC_Os01g28500.1	14.2094	41.092	21.3937	37.5338	32.7221	8.81636	105.625	43.2123	67.3855	98.9372	11.2913	87.2624	40.8657	88.523	71.1227	10.8835	229.091	22.7362	151.879	100.841	cDNA|SCP-like extracellular protein, expressed	K13449|1|4e-49|192|rcu:RCOM_1381930|pathogenesis-related protein 1	GO:0031410//cytoplasmic vesicle	-	GO:0006950//response to stress	gi|115436666|ref|NP_001043091.1|/1.9449e-97/Os01g0382400 [Oryza sativa Japonica Group]
LOC_Os01g04580.1	0.339204	3.64523	3.87646	2.55674	6.98037	0.0818466	8.16656	5.37165	4.32515	7.55254	0.167716	3.58937	5.7191	1.7832	6.72368	0.413332	7.44367	2.19717	5.48137	11.4972	cDNA|Ser/Thr protein kinase, putative, expressed	K13418|1|2e-43|176|pop:POPTR_913861|somatic embryogenesis receptor kinase 1 [EC:2.7.10.1 2.7.11.1];K13416|3|6e-43|174|rcu:RCOM_1534760|brassinosteroid insensitive 1-associated receptor kinase 1 [EC:2.7.10.1 2.7.11.1]	-	GO:0004672//protein kinase activity;GO:0000166//nucleotide binding	-	gi|115434424|ref|NP_001041970.1|/0/Os01g0138400 [Oryza sativa Japonica Group]
LOC_Os07g06830.1	23.0719	28.6556	46.7324	93.2759	252.838	19.8389	60.9591	65.7772	115.954	694.513	32.9096	30.9246	51.9373	283.744	486.259	29.9883	72.5651	29.8895	379.858	683.065	cDNA|gibberellin receptor GID1L2, putative, expressed	K14493|1|1e-39|162|ppp:PHYPADRAFT_118478|gibberellin receptor GID1 [EC:3.-.-.-];K13258|5|5e-35|147|gmx:547489|2-hydroxyisoflavanone dehydratase [EC:4.2.1.105]	-	GO:0003824//catalytic activity	-	gi|115470697|ref|NP_001058947.1|/0/Os07g0162400 [Oryza sativa Japonica Group]
LOC_Os12g03640.1	0	3.83217	11.0196	1.22955	4.40127	0	8.02362	4.74303	1.7931	2.12609	0	17.0026	10.4267	1.32531	1.6395	0	5.27122	2.28938	2.45548	1.09737	cDNA|S-locus-like receptor protein kinase, putative, expressed	K13417|1|4e-49|194|ath:AT2G13790|somatic embryogenesis receptor kinase 4 [EC:2.7.10.1 2.7.11.1];K13415|3|8e-48|190|aly:ARALYDRAFT_912402|protein brassinosteroid insensitive 1 [EC:2.7.10.1 2.7.11.1]	GO:0031410//cytoplasmic vesicle	GO:0004672//protein kinase activity;GO:0000166//nucleotide binding	GO:0009987//cellular process	gi|115487166|ref|NP_001066070.1|/0/Os12g0130200 [Oryza sativa Japonica Group]
24h
GeneID	GUY-241-0h_RPKM	GUY-241-12h_RPKM	GUY-241-24h_RPKM	GUY-241-48h_RPKM	GUY-241-72h_RPKM	GUY-Nip-0h_RPKM	GUY-Nip-12h_RPKM	GUY-Nip-24h_RPKM	GUY-Nip-48h_RPKM	GUY-Nip-72h_RPKM	TMC-241-0h_RPKM	TMC-241-12h_RPKM	TMC-241-24h_RPKM	TMC-241-48h_RPKM	TMC-241-72h_RPKM	TMC-Nip-0h_RPKM	TMC-Nip-12h_RPKM	TMC-Nip-24h_RPKM	TMC-Nip-48h_RPKM	TMC-Nip-72h_RPKM	Description	KEGG Orthology	GO Component	GO Function	GO Process	Blast nr
LOC_Os05g17604.3	0.076236	1.48611	4.45297	0.287314	0.732124	0.0735801	2.3683	1.02915	0.536319	0.248405	0.0376942	3.79154	2.72421	0.291472	0.595945	0.0743172	1.2869	0.864176	0.20251	0.355052	cDNA|SHR5-receptor-like kinase, putative, expressed	K04733|1|4e-69|262|smo:SELMODRAFT_159261|interleukin-1 receptor-associated kinase 4 [EC:2.7.11.1];K13416|4|2e-65|250|ath:AT4G33430|brassinosteroid insensitive 1-associated receptor kinase 1 [EC:2.7.10.1 2.7.11.1]	GO:0043231//intracellular membrane-bounded organelle;GO:0031410//cytoplasmic vesicle	GO:0004672//protein kinase activity	-	gi|222630898|gb|EEE63030.1|/0/hypothetical protein OsJ_17838 [Oryza sativa Japonica Group]
LOC_Os05g03450.1	0.298906	7.02196	32.0339	6.8294	1.09353	0.360616	7.42851	10.8638	2.29994	0.649297	0.295583	22.1406	57.3168	6.28542	3.00418	0.874148	5.69439	9.5194	8.73402	1.85612	cDNA|lectin protein kinase family protein, putative, expressed	K13417|1|3e-56|218|aly:ARALYDRAFT_899604|somatic embryogenesis receptor kinase 4 [EC:2.7.10.1 2.7.11.1];K13418|3|5e-56|218|vvi:100247683|somatic embryogenesis receptor kinase 1 [EC:2.7.10.1 2.7.11.1];K13416|4|9e-56|217|ath:AT4G33430|brassinosteroid insensitive 1-associated receptor kinase 1 [EC:2.7.10.1 2.7.11.1]	GO:0016020//membrane	GO:0030246//carbohydrate binding;GO:0004672//protein kinase activity;GO:0032559	GO:0006464//cellular protein modification process	gi|218196008|gb|EEC78435.1|/0/hypothetical protein OsI_18274 [Oryza sativa Indica Group]
LOC_Os07g38810.1	1.36367	5.85383	10.2673	9.22057	26.632	0.387108	8.47262	3.91504	24.1952	21.3455	1.03122	6.53597	8.96266	10.8108	23.2012	0.390986	6.73173	3.89697	15.2709	33.706	cDNA|lectin receptor-type protein kinase, putative, expressed	K04733|1|2e-56|219|smo:SELMODRAFT_159261|interleukin-1 receptor-associated kinase 4 [EC:2.7.11.1];K13416|2|2e-56|219|rcu:RCOM_1534760|brassinosteroid insensitive 1-associated receptor kinase 1 [EC:2.7.10.1 2.7.11.1];K13417|4|8e-56|217|aly:ARALYDRAFT_899604|somatic embryogenesis receptor kinase 4 [EC:2.7.10.1 2.7.11.1]	GO:0031410//cytoplasmic vesicle	GO:0004672//protein kinase activity;GO:0000166//nucleotide binding	-	gi|115472963|ref|NP_001060080.1|/0/Os07g0575700 [Oryza sativa Japonica Group]
LOC_Os07g38800.1	0.588312	6.10171	7.54504	3.46437	7.06224	0.141954	4.18829	3.0546	15.3264	8.14699	3.41791	4.82466	8.36467	4.99061	10.019	2.22233	3.97239	3.4932	4.68831	11.112	cDNA|lectin-like receptor kinase, putative, expressed	K04733|1|2e-49|196|smo:SELMODRAFT_159261|interleukin-1 receptor-associated kinase 4 [EC:2.7.11.1];K13417|3|5e-48|191|ath:AT2G13790|somatic embryogenesis receptor kinase 4 [EC:2.7.10.1 2.7.11.1];K13416|5|6e-47|187|aly:ARALYDRAFT_491347|brassinosteroid insensitive 1-associated receptor kinase 1 [EC:2.7.10.1 2.7.11.1]	GO:0031410//cytoplasmic vesicle	GO:0004672//protein kinase activity;GO:0000166//nucleotide binding	-	gi|218199885|gb|EEC82312.1|/0/hypothetical protein OsI_26588 [Oryza sativa Indica Group]
LOC_Os12g03640.1	0	3.83217	11.0196	1.22955	4.40127	0	8.02362	4.74303	1.7931	2.12609	0	17.0026	10.4267	1.32531	1.6395	0	5.27122	2.28938	2.45548	1.09737	cDNA|S-locus-like receptor protein kinase, putative, expressed	K13417|1|4e-49|194|ath:AT2G13790|somatic embryogenesis receptor kinase 4 [EC:2.7.10.1 2.7.11.1];K13415|3|8e-48|190|aly:ARALYDRAFT_912402|protein brassinosteroid insensitive 1 [EC:2.7.10.1 2.7.11.1]	GO:0031410//cytoplasmic vesicle	GO:0004672//protein kinase activity;GO:0000166//nucleotide binding	GO:0009987//cellular process	gi|115487166|ref|NP_001066070.1|/0/Os12g0130200 [Oryza sativa Japonica Group]
LOC_Os05g33940.1	302.773	13.7481	32.5248	71.4689	216.681	310.58	12.5722	11.2687	65.3816	281.354	214.409	11.1419	23.4687	134.635	161.619	220.998	15.2349	8.00347	122.915	138.219	cDNA|alpha/beta hydrolase fold, putative, expressed	K14493|1|1e-17|90.1|vvi:100249385|gibberellin receptor GID1 [EC:3.-.-.-]	-	-	-	gi|115463863|ref|NP_001055531.1|/1.66619e-172/Os05g0410200 [Oryza sativa Japonica Group]
LOC_Os01g55940.1	3.2804	7.78836	8.914	12.672	11.5511	0.712376	7.04856	3.23614	10.3128	65.5577	2.91954	1.47528	23.8571	29.0816	44.2346	0.559621	3.16426	2.56754	19.8242	54.236	cDNA|OsGH3.2 - Probable indole-3-acetic acid-amido synthetase, expressed	K14487|1|0.0|1110|osa:4326893|auxin responsive GH3 gene family	-	-	GO:0009314//response to radiation;GO:0009725//response to hormone stimulus	gi|115440131|ref|NP_001044345.1|/0/Os01g0764800 [Oryza sativa Japonica Group]
LOC_Os02g07170.1	0.19018	0.57035	2.31829	0.895922	6.9576	0	25.0106	16.984	5.01717	4.54429	0.376131	21.533	12.0603	2.36311	15.9285	0.185393	29.168	1.43719	1.68395	14.1715	cDNA|MYB family transcription factor, putative, expressed	K14491|1|1e-10|65.9|aly:ARALYDRAFT_685456|two-component response regulator ARR-B family	GO:0043231//intracellular membrane-bounded organelle	GO:0003676//nucleic acid binding	-	gi|222622255|gb|EEE56387.1|/2.37773e-113/hypothetical protein OsJ_05533 [Oryza sativa Japonica Group]
LOC_Os03g57640.1	2.57625	1.14462	2.76243	5.25915	37.7002	4.55858	36.0145	17.2405	41.7856	628.8	18.1163	7.11821	8.64408	14.9114	393.346	19.5332	46.6635	0.618056	16.9819	929.647	cDNA|gibberellin receptor GID1L2, putative, expressed	K14493|1|9e-35|146|ppp:PHYPADRAFT_118478|gibberellin receptor GID1 [EC:3.-.-.-]	-	-	-	gi|115455829|ref|NP_001051515.1|/3.25364e-167/Os03g0790500 [Oryza sativa Japonica Group]
48h
GeneID	GUY-241-0h_RPKM	GUY-241-12h_RPKM	GUY-241-24h_RPKM	GUY-241-48h_RPKM	GUY-241-72h_RPKM	GUY-Nip-0h_RPKM	GUY-Nip-12h_RPKM	GUY-Nip-24h_RPKM	GUY-Nip-48h_RPKM	GUY-Nip-72h_RPKM	TMC-241-0h_RPKM	TMC-241-12h_RPKM	TMC-241-24h_RPKM	TMC-241-48h_RPKM	TMC-241-72h_RPKM	TMC-Nip-0h_RPKM	TMC-Nip-12h_RPKM	TMC-Nip-24h_RPKM	TMC-Nip-48h_RPKM	TMC-Nip-72h_RPKM	Description	KEGG Orthology	GO Component	GO Function	GO Process	Blast nr
LOC_Os12g04500.1	370.154	6.27615	1.86014	44.8574	30.3854	326.709	14.3568	3.80304	7.13118	20.7409	54.3238	4.9826	1.5799	31.7546	26.8759	22.9508	9.33627	2.54168	15.2875	14.6197	cDNA|response regulator receiver domain containing protein, expressed	K14492|1|1e-95|347|osa:4351462|two-component response regulator ARR-A family	-	GO:0004871//signal transducer activity	GO:0009725//response to hormone stimulus;GO:0006351//transcription, DNA-dependent;GO:0007165//signal transduction	gi|297612639|ref|NP_001066118.2|/1.47754e-94/Os12g0139400 [Oryza sativa Japonica Group]
LOC_Os02g52990.1	73.138	9.39075	22.7205	26.763	19.8428	22.6665	9.95909	18.1162	10.0309	3.15804	76.9696	31.7145	27.6919	37.6257	15.9854	39.2461	12.2975	23.1803	8.71392	5.78702	cDNA|OsSAUR12 - Auxin-responsive SAUR gene family member, expressed	K14488|1|3e-30|130|osa:4330855|SAUR family protein	GO:0043231//intracellular membrane-bounded organelle	GO:0005515//protein binding	GO:0009755//hormone-mediated signaling pathway	gi|115448923|ref|NP_001048241.1|/2.83479e-29/Os02g0769100 [Oryza sativa Japonica Group]
LOC_Os06g14260.1	1.43376	0.4479	0.728228	0.506574	5.40922	0.43244	7.23779	4.46657	2.60041	10.3167	0.886136	2.18093	0.811803	1.02781	2.20154	0.873544	8.29798	1.25763	4.99875	12.5201	cDNA|lectin-like receptor kinase, putative, expressed	K04733|1|4e-46|184|smo:SELMODRAFT_159261|interleukin-1 receptor-associated kinase 4 [EC:2.7.11.1];K13416|3|7e-43|174|ath:AT4G33430|brassinosteroid insensitive 1-associated receptor kinase 1 [EC:2.7.10.1 2.7.11.1];K05658|5|1e-42|173|vvi:100262734|ATP-binding cassette, subfamily B (MDR/TAP), member 1	GO:0031410//cytoplasmic vesicle	GO:0005488//binding;GO:0016301//kinase activity	-	gi|52077114|dbj|BAD46161.1|/0/putative receptor kinase [Oryza sativa Japonica Group]
72h
GeneID	GUY-241-0h_RPKM	GUY-241-12h_RPKM	GUY-241-24h_RPKM	GUY-241-48h_RPKM	GUY-241-72h_RPKM	GUY-Nip-0h_RPKM	GUY-Nip-12h_RPKM	GUY-Nip-24h_RPKM	GUY-Nip-48h_RPKM	GUY-Nip-72h_RPKM	TMC-241-0h_RPKM	TMC-241-12h_RPKM	TMC-241-24h_RPKM	TMC-241-48h_RPKM	TMC-241-72h_RPKM	TMC-Nip-0h_RPKM	TMC-Nip-12h_RPKM	TMC-Nip-24h_RPKM	TMC-Nip-48h_RPKM	TMC-Nip-72h_RPKM	Description	KEGG Orthology	GO Component	GO Function	GO Process	Blast nr
LOC_Os01g08160.1	3.73059	9.69631	5.30551	12.4779	4.60624	3.69064	8.30561	2.90547	4.10072	0.405188	3.59689	7.30309	3.37965	9.36017	7.39476	3.90944	7.91672	2.71853	5.20264	1.64092	cDNA|MYB family transcription factor, putative, expressed	K14491|1|5e-12|71.6|vvi:100259369|two-component response regulator ARR-B family	-	-	-	gi|125569237|gb|EAZ10752.1|/1.28648e-139/hypothetical protein OsJ_00589 [Oryza sativa Japonica Group]
LOC_Os02g35180.1	115.128	26.1358	27.4903	86.9716	92.8163	137.678	29.4478	40.962	41.7464	13.3263	91.1688	20.1424	21.3535	91.2993	112.688	110.665	32.4085	32.1863	51.0715	42.7236	cDNA|OsRR2 type-A response regulator, expressed	K14492|1|2e-110|398|osa:4329677|two-component response regulator ARR-A family	-	-	-	gi|297599428|ref|NP_001047142.2|/1.84822e-109/Os02g0557800 [Oryza sativa Japonica Group]
LOC_Os02g52990.1	73.138	9.39075	22.7205	26.763	19.8428	22.6665	9.95909	18.1162	10.0309	3.15804	76.9696	31.7145	27.6919	37.6257	15.9854	39.2461	12.2975	23.1803	8.71392	5.78702	cDNA|OsSAUR12 - Auxin-responsive SAUR gene family member, expressed	K14488|1|3e-30|130|osa:4330855|SAUR family protein	GO:0043231//intracellular membrane-bounded organelle	GO:0005515//protein binding	GO:0009755//hormone-mediated signaling pathway	gi|115448923|ref|NP_001048241.1|/2.83479e-29/Os02g0769100 [Oryza sativa Japonica Group]
LOC_Os05g39580.1	7.76928	201.408	518.483	241.191	102.613	4.57543	214.902	448.244	173.813	20.7384	15.496	182.958	369.948	152.549	94.2617	15.4042	218.348	379.713	172.916	38.705	cDNA|bet v I allergen family protein, putative, expressed	K14496|1|1e-57|222|osa:4339083|abscisic acid receptor PYR/PYL family	-	-	-	gi|115464439|ref|NP_001055819.1|/1.5177e-56/Os05g0473000 [Oryza sativa Japonica Group]
LOC_Os09g28640.1	47.8097	0.468567	1.90457	5.88831	16.5763	50.6681	0.485369	1.46021	9.61758	3.56363	23.1756	0.33066	0.471811	10.4537	17.0989	28.7863	1.20567	1.85541	6.9172	7.27658	cDNA|gibberellin receptor GID1L2, putative, expressed	K13258|1|8e-40|162|gmx:547489|2-hydroxyisoflavanone dehydratase [EC:4.2.1.105];K14493|2|4e-25|114|rcu:RCOM_1429770|gibberellin receptor GID1 [EC:3.-.-.-]	GO:0043231//intracellular membrane-bounded organelle	-	-	gi|115479593|ref|NP_001063390.1|/6.93947e-145/Os09g0460500 [Oryza sativa Japonica Group]
LOC_Os07g35410.1	1.03767	32.955	66.8137	13.8379	4.01526	0.23112	33.4755	47.1634	23.6548	1.21373	1.184	34.1236	44.4318	6.17986	5.43744	1.08936	27.2562	78.6755	13.0754	1.90004	cDNA|TKL_IRAK_DUF26-lc.18 - DUF26 kinases have homology to DUF26 containing loci, expressed	K04733|1|5e-58|224|smo:SELMODRAFT_159261|interleukin-1 receptor-associated kinase 4 [EC:2.7.11.1];K00924|3|5e-55|214|osa:4333912|[EC:2.7.1.-];K13416|4|7e-55|214|ath:AT4G33430|brassinosteroid insensitive 1-associated receptor kinase 1 [EC:2.7.10.1 2.7.11.1]	GO:0031410//cytoplasmic vesicle	-	-	gi|218199770|gb|EEC82197.1|/0/hypothetical protein OsI_26339 [Oryza sativa Indica Group]
LOC_Os03g18600.1	163.229	898.218	784.851	400.856	286.556	122.241	862.033	862.577	347.153	91.1058	640.278	502.342	564.265	418.504	314.438	845.403	1164.99	644.175	313.821	142.968	cDNA|cyclase/dehydrase family protein, putative, expressed	K14496|1|3e-76|283|osa:4332548|abscisic acid receptor PYR/PYL family	-	-	-	gi|125543492|gb|EAY89631.1|/3.56347e-75/hypothetical protein OsI_11160 [Oryza sativa Indica Group]
LOC_Os09g16950.1	7.10004	17.5668	35.6115	26.7582	21.1047	1.54186	8.17931	18.893	22.1647	7.32594	2.1941	12.5844	21.4405	8.5678	21.4078	1.29775	11.3859	18.3961	13.6737	9.18525	cDNA|cysteine-rich receptor-like protein kinase 25 precursor, putative, expressed	K04733|1|2e-48|192|smo:SELMODRAFT_159261|interleukin-1 receptor-associated kinase 4 [EC:2.7.11.1];K13416|5|1e-45|183|ath:AT4G33430|brassinosteroid insensitive 1-associated receptor kinase 1 [EC:2.7.10.1 2.7.11.1]	GO:0031410//cytoplasmic vesicle	GO:0004672//protein kinase activity;GO:0000166//nucleotide binding	-	gi|115478645|ref|NP_001062916.1|/0/Os09g0339000 [Oryza sativa Japonica Group]
LOC_Os06g16300.1	33.1752	21.2684	17.5829	50.9628	47.4924	24.5367	13.8161	11.2337	43.9187	17.4287	39.4034	23.8486	10.1633	50.8388	69.666	27.2431	16.5221	13.236	43.2645	32.0955	cDNA|BRASSINOSTEROID INSENSITIVE 1-associated receptor kinase 1 precursor, putative, expressed	K13418|1|3e-36|150|pop:POPTR_913861|somatic embryogenesis receptor kinase 1 [EC:2.7.10.1 2.7.11.1];K13416|5|2e-34|144|vvi:100253855|brassinosteroid insensitive 1-associated receptor kinase 1 [EC:2.7.10.1 2.7.11.1]	GO:0031410//cytoplasmic vesicle	GO:0004871//signal transducer activity;GO:0004672//protein kinase activity;GO:0032559	GO:0006464//cellular protein modification process	gi|55295983|dbj|BAD68023.1|/2.39313e-114/somatic embryogenesis receptor kinase 1-like [Oryza sativa Japonica Group]
LOC_Os04g36054.1	13.3959	11.3643	21.3483	10.4214	4.83337	11.0314	10.8173	17.1651	14.3738	1.80202	21.5719	9.88364	13.7316	8.04662	3.63697	14.9756	11.0842	15.457	5.71309	0.953953	cDNA|auxin response factor 9, putative, expressed	K14486|1|0.0|989|osa:4329672|auxin response factor	GO:0043231//intracellular membrane-bounded organelle	GO:0003676//nucleic acid binding;GO:0005515//protein binding	GO:0006351//transcription, DNA-dependent;GO:0009755//hormone-mediated signaling pathway	gi|115458558|ref|NP_001052879.1|/0/Os04g0442000 [Oryza sativa Japonica Group]
LOC_Os07g02330.1	118.083	88.3662	97.3681	46.9105	26.4215	116.025	83.2636	94.1427	122.686	10.4106	75.9597	63.2508	116.985	18.0687	22.2998	72.2847	59.3266	78.1833	18.9781	8.26672	cDNA|protein phosphatase 2C, putative, expressed	K01090|1|2e-22|105|sbi:SORBI_01g038410|protein phosphatase [EC:3.1.3.16];K14497|2|2e-15|82.0|aly:ARALYDRAFT_495242|protein phosphatase 2C [EC:3.1.3.16]	GO:0043231//intracellular membrane-bounded organelle	GO:0004721//phosphoprotein phosphatase activity	-	gi|115470303|ref|NP_001058750.1|/0/Os07g0114000 [Oryza sativa Japonica Group]
LOC_Os03g57640.1	2.57625	1.14462	2.76243	5.25915	37.7002	4.55858	36.0145	17.2405	41.7856	628.8	18.1163	7.11821	8.64408	14.9114	393.346	19.5332	46.6635	0.618056	16.9819	929.647	cDNA|gibberellin receptor GID1L2, putative, expressed	K14493|1|9e-35|146|ppp:PHYPADRAFT_118478|gibberellin receptor GID1 [EC:3.-.-.-]	-	-	-	gi|115455829|ref|NP_001051515.1|/3.25364e-167/Os03g0790500 [Oryza sativa Japonica Group]
LOC_Os02g19530.1	6.81978	1.32563	0.673531	8.74581	6.67058	10.7875	0.784664	0.885232	13.5768	54.9361	8.52362	0.701606	1.33481	3.44032	7.08697	5.72478	0.182731	1.12482	4.02573	15.4887	cDNA|lectin-like receptor kinase, putative, expressed	K04733|1|2e-60|232|smo:SELMODRAFT_159261|interleukin-1 receptor-associated kinase 4 [EC:2.7.11.1];K05658|3|2e-58|225|vvi:100262734|ATP-binding cassette, subfamily B (MDR/TAP), member 1;K13417|4|2e-58|225|ath:AT2G13790|somatic embryogenesis receptor kinase 4 [EC:2.7.10.1 2.7.11.1];K13416|5|1e-57|223|ath:AT4G33430|brassinosteroid insensitive 1-associated receptor kinase 1 [EC:2.7.10.1 2.7.11.1]	GO:0031410//cytoplasmic vesicle	GO:0004672//protein kinase activity;GO:0000166//nucleotide binding	-	gi|47847898|dbj|BAD21690.1|/0/putative receptor-type protein kinase LRK1 [Oryza sativa Japonica Group]
LOC_Os03g08320.1	52.6218	0.586121	3.12689	11.1865	22.3884	35.5096	3.64283	3.19645	15.3388	154.904	51.3121	0.930637	9.14778	17.653	37.6485	27.2919	53.5866	4.58904	27.645	91.1729	cDNA|ZIM domain containing protein, putative, expressed	K13464|1|8e-84|309|osa:4331833|jasmonate ZIM domain-containing protein	-	-	-	gi|115451133|ref|NP_001049167.1|/8.2266e-83/Os03g0180900 [Oryza sativa Japonica Group]
LOC_Os02g41890.1	1.45288	8.17648	7.05146	6.94583	7.18548	0.779038	9.41694	8.0465	21.9089	37.4047	10.7489	5.52327	10.6164	9.15513	8.41286	8.39298	6.22865	4.6474	10.6252	17.2086	cDNA|phytosulfokine receptor precursor, putative, expressed	K13415|1|6e-133|474|pop:POPTR_562744|protein brassinosteroid insensitive 1 [EC:2.7.10.1 2.7.11.1]	GO:0031410//cytoplasmic vesicle;GO:0016020//membrane	GO:0004672//protein kinase activity;GO:0004872//receptor activity;GO:0032559	GO:0006950//response to stress;GO:0006464//cellular protein modification process	gi|115447425|ref|NP_001047492.1|/0/Os02g0629400 [Oryza sativa Japonica Group]
LOC_Os06g48160.1	165.241	0.2565	0.912268	11.8458	16.1926	133.482	0.265698	0.532892	3.83579	76.9167	19.9181	0.271513	1.80794	10.3005	11.748	32.6416	0.495003	0.83101	8.2926	25.7587	cDNA|glycosyl hydrolases family 16, putative, expressed	K08235|1|2e-153|540|bdi:100836845|xyloglucan:xyloglucosyl transferase [EC:2.4.1.207];K14504|4|2e-143|507|zma:100284736|xyloglucan:xyloglucosyl transferase TCH4 [EC:2.4.1.207]	GO:0005576//extracellular region;GO:0031410//cytoplasmic vesicle;GO:0030312//external encapsulating structure	GO:0016798//hydrolase activity, acting on glycosyl bonds;GO:0016758//transferase activity, transferring hexosyl groups	GO:0044042//glucan metabolic process	gi|53791844|dbj|BAD53910.1|/2.43611e-166/putative xyloglucan endotransglycosylase [Oryza sativa Japonica Group]
LOC_Os02g05970.1	3.09059	1.83085	1.39534	2.10304	9.84103	1.65718	4.38566	2.02071	3.82502	42.146	1.24513	3.14926	0.921764	2.07878	7.73359	0.836889	3.03638	1.54469	3.44605	16.7038	cDNA|phytosulfokine receptor precursor, putative, expressed	K13415|1|2e-132|472|pop:POPTR_562744|protein brassinosteroid insensitive 1 [EC:2.7.10.1 2.7.11.1]	GO:0031410//cytoplasmic vesicle	GO:0004672//protein kinase activity;GO:0000166//nucleotide binding	-	gi|115444303|ref|NP_001045931.1|/0/Os02g0154000 [Oryza sativa Japonica Group]
LOC_Os06g48950.1	6.24704	6.74859	4.40122	3.4176	4.10089	4.32756	5.52987	4.91765	3.49988	17.1815	32.1833	5.11778	8.01239	4.18938	3.76943	30.7928	6.46324	5.43883	6.7805	8.81169	cDNA|auxin response factor 19, putative, expressed	K14486|1|7e-164|577|pop:POPTR_589324|auxin response factor	GO:0043231//intracellular membrane-bounded organelle	GO:0003676//nucleic acid binding;GO:0005515//protein binding	GO:0006351//transcription, DNA-dependent;GO:0009755//hormone-mediated signaling pathway	gi|222636179|gb|EEE66311.1|/0/hypothetical protein OsJ_22545 [Oryza sativa Japonica Group]
LOC_Os07g34280.1	0.119904	0	0.974415	15.816	28.5129	0.231453	2.35907	12.3266	3.90128	112.909	0	0.126879	2.53457	47.6763	25.9766	1.40263	31.3435	0.388335	73.9998	108.334	cDNA|CXE carboxylesterase, putative, expressed	K13258|1|7e-42|170|gmx:547489|2-hydroxyisoflavanone dehydratase [EC:4.2.1.105];K14493|2|5e-27|120|pop:POPTR_552633|gibberellin receptor GID1 [EC:3.-.-.-]	-	-	-	gi|115472465|ref|NP_001059831.1|/0/Os07g0526600 [Oryza sativa Japonica Group]
LOC_Os01g65060.1	0	0.111474	0.113276	0.315192	1.63182	0	0.577356	0	0.392239	5.8135	0.110271	0.117998	0	0.639508	3.98489	0	1.29076	0	2.07349	12.0025	cDNA|S-domain receptor-like protein kinase, putative, expressed	K13417|1|4e-54|211|aly:ARALYDRAFT_899604|somatic embryogenesis receptor kinase 4 [EC:2.7.10.1 2.7.11.1];K04733|3|7e-54|210|smo:SELMODRAFT_159261|interleukin-1 receptor-associated kinase 4 [EC:2.7.11.1];K13416|4|9e-54|209|ath:AT4G33430|brassinosteroid insensitive 1-associated receptor kinase 1 [EC:2.7.10.1 2.7.11.1]	GO:0043231//intracellular membrane-bounded organelle	GO:0004672//protein kinase activity;GO:0000166//nucleotide binding	GO:0009987//cellular process	gi|125572796|gb|EAZ14311.1|/0/hypothetical protein OsJ_04237 [Oryza sativa Japonica Group]
LOC_Os03g51440.1	5.80453	1.58253	0.714718	2.09919	9.49162	2.94263	2.91426	1.40035	2.93886	26.1729	2.49313	1.6131	1.35741	4.8756	14.7975	1.60036	4.01546	1.20265	4.30899	30.2797	cDNA|LRR receptor-like protein kinase, putative, expressed	K13415|1|9e-40|164|pop:POPTR_650846|protein brassinosteroid insensitive 1 [EC:2.7.10.1 2.7.11.1]	-	GO:0016301//kinase activity	GO:0008152//metabolic process	gi|108710823|gb|ABF98618.1|/0/Leucine Rich Repeat family protein, expressed [Oryza sativa Japonica Group]
LOC_Os02g05930.1	8.08638	3.38837	2.31184	2.55483	4.07437	9.39364	4.31213	3.06722	2.38451	10.9391	11.492	3.33049	2.97317	3.28604	8.59772	8.30767	5.2312	3.92059	4.50187	17.3394	cDNA|phytosulfokine receptor precursor, putative, expressed	K13415|1|6e-129|461|vvi:100252647|protein brassinosteroid insensitive 1 [EC:2.7.10.1 2.7.11.1]	-	GO:0004672//protein kinase activity;GO:0000166//nucleotide binding	-	gi|115444293|ref|NP_001045926.1|/0/Os02g0153400 [Oryza sativa Japonica Group]
LOC_Os01g47840.1	0.579943	10.2699	13.634	15.846	25.9148	0.719664	14.7561	15.3999	26.155	68.4779	0.901207	13.8517	21.0155	20.6683	21.0945	0.8884	13.8254	21.0188	45.0423	52.1327	cDNA|S-locus-like receptor protein kinase, putative, expressed	K04733|1|2e-52|205|smo:SELMODRAFT_159261|interleukin-1 receptor-associated kinase 4 [EC:2.7.11.1];K13415|2|2e-50|199|rcu:RCOM_0478150|protein brassinosteroid insensitive 1 [EC:2.7.10.1 2.7.11.1]	GO:0031410//cytoplasmic vesicle	GO:0030246//carbohydrate binding;GO:0004672//protein kinase activity;GO:0032559	GO:0006464//cellular protein modification process;GO:0008037//cell recognition	gi|56202182|dbj|BAD73660.1|/0/S-receptor kinase-like [Oryza sativa Japonica Group]
