# Supplementary material for: Transcriptome Analysis Highlights Defense and Signaling Pathways Mediated by Rice pi21 Gene with Partial Resistance to Magnaporthe oryzae
Source: Front Plant Sci. 2016 Dec 8;7:1834. doi: 10.3389/fpls.2016.01834 (PMC5143348; doi:10.3389/fpls.2016.01834)
Supplement: Supplementary Table S15 — Pathogenesis-related genes in the rice genome. The names of PR genes are used according to Dou et al. (2014). Of the 1074 putative PR genes, 274 genes, which showed significantly differential expression in the Pi21—RNAi line relative to Nip, are marked by *. The names of gene family, gene names, gene locus, gene ID, RPKM of genes, and gene annotation are presented in the table. [file Table15.xlsx]

## Sheet: Sheet1
Supplementary Table S15 Pathogenesis-related genes in the rice genome. The names of PR genes are used according to Dou et al. (2014). Of the 1,074 putative PR genes, 274 genes, which showed significantly differential expression in the Pi21–RNAi line relative to Nip, are marked by *. The names of gene family, gene names, gene locus, gene ID, RPKM of genes, and gene annotation are presented in the …
Gene Family (number of genes)	Gene name	Locus	Gene ID	GUY-241-0h_RPKM	GUY-241-12h_RPKM	GUY-241-24h_RPKM	GUY-241-48h_RPKM	GUY-241-72h_RPKM	GUY-Nip-0h_RPKM	GUY-Nip-12h_RPKM	GUY-Nip-24h_RPKM	GUY-Nip-48h_RPKM	GUY-Nip-72h_RPKM	TMC-241-0h_RPKM	TMC-241-12h_RPKM	TMC-241-24h_RPKM	TMC-241-48h_RPKM	TMC-241-72h_RPKM	TMC-Nip-0h_RPKM	TMC-Nip-12h_RPKM	TMC-Nip-24h_RPKM	TMC-Nip-48h_RPKM	TMC-Nip-72h_RPKM	Description	KEGG Orthology	GO Component	GO Function	GO Process	Blast nr
PR1 (99)		LOC_Os07g14070	LOC_Os07g14070.1	-	0.214458	-	-	0.196211	-	0.222148	-	0.188651	0.466011	0.212145	0.22701	-	0.205052	0.718715	0.20913	-	-	-	0.222027	cDNA|SCP-like extracellular protein, expressed	K13449|1|1e-28|125|vvi:100258414|pathogenesis-related protein 1	GO:0031410//cytoplasmic vesicle	-	-	gi|34393704|dbj|BAC83017.1|/6.64806e-77/putative Pathogenesis-related protein [Oryza sativa Japonica Group]
		LOC_Os07g14030	-	-
		LOC_Os07g03750	LOC_Os07g03750.1	-	-	-	-	0.342518	-	0.387796	0.777777	0.329322	-	-	-	-	0.357952	-	-	0.361238	-	0.663198	-	cDNA|SCP-like extracellular protein, expressed	K13449|1|4e-27|118|rcu:RCOM_1381930|pathogenesis-related protein 1	GO:0031410//cytoplasmic vesicle	-	-	gi|34395064|dbj|BAC84726.1|/1.06473e-87/putative acidic PR-1 type pathogenesis-related protein PR-1a [Oryza sativa Japonica Group]
		LOC_Os07g03740	LOC_Os07g03740.1	-	-	-	0.500346	2.10471	-	0.366605	0.735275	0.155663	3.07618	-	0.374628	0.356365	1.18437	2.17447	-	0.512247	-	0.626958	1.64883	cDNA|SCP-like extracellular protein, expressed	K13449|1|4e-25|114|rcu:RCOM_1381930|pathogenesis-related protein 1	GO:0031410//cytoplasmic vesicle	-	-	gi|34395063|dbj|BAC84725.1|/8.08482e-54/putative pathogenesis-related protein 1 [Oryza sativa Japonica Group]
		LOC_Os07g03690	-	-
		LOC_Os07g03680	-	-
		LOC_Os07g03620	LOC_Os07g03620.1	-	-	-	-	-	-	-	-	-	1.32769	-	-	-	-	-	-	-	-	-	-	cDNA|SCP-like extracellular protein, expressed	K13449|1|9e-26|114|pop:POPTR_175615|pathogenesis-related protein 1	GO:0031410//cytoplasmic vesicle	-	-	gi|34395117|dbj|BAC84833.1|/9.76149e-76/putative pathogenesis-related protein [Oryza sativa Japonica Group]
		LOC_Os07g03409	-	-
		LOC_Os07g03377	-	-
		LOC_Os07g03288	-	-
		LOC_Os06g24290	LOC_Os06g24290.1	-	-	-	-	-	-	-	-	-	-	-	-	0.370539	-	-	-	-	-	-	-	cDNA|SCP-like extracellular protein, expressed	K13449|1|3e-43|172|vvi:100258414|pathogenesis-related protein 1	GO:0031410//cytoplasmic vesicle	-	-	gi|50726421|dbj|BAD34031.1|/3.8398e-96/putative pathogenesis related protein [Oryza sativa Japonica Group]
		LOC_Os04g22330	LOC_Os04g22330.1	-	-	-	0.948842	0.307024	-	-	-	0.885586	-	0.663913	-	0.337901	0.641717	-	-	-	-	0.297236	-	cDNA|SCP-like extracellular protein, expressed	K13449|1|2e-10|63.5|rcu:RCOM_1381930|pathogenesis-related protein 1	-	-	-	gi|38344693|emb|CAE02371.2|/6.63756e-90/OSJNBb0096E05.15 [Oryza sativa Japonica Group]
		LOC_Os04g22230	-	-
		LOC_Os04g22210	LOC_Os04g22210.1	-	-	-	-	-	0.224931	-	-	-	-	-	-	0.234586	-	-	-	-	-	-	-	cDNA|SCP-like extracellular protein, expressed	K13449|1|3e-22|103|rcu:RCOM_1381930|pathogenesis-related protein 1	-	-	-	gi|38344686|emb|CAD40250.2|/5.23759e-94/OSJNBb0096E05.8 [Oryza sativa Japonica Group]
		LOC_Os03g52300	LOC_Os03g52300.1	-	0.219547	0.223097	0.413845	-	-	-	-	-	-	-	-	-	-	-	-	-	-	-	-	cDNA|SCP-like extracellular protein, expressed	-	-	-	-	gi|297722535|ref|NP_001173631.1|/5.06482e-106/Os03g0733332 [Oryza sativa Japonica Group]
	OsPR1#21	LOC_Os02g54540	LOC_Os02g54540.1	-	-	-	0.70569	-	-	-	0.388888	0.329322	-	-	-	-	0.357952	-	-	-	-	-	-	cDNA|SCP-like extracellular protein, expressed	K13449|1|1e-40|163|ath:AT2G14610|pathogenesis-related protein 1	GO:0031410//cytoplasmic vesicle	-	GO:0050896//response to stimulus	gi|115449113|ref|NP_001048336.1|/3.09072e-95/Os02g0786500 [Oryza sativa Japonica Group]
		LOC_Os02g27300	LOC_Os02g27300.1	0.622961	0.93413	0.949235	0.880416	1.7093	0.901887	1.29017	-	3.01298	2.70645	1.84811	1.3184	2.19473	1.4886	0.695679	0.607281	0.901358	0.672532	2.20641	2.25657	cDNA|SCP-like extracellular protein, expressed	K13449|1|1e-31|134|vvi:100258414|pathogenesis-related protein 1	GO:0031410//cytoplasmic vesicle	-	-	gi|125582076|gb|EAZ23007.1|/3.49784e-106/hypothetical protein OsJ_06702 [Oryza sativa Japonica Group]
	OsPR1#121	LOC_Os12g43700	LOC_Os12g43700.1	0.221876	0.110901	0.112695	-	0.304395	0.32122	-	0.230403	-	-	0.21941	0.234784	0.111669	0.106037	0.123888	0.216292	-	0.239532	0.196461	0.229631	cDNA|SCP-like extracellular protein, expressed	K13449|1|4e-31|134|rcu:RCOM_1381930|pathogenesis-related protein 1	GO:0031410//cytoplasmic vesicle	-	-	gi|115489728|ref|NP_001067351.1|/1.55261e-159/Os12g0633400 [Oryza sativa Japonica Group]
	OsPR1#101	LOC_Os10g11500	*LOC_Os10g11500.1	-	0.262922	2.9389	0.247803	37.0448	-	3.26819	1.6387	0.462566	14.5687	-	0.834929	0.529484	0.25139	19.3849	-	5.83504	-	1.39729	21.2317	cDNA|SCP-like extracellular protein, expressed	K13449|1|1e-41|167|rcu:RCOM_1381930|pathogenesis-related protein 1	GO:0031410//cytoplasmic vesicle	-	-	gi|115481370|ref|NP_001064278.1|/6.62611e-71/Os10g0191300 [Oryza sativa Japonica Group]
	PR1	LOC_Os07g03730	*LOC_Os07g03730.1	53.7136	21.876	111.149	257.164	2075.16	5.76026	419.425	415.854	34.1137	2108.87	7.0822	312.822	31.239	421.564	2388.9	76.0214	416.798	17.1816	1190.61	2843.37	cDNA|SCP-like extracellular protein, expressed	K13449|1|2e-41|167|rcu:RCOM_1381930|pathogenesis-related protein 1	GO:0031410//cytoplasmic vesicle	-	-	gi|125557113|gb|EAZ02649.1|/3.33712e-77/hypothetical protein OsI_24760 [Oryza sativa Indica Group]
	OsPR1#074; PR-1a	LOC_Os07g03710	*LOC_Os07g03710.1	0.208098	1.4562	1.69114	20.7831	307.761	0.200848	144.162	150.186	9.33279	361.406	0.205785	44.0408	2.30416	151.963	209.848	2.84005	155.566	0.224657	241.014	298.72	cDNA|SCP-like extracellular protein, expressed	K13449|1|3e-41|167|rcu:RCOM_1381930|pathogenesis-related protein 1	GO:0031410//cytoplasmic vesicle	-	-	gi|218199030|gb|EEC81457.1|/7.71986e-76/hypothetical protein OsI_24759 [Oryza sativa Indica Group]
		LOC_Os07g03610	LOC_Os07g03610.1	-	-	-	-	-	-	-	-	-	-	-	-	-	-	-	-	-	-	-	0.784237	cDNA|SCP-like extracellular protein, expressed	K13449|1|3e-33|139|vvi:100258414|pathogenesis-related protein 1	GO:0031410//cytoplasmic vesicle	-	-	gi|34395115|dbj|BAC84831.1|/3.65634e-85/putative pathogenesis-related protein [Oryza sativa Japonica Group]
		LOC_Os07g03600	*LOC_Os07g03600.1	0.256416	-	-	1.93273	36.5852	0.247483	2.12418	1.06508	1.12743	57.928	-	0.271333	1.54864	65.6837	225.07	0.99985	9.15152	1.10728	49.0417	195.319	cDNA|SCP-like extracellular protein, expressed	K13449|1|1e-23|108|pop:POPTR_175615|pathogenesis-related protein 1	GO:0031410//cytoplasmic vesicle	-	-	gi|115470429|ref|NP_001058813.1|/7.84995e-67/Os07g0127700 [Oryza sativa Japonica Group]
	OsPR1#073	LOC_Os07g03590	*LOC_Os07g03590.1	-	-	-	-	1.55193	-	0.479205	-	0.678247	2.84821	-	0.489692	0.621093	0.442326	4.47885	0.150374	4.01748	0.499595	1.22929	8.62101	cDNA|SCP-like extracellular protein, expressed	K13449|1|1e-30|132|rcu:RCOM_1381930|pathogenesis-related protein 1	GO:0031410//cytoplasmic vesicle	-	-	gi|115470421|ref|NP_001058809.1|/9.15035e-68/Os07g0125000 [Oryza sativa Japonica Group]
	OsPR1#072	LOC_Os07g03580	*LOC_Os07g03580.1	-	0.268369	1.36354	5.56462	69.9772	0.259106	14.1776	2.2302	22.8993	62.1062	0.265474	2.55668	1.89159	37.4633	169.384	0.261701	141.389	1.4491	34.7052	175.04	cDNA|SCP-like extracellular protein, expressed	K13449|1|1e-28|124|rcu:RCOM_1381930|pathogenesis-related protein 1	GO:0031410//cytoplasmic vesicle	-	-	gi|115470425|ref|NP_001058811.1|/3.85146e-76/Os07g0127500 [Oryza sativa Japonica Group]
		LOC_Os07g03499	-	-
		LOC_Os07g03467	*LOC_Os07g03467.1	-	0.37949	0.57844	3.04019	22.2208	-	11.7929	8.0812	3.33825	41.6433	-	8.23486	3.248	18.3237	16.9572	0.185031	24.5338	8.81122	48.4031	86.4346	cDNA|SCP-like extracellular protein, expressed	K13449|1|4e-29|127|rcu:RCOM_1381930|pathogenesis-related protein 1	GO:0031410//cytoplasmic vesicle	-	-	gi|115470421|ref|NP_001058809.1|/2.86127e-66/Os07g0125000 [Oryza sativa Japonica Group]
		LOC_Os07g03458	-	-
		LOC_Os07g03368	-	-
		LOC_Os07g03319	*LOC_Os07g03319.1	-	0.545018	0.830747	2.56839	64.0758	-	10.7267	2.83076	2.8766	45.0037	-	5.19225	1.09758	12.7673	59.9708	0.265739	36.8128	1.17717	26.0684	72.5068	cDNA|SCP-like extracellular protein, expressed	K13449|1|2e-29|127|pop:POPTR_175615|pathogenesis-related protein 1	GO:0031410//cytoplasmic vesicle	-	-	gi|297725339|ref|NP_001175033.1|/4.26096e-72/Os07g0125400 [Oryza sativa Japonica Group]
	OsPR1#071	LOC_Os07g03279	*LOC_Os07g03279.1	-	47.2551	61.3012	18.9523	12.4184	0.970724	38.5348	46.7375	11.7188	11.7431	-	18.3587	70.6142	19.4669	8.42374	0.980448	28.377	79.2631	50.9843	20.5581	cDNA|SCP-like extracellular protein, expressed	K13449|1|8e-39|158|vvi:100258414|pathogenesis-related protein 1	GO:0031410//cytoplasmic vesicle	-	-	gi|115470419|ref|NP_001058808.1|/1.7463e-85/Os07g0124900 [Oryza sativa Japonica Group]
	OsPR1#052	LOC_Os05g51680	LOC_Os05g51680.1	0.426548	-	0.288867	0.535849	0.390124	0.411688	-	0.147647	0.125032	0.154428	0.421806	-	0.286239	0.407704	0.317559	0.138604	-	0.153497	-	-	cDNA|SCP-like extracellular protein, expressed	K13449|1|5e-28|124|vvi:100258414|pathogenesis-related protein 1;K01784|3|5e-25|114|osa:4339812|UDP-glucose 4-epimerase [EC:5.1.3.2]	GO:0031410//cytoplasmic vesicle	-	-	gi|115465827|ref|NP_001056513.1|/9.31843e-138/Os05g0595200 [Oryza sativa Japonica Group]
	OsPR1#051	LOC_Os05g51660	LOC_Os05g51660.1	3.97029	12.2677	12.8327	11.7323	6.76735	1.39344	11.5864	8.99534	8.25232	3.13616	2.14154	19.6695	13.9876	12.2471	7.05368	3.16666	10.2706	17.9242	8.94856	5.79003	cDNA|SCP-like extracellular protein, expressed	K13449|1|8e-22|102|rcu:RCOM_1381930|pathogenesis-related protein 1;K12627|5|4e-09|60.8|osa:4339810|U6 snRNA-associated Sm-like protein LSm8	GO:0031410//cytoplasmic vesicle	-	-	gi|115465823|ref|NP_001056511.1|/1.83834e-111/Os05g0595000 [Oryza sativa Japonica Group]
		LOC_Os04g22340	-	-
		LOC_Os04g22220	LOC_Os04g22220.1	0.26995	-	-	-	-	-	-	-	-	-	-	-	-	-	-	-	-	-	-	-	cDNA|SCP-like extracellular protein, expressed	K13449|1|4e-20|96.3|rcu:RCOM_1381930|pathogenesis-related protein 1	GO:0031410//cytoplasmic vesicle	-	-	gi|115457572|ref|NP_001052386.1|/1.54357e-93/Os04g0289600 [Oryza sativa Japonica Group]
		LOC_Os02g54570	LOC_Os02g54570.1	-	-	-	-	-	-	-	-	-	-	-	-	-	0.345954	-	-	-	-	-	-	cDNA|SCP-like extracellular protein, expressed	K13449|1|3e-23|105|rcu:RCOM_1381930|pathogenesis-related protein 1	GO:0031410//cytoplasmic vesicle	-	-	gi|115449117|ref|NP_001048338.1|/1.78125e-80/Os02g0787000 [Oryza sativa Japonica Group]
	OsPR1#022	LOC_Os02g54560	LOC_Os02g54560.1	0.361271	-	-	0.113461	0.11014	0.232457	-	-	-	0.130795	0.23817	-	-	-	0.672403	-	-	-	-	0.124633	cDNA|SCP-like extracellular protein, expressed	K13449|1|8e-30|130|rcu:RCOM_1381930|pathogenesis-related protein 1	GO:0031410//cytoplasmic vesicle	-	-	gi|115449115|ref|NP_001048337.1|/4.2885e-108/Os02g0786900 [Oryza sativa Japonica Group]
		LOC_Os02g54530	-	-
	OsPR1#12	LOC_Os01g28500	*LOC_Os01g28500.1	14.2094	41.092	21.3937	37.5338	32.7221	8.81636	105.625	43.2123	67.3855	98.9372	11.2913	87.2624	40.8657	88.523	71.1227	10.8835	229.091	22.7362	151.879	100.841	cDNA|SCP-like extracellular protein, expressed	K13449|1|4e-49|192|rcu:RCOM_1381930|pathogenesis-related protein 1	GO:0031410//cytoplasmic vesicle	-	GO:0006950//response to stress	gi|115436666|ref|NP_001043091.1|/1.9449e-97/Os01g0382400 [Oryza sativa Japonica Group]
	OsPR1#011; PR-1b	LOC_Os01g28450	*LOC_Os01g28450.1	9.14377	6.3282	6.43052	382.158	5704.83	4.52575	1356.91	502.757	30.5137	4373.32	4.40513	854.191	9.67602	1821.47	5529.19	159.531	1474.98	4.80913	2760.03	6419.31	cDNA|SCP-like extracellular protein, expressed	K13449|1|5e-49|192|rcu:RCOM_1381930|pathogenesis-related protein 1	GO:0031410//cytoplasmic vesicle	-	GO:0006950//response to stress	gi|115436662|ref|NP_001043089.1|/4.3872e-85/Os01g0382000 [Oryza sativa Japonica Group]
		LOC_Os01g06490	LOC_Os01g06490.1	1.10121	0.550422	0.894916	0.622526	2.61866	0.743993	0.456127	0.457412	0.871537	1.31566	0.980072	0.932219	0.554233	1.05256	1.22976	0.322048	0.106222	0.832187	1.65762	1.59558	cDNA|OsSCP1 - Putative Serine Carboxypeptidase homologue, expressed	K08249|1|0.0|661|pop:POPTR_1084309|hydroxymandelonitrile lyase [EC:4.1.2.11]	GO:0031410//cytoplasmic vesicle	GO:0004180//carboxypeptidase activity	GO:0019538//protein metabolic process	gi|115434636|ref|NP_001042076.1|/0/Os01g0158200 [Oryza sativa Japonica Group]
		LOC_Os01g11670	*LOC_Os01g11670.1	2.501	4.28601	1.9357	4.82502	6.64447	2.18398	3.69975	3.0918	3.35134	1.03482	-	4.03276	1.31868	3.07352	6.25088	0.348293	6.08858	1.15715	2.84724	3.82099	cDNA|OsSCP2 - Putative Serine Carboxypeptidase homologue, expressed	K09645|1|0.0|833|osa:4325261|vitellogenic carboxypeptidase-like protein [EC:3.4.16.-]	GO:0031410//cytoplasmic vesicle	GO:0004180//carboxypeptidase activity	GO:0019538//protein metabolic process	gi|115435272|ref|NP_001042394.1|/0/Os01g0215100 [Oryza sativa Japonica Group]
		LOC_Os01g22980	LOC_Os01g22980.1	1.30445	0.260804	0.176681	0.245807	0.715839	0.503604	0.270156	0.270917	0.0764735	-	0.687975	0.276068	0.612757	0.332487	0.38846	0.16955	0.0838848	0.938837	0.69302	-	cDNA|OsSCP3 - Putative Serine Carboxypeptidase homologue, expressed	K13289|1|0.0|792|bdi:100825289|cathepsin A (carboxypeptidase C) [EC:3.4.16.5]	GO:0031410//cytoplasmic vesicle	GO:0004180//carboxypeptidase activity	GO:0019538//protein metabolic process	gi|115436350|ref|NP_001042933.1|/0/Os01g0332800 [Oryza sativa Japonica Group]
		LOC_Os01g22980	LOC_Os01g22980.2	0.174161	-	-	0.0820459	-	-	-	0.090427	0.0765762	-	-	0.0921464	-	-	0.0972454	-	-	-	-	-	cDNA|OsSCP3 - Putative Serine Carboxypeptidase homologue, expressed	K13289|1|0.0|787|bdi:100825289|cathepsin A (carboxypeptidase C) [EC:3.4.16.5]	GO:0031410//cytoplasmic vesicle	GO:0004180//carboxypeptidase activity	GO:0019538//protein metabolic process	gi|115436350|ref|NP_001042933.1|/0/Os01g0332800 [Oryza sativa Japonica Group]
		LOC_Os01g43890	*LOC_Os01g43890.1	3.10455	17.4926	6.21184	5.31829	6.36725	1.1804	13.6386	5.76387	8.02472	11.8528	1.95366	4.87796	5.49244	3.05732	7.87942	0.825384	15.1547	2.64065	8.4134	14.2153	cDNA|OsSCP4 - Putative Serine Carboxypeptidase homologue, expressed	K09645|1|0.0|787|osa:4326667|vitellogenic carboxypeptidase-like protein [EC:3.4.16.-]	GO:0031410//cytoplasmic vesicle	GO:0004180//carboxypeptidase activity	GO:0019538//protein metabolic process	gi|115438723|ref|NP_001043641.1|/0/Os01g0629600 [Oryza sativa Japonica Group]
		LOC_Os01g61690	*LOC_Os01g61690.1	5.06513	0.257463	-	0.566204	0.0785189	3.31435	0.444493	-	0.528457	4.19595	2.03749	-	-	0.246171	0.287613	2.17591	0.165621	-	0.152032	0.266551	cDNA|OsSCP5 - Putative Serine Carboxypeptidase homologue, expressed	K08249|1|0.0|913|osa:4327407|hydroxymandelonitrile lyase [EC:4.1.2.11]	GO:0031410//cytoplasmic vesicle	GO:0004180//carboxypeptidase activity	GO:0019538//protein metabolic process	gi|115440867|ref|NP_001044713.1|/0/Os01g0833500 [Oryza sativa Japonica Group]
		LOC_Os02g02320	*LOC_Os02g02320.1	6.46418	1.42384	3.11632	8.25824	10.9225	3.17236	2.38252	4.66469	8.18943	35.8185	4.22543	2.43466	9.81531	46.6014	29.4867	3.95178	3.91029	3.43014	25.5142	39.1201	cDNA|OsSCP6 - Putative Serine Carboxypeptidase homologue, expressed	K13289|1|0.0|999|osa:4328060|cathepsin A (carboxypeptidase C) [EC:3.4.16.5]	GO:0031090//organelle membrane;GO:0042579//microbody;GO:0031410//cytoplasmic vesicle	GO:0004180//carboxypeptidase activity	GO:0019538//protein metabolic process	gi|115443775|ref|NP_001045667.1|/0/Os02g0114200 [Oryza sativa Japonica Group]
		LOC_Os02g26480	-	-
		LOC_Os02g42310	*LOC_Os02g42310.1	3.4628	3.01499	5.44665	20.8385	18.7983	1.50936	2.42908	8.00372	16.0113	26.9338	2.09877	0.945613	2.24879	18.5777	22.7031	3.9201	2.15497	7.23552	32.244	22.4278	cDNA|OsSCP8 - Putative Serine Carboxypeptidase homologue, expressed	K13289|1|0.0|828|sbi:SORBI_04g026900|cathepsin A (carboxypeptidase C) [EC:3.4.16.5]	GO:0005618//cell wall;GO:0043231//intracellular membrane-bounded organelle;GO:0031410//cytoplasmic vesicle	GO:0004180//carboxypeptidase activity	GO:0019538//protein metabolic process	gi|115447469|ref|NP_001047514.1|/0/Os02g0634700 [Oryza sativa Japonica Group]
		LOC_Os02g42310	LOC_Os02g42310.2	-	-	-	-	-	-	-	-	-	-	-	-	-	-	0.141494	-	-	-	-	-	cDNA|OsSCP8 - Putative Serine Carboxypeptidase homologue, expressed	K13289|1|0.0|724|sbi:SORBI_04g026900|cathepsin A (carboxypeptidase C) [EC:3.4.16.5]	GO:0005618//cell wall;GO:0043231//intracellular membrane-bounded organelle;GO:0031410//cytoplasmic vesicle	GO:0004180//carboxypeptidase activity	GO:0019538//protein metabolic process	gi|218191232|gb|EEC73659.1|/0/hypothetical protein OsI_08191 [Oryza sativa Indica Group]
		LOC_Os02g42310	LOC_Os02g42310.3	-	-	-	0.197016	0.286875	-	-	-	0.275823	-	-	-	-	0.199868	-	0.101921	-	-	-	0.216414	cDNA|OsSCP8 - Putative Serine Carboxypeptidase homologue, expressed	K13289|1|0.0|722|sbi:SORBI_04g026900|cathepsin A (carboxypeptidase C) [EC:3.4.16.5]	GO:0005618//cell wall;GO:0043231//intracellular membrane-bounded organelle;GO:0031410//cytoplasmic vesicle	GO:0004180//carboxypeptidase activity	GO:0019538//protein metabolic process	gi|218191232|gb|EEC73659.1|/0/hypothetical protein OsI_08191 [Oryza sativa Indica Group]
		LOC_Os02g42310	LOC_Os02g42310.4	-	-	0.128794	0.238913	-	-	-	-	0.222985	-	0.125377	-	-	-	-	-	-	-	-	-	cDNA|OsSCP8 - Putative Serine Carboxypeptidase homologue, expressed	K13289|1|0.0|575|bdi:100821828|cathepsin A (carboxypeptidase C) [EC:3.4.16.5]	GO:0005618//cell wall;GO:0043231//intracellular membrane-bounded organelle;GO:0031410//cytoplasmic vesicle	GO:0004180//carboxypeptidase activity	GO:0019538//protein metabolic process	gi|218191232|gb|EEC73659.1|/0/hypothetical protein OsI_08191 [Oryza sativa Indica Group]
		LOC_Os02g46260	LOC_Os02g46260.4	-	-	-	-	-	-	-	-	-	-	0.0942171	-	-	-	-	-	-	-	-	-	cDNA|OsSCP9 - Putative Serine Carboxypeptidase homologue, expressed	K09756|1|9e-90|329|ath:AT5G09640|serine carboxypeptidase-like 19 [EC:3.4.16.- 2.3.1.91];K13289|2|2e-82|305|mtr:MTR_4g021500|cathepsin A (carboxypeptidase C) [EC:3.4.16.5]	GO:0031410//cytoplasmic vesicle	-	-	gi|115447997|ref|NP_001047778.1|/0/Os02g0687900 [Oryza sativa Japonica Group]
		LOC_Os02g46260	LOC_Os02g46260.5	-	-	-	0.277745	-	-	-	0.102039	0.0864096	0.106725	0.194341	-	-	0.0939217	-	-	-	-	-	-	cDNA|OsSCP9 - Putative Serine Carboxypeptidase homologue, expressed	K09756|1|6e-95|267|ath:AT5G09640|serine carboxypeptidase-like 19 [EC:3.4.16.- 2.3.1.91];K13289|3|4e-85|231|mtr:MTR_4g021500|cathepsin A (carboxypeptidase C) [EC:3.4.16.5]	GO:0031410//cytoplasmic vesicle	-	-	gi|222623469|gb|EEE57601.1|/0/hypothetical protein OsJ_07974 [Oryza sativa Japonica Group]
		LOC_Os02g46260	LOC_Os02g46260.6	-	-	-	-	-	-	-	-	-	-	0.206226	-	-	-	-	-	-	-	-	-	cDNA|OsSCP9 - Putative Serine Carboxypeptidase homologue, expressed	K09756|1|4e-71|267|ath:AT5G09640|serine carboxypeptidase-like 19 [EC:3.4.16.- 2.3.1.91];K13289|2|4e-60|231|mtr:MTR_4g021500|cathepsin A (carboxypeptidase C) [EC:3.4.16.5]	GO:0031410//cytoplasmic vesicle	-	-	gi|222623469|gb|EEE57601.1|/0/hypothetical protein OsJ_07974 [Oryza sativa Japonica Group]
		LOC_Os02g55130	LOC_Os02g55130.4	0.0757753	-	-	-	-	-	0.0784664	-	0.0666348	0.164603	0.149866	-	0.0762746	0.0724277	0.0846206	-	-	-	0.0670955	-	cDNA|OsSCP10 - Putative Serine Carboxypeptidase homologue, expressed	K13289|1|5e-142|503|ath:AT2G24010|cathepsin A (carboxypeptidase C) [EC:3.4.16.5];K08249|2|3e-129|461|pop:POPTR_1084309|hydroxymandelonitrile lyase [EC:4.1.2.11]	GO:0044421//extracellular region part;GO:0031410//cytoplasmic vesicle	GO:0004180//carboxypeptidase activity	GO:0019538//protein metabolic process;GO:0043401//steroid hormone mediated signaling pathway	gi|47497217|dbj|BAD19262.1|/0/putative carboxypeptidase D [Oryza sativa Japonica Group]
		LOC_Os02g55130	LOC_Os02g55130.5	-	-	-	-	-	-	-	-	-	-	-	-	-	-	-	0.0650658	-	-	-	-	cDNA|OsSCP10 - Putative Serine Carboxypeptidase homologue, expressed	K13289|1|3e-153|541|ath:AT2G24010|cathepsin A (carboxypeptidase C) [EC:3.4.16.5];K08249|2|2e-144|511|pop:POPTR_1084309|hydroxymandelonitrile lyase [EC:4.1.2.11]	GO:0044421//extracellular region part;GO:0031410//cytoplasmic vesicle	GO:0004180//carboxypeptidase activity	GO:0019538//protein metabolic process;GO:0043401//steroid hormone mediated signaling pathway	gi|115449195|ref|NP_001048377.1|/0/Os02g0794500 [Oryza sativa Japonica Group]
		LOC_Os03g09190	-	-
		LOC_Os03g26920	LOC_Os03g26920.1	0.128547	-	-	0.242231	0.352712	-	-	-	0.452164	0.139618	-	0.136026	0.129394	-	0.143553	-	-	-	0.227645	-	cDNA|OsSCP12 - Putative Serine Carboxypeptidase homologue, expressed	K13289|1|0.0|769|bdi:100829030|cathepsin A (carboxypeptidase C) [EC:3.4.16.5]	-	GO:0004180//carboxypeptidase activity	GO:0019538//protein metabolic process	gi|108708520|gb|ABF96315.1|/0/Serine carboxypeptidase II-3 precursor, putative, expressed [Oryza sativa Japonica Group]
		LOC_Os03g26930	*LOC_Os03g26930.1	5.33966	0.640546	0.108484	3.21981	1.85581	2.06146	0.774101	0.110897	4.03818	0.347972	4.64666	1.24306	0.107497	5.20584	4.65111	2.91495	0.515062	0.115291	1.13472	0.994732	cDNA|OsSCP13 - Putative Serine Carboxypeptidase homologue, expressed	K13289|1|5e-154|543|bdi:100829030|cathepsin A (carboxypeptidase C) [EC:3.4.16.5]	-	GO:0004180//carboxypeptidase activity	GO:0019538//protein metabolic process	gi|108708521|gb|ABF96316.1|/0/Serine carboxypeptidase family protein, expressed [Oryza sativa Japonica Group]
		LOC_Os03g27480	LOC_Os03g27480.1	-	-	-	0.104763	-	-	-	-	-	-	-	-	-	-	0.124172	-	-	-	-	0.230157	cDNA|OsSCP14 - Putative Serine Carboxypeptidase homologue, expressed	K09646|1|0.0|884|osa:4333028|serine carboxypeptidase 1 [EC:3.4.16.-]	GO:0031410//cytoplasmic vesicle	-	-	gi|115453369|ref|NP_001050285.1|/0/Os03g0392600 [Oryza sativa Japonica Group]
		LOC_Os03g27510	-	-
		LOC_Os03g27530	LOC_Os03g27530.1	-	-	-	-	-	-	0.171582	-	0.14571	-	-	-	-	-	-	0.161527	-	-	-	-	cDNA|OsSCP16 - Putative Serine Carboxypeptidase homologue, expressed	K09646|1|6e-73|258|zma:100280301|serine carboxypeptidase 1 [EC:3.4.16.-]	GO:0044444//cytoplasmic part;GO:0043231//intracellular membrane-bounded organelle	-	-	gi|108708594|gb|ABF96389.1|/0/Retinoid-inducible serine carboxypeptidase precursor, putative [Oryza sativa Japonica Group]
		LOC_Os03g27550	-	-
		LOC_Os03g27590	LOC_Os03g27590.2	0.0702689	0.351228	0.785195	0.397237	0.899759	0.0678208	0.582115	0.291877	0.432548	0.610565	-	0.594854	0.353659	0.268658	0.235414	-	0.203343	0.606884	0.435538	0.509074	cDNA|OsSCP18 - Putative Serine Carboxypeptidase homologue, expressed	K09646|1|1e-155|548|bdi:100845726|serine carboxypeptidase 1 [EC:3.4.16.-]	GO:0031410//cytoplasmic vesicle	GO:0004180//carboxypeptidase activity	GO:0019538//protein metabolic process	gi|108708601|gb|ABF96396.1|/0/Serine carboxypeptidase family protein, expressed [Oryza sativa Japonica Group]
		LOC_Os03g27590	LOC_Os03g27590.3	0.207727	0.761414	1.54745	0.326196	0.696628	0.0668302	0.93212	0.575228	0.36534	0.90247	0.479309	0.805977	0.766686	0.330918	0.309301	0.607497	0.400746	0.822277	0.490488	0.788289	cDNA|OsSCP18 - Putative Serine Carboxypeptidase homologue, expressed	K09646|1|1e-130|313|bdi:100845726|serine carboxypeptidase 1 [EC:3.4.16.-]	GO:0031410//cytoplasmic vesicle	GO:0004180//carboxypeptidase activity	GO:0019538//protein metabolic process	gi|108708602|gb|ABF96397.1|/0/Serine carboxypeptidase family protein, expressed [Oryza sativa Japonica Group]
		LOC_Os03g52040	LOC_Os03g52040.1	-	-	-	-	0.0965599	-	-	-	0.0928399	-	-	-	-	-	-	-	-	-	-	-	cDNA|OsSCP19 - Putative Serine Carboxypeptidase homologue, expressed	K13289|1|3e-102|299|mtr:MTR_4g021500|cathepsin A (carboxypeptidase C) [EC:3.4.16.5]	GO:0031410//cytoplasmic vesicle	-	-	gi|28273379|gb|AAO38465.1|/0/putative serine carboxypeptidase I [Oryza sativa Japonica Group]
		LOC_Os03g52040	LOC_Os03g52040.3	-	-	-	-	-	-	-	-	-	-	-	-	-	-	-	-	-	0.107002	0.0877613	-	cDNA|OsSCP19 - Putative Serine Carboxypeptidase homologue, expressed	K09756|1|8e-109|383|ath:AT5G09640|serine carboxypeptidase-like 19 [EC:3.4.16.- 2.3.1.91];K13289|3|1e-108|379|mtr:MTR_4g021500|cathepsin A (carboxypeptidase C) [EC:3.4.16.5]	GO:0031410//cytoplasmic vesicle	GO:0004180//carboxypeptidase activity	-	gi|28273379|gb|AAO38465.1|/0/putative serine carboxypeptidase I [Oryza sativa Japonica Group]
		LOC_Os03g52070	LOC_Os03g52070.2	0.0654423	0.0654206	0.0664784	-	-	0.126325	0.0677664	0.0679572	0.0575482	0.0710784	0.0647148	-	-	0.0625512	-	0.0637951	-	0.0706499	-	-	cDNA|OsSCP20 - Putative Serine Carboxypeptidase homologue, expressed	K09756|1|4e-102|371|ath:AT5G09640|serine carboxypeptidase-like 19 [EC:3.4.16.- 2.3.1.91];K13289|2|2e-101|369|mtr:MTR_4g021500|cathepsin A (carboxypeptidase C) [EC:3.4.16.5]	GO:0031410//cytoplasmic vesicle	-	-	gi|125545608|gb|EAY91747.1|/0/hypothetical protein OsI_13387 [Oryza sativa Indica Group]
		LOC_Os03g52080	-	-
		LOC_Os04g09720	-	-
		LOC_Os04g25560	LOC_Os04g25560.1	0.37004	0.277438	0.187949	0.522969	0.676884	0.357149	0.0957955	0.19213	0.406754	0.301432	0.54889	0.783135	0.279359	0.618962	0.929779	0.0901816	0.0892349	0.199743	0.327653	0.861691	cDNA|OsSCP23 - Putative Serine Carboxypeptidase homologue, expressed	K13289|1|0.0|993|osa:4335479|cathepsin A (carboxypeptidase C) [EC:3.4.16.5]	GO:0031410//cytoplasmic vesicle	GO:0004180//carboxypeptidase activity	GO:0019538//protein metabolic process	gi|115457728|ref|NP_001052464.1|/0/Os04g0321700 [Oryza sativa Japonica Group]
		LOC_Os04g25560	LOC_Os04g25560.2	-	-	-	-	-	-	-	-	-	-	-	-	-	-	-	-	0.0801892	-	-	-	cDNA|OsSCP23 - Putative Serine Carboxypeptidase homologue, expressed	K13289|1|0.0|906|osa:4335479|cathepsin A (carboxypeptidase C) [EC:3.4.16.5]	GO:0031410//cytoplasmic vesicle	GO:0004180//carboxypeptidase activity	GO:0019538//protein metabolic process	gi|115457728|ref|NP_001052464.1|/0/Os04g0321700 [Oryza sativa Japonica Group]
		LOC_Os04g32540	LOC_Os04g32540.1	0.09322	-	-	-	0.17052	-	-	-	-	-	-	-	-	-	0.104102	-	0.0899196	-	-	0.0964781	cDNA|OsSCP24 - Putative Serine Carboxypeptidase homologue, expressed	K13289|1|0.0|654|vvi:100247312|cathepsin A (carboxypeptidase C) [EC:3.4.16.5]	GO:0005618//cell wall;GO:0031410//cytoplasmic vesicle	GO:0004180//carboxypeptidase activity	GO:0019538//protein metabolic process	gi|115458126|ref|NP_001052663.1|/0/Os04g0396800 [Oryza sativa Japonica Group]
		LOC_Os04g44410	LOC_Os04g44410.1	-	-	0.280655	0.260308	-	-	-	0.143449	0.242954	-	0.136605	0.292354	-	0.264076	0.308531	-	-	-	-	-	cDNA|OsSCP25 - Putative Serine Carboxypeptidase homologue, expressed	K13289|1|3e-109|394|aly:ARALYDRAFT_489176|cathepsin A (carboxypeptidase C) [EC:3.4.16.5]	GO:0044464//cell part	GO:0004180//carboxypeptidase activity	GO:0019538//protein metabolic process	gi|125591044|gb|EAZ31394.1|/0/hypothetical protein OsJ_15522 [Oryza sativa Japonica Group]
		LOC_Os05g06660	LOC_Os05g06660.1	-	-	-	0.191155	0.27834	-	0.21009	0.105341	-	0.110179	0.100315	0.107344	0.204222	0.193922	0.453135	0.197778	0.489255	-	0.71858	0.314964	cDNA|OsSCP26 - Putative Serine Carboxypeptidase homologue, expressed	K13289|1|0.0|756|sbi:SORBI_09g004510|cathepsin A (carboxypeptidase C) [EC:3.4.16.5]	GO:0031410//cytoplasmic vesicle	GO:0004180//carboxypeptidase activity	GO:0019538//protein metabolic process	gi|115462221|ref|NP_001054710.1|/0/Os05g0158500 [Oryza sativa Japonica Group]
		LOC_Os05g18604	*LOC_Os05g18604.1	1.46138	2.35991	5.59549	9.00275	11.0012	0.759484	6.98437	4.43589	8.00716	16.1166	0.889314	9.39733	9.05237	20.5225	15.3154	1.20543	5.85544	2.6699	14.9306	18.0332	cDNA|OsSCP28 - Putative Serine Carboxypeptidase homologue, expressed	K08249|1|0.0|650|pop:POPTR_1084309|hydroxymandelonitrile lyase [EC:4.1.2.11]	GO:0031410//cytoplasmic vesicle;GO:0043231//intracellular membrane-bounded organelle	GO:0004180//carboxypeptidase activity	GO:0019538//protein metabolic process	gi|55168089|gb|AAV43957.1|/0/putative serine carboxypeptidase II [Oryza sativa Japonica Group]
		LOC_Os05g18604	LOC_Os05g18604.2	-	-	-	0.100124	-	-	-	-	0.093449	0.346259	-	0.11245	-	-	-	-	-	-	0.37638	0.329946	cDNA|OsSCP28 - Putative Serine Carboxypeptidase homologue, expressed	K08249|1|1e-163|575|pop:POPTR_1084309|hydroxymandelonitrile lyase [EC:4.1.2.11]	GO:0031410//cytoplasmic vesicle;GO:0043231//intracellular membrane-bounded organelle	GO:0004180//carboxypeptidase activity	GO:0019538//protein metabolic process	gi|115462901|ref|NP_001055050.1|/0/Os05g0268500 [Oryza sativa Japonica Group]
		LOC_Os05g18604	LOC_Os05g18604.3	0.210123	1.15529	0.533624	1.38582	0.38436	0.101401	0.652755	1.85468	0.554329	1.71164	0.207787	2.44581	2.85535	3.91638	1.17325	0.307251	0.912077	0.907373	3.25594	2.2834	cDNA|OsSCP28 - Putative Serine Carboxypeptidase homologue, expressed	K08249|1|2e-165|580|pop:POPTR_1084309|hydroxymandelonitrile lyase [EC:4.1.2.11]	GO:0031410//cytoplasmic vesicle;GO:0043231//intracellular membrane-bounded organelle	GO:0004180//carboxypeptidase activity	GO:0019538//protein metabolic process	gi|55168089|gb|AAV43957.1|/0/putative serine carboxypeptidase II [Oryza sativa Japonica Group]
		LOC_Os05g18604	LOC_Os05g18604.4	0.118732	0.118692	0.723669	0.559336	0.434372	-	0.491793	0.493178	0.835275	0.257914	-	0.753833	0.717084	0.907891	0.530365	0.115743	0.229056	0.12818	0.735919	0.368644	cDNA|OsSCP28 - Putative Serine Carboxypeptidase homologue, expressed	K08249|1|1e-144|511|pop:POPTR_1084309|hydroxymandelonitrile lyase [EC:4.1.2.11]	GO:0031410//cytoplasmic vesicle;GO:0043231//intracellular membrane-bounded organelle	GO:0004180//carboxypeptidase activity	GO:0019538//protein metabolic process	gi|55168090|gb|AAV43958.1|/0/putative serine carboxypeptidase II [Oryza sativa Japonica Group]
		LOC_Os05g18604	LOC_Os05g18604.6	-	0.172251	-	-	0.157595	-	0.356855	-	-	-	-	0.182332	0.346887	0.329392	-	-	0.166208	0.18602	-	0.534992	cDNA|OsSCP28 - Putative Serine Carboxypeptidase homologue, expressed	K08249|1|5e-68|176|pop:POPTR_1084309|hydroxymandelonitrile lyase [EC:4.1.2.11]	GO:0043231//intracellular membrane-bounded organelle	GO:0004180//carboxypeptidase activity	GO:0019538//protein metabolic process	gi|55168089|gb|AAV43957.1|/1.85586e-91/putative serine carboxypeptidase II [Oryza sativa Japonica Group]
		LOC_Os05g50570	*LOC_Os05g50570.1	1.97574	-	0.125439	0.465379	1.12939	1.19182	1.02295	0.256459	1.30306	7.77888	1.099	0.261335	-	0.236057	3.44746	1.44451	0.952897	-	0.546696	4.60079	cDNA|OsSCP29 - Putative Serine Carboxypeptidase homologue, expressed	K09645|1|0.0|760|osa:4339736|vitellogenic carboxypeptidase-like protein [EC:3.4.16.-]	GO:0031410//cytoplasmic vesicle	GO:0004180//carboxypeptidase activity	GO:0019538//protein metabolic process	gi|297604983|ref|NP_001056440.2|/0/Os05g0582500 [Oryza sativa Japonica Group]
		LOC_Os05g50580	*LOC_Os05g50580.1	2.70785	1.50386	4.99206	2.45681	14.3094	1.06477	4.67336	1.66632	0.617351	7.95176	1.58681	4.98789	1.11047	2.39651	7.05586	0.879899	3.86961	0.216543	2.75289	7.9923	cDNA|OsSCP30 - Putative Serine Carboxypeptidase homologue, expressed	K09645|1|0.0|792|osa:4339737|vitellogenic carboxypeptidase-like protein [EC:3.4.16.-]	GO:0031410//cytoplasmic vesicle	GO:0004180//carboxypeptidase activity	GO:0019538//protein metabolic process	gi|115465683|ref|NP_001056441.1|/0/Os05g0582600 [Oryza sativa Japonica Group]
		LOC_Os05g50600	LOC_Os05g50600.1	39.3634	27.757	19.1437	44.4421	48.9547	20.6642	17.898	18.18	28.8296	48.2036	72.338	14.8678	15.7144	52.3331	42.2149	40.5467	26.1378	20.8265	45.7156	47.8945	cDNA|OsSCP31 - Putative Serine Carboxypeptidase homologue, expressed	K09645|1|0.0|830|osa:4339738|vitellogenic carboxypeptidase-like protein [EC:3.4.16.-]	GO:0031410//cytoplasmic vesicle	GO:0004180//carboxypeptidase activity	GO:0019538//protein metabolic process	gi|115465685|ref|NP_001056442.1|/0/Os05g0582800 [Oryza sativa Japonica Group]
		LOC_Os06g08720	LOC_Os06g08720.2	-	0.415391	-	0.489381	0.190023	0.30079	0.430286	-	0.182702	0.225658	-	0.219851	0.104567	0.297879	0.348025	-	0.200409	0.224297	0.183966	0.215026	cDNA|OsSCP32 - Putative Serine Carboxypeptidase homologue, expressed	K13289|1|0.0|818|bdi:100822724|cathepsin A (carboxypeptidase C) [EC:3.4.16.5];K08249|3|3e-152|536|vvi:100251399|hydroxymandelonitrile lyase [EC:4.1.2.11]	GO:0031410//cytoplasmic vesicle;GO:0043231//intracellular membrane-bounded organelle	GO:0004180//carboxypeptidase activity	GO:0019538//protein metabolic process	gi|115466820|ref|NP_001057009.1|/0/Os06g0186400 [Oryza sativa Japonica Group]
		LOC_Os06g08720	LOC_Os06g08720.3	-	0.0851069	-	-	-	-	0.0881587	-	-	-	-	0.180176	-	-	-	-	0.0821211	-	-	0.176222	cDNA|OsSCP32 - Putative Serine Carboxypeptidase homologue, expressed	K13289|1|0.0|728|bdi:100822724|cathepsin A (carboxypeptidase C) [EC:3.4.16.5];K08249|5|2e-131|468|vvi:100251399|hydroxymandelonitrile lyase [EC:4.1.2.11]	GO:0031410//cytoplasmic vesicle;GO:0043231//intracellular membrane-bounded organelle	GO:0004180//carboxypeptidase activity	GO:0019538//protein metabolic process	gi|115466820|ref|NP_001057009.1|/0/Os06g0186400 [Oryza sativa Japonica Group]
		LOC_Os06g13410	LOC_Os06g13410.1	-	-	-	-	-	-	0.349421	0.350405	0.296733	2.93198	-	0.357067	-	0.32253	0.753652	-	1.30196	-	0.896354	0.698461	cDNA|OsSCP33 - Putative Serine Carboxypeptidase homologue, expressed	-	-	-	-	gi|222635292|gb|EEE65424.1|/1.41996e-68/hypothetical protein OsJ_20778 [Oryza sativa Japonica Group]
		LOC_Os06g13420	LOC_Os06g13420.1	-	-	-	-	-	-	0.229756	0.230403	-	0.722955	-	-	-	0.212074	0.495552	-	0.214021	-	0.196461	0.688893	cDNA|OsSCP34 - Putative Serine Carboxypeptidase homologue, expressed	K08249|1|7e-10|62.8|aly:ARALYDRAFT_478140|hydroxymandelonitrile lyase [EC:4.1.2.11];K13289|3|3e-09|60.5|vvi:100264100|cathepsin A (carboxypeptidase C) [EC:3.4.16.5]	-	GO:0004180//carboxypeptidase activity	-	gi|125554715|gb|EAZ00321.1|/1.7507e-26/hypothetical protein OsI_22338 [Oryza sativa Indica Group]
		LOC_Os06g32740	-	-
		LOC_Os06g32770	-	-
		LOC_Os06g36570	LOC_Os06g36570.1	-	-	-	-	-	-	-	-	-	0.279237	-	-	-	-	-	-	-	-	-	-	cDNA|OsSCP37 - Putative Serine Carboxypeptidase homologue, expressed	K09645|1|1e-95|347|osa:4339738|vitellogenic carboxypeptidase-like protein [EC:3.4.16.-]	GO:0031410//cytoplasmic vesicle	GO:0004180//carboxypeptidase activity	GO:0019538//protein metabolic process	gi|125553485|gb|EAY99194.1|/1.16219e-94/hypothetical protein OsI_21150 [Oryza sativa Indica Group]
		LOC_Os06g51370	*LOC_Os06g51370.1	0.472043	-	0.119879	0.444752	0.107934	1.36679	-	-	0.311326	5.38331	1.05029	-	-	1.91755	0.527145	1.1504	-	0.127401	1.35841	0.732812	cDNA|OsSCP38 - Putative Serine Carboxypeptidase homologue, expressed	K13289|1|8e-145|512|vvi:100257982|cathepsin A (carboxypeptidase C) [EC:3.4.16.5]	GO:0005618//cell wall;GO:0043231//intracellular membrane-bounded organelle;GO:0031410//cytoplasmic vesicle	GO:0004180//carboxypeptidase activity	GO:0019538//protein metabolic process	gi|54291354|dbj|BAD62120.1|/0/putative serine carboxylase II-3 [Oryza sativa Japonica Group]
		LOC_Os07g29620	LOC_Os07g29620.1	9.75721	158.404	65.4172	49.3669	43.2816	6.9688	117.91	43.1631	31.232	38.2571	8.87684	156.421	65.8041	47.4702	39.0083	8.46535	122.071	37.1837	44.0617	42.6146	cDNA|OsSCP39 - Putative Serine Carboxypeptidase homologue, expressed	K13289|1|0.0|1058|osa:4343226|cathepsin A (carboxypeptidase C) [EC:3.4.16.5]	GO:0031090//organelle membrane;GO:0042579//microbody;GO:0031410//cytoplasmic vesicle	GO:0004180//carboxypeptidase activity	GO:0019538//protein metabolic process	gi|115472071|ref|NP_001059634.1|/0/Os07g0479300 [Oryza sativa Japonica Group]
		LOC_Os07g46350	*LOC_Os07g46350.1	16.5395	18.9799	19.7839	45.3667	73.5772	11.3349	24.5249	27.6428	57.7473	391.805	35.4211	13.8771	21.8696	95.7884	102.624	27.3808	27.5654	19.6518	86.3966	136.13	cDNA|OsSCP40 - Putative Serine Carboxypeptidase homologue, expressed	K13289|1|5e-154|543|rcu:RCOM_0962680|cathepsin A (carboxypeptidase C) [EC:3.4.16.5]	-	GO:0004180//carboxypeptidase activity	GO:0019538//protein metabolic process	gi|22831276|dbj|BAC16131.1|/0/putative serine carboxypeptidase II-3 precursor [Oryza sativa Japonica Group]
		LOC_Os08g44640	LOC_Os08g44640.2	0.101495	1.319	0.618614	0.573764	0.0928286	0.0979595	2.3122	0.632375	0.803271	0.551182	0.200734	1.5036	1.94112	0.873104	0.340029	-	1.27273	1.20529	0.539216	0.525214	cDNA|OsSCP41 - Putative Serine Carboxypeptidase homologue, expressed	K09646|1|0.0|784|osa:4346323|serine carboxypeptidase 1 [EC:3.4.16.-]	GO:0031410//cytoplasmic vesicle	GO:0016787//hydrolase activity	-	gi|115477825|ref|NP_001062508.1|/0/Os08g0560500 [Oryza sativa Japonica Group]
		LOC_Os08g44640	LOC_Os08g44640.3	0.122472	0.244863	0.373234	0.923133	-	-	0.760931	0.127179	0.215398	0.13302	-	1.03678	0.616397	0.351185	-	0.11939	0.236273	0.793308	0.325331	0.253506	cDNA|OsSCP41 - Putative Serine Carboxypeptidase homologue, expressed	K09646|1|0.0|772|osa:4346323|serine carboxypeptidase 1 [EC:3.4.16.-]	GO:0031410//cytoplasmic vesicle	GO:0004180//carboxypeptidase activity	-	gi|115477825|ref|NP_001062508.1|/0/Os08g0560500 [Oryza sativa Japonica Group]
		LOC_Os09g28830	-	-
		LOC_Os09g28840	LOC_Os09g28840.1	0.42977	-	0.109144	0.101231	-	0.414798	-	-	0.188964	0.116696	0.106248	-	0.108151	0.102696	0.119984	0.314215	-	-	-	0.111198	cDNA|OsSCP43 - Putative Serine Carboxypeptidase homologue, expressed	K13289|1|2e-111|401|mtr:MTR_1g100630|cathepsin A (carboxypeptidase C) [EC:3.4.16.5]	GO:0031410//cytoplasmic vesicle	-	-	gi|218202288|gb|EEC84715.1|/0/hypothetical protein OsI_31677 [Oryza sativa Indica Group]
		LOC_Os10g01110	*LOC_Os10g01110.1	36.0754	31.9171	40.566	77.3403	65.4605	31.374	22.2741	28.7474	69.3851	149.396	21.2711	37.5617	42.0417	35.2193	52.9973	22.2852	24.9356	29.8865	40.4841	54.2075	cDNA|OsSCP44 - Putative Serine Carboxypeptidase homologue, expressed	K09756|1|3e-119|427|ath:AT5G09640|serine carboxypeptidase-like 19 [EC:3.4.16.- 2.3.1.91];K13289|2|2e-114|411|mtr:MTR_4g021500|cathepsin A (carboxypeptidase C) [EC:3.4.16.5]	GO:0031410//cytoplasmic vesicle;GO:0043231//intracellular membrane-bounded organelle	GO:0004180//carboxypeptidase activity	GO:0019538//protein metabolic process	gi|115480842|ref|NP_001064014.1|/0/Os10g0101100 [Oryza sativa Japonica Group]
		LOC_Os10g01134	*LOC_Os10g01134.1	3.87553	11.2705	6.08428	5.08992	5.47801	3.62717	9.72888	5.36595	5.37024	14.031	4.87766	12.5515	8.62963	11.113	10.3608	2.63314	13.5939	4.18392	6.96719	10.939	cDNA|OsSCP46 - Putative Serine Carboxypeptidase homologue, expressed	K13289|1|2e-104|378|mtr:MTR_4g021500|cathepsin A (carboxypeptidase C) [EC:3.4.16.5];K09756|3|2e-102|371|ath:AT5G09640|serine carboxypeptidase-like 19 [EC:3.4.16.- 2.3.1.91]	GO:0031410//cytoplasmic vesicle	GO:0004180//carboxypeptidase activity	GO:0019538//protein metabolic process	gi|115480844|ref|NP_001064015.1|/0/Os10g0101200 [Oryza sativa Japonica Group]
		LOC_Os10g01134	LOC_Os10g01134.2	0.114399	-	0.11621	0.21557	0.523151	0.110413	-	-	0.100599	0.497005	-	-	0.230305	0.109345	0.638763	0.111519	-	0.247004	-	0.355192	cDNA|OsSCP46 - Putative Serine Carboxypeptidase homologue, expressed	K13289|1|9e-100|290|mtr:MTR_4g021500|cathepsin A (carboxypeptidase C) [EC:3.4.16.5];K09756|5|1e-97|283|ath:AT5G09640|serine carboxypeptidase-like 19 [EC:3.4.16.- 2.3.1.91]	GO:0031410//cytoplasmic vesicle	GO:0004180//carboxypeptidase activity	GO:0019538//protein metabolic process	gi|115480844|ref|NP_001064015.1|/0/Os10g0101200 [Oryza sativa Japonica Group]
		LOC_Os10g39560	-	-
		LOC_Os11g10750	LOC_Os11g10750.1	1.41502	1.11144	0.410694	2.66643	1.66396	0.292656	1.77926	0.734702	0.88881	1.53689	1.29934	1.28344	1.01739	2.31859	1.91881	0.689704	0.389979	1.09116	1.52142	1.35987	cDNA|OsSCP48 - Putative Serine Carboxypeptidase homologue, expressed	K13289|1|0.0|692|pop:POPTR_551354|cathepsin A (carboxypeptidase C) [EC:3.4.16.5]	GO:0030312//external encapsulating structure	GO:0004180//carboxypeptidase activity	GO:0019538//protein metabolic process	gi|115484705|ref|NP_001067496.1|/0/Os11g0213600 [Oryza sativa Japonica Group]
		LOC_Os11g24180	-	-
		LOC_Os11g24290	LOC_Os11g24290.1	3.09855	4.22389	2.00302	1.327	0.257633	2.9906	1.16676	4.38767	1.23854	-	3.0641	0.894221	1.41771	0.269242	-	3.29516	2.44542	1.52051	0.49884	-	cDNA|OsSCP51 - Putative Serine Carboxypeptidase homologue, expressed	K13289|1|1e-43|174|ppp:PHYPADRAFT_136699|cathepsin A (carboxypeptidase C) [EC:3.4.16.5]	GO:0031410//cytoplasmic vesicle	-	-	gi|77550473|gb|ABA93270.1|/7.03299e-133/Serine carboxypeptidase family protein [Oryza sativa Japonica Group]
		LOC_Os11g24320	-	-
		LOC_Os11g24340	LOC_Os11g24340.1	-	0.163551	0.166196	-	-	-	-	-	0.287741	-	-	-	-	-	-	-	-	0.176625	-	0.169324	cDNA|OsSCP53 - Putative Serine Carboxypeptidase homologue, expressed	K09756|1|4e-71|266|ath:AT5G09640|serine carboxypeptidase-like 19 [EC:3.4.16.- 2.3.1.91];K13289|2|2e-59|227|mtr:MTR_4g021500|cathepsin A (carboxypeptidase C) [EC:3.4.16.5]	GO:0031410//cytoplasmic vesicle	-	-	gi|62701900|gb|AAX92973.1|/0/Serine carboxypeptidase [Oryza sativa Japonica Group]
		LOC_Os11g24374	LOC_Os11g24374.1	-	0.127577	-	-	-	-	-	-	-	-	-	-	0.12846	-	-	-	-	-	0.226001	-	cDNA|OsSCP55 - Putative Serine Carboxypeptidase homologue, expressed	K13289|1|4e-93|257|mtr:MTR_8g011350|cathepsin A (carboxypeptidase C) [EC:3.4.16.5];K09756|5|4e-85|313|ath:AT5G09640|serine carboxypeptidase-like 19 [EC:3.4.16.- 2.3.1.91]	GO:0031410//cytoplasmic vesicle	-	-	gi|108864330|gb|ABG22467.1|/0/Serine carboxypeptidase family protein, expressed [Oryza sativa Japonica Group]
		LOC_Os11g24510	LOC_Os11g24510.2	-	-	-	0.106407	-	-	-	-	-	-	-	-	-	0.107947	-	-	-	-	-	-	cDNA|OsSCP56 - Putative Serine Carboxypeptidase homologue, expressed	K09756|1|1e-106|385|ath:AT5G09640|serine carboxypeptidase-like 19 [EC:3.4.16.- 2.3.1.91];K13289|2|5e-99|360|mtr:MTR_4g021500|cathepsin A (carboxypeptidase C) [EC:3.4.16.5]	GO:0031410//cytoplasmic vesicle	GO:0004180//carboxypeptidase activity	-	gi|108864333|gb|ABG22468.1|/0/Serine carboxypeptidase family protein, expressed [Oryza sativa Japonica Group]
		LOC_Os11g24510	LOC_Os11g24510.3	-	-	-	0.101119	-	-	-	-	-	-	-	-	-	-	-	-	-	-	-	-	cDNA|OsSCP56 - Putative Serine Carboxypeptidase homologue, expressed	K09756|1|1e-112|370|ath:AT5G09640|serine carboxypeptidase-like 19 [EC:3.4.16.- 2.3.1.91];K13289|3|1e-102|330|mtr:MTR_4g021500|cathepsin A (carboxypeptidase C) [EC:3.4.16.5]	GO:0031410//cytoplasmic vesicle	GO:0004180//carboxypeptidase activity	-	gi|115485305|ref|NP_001067796.1|/0/Os11g0432900 [Oryza sativa Japonica Group]
		LOC_Os11g27170	LOC_Os11g27170.1	-	0.261682	0.132957	-	0.119708	-	-	-	-	-	-	0.276998	0.395241	-	-	-	-	0.1413	-	-	cDNA|OsSCP58 - Putative Serine Carboxypeptidase homologue, expressed	K13289|1|3e-96|350|mtr:MTR_4g021500|cathepsin A (carboxypeptidase C) [EC:3.4.16.5];K09756|3|4e-93|340|ath:AT5G09640|serine carboxypeptidase-like 19 [EC:3.4.16.- 2.3.1.91]	GO:0031410//cytoplasmic vesicle;GO:0043231//intracellular membrane-bounded organelle	GO:0016787//hydrolase activity	-	gi|77550643|gb|ABA93440.1|/0/transposon protein, putative, unclassified [Oryza sativa Japonica Group]
		LOC_Os11g27264	LOC_Os11g27264.2	-	-	-	-	-	-	-	-	-	-	0.0913078	-	-	-	-	-	-	-	-	-	cDNA|OsSCP60 - Putative Serine Carboxypeptidase homologue, expressed	K09756|1|3e-116|417|ath:AT5G09640|serine carboxypeptidase-like 19 [EC:3.4.16.- 2.3.1.91];K13289|2|8e-116|416|mtr:MTR_4g021500|cathepsin A (carboxypeptidase C) [EC:3.4.16.5]	GO:0031410//cytoplasmic vesicle;GO:0043231//intracellular membrane-bounded organelle	GO:0004180//carboxypeptidase activity	-	gi|115485433|ref|NP_001067860.1|/0/Os11g0460800 [Oryza sativa Japonica Group]
	OsBISCPL1	LOC_Os11g27329	LOC_Os11g27329.1	-	-	-	-	-	-	-	-	-	-	-	-	-	-	-	0.0936587	-	-	-	-	cDNA|OsSCP62 - Putative Serine Carboxypeptidase homologue, expressed	K13289|1|2e-104|223|mtr:MTR_4g021500|cathepsin A (carboxypeptidase C) [EC:3.4.16.5]	GO:0031410//cytoplasmic vesicle;GO:0043231//intracellular membrane-bounded organelle	GO:0004180//carboxypeptidase activity	-	gi|115485433|ref|NP_001067860.1|/0/Os11g0460800 [Oryza sativa Japonica Group]
		LOC_Os11g27329	LOC_Os11g27329.3	0.361944	-	0.367674	-	-	0.349334	0.374797	-	-	-	-	-	-	-	-	-	-	-	-	0.374594	cDNA|OsSCP62 - Putative Serine Carboxypeptidase homologue, expressed	-	-	-	-	gi|222615937|gb|EEE52069.1|/3.93121e-11/hypothetical protein OsJ_33828 [Oryza sativa Japonica Group]
		LOC_Os11g27329	LOC_Os11g27329.5	-	-	-	-	-	0.080202	-	-	-	-	0.0821731	-	-	-	-	-	-	-	-	-	cDNA|OsSCP62 - Putative Serine Carboxypeptidase homologue, expressed	K09756|1|1e-36|153|ath:AT5G09640|serine carboxypeptidase-like 19 [EC:3.4.16.- 2.3.1.91];K13289|3|1e-34|146|mtr:MTR_4g021500|cathepsin A (carboxypeptidase C) [EC:3.4.16.5]	GO:0043231//intracellular membrane-bounded organelle	-	-	gi|125577067|gb|EAZ18289.1|/4.08404e-73/hypothetical protein OsJ_33827 [Oryza sativa Japonica Group]
		LOC_Os11g31980	-	-
		LOC_Os11g42390	LOC_Os11g42390.1	0.139931	-	-	0.131841	0.511927	0.540223	0.1449	-	0.123051	-	0.138375	-	-	0.534995	0.937589	0.409226	-	-	0.247804	-	cDNA|OsSCP64 - Putative Serine Carboxypeptidase homologue, expressed	K13289|1|7e-88|322|mtr:MTR_4g021500|cathepsin A (carboxypeptidase C) [EC:3.4.16.5];K09756|3|4e-84|310|ath:AT5G09640|serine carboxypeptidase-like 19 [EC:3.4.16.- 2.3.1.91]	GO:0044444//cytoplasmic part;GO:0043231//intracellular membrane-bounded organelle	GO:0004180//carboxypeptidase activity	GO:0019538//protein metabolic process	gi|77552240|gb|ABA95037.1|/0/Serine carboxypeptidase family protein [Oryza sativa Japonica Group]
		LOC_Os12g15470	LOC_Os12g15470.1	-	-	-	-	-	-	-	-	0.0829297	-	-	-	0.0949269	-	-	0.0919319	-	-	-	0.195203	cDNA|OsSCP65 - Putative Serine Carboxypeptidase homologue, expressed	K13289|1|0.0|1016|osa:4351908|cathepsin A (carboxypeptidase C) [EC:3.4.16.5]	GO:0031410//cytoplasmic vesicle	GO:0004180//carboxypeptidase activity	GO:0019538//protein metabolic process	gi|115488046|ref|NP_001066510.1|/0/Os12g0257000 [Oryza sativa Japonica Group]
		LOC_Os12g15470	LOC_Os12g15470.3	-	0.253986	-	-	0.116187	-	0.131547	-	-	-	-	0.134425	-	-	-	-	0.122538	-	0.112484	-	cDNA|OsSCP65 - Putative Serine Carboxypeptidase homologue, expressed	K13289|1|0.0|825|osa:4351908|cathepsin A (carboxypeptidase C) [EC:3.4.16.5]	-	GO:0004180//carboxypeptidase activity	GO:0019538//protein metabolic process	gi|115488046|ref|NP_001066510.1|/0/Os12g0257000 [Oryza sativa Japonica Group]
		LOC_Os12g39170	-	-
PR2 (77)		LOC_Os08g14080	-	-
		LOC_Os05g33200	-	-
		LOC_Os05g33190	LOC_Os05g33190.1	-	-	-	-	-	-	0.144174	-	-	-	-	-	-	-	-	-	-	-	-	-	cDNA|endo-1,3;1,4-beta-D-glucanase precursor, putative, expressed	K01061|1|4e-94|343|bdi:100822628|carboxymethylenebutenolidase [EC:3.1.1.45]	GO:0031410//cytoplasmic vesicle	-	-	gi|115463759|ref|NP_001055479.1|/1.2063e-156/Os05g0400100 [Oryza sativa Japonica Group]
		LOC_Os05g33110	LOC_Os05g33110.2	0.152562	-	-	-	-	-	-	-	-	-	-	-	-	-	-	-	-	-	-	-	cDNA|endo-1,3;1,4-beta-D-glucanase precursor, putative, expressed	K01061|1|4e-58|186|bdi:100822628|carboxymethylenebutenolidase [EC:3.1.1.45]	-	GO:0003824//catalytic activity	-	gi|115463751|ref|NP_001055475.1|/2.3478e-111/Os05g0399200 [Oryza sativa Japonica Group]
		LOC_Os05g33110	LOC_Os05g33110.3	-	-	-	-	-	-	-	-	-	-	-	-	-	-	-	0.144195	-	-	-	-	cDNA|endo-1,3;1,4-beta-D-glucanase precursor, putative, expressed	K01061|1|3e-58|224|bdi:100822628|carboxymethylenebutenolidase [EC:3.1.1.45]	-	-	-	gi|115463751|ref|NP_001055475.1|/8.3007e-112/Os05g0399200 [Oryza sativa Japonica Group]
		LOC_Os05g33100	LOC_Os05g33100.1	56.784	82.8771	81.0859	97.5248	59.2061	35.2323	67.2008	53.4066	78.3256	52.3352	56.1528	122.063	76.7553	74.1248	76.095	43.4931	76.2136	99.1351	95.2439	58.0971	cDNA|endo-1,3;1,4-beta-D-glucanase precursor, putative, expressed	K01061|1|6e-67|253|bdi:100822628|carboxymethylenebutenolidase [EC:3.1.1.45]	-	GO:0003824//catalytic activity	-	gi|115463749|ref|NP_001055474.1|/4.54488e-154/Os05g0399100 [Oryza sativa Japonica Group]
		LOC_Os01g64140	LOC_Os01g64140.1	-	3.62329	0.460235	0.853736	0.828749	0.437278	2.81491	0.940946	0.398411	-	0.896051	2.87651	1.36814	0.433047	-	0.441659	1.74809	0.489114	-	-	cDNA|endoglucanase 22 precursor, putative, expressed	-	GO:0031410//cytoplasmic vesicle;GO:0043231//intracellular membrane-bounded organelle	GO:0016798//hydrolase activity, acting on glycosyl bonds	GO:0044238//primary metabolic process	gi|56784809|dbj|BAD82030.1|/1.10394e-42/hypothetical protein [Oryza sativa Japonica Group]
		LOC_Os05g12150	LOC_Os05g12150.1	-	0.264113	0.0894612	0.165951	0.161094	-	0.0911945	-	0.0774437	0.0956515	-	-	-	-	-	-	-	-	-	0.0911449	cDNA|endoglucanase precursor, putative, expressed	K01179|1|1e-117|422|vvi:100260645|endoglucanase [EC:3.2.1.4]	GO:0031410//cytoplasmic vesicle	GO:0016798//hydrolase activity, acting on glycosyl bonds;GO:0005488//binding	GO:0044238//primary metabolic process	gi|115462641|ref|NP_001054920.1|/0/Os05g0212300 [Oryza sativa Japonica Group]
		LOC_Os04g57860	*LOC_Os04g57860.1	0.0876697	0.0876405	0.623404	1.15641	3.04697	0.0846154	1.81566	2.00285	1.23351	2.8566	0.0866951	0.556619	0.617732	3.85464	1.56645	0.769167	1.18392	0.47323	6.28782	2.72201	cDNA|endoglucanase precursor, putative, expressed	K01179|1|2e-109|395|gmx:100799911|endoglucanase [EC:3.2.1.4]	GO:0031410//cytoplasmic vesicle	GO:0016798//hydrolase activity, acting on glycosyl bonds	GO:0008152//metabolic process	gi|115461286|ref|NP_001054243.1|/0/Os04g0674800 [Oryza sativa Japonica Group]
		LOC_Os01g12070	LOC_Os01g12070.1	0.33041	-	-	-	-	-	-	-	-	0.179433	-	-	-	-	-	-	-	-	-	0.170979	cDNA|endoglucanase precursor, putative, expressed	K01179|1|3e-124|444|vvi:100260645|endoglucanase [EC:3.2.1.4]	GO:0031410//cytoplasmic vesicle	GO:0003824//catalytic activity	-	gi|115435330|ref|NP_001042423.1|/0/Os01g0220100 [Oryza sativa Japonica Group]
		LOC_Os01g12030	-	-
		LOC_Os08g32940	-	-
		LOC_Os05g03840	LOC_Os05g03840.1	-	-	1.41121	0.118991	-	0.243785	0.130777	0.393437	0.222116	-	0.124888	-	0.127124	0.241426	0.282069	1.10802	0.121821	0.272684	0.447303	-	cDNA|endoglucanase, putative, expressed	K01179|1|3e-100|363|osa:4347660|endoglucanase [EC:3.2.1.4]	-	GO:0003824//catalytic activity	-	gi|115461887|ref|NP_001054543.1|/0/Os05g0129200 [Oryza sativa Japonica Group]
		LOC_Os04g36610	-	-
		LOC_Os09g36350	LOC_Os09g36350.1	0.180217	-	-	0.0848987	-	-	0.0933084	-	-	0.0978687	0.26732	-	-	-	-	0.351361	-	-	-	-	cDNA|endoglucanase, putative, expressed	K01179|1|3e-103|374|gmx:100101849|endoglucanase [EC:3.2.1.4]	GO:0031410//cytoplasmic vesicle	GO:0004553//hydrolase activity, hydrolyzing O-glycosyl compounds	GO:0044238//primary metabolic process	gi|222641981|gb|EEE70113.1|/0/hypothetical protein OsJ_30126 [Oryza sativa Japonica Group]
		LOC_Os09g36350	LOC_Os09g36350.2	0.165981	-	-	-	-	-	-	-	-	-	0.164136	-	-	-	-	0.0809016	-	-	-	-	cDNA|endoglucanase, putative, expressed	K01179|1|3e-65|248|aly:ARALYDRAFT_484821|endoglucanase [EC:3.2.1.4]	GO:0016020//membrane;GO:0031410//cytoplasmic vesicle	GO:0004553//hydrolase activity, hydrolyzing O-glycosyl compounds	GO:0044238//primary metabolic process	gi|222641981|gb|EEE70113.1|/0/hypothetical protein OsJ_30126 [Oryza sativa Japonica Group]
		LOC_Os09g36060	LOC_Os09g36060.1	0.170196	7.82641	6.39695	2.32516	1.55663	0.164267	12.3368	9.89724	1.87082	0.554561	0.252456	9.54514	6.93835	2.60283	1.42547	0.331824	6.73098	11.943	2.33586	1.40916	cDNA|endoglucanase, putative, expressed	K01179|1|0.0|918|osa:4347660|endoglucanase [EC:3.2.1.4]	GO:0043231//intracellular membrane-bounded organelle	GO:0016798//hydrolase activity, acting on glycosyl bonds	GO:0044238//primary metabolic process	gi|115480307|ref|NP_001063747.1|/0/Os09g0530200 [Oryza sativa Japonica Group]
		LOC_Os09g23084	*LOC_Os09g23084.1	23.3577	6.22098	7.01435	32.4487	39.0619	21.5567	7.3268	2.03603	24.6632	68.701	45.6903	6.76549	4.97692	42.9406	32.5578	49.1961	4.93375	1.84061	37.7412	40.6725	cDNA|endoglucanase, putative, expressed	K01179|1|3e-112|404|gmx:100799911|endoglucanase [EC:3.2.1.4]	GO:0031410//cytoplasmic vesicle	GO:0003824//catalytic activity	-	gi|229462902|sp|Q6H3Z9.2|GUN22_ORYSJ/0/RecName: Full=Endoglucanase 22; AltName: Full=Endo-1,4-beta glucanase 22; AltName: Full=OsGLU11; Flags: Precursor
		LOC_Os08g29770	LOC_Os08g29770.1	1.0381	0.159654	0.324472	0.150474	0.803383	0.847788	0.330758	0.248767	0.561769	0.520385	0.789659	0.168998	0.562659	0.763259	0.624225	0.311375	0.462159	0.43104	0.565653	0.661157	cDNA|endoglucanase, putative, expressed	K01179|1|2e-116|418|pop:POPTR_759738|endoglucanase [EC:3.2.1.4]	GO:0031410//cytoplasmic vesicle	GO:0004553//hydrolase activity, hydrolyzing O-glycosyl compounds	GO:0009827//plant-type cell wall modification;GO:0003006//developmental process involved in reproduction;GO:0000272//polysaccharide catabolic process	gi|115476234|ref|NP_001061713.1|/0/Os08g0387400 [Oryza sativa Japonica Group]
		LOC_Os08g02220	LOC_Os08g02220.1	-	-	-	-	-	-	-	-	-	0.115546	-	-	0.107085	-	-	-	-	-	0.0941981	-	cDNA|endoglucanase, putative, expressed	K01179|1|2e-151|534|osa:4335944|endoglucanase [EC:3.2.1.4]	GO:0043231//intracellular membrane-bounded organelle;GO:0031410//cytoplasmic vesicle	GO:0004553//hydrolase activity, hydrolyzing O-glycosyl compounds	GO:0009251//glucan catabolic process;GO:0003006//developmental process involved in reproduction	gi|115474503|ref|NP_001060848.1|/0/Os08g0114200 [Oryza sativa Japonica Group]
		LOC_Os06g50140	LOC_Os06g50140.1	0.564464	0.094046	-	0.0886382	0.258132	0.635599	-	-	0.082729	0.306538	0.65122	-	-	0.0899212	0.420236	0.366838	-	-	-	0.0973654	cDNA|endoglucanase, putative, expressed	K01179|1|8e-102|369|osa:4347660|endoglucanase [EC:3.2.1.4]	GO:0031410//cytoplasmic vesicle	GO:0004553//hydrolase activity, hydrolyzing O-glycosyl compounds	GO:0044238//primary metabolic process	gi|115469968|ref|NP_001058583.1|/0/Os06g0715300 [Oryza sativa Japonica Group]
		LOC_Os06g14540	LOC_Os06g14540.1	-	-	-	0.0875366	-	-	-	-	-	0.10091	-	-	-	-	-	-	-	-	-	0.0961553	cDNA|endoglucanase, putative, expressed	K01179|1|9e-167|585|osa:4347660|endoglucanase [EC:3.2.1.4]	GO:0031410//cytoplasmic vesicle	GO:0004553//hydrolase activity, hydrolyzing O-glycosyl compounds	GO:0044238//primary metabolic process	gi|115467438|ref|NP_001057318.1|/0/Os06g0256900 [Oryza sativa Japonica Group]
		LOC_Os06g13830	LOC_Os06g13830.1	1.46138	1.33915	0.37113	2.63904	2.67318	1.76309	1.76549	0.505847	0.963824	3.9681	0.481712	1.41753	1.47101	2.32803	2.85594	0.831016	1.1747	0.788835	1.94098	3.02492	cDNA|endoglucanase, putative, expressed	K01179|1|8e-75|279|gmx:100814545|endoglucanase [EC:3.2.1.4]	GO:0031410//cytoplasmic vesicle;GO:0043231//intracellular membrane-bounded organelle	GO:0016798//hydrolase activity, acting on glycosyl bonds	GO:0044238//primary metabolic process	gi|115467374|ref|NP_001057286.1|/0/Os06g0247900 [Oryza sativa Japonica Group]
		LOC_Os04g41970	*LOC_Os04g41970.1	21.6408	5.0048	4.59356	5.62998	5.76062	15.5872	1.75596	1.42549	4.97062	24.1185	16.8487	1.62349	4.06407	8.02693	2.88561	14.7201	3.11562	1.65632	4.07549	6.10073	cDNA|endoglucanase, putative, expressed	K01179|1|0.0|706|sbi:SORBI_01g008860|endoglucanase [EC:3.2.1.4]	-	GO:0016798//hydrolase activity, acting on glycosyl bonds	GO:0044238//primary metabolic process	gi|75144679|sp|Q7XUK4.2|GUN12_ORYSJ/0/RecName: Full=Endoglucanase 12; AltName: Full=Endo-1,4-beta glucanase 12; AltName: Full=OsGLU3
		LOC_Os03g52630	*LOC_Os03g52630.1	7.78676	4.19735	4.11012	3.95599	3.77039	6.33659	3.71544	7.05544	3.89366	2.73621	3.92559	1.85798	3.61166	2.77279	1.87555	5.35819	4.86011	4.28561	4.93452	4.58252	cDNA|endoglucanase, putative, expressed	K01179|1|0.0|1167|osa:4334029|endoglucanase [EC:3.2.1.4]	-	GO:0016798//hydrolase activity, acting on glycosyl bonds	GO:0044238//primary metabolic process	gi|115455183|ref|NP_001051192.1|/0/Os03g0736300 [Oryza sativa Japonica Group]
		LOC_Os03g52630	LOC_Os03g52630.2	-	-	-	-	-	0.0958572	-	-	-	-	-	-	-	0.0949295	-	-	0.0958009	-	-	-	cDNA|endoglucanase, putative, expressed	K01179|1|0.0|978|osa:4334029|endoglucanase [EC:3.2.1.4]	-	GO:0016798//hydrolase activity, acting on glycosyl bonds	GO:0044238//primary metabolic process	gi|108710952|gb|ABF98747.1|/0/endo-1,4-beta-glucanase Cel1, putative, expressed [Oryza sativa Japonica Group]
		LOC_Os03g21210	*LOC_Os03g21210.1	49.0716	12.2011	7.13335	9.53045	12.7686	41.7141	9.08944	10.5908	8.15996	32.0513	39.3499	9.6422	7.40504	7.59089	8.02858	56.5563	13.7084	10.3787	8.06834	7.78672	cDNA|endoglucanase, putative, expressed	K01179|1|0.0|860|zma:100285405|endoglucanase [EC:3.2.1.4]	-	GO:0016798//hydrolase activity, acting on glycosyl bonds	GO:0044238//primary metabolic process	gi|115452807|ref|NP_001050004.1|/0/Os03g0329500 [Oryza sativa Japonica Group]
		LOC_Os02g53820	-	-
		LOC_Os02g50490	*LOC_Os02g50490.1	5.88684	0.490407	1.09634	4.8994	15.1654	3.50375	2.13356	0.91696	12.079	41.2402	0.970232	1.4535	1.97521	6.93968	22.1325	1.62596	3.59633	1.80066	9.29565	27.7213	cDNA|endoglucanase, putative, expressed	K01179|1|2e-103|375|gmx:100799911|endoglucanase [EC:3.2.1.4]	GO:0031410//cytoplasmic vesicle	GO:0016798//hydrolase activity, acting on glycosyl bonds	GO:0044238//primary metabolic process	gi|115448565|ref|NP_001048062.1|/0/Os02g0738600 [Oryza sativa Japonica Group]
		LOC_Os02g50040	LOC_Os02g50040.1	0.364831	-	-	-	-	0.17606	0.0944469	-	-	0.396251	0.180388	-	-	-	-	0.0889121	-	0.0984655	-	-	cDNA|endoglucanase, putative, expressed	K01179|1|4e-160|563|vvi:100260645|endoglucanase [EC:3.2.1.4]	GO:0031410//cytoplasmic vesicle;GO:0009536//plastid	GO:0004553//hydrolase activity, hydrolyzing O-glycosyl compounds	GO:0009825//multidimensional cell growth;GO:0044238//primary metabolic process	gi|115448507|ref|NP_001048033.1|/0/Os02g0733300 [Oryza sativa Japonica Group]
		LOC_Os02g05744	LOC_Os02g05744.1	4.07872	2.49635	3.04406	12.2346	36.3908	2.2495	3.01684	2.24739	6.66105	46.0177	3.21024	1.67355	3.51909	24.7438	35.1373	3.97606	2.89052	1.61753	29.924	41.5236	cDNA|endoglucanase, putative, expressed	K01179|1|6e-96|350|gmx:100101849|endoglucanase [EC:3.2.1.4]	GO:0031410//cytoplasmic vesicle	GO:0016798//hydrolase activity, acting on glycosyl bonds	GO:0008152//metabolic process	gi|115444255|ref|NP_001045907.1|/0/Os02g0151300 [Oryza sativa Japonica Group]
		LOC_Os02g03120	-	-
		LOC_Os01g21070	LOC_Os01g21070.1	-	0.923914	0.563312	0.0870787	0.0845301	-	1.24416	0.0959738	0.24382	0.100382	-	0.586792	0.465156	0.0883391	0.206421	0.0900959	0.44575	0.199553	0.0818354	0.191305	cDNA|endoglucanase, putative, expressed	K01179|1|9e-157|552|osa:4347660|endoglucanase [EC:3.2.1.4]	GO:0044464//cell part	GO:0004553//hydrolase activity, hydrolyzing O-glycosyl compounds	GO:0044238//primary metabolic process	gi|297596646|ref|NP_001042867.2|/0/Os01g0312800 [Oryza sativa Japonica Group]
		LOC_Os12g23170	-	-
		LOC_Os04g39840	LOC_Os04g39840.1	0.0867695	0.346963	-	-	0.0793601	0.0837466	0.359404	0.090104	0.0763028	0.0942423	-	0.367269	-	0.0829362	-	-	0.0836975	0.468371	0.0768303	0.0898022	cDNA|Os4bglu10 - beta-glucosidase homologue, similar to Os4Bglu12 exoglucanase/beta-glucosidase, expressed	K01188|1|0.0|735|osa:4336146|beta-glucosidase [EC:3.2.1.21]	GO:0031410//cytoplasmic vesicle	GO:0016798//hydrolase activity, acting on glycosyl bonds;GO:0043167//ion binding	GO:0044238//primary metabolic process	gi|75295500|sp|Q7F9K4.1|BGL10_ORYSJ/0/RecName: Full=Beta-glucosidase 10; Short=Os4bglu10; Flags: Precursor
		LOC_Os04g39864	LOC_Os04g39864.3	-	-	-	-	-	-	-	-	0.0874709	-	-	-	-	-	-	-	-	0.107385	-	-	cDNA|Os4bglu11 - beta-glucosidase homologue, similar to Os4Bglu12 exoglucanase/beta-glucosidase, expressed	K01188|1|0.0|695|osa:4336146|beta-glucosidase [EC:3.2.1.21]	GO:0031410//cytoplasmic vesicle	GO:0016798//hydrolase activity, acting on glycosyl bonds;GO:0043167//ion binding	GO:0044238//primary metabolic process	gi|75296358|sp|Q7XKV5.2|BGL11_ORYSJ/0/RecName: Full=Beta-glucosidase 11; Short=Os4bglu11; Flags: Precursor
		LOC_Os04g39880	LOC_Os04g39880.2	-	-	-	0.105245	-	-	-	-	-	0.121323	-	-	-	-	-	-	-	-	-	-	cDNA|Os4bglu12 - beta-glucosidase, exo-beta-glucanase, expressed	K01188|1|0.0|874|sbi:SORBI_06g019840|beta-glucosidase [EC:3.2.1.21]	GO:0031410//cytoplasmic vesicle	GO:0016798//hydrolase activity, acting on glycosyl bonds;GO:0043167//ion binding	GO:0044238//primary metabolic process	gi|75296357|sp|Q7XKV4.2|BGL12_ORYSJ/0/RecName: Full=Beta-glucosidase 12; Short=Os4bglu12; Flags: Precursor
		LOC_Os04g39880	LOC_Os04g39880.3	-	-	-	-	-	-	0.283075	-	0.120196	-	-	-	-	0.26129	-	-	-	0.442679	-	-	cDNA|Os4bglu12 - beta-glucosidase, exo-beta-glucanase, expressed	K01188|1|0.0|722|osa:4336146|beta-glucosidase [EC:3.2.1.21]	GO:0031410//cytoplasmic vesicle	GO:0016798//hydrolase activity, acting on glycosyl bonds;GO:0043167//ion binding	GO:0044238//primary metabolic process	gi|115458940|ref|NP_001053070.1|/0/Os04g0474800 [Oryza sativa Japonica Group]
		LOC_Os04g39900	*LOC_Os04g39900.1	6.89586	35.2496	27.5868	25.7208	67.1014	2.67597	31.9494	19.637	8.12705	20.5389	5.20227	60.3321	24.3303	35.0625	58.4309	2.77208	26.6069	16.7311	24.0461	44.3664	cDNA|Os4bglu13 - beta-glucosidase homologue, similar to Os4Bglu12 exoglucanase/b-glucosidase, expressed	K01188|1|0.0|1013|osa:4336146|beta-glucosidase [EC:3.2.1.21]	GO:0031410//cytoplasmic vesicle	GO:0016798//hydrolase activity, acting on glycosyl bonds;GO:0043167//ion binding	GO:0044238//primary metabolic process	gi|115458942|ref|NP_001053071.1|/0/Os04g0474900 [Oryza sativa Japonica Group]
		LOC_Os04g39814	LOC_Os04g39814.2	0.0561258	0.280536	0.228058	0.211524	0.102666	-	0.116238	-	0.0493555	0.121919	-	0.356346	0.338974	-	0.188032	-	0.162416	0.30296	0.198787	-	cDNA|Os4bglu9 - beta-glucosidase homologue, similar to Os4Bglu12 exoglucanase/beta-glucosidase, expressed	K01188|1|3e-59|229|sbi:SORBI_06g019840|beta-glucosidase [EC:3.2.1.21]	GO:0031410//cytoplasmic vesicle	GO:0016798//hydrolase activity, acting on glycosyl bonds;GO:0043167//ion binding	GO:0044238//primary metabolic process	gi|215694984|dbj|BAG90175.1|/1.54949e-103/unnamed protein product [Oryza sativa Japonica Group]
		LOC_Os04g39814	LOC_Os04g39814.3	-	0.744849	0.216255	0.300865	0.0973531	-	0.330667	0.110533	0.187205	-	0.210518	0.337904	0.642862	0.10174	0.356602	0.103763	0.205348	0.45965	0.282749	0.110163	cDNA|Os4bglu9 - beta-glucosidase homologue, similar to Os4Bglu12 exoglucanase/beta-glucosidase, expressed	K01188|1|7e-159|302|vvi:100252705|beta-glucosidase [EC:3.2.1.21];K05350|3|7e-136|253|gmx:100814740|beta-glucosidase [EC:3.2.1.21]	GO:0031410//cytoplasmic vesicle	GO:0004553//hydrolase activity, hydrolyzing O-glycosyl compounds;GO:0043167//ion binding	GO:0044238//primary metabolic process	gi|116309770|emb|CAH66812.1|/0/OSIGBa0135C13.7 [Oryza sativa Indica Group]
		LOC_Os07g46280	LOC_Os07g46280.2	-	0.183128	0.279134	0.172598	0.167546	-	-	0.190229	-	0.099483	-	0.193846	0.553189	0.175096	-	-	-	0.197766	0.243308	0.0947959	cDNA|Os7bglu26 - beta-mannosidase/glucosidase/exoglucanase, expressed	K05350|1|0.0|906|sbi:SORBI_02g041550|beta-glucosidase [EC:3.2.1.21]	GO:0031410//cytoplasmic vesicle	GO:0004553//hydrolase activity, hydrolyzing O-glycosyl compounds;GO:0043167//ion binding	GO:0044238//primary metabolic process	gi|281312183|sp|A3BMZ5.1|BGL26_ORYSJ/0/RecName: Full=Beta-glucosidase 26; Short=Os7bglu26; Flags: Precursor
		LOC_Os07g46280	LOC_Os07g46280.3	-	-	-	0.219138	0.0709081	-	-	-	0.204529	-	-	0.738347	0.156079	0.0741034	-	-	0.224351	0.167395	-	0.0802381	cDNA|Os7bglu26 - beta-mannosidase/glucosidase/exoglucanase, expressed	K05350|1|1e-176|618|osa:4324050|beta-glucosidase [EC:3.2.1.21]	GO:0005840//ribosome;GO:0005618//cell wall;GO:0031410//cytoplasmic vesicle	GO:0015923//mannosidase activity;GO:0008422//beta-glucosidase activity	-	gi|281312183|sp|A3BMZ5.1|BGL26_ORYSJ/0/RecName: Full=Beta-glucosidase 26; Short=Os7bglu26; Flags: Precursor
		LOC_Os08g39860	LOC_Os08g39860.1	0.0919847	0.0919541	-	-	0.16826	0.0887801	-	-	0.0808889	0.0999067	-	-	0.0925908	0.087921	0.102722	-	-	0.0993043	0.0814481	0.0951997	cDNA|Os8bglu27 - beta-glucosidase homologue, similar to Os4bglu12 exoglucanase, expressed	K01188|1|1e-176|618|sbi:SORBI_06g019840|beta-glucosidase [EC:3.2.1.21]	GO:0031410//cytoplasmic vesicle;GO:0043231//intracellular membrane-bounded organelle	GO:0016798//hydrolase activity, acting on glycosyl bonds;GO:0043167//ion binding	GO:0044238//primary metabolic process	gi|115477210|ref|NP_001062201.1|/0/Os08g0509200 [Oryza sativa Japonica Group]
		LOC_Os08g39860	LOC_Os08g39860.2	-	0.0877197	-	-	-	-	-	-	-	0.095306	-	-	-	-	0.195984	-	-	-	-	0.181632	cDNA|Os8bglu27 - beta-glucosidase homologue, similar to Os4bglu12 exoglucanase, expressed	K01188|1|2e-171|601|sbi:SORBI_06g019840|beta-glucosidase [EC:3.2.1.21]	GO:0031410//cytoplasmic vesicle;GO:0043231//intracellular membrane-bounded organelle	GO:0016798//hydrolase activity, acting on glycosyl bonds	GO:0008152//metabolic process	gi|115477210|ref|NP_001062201.1|/0/Os08g0509200 [Oryza sativa Japonica Group]
		LOC_Os08g39870	LOC_Os08g39870.1	6.80114	0.318697	0.647701	1.00124	1.16632	3.79493	0.110042	0.882812	1.49518	0.11542	4.93906	0.674699	1.06968	0.711011	0.593362	3.10779	0.410022	0.688344	1.22324	1.09982	cDNA|Os8bglu28 - beta-glucosidase homologue, similar to Os4bglu12 exoglucanase, expressed	K01188|1|7e-153|539|osa:4336146|beta-glucosidase [EC:3.2.1.21]	GO:0031410//cytoplasmic vesicle;GO:0043231//intracellular membrane-bounded organelle	GO:0016798//hydrolase activity, acting on glycosyl bonds	GO:0008152//metabolic process	gi|297608828|ref|NP_001062202.2|/0/Os08g0509400 [Oryza sativa Japonica Group]
		LOC_Os09g31410	-	-
		LOC_Os09g31430	LOC_Os09g31430.1	-	-	-	-	-	0.101731	0.109147	-	-	-	0.312695	0.111535	-	-	-	-	0.101672	0.113791	-	-	cDNA|Os9bglu30 - beta-glucosidase, similar to Os4bglu12 exoglucanase, expressed	K01188|1|7e-176|615|sbi:SORBI_06g019840|beta-glucosidase [EC:3.2.1.21]	GO:0031410//cytoplasmic vesicle;GO:0043231//intracellular membrane-bounded organelle	GO:0016798//hydrolase activity, acting on glycosyl bonds;GO:0043167//ion binding	GO:0044238//primary metabolic process	gi|115479891|ref|NP_001063539.1|/0/Os09g0491100 [Oryza sativa Japonica Group]
		LOC_Os10g07290	LOC_Os10g07290.1	0.973441	0.108124	-	0.101907	0.0989242	1.3571	0.336004	0.112317	0.285339	-	0.106958	0.114452	0.108873	-	0.241571	0.738064	0.208662	-	-	0.335821	cDNA|glycosyl hydrolases family 17, putative, expressed	-	GO:0031410//cytoplasmic vesicle	GO:0004553//hydrolase activity, hydrolyzing O-glycosyl compounds;GO:0043167//ion binding	GO:0044238//primary metabolic process	gi|115481224|ref|NP_001064205.1|/0/Os10g0160100 [Oryza sativa Japonica Group]
		LOC_Os09g36280	LOC_Os09g36280.1	1.22627	-	-	0.433265	0.700973	0.591774	-	0.159174	0.539174	0.166485	0.454739	0.324402	-	0.439536	0.342353	0.597702	0.147857	-	0.271451	0.634564	cDNA|glycosyl hydrolases family 17, putative, expressed	-	-	GO:0016798//hydrolase activity, acting on glycosyl bonds	GO:0008152//metabolic process	gi|115480347|ref|NP_001063767.1|/2.3633e-156/Os09g0533200 [Oryza sativa Japonica Group]
		LOC_Os06g40490	LOC_Os06g40490.1	22.7065	11.3495	12.1244	15.9081	35.5888	13.861	14.8714	10.7819	15.9569	30.6695	26.1964	13.5539	13.5769	20.5904	17.6632	16.8377	14.3209	14.8756	22.3395	28.7224	cDNA|glycosyl hydrolases family 17, putative, expressed	-	GO:0043231//intracellular membrane-bounded organelle	GO:0016798//hydrolase activity, acting on glycosyl bonds;GO:0043167//ion binding	GO:0044238//primary metabolic process	gi|115468858|ref|NP_001058028.1|/0/Os06g0607000 [Oryza sativa Japonica Group]
		LOC_Os06g34020	*LOC_Os06g34020.1	2.53518	1.12637	1.14459	1.0616	0.257633	1.35937	2.47937	2.48635	0.123854	0.152973	2.08916	0.596147	0.992399	0.942348	0.629136	2.60867	3.53228	1.21641	0.748261	1.02036	cDNA|glycosyl hydrolases family 17, putative, expressed	-	GO:0031410//cytoplasmic vesicle	GO:0004553//hydrolase activity, hydrolyzing O-glycosyl compounds;GO:0043167//ion binding	GO:0044238//primary metabolic process	gi|115468366|ref|NP_001057782.1|/0/Os06g0531000 [Oryza sativa Japonica Group]
		LOC_Os06g04080	LOC_Os06g04080.1	-	-	-	-	-	-	0.117288	-	-	-	0.448026	-	-	-	0.379461	0.331244	-	-	0.100291	0.351673	cDNA|glycosyl hydrolases family 17, putative, expressed	-	GO:0031410//cytoplasmic vesicle	GO:0016798//hydrolase activity, acting on glycosyl bonds	GO:0008152//metabolic process	gi|115466194|ref|NP_001056696.1|/0/Os06g0131500 [Oryza sativa Japonica Group]
		LOC_Os06g04080	LOC_Os06g04080.2	-	-	-	0.109788	-	0.112465	-	-	-	-	0.11523	-	-	-	-	0.113592	-	-	0.103177	-	cDNA|glycosyl hydrolases family 17, putative, expressed	-	GO:0031410//cytoplasmic vesicle	GO:0016798//hydrolase activity, acting on glycosyl bonds;GO:0043167//ion binding	GO:0044238//primary metabolic process	gi|115466194|ref|NP_001056696.1|/1.40129e-178/Os06g0131500 [Oryza sativa Japonica Group]
		LOC_Os05g41610	*LOC_Os05g41610.1	398.009	10.6636	23.3608	264.574	65.7597	263.672	14.3454	29.7786	191.384	263.916	170.147	20.3765	20.2198	118.246	75.1869	112.765	18.5745	11.0673	100.954	124.164	cDNA|glycosyl hydrolases family 17, putative, expressed	-	GO:0031410//cytoplasmic vesicle	GO:0016798//hydrolase activity, acting on glycosyl bonds;GO:0043167//ion binding	GO:0044238//primary metabolic process	gi|115464669|ref|NP_001055934.1|/0/Os05g0495900 [Oryza sativa Japonica Group]
		LOC_Os05g37130	LOC_Os05g37130.1	0.0588268	0.117614	-	-	0.107607	-	0.30458	0.122175	0.0517307	0.127786	0.0581728	0.124498	0.118429	0.112456	-	-	0.113488	0.0635079	-	0.0608828	cDNA|glycosyl hydrolases family 17, putative, expressed	-	GO:0031410//cytoplasmic vesicle	GO:0016798//hydrolase activity, acting on glycosyl bonds;GO:0043167//ion binding	GO:0044238//primary metabolic process	gi|297604588|ref|NP_001055674.2|/0/Os05g0443400 [Oryza sativa Japonica Group]
		LOC_Os05g37130	LOC_Os05g37130.2	0.209218	0.278865	0.0708435	0.0657074	0.127569	0.0673098	0.36108	0.362097	-	0.151491	0.206892	0.221389	0.0701989	-	-	0.203952	0.269081	0.150578	0.123502	0.0721769	cDNA|glycosyl hydrolases family 17, putative, expressed	-	GO:0031410//cytoplasmic vesicle	GO:0016798//hydrolase activity, acting on glycosyl bonds;GO:0043167//ion binding	GO:0044238//primary metabolic process	gi|297604588|ref|NP_001055674.2|/0/Os05g0443400 [Oryza sativa Japonica Group]
		LOC_Os05g37130	LOC_Os05g37130.3	-	0.225667	-	0.21269	0.103233	-	0.233759	-	0.0992556	0.245183	0.223232	0.716623	0.227229	0.107885	-	-	0.21775	0.609263	0.0999419	0.233632	cDNA|glycosyl hydrolases family 17, putative, expressed	-	GO:0031410//cytoplasmic vesicle	GO:0016798//hydrolase activity, acting on glycosyl bonds;GO:0043167//ion binding	GO:0044238//primary metabolic process	gi|297604588|ref|NP_001055674.2|/0/Os05g0443400 [Oryza sativa Japonica Group]
		LOC_Os05g37130	LOC_Os05g37130.4	-	0.0725267	-	0.0683563	-	-	-	0.0753389	-	-	-	-	-	-	-	-	0.0699822	-	-	-	cDNA|glycosyl hydrolases family 17, putative, expressed	-	GO:0031410//cytoplasmic vesicle	GO:0016798//hydrolase activity, acting on glycosyl bonds;GO:0043167//ion binding	GO:0044238//primary metabolic process	gi|297604588|ref|NP_001055674.2|/0/Os05g0443400 [Oryza sativa Japonica Group]
	Gns1	LOC_Os05g31140	*LOC_Os05g31140.1	2.04974	134.274	403.456	51.5753	12.1305	1.74559	85.276	257.55	36.2618	2.61914	5.8424	74.7662	435.831	30.1945	22.6208	7.9926	109.675	253.957	56.6905	13.8514	cDNA|glycosyl hydrolases family 17, putative, expressed	-	GO:0031410//cytoplasmic vesicle	GO:0004553//hydrolase activity, hydrolyzing O-glycosyl compounds;GO:0043167//ion binding	GO:0044238//primary metabolic process	gi|115463555|ref|NP_001055377.1|/1.40138e-167/Os05g0375400 [Oryza sativa Japonica Group]
		LOC_Os05g31140	*LOC_Os05g31140.2	0.668682	42.4472	101.551	16.4856	4.48494	0.645387	35.8909	98.8334	14.0145	0.968362	2.64499	17.5716	106.797	6.92403	3.23586	2.17284	26.8753	83.8598	13.2233	2.65287	cDNA|glycosyl hydrolases family 17, putative, expressed	-	GO:0031410//cytoplasmic vesicle	GO:0004553//hydrolase activity, hydrolyzing O-glycosyl compounds;GO:0043167//ion binding	GO:0044238//primary metabolic process	gi|115463555|ref|NP_001055377.1|/2.81705e-161/Os05g0375400 [Oryza sativa Japonica Group]
		LOC_Os05g31140	*LOC_Os05g31140.3	0.369337	48.5517	127	12.6144	3.80024	0.802058	46.3725	135.29	12.5042	0.902577	2.92185	28.0416	126.96	5.73659	4.64006	4.50051	39.545	140.85	10.3015	3.63134	cDNA|glycosyl hydrolases family 17, putative, expressed	-	GO:0031410//cytoplasmic vesicle	GO:0004553//hydrolase activity, hydrolyzing O-glycosyl compounds;GO:0043167//ion binding	GO:0044238//primary metabolic process	gi|115463555|ref|NP_001055377.1|/2.06502e-161/Os05g0375400 [Oryza sativa Japonica Group]
		LOC_Os04g33640	LOC_Os04g33640.1	2.57222	0.562487	0.244964	0.302939	0.147036	1.47405	-	-	0.282743	1.04766	0.715396	0.255175	0.242735	0.384155	0.448825	0.313435	0.155072	-	0.142349	0.166383	cDNA|glycosyl hydrolases family 17, putative, expressed	-	-	GO:0043167//ion binding;GO:0008422//beta-glucosidase activity	GO:0044238//primary metabolic process	gi|125590321|gb|EAZ30671.1|/0/hypothetical protein OsJ_14727 [Oryza sativa Japonica Group]
		LOC_Os04g33640	LOC_Os04g33640.2	1.00759	-	-	-	0.18431	1.16698	-	-	0.0886045	0.109436	0.298916	-	-	-	-	0.196445	-	-	-	-	cDNA|glycosyl hydrolases family 17, putative, expressed	-	-	GO:0043167//ion binding;GO:0008422//beta-glucosidase activity	GO:0044238//primary metabolic process	gi|125590321|gb|EAZ30671.1|/0/hypothetical protein OsJ_14727 [Oryza sativa Japonica Group]
		LOC_Os03g51240	LOC_Os03g51240.1	-	-	-	-	0.0981053	-	-	0.111387	-	-	-	-	-	-	-	-	-	-	-	-	cDNA|glycosyl hydrolases family 17, putative, expressed	-	GO:0031410//cytoplasmic vesicle	GO:0016798//hydrolase activity, acting on glycosyl bonds;GO:0043167//ion binding	GO:0044238//primary metabolic process	gi|115455021|ref|NP_001051111.1|/0/Os03g0722500 [Oryza sativa Japonica Group]
		LOC_Os03g14210	LOC_Os03g14210.1	0.220617	-	-	-	-	0.106466	-	-	-	-	0.218165	-	-	0.105435	-	0.537661	-	-	-	-	cDNA|glycosyl hydrolases family 17, putative, expressed	-	GO:0031410//cytoplasmic vesicle	GO:0016798//hydrolase activity, acting on glycosyl bonds;GO:0043167//ion binding	GO:0044238//primary metabolic process	gi|218201165|gb|EEC83592.1|/0/hypothetical protein OsI_29271 [Oryza sativa Indica Group]
		LOC_Os03g12620	LOC_Os03g12620.1	0.978751	0.163071	0.248562	1.46009	1.19357	1.02337	0.0844592	0.169394	1.00414	1.15163	0.241968	0.258922	-	0.779593	1.00192	0.477058	0.078675	-	1.0833	0.50648	cDNA|glycosyl hydrolases family 17, putative, expressed	-	GO:0031410//cytoplasmic vesicle	GO:0016798//hydrolase activity, acting on glycosyl bonds;GO:0043167//ion binding	GO:0044238//primary metabolic process	gi|108706961|gb|ABF94756.1|/0/Glucan endo-1,3-beta-glucosidase 7 precursor, putative, expressed [Oryza sativa Japonica Group]
		LOC_Os03g12620	LOC_Os03g12620.2	0.901729	-	0.0832733	0.463416	0.224926	0.474717	-	0.340503	0.504609	0.445177	0.324256	-	-	0.470123	0.457722	0.319648	0.0790731	0.176997	0.580683	0.424203	cDNA|glycosyl hydrolases family 17, putative, expressed	-	GO:0031410//cytoplasmic vesicle	GO:0016798//hydrolase activity, acting on glycosyl bonds;GO:0043167//ion binding	GO:0044238//primary metabolic process	gi|108706961|gb|ABF94756.1|/0/Glucan endo-1,3-beta-glucosidase 7 precursor, putative, expressed [Oryza sativa Japonica Group]
		LOC_Os02g33000	*LOC_Os02g33000.1	5.61593	0.350879	0.356552	0.496054	0.401279	8.63857	0.908651	1.27569	1.0803	0.47653	0.347093	-	0.794943	0.838723	0.685943	1.36864	2.36998	0.284194	1.08776	1.63468	cDNA|glycosyl hydrolases family 17, putative, expressed	-	-	GO:0004553//hydrolase activity, hydrolyzing O-glycosyl compounds;GO:0043167//ion binding	GO:0044238//primary metabolic process	gi|115446495|ref|NP_001047027.1|/0/Os02g0532900 [Oryza sativa Japonica Group]
		LOC_Os02g10660	*LOC_Os02g10660.1	2.85574	47.5799	45.5362	19.1606	15.5922	2.67273	36.2028	32.2609	13.0129	3.28967	11.4671	48.7163	42.3345	12.8208	14.0127	12.0634	37.8137	26.7192	17.6238	9.85185	cDNA|glycosyl hydrolases family 17, putative, expressed	-	GO:0043231//intracellular membrane-bounded organelle	GO:0016787//hydrolase activity	-	gi|222622381|gb|EEE56513.1|/0/hypothetical protein OsJ_05789 [Oryza sativa Japonica Group]
		LOC_Os01g71860	*LOC_Os01g71860.1	-	0.245121	0.830281	0.231026	0.299019	-	0.169274	2.716	0.215624	2.84074	0.161651	0.086489	1.72773	0.23437	0.273825	0.0796769	0.0788404	1.50005	1.30269	0.845908	cDNA|glycosyl hydrolases family 17, putative, expressed	-	GO:0031410//cytoplasmic vesicle	GO:0016798//hydrolase activity, acting on glycosyl bonds	GO:0044238//primary metabolic process	gi|115442217|ref|NP_001045388.1|/0/Os01g0947000 [Oryza sativa Japonica Group]
		LOC_Os01g71830	*LOC_Os01g71830.1	-	0.322221	1.96459	0.607385	11.7922	0.311099	39.2185	68.4492	2.69274	20.8302	0.159372	3.58133	7.94907	2.31066	3.41956	0.314215	64.826	3.13179	4.13839	16.6797	cDNA|glycosyl hydrolases family 17, putative, expressed	-	GO:0031410//cytoplasmic vesicle	GO:0043167//ion binding;GO:0008422//beta-glucosidase activity	GO:0044238//primary metabolic process;GO:0006950//response to stress	gi|115442213|ref|NP_001045386.1|/0/Os01g0946700 [Oryza sativa Japonica Group]
		LOC_Os01g71820	*LOC_Os01g71820.1	-	-	-	-	1.01168	-	1.79994	4.26639	0.277916	0.514885	-	-	1.5906	0.302077	0.35293	-	10.8222	0.170594	-	1.47188	cDNA|glycosyl hydrolases family 17, putative, expressed	-	GO:0031410//cytoplasmic vesicle	GO:0043167//ion binding;GO:0008422//beta-glucosidase activity	GO:0044238//primary metabolic process;GO:0006950//response to stress	gi|115442211|ref|NP_001045385.1|/9.79015e-176/Os01g0946600 [Oryza sativa Japonica Group]
		LOC_Os01g71810	LOC_Os01g71810.1	0.160499	-	-	-	-	-	-	-	-	-	-	-	-	-	-	0.312918	-	-	-	-	cDNA|glycosyl hydrolases family 17, putative, expressed	-	GO:0031410//cytoplasmic vesicle	GO:0043167//ion binding;GO:0008422//beta-glucosidase activity	GO:0044238//primary metabolic process;GO:0006950//response to stress	gi|297598314|ref|NP_001045384.2|/0/Os01g0946500 [Oryza sativa Japonica Group]
	Gns4	LOC_Os01g71670	*LOC_Os01g71670.1	7.63623	9.21804	9.51346	8.95949	4.21685	2.50309	8.8026	12.2686	7.34859	20.3435	3.84691	4.11646	21.3193	13.3583	9.97569	3.23043	13.064	10.4215	29.9803	11.4819	cDNA|glycosyl hydrolases family 17, putative, expressed	-	GO:0031410//cytoplasmic vesicle	GO:0043167//ion binding;GO:0008422//beta-glucosidase activity	GO:0044238//primary metabolic process;GO:0006950//response to stress	gi|115442185|ref|NP_001045372.1|/0/Os01g0944700 [Oryza sativa Japonica Group]
		LOC_Os01g71474	*LOC_Os01g71474.1	-	-	-	0.506924	0.61511	-	-	0.41903	1.53767	3.6523	-	-	0.135394	1.54279	2.10292	0.131122	0.129746	-	0.476401	1.94892	cDNA|glycosyl hydrolases family 17, putative, expressed	-	GO:0031410//cytoplasmic vesicle	GO:0016798//hydrolase activity, acting on glycosyl bonds	GO:0008152//metabolic process	gi|222619853|gb|EEE55985.1|/2.29713e-166/hypothetical protein OsJ_04727 [Oryza sativa Japonica Group]
		LOC_Os01g71410	-	-
		LOC_Os01g71400	-	-
	Gns2	LOC_Os01g71380	-	-
	Gns6	LOC_Os01g71350	LOC_Os01g71350.1	8.23834	204.67	361.097	327.587	120.697	3.82842	281.204	308.136	306.016	109.528	16.2935	312.703	445.191	347.348	366.296	21.5647	434.271	298.275	422.145	273.157	cDNA|glycosyl hydrolases family 17, putative, expressed	-	GO:0031410//cytoplasmic vesicle	GO:0016798//hydrolase activity, acting on glycosyl bonds	GO:0044238//primary metabolic process	gi|115442155|ref|NP_001045357.1|/1.21913e-160/Os01g0940800 [Oryza sativa Japonica Group]
	Gns5; PR-2	LOC_Os01g71340	*LOC_Os01g71340.1	14.6325	144.62	271.061	3295.11	2034.97	14.7889	371.799	487.524	2028.44	9147.59	26.892	723.938	681.421	8315.37	2936.52	52.0778	425.298	371.226	9364.66	4219.72	cDNA|glycosyl hydrolases family 17, putative, expressed	-	GO:0031410//cytoplasmic vesicle	GO:0016798//hydrolase activity, acting on glycosyl bonds;GO:0043167//ion binding	GO:0044238//primary metabolic process	gi|4884526|dbj|BAA77783.1|/1.10141e-165/beta 1,3-glucanase [Oryza sativa]
		LOC_Os01g64170	*LOC_Os01g64170.1	4.7428	2.14267	1.11182	1.24605	0.667355	3.2131	1.74727	1.27862	0.681748	2.87282	9.74093	1.15816	1.56075	1.04614	0.560199	4.62343	2.0675	1.37852	1.2114	0.896758	cDNA|glycosyl hydrolases family 17, putative, expressed	-	GO:0031410//cytoplasmic vesicle	GO:0043167//ion binding;GO:0008422//beta-glucosidase activity	GO:0044238//primary metabolic process	gi|115441189|ref|NP_001044874.1|/0/Os01g0860800 [Oryza sativa Japonica Group]
		LOC_Os01g64170	LOC_Os01g64170.2	-	-	-	-	-	-	-	-	-	-	-	-	0.0984127	-	-	0.0953076	-	-	-	-	cDNA|glycosyl hydrolases family 17, putative, expressed	-	GO:0031410//cytoplasmic vesicle	GO:0043167//ion binding;GO:0008422//beta-glucosidase activity	GO:0044238//primary metabolic process	gi|218189420|gb|EEC71847.1|/0/hypothetical protein OsI_04517 [Oryza sativa Indica Group]
		LOC_Os01g64170	LOC_Os01g64170.4	0.199347	0.0996405	0.101252	0.093911	-	0.192403	0.30964	0.310512	0.0876503	0.216516	1.47848	-	0.10033	0.190541	0.111309	0.680154	-	-	0.176513	-	cDNA|glycosyl hydrolases family 17, putative, expressed	-	GO:0031410//cytoplasmic vesicle	GO:0043167//ion binding;GO:0008422//beta-glucosidase activity	GO:0044238//primary metabolic process	gi|218189420|gb|EEC71847.1|/0/hypothetical protein OsI_04517 [Oryza sativa Indica Group]
	Gns7	LOC_Os01g58730	-	-
	Gns10	LOC_Os01g51570	*LOC_Os01g51570.1	362.483	343.071	605.653	2284.06	798.891	412.137	493.654	621.691	2443.08	2819.96	499.209	325.577	1027.48	3042.23	1103.19	717.103	375.858	1366.65	4228.55	1364.32	cDNA|glycosyl hydrolases family 17, putative, expressed	-	GO:0031410//cytoplasmic vesicle	GO:0004553//hydrolase activity, hydrolyzing O-glycosyl compounds	GO:0044238//primary metabolic process	gi|115439545|ref|NP_001044052.1|/0/Os01g0713200 [Oryza sativa Japonica Group]
		LOC_Os03g40330	-	-
		LOC_Os03g22530	LOC_Os03g22530.1	-	-	0.441702	-	-	-	0.45026	0.451528	-	-	-	0.460114	0.437683	-	-	-	-	-	-	-	cDNA|glycosyl hydrolases family 17, putative, expressed	-	GO:0031410//cytoplasmic vesicle	GO:0016798//hydrolase activity, acting on glycosyl bonds	GO:0008152//metabolic process	gi|108708111|gb|ABF95906.1|/4.1798e-77/Lichenase II precursor, putative [Oryza sativa Japonica Group]
	Gns3	LOC_Os01g71680	LOC_Os01g71680.1	0.19168	-	0.194715	0.361196	-	-	-	0.398093	0.505675	1.66551	-	-	0.57883	0.549636	0.42811	0.186856	-	-	0.509171	0.19838	cDNA|glycosyl hydrolases family 17, putative, expressed	-	GO:0031410//cytoplasmic vesicle	GO:0004553//hydrolase activity, hydrolyzing O-glycosyl compounds;GO:0043167//ion binding	GO:0044238//primary metabolic process	gi|297598302|ref|NP_001045373.2|/0/Os01g0944800 [Oryza sativa Japonica Group]
		LOC_Os01g71650	-	-
		LOC_Os01g17020	LOC_Os01g17020.1	10.9501	79.6835	32.2252	28.3717	24.4484	9.32523	62.6977	39.4636	28.1795	29.5579	11.7838	60.4914	43.1163	30.3215	20.3205	12.8721	74.5581	34.4212	29.0873	27.6653	cDNA|glycosyl hydrolases family 17 protein, putative, expressed	-	GO:0044464//cell part	-	-	gi|297596545|ref|NP_001042737.2|/8.44072e-116/Os01g0277700 [Oryza sativa Japonica Group]
		LOC_Os03g25790	LOC_Os03g25790.1	-	0.0951514	-	0.08968	-	-	0.0985633	-	-	-	0.0941248	-	-	-	0.106294	-	-	-	-	0.0985097	cDNA|glycosyl hydrolases family 17 protein, expressed	K14489|1|6e-11|67.8|vvi:100263145|arabidopsis histidine kinase 2/3/4 (cytokinin receptor) [EC:2.7.13.3]	GO:0044464//cell part	GO:0016787//hydrolase activity	-	gi|115453227|ref|NP_001050214.1|/0/Os03g0374600 [Oryza sativa Japonica Group]
		LOC_Os03g25790	LOC_Os03g25790.2	-	0.285454	0.19338	0.08968	-	-	0.0985633	0.0988408	-	-	0.0941248	-	0.19162	-	-	0.0927873	0.0918131	0.205514	0.0842801	-	cDNA|glycosyl hydrolases family 17 protein, expressed	K14489|1|6e-11|67.8|vvi:100263145|arabidopsis histidine kinase 2/3/4 (cytokinin receptor) [EC:2.7.13.3]	GO:0044464//cell part	GO:0016787//hydrolase activity	-	gi|115453227|ref|NP_001050214.1|/0/Os03g0374600 [Oryza sativa Japonica Group]
		LOC_Os01g71930	LOC_Os01g71930.1	2.85184	22.204	10.5852	13.1764	7.97543	2.06436	19.7064	9.73856	10.7547	6.67142	3.7421	20.718	8.50148	8.02029	7.34938	3.31468	17.2987	13.144	9.80931	6.86794	cDNA|glycosyl hydrolases family 17 protein, expressed	K03013|1|4e-09|62.8|vvi:100258335|DNA-directed RNA polymerases I, II, and III subunit RPABC1;K13459|2|3e-06|53.1|rcu:RCOM_1047690|disease resistance protein RPS2	-	GO:0016798//hydrolase activity, acting on glycosyl bonds	GO:0008152//metabolic process	gi|115442219|ref|NP_001045389.1|/0/Os01g0947700 [Oryza sativa Japonica Group]
		LOC_Os07g41014	LOC_Os07g41014.1	-	-	-	-	0.0889723	-	-	-	-	-	-	-	-	-	-	-	-	-	-	-	cDNA|glycosyl hydrolases family 17 protein, expressed	-	GO:0031410//cytoplasmic vesicle	GO:0003824//catalytic activity	-	gi|23495817|dbj|BAC20027.1|/1.40732e-135/hypothetical protein [Oryza sativa Japonica Group]
PR3 (18)	OsCHIT1; Cht6	LOC_Os02g39330	*LOC_Os02g39330.1	720.225	54.6916	29.4333	227.212	97.4425	767.913	48.6393	31.9569	405.456	615.326	1047.86	21.9001	33.8755	69.6664	128.02	724.203	42.01	15.9315	56.7292	179.365	cDNA|CHIT1 - Chitinase family protein precursor, expressed	K01183|1|2e-151|533|osa:4329920|chitinase [EC:3.2.1.14]	GO:0030312//external encapsulating structure;GO:0031410//cytoplasmic vesicle	GO:0030247//polysaccharide binding;GO:0004553//hydrolase activity, hydrolyzing O-glycosyl compounds	GO:0006026;GO:0033554//cellular response to stress;GO:0009793//embryo development ending in seed dormancy	gi|115447187|ref|NP_001047373.1|/2.00909e-150/Os02g0605900 [Oryza sativa Japonica Group]
	OsCHIT2; PR-3; OsChia2b; Cht4	LOC_Os04g41620	*LOC_Os04g41620.1	3.25653	15.2492	6.61619	23.5771	8.46508	0.661702	13.4887	10.857	26.3763	31.4607	1.8644	5.44103	14.6647	44.8879	26.2223	1.50374	16.3675	17.5784	100.012	27.8498	cDNA|CHIT2 - Chitinase family protein precursor, expressed	K01183|1|6e-137|485|osa:4336263|chitinase [EC:3.2.1.14]	GO:0031410//cytoplasmic vesicle	GO:0004553//hydrolase activity, hydrolyzing O-glycosyl compounds;GO:0030247//polysaccharide binding	GO:0009607//response to biotic stimulus;GO:0006026	gi|115459168|ref|NP_001053184.1|/6.78395e-136/Os04g0493400 [Oryza sativa Japonica Group]
	OsCHIT3; OsChia4a; Cht5	LOC_Os04g41680	*LOC_Os04g41680.1	1.75577	6.66971	6.77756	11.249	6.1022	1.01676	6.54524	5.65205	13.7414	16.9721	0.868125	1.48633	14.1387	18.4602	16.4701	1.1981	12.8714	9.47742	36.8452	18.1714	cDNA|CHIT3 - Chitinase family protein precursor, expressed	K01183|1|2e-150|530|osa:4336265|chitinase [EC:3.2.1.14]	GO:0031410//cytoplasmic vesicle	GO:0004553//hydrolase activity, hydrolyzing O-glycosyl compounds;GO:0030247//polysaccharide binding	GO:0009607//response to biotic stimulus;GO:0006026	gi|115459172|ref|NP_001053186.1|/1.76621e-149/Os04g0494100 [Oryza sativa Japonica Group]
	OsCHIT4; Cht12	LOC_Os03g30470	LOC_Os03g30470.1	-	-	-	0.169248	-	-	-	-	-	-	-	-	-	-	-	-	0.173274	-	0.159057	-	cDNA|CHIT4 - Chitinase family protein precursor, expressed	K01183|1|3e-119|426|osa:4338719|chitinase [EC:3.2.1.14]	GO:0031410//cytoplasmic vesicle	GO:0004563//beta-N-acetylhexosaminidase activity;GO:0004568//chitinase activity;GO:0030247//polysaccharide binding	GO:0005996//monosaccharide metabolic process;GO:0009607//response to biotic stimulus;GO:0006026	gi|297601097|ref|NP_001050373.2|/7.40904e-153/Os03g0418000 [Oryza sativa Japonica Group]
	OsCHIT5; Cht9	LOC_Os05g33140	LOC_Os05g33140.1	-	-	-	-	-	0.145759	-	-	0.132804	-	-	-	-	-	-	-	-	-	-	-	cDNA|CHIT5 - Chitinase family protein precursor, expressed	K01183|1|7e-156|548|osa:4338719|chitinase [EC:3.2.1.14]	GO:0031410//cytoplasmic vesicle	GO:0004568//chitinase activity;GO:0030247//polysaccharide binding	GO:0009607//response to biotic stimulus;GO:0006026	gi|115463755|ref|NP_001055477.1|/7.75659e-155/Os05g0399400 [Oryza sativa Japonica Group]
	OsCHIT6; OsChia1d; Cht7	LOC_Os05g33150	-	-
	OsCHIT7; OsChia1c; Cht-3	LOC_Os06g51050	*LOC_Os06g51050.1	0.30925	24.1135	17.121	24.0381	52.7502	0.596953	53.1586	18.7864	37.6645	192.125	-	39.5961	15.5644	88.2331	193.395	3.76833	78.7516	7.34489	101.316	264.368	cDNA|CHIT7 - Chitinase family protein precursor, expressed	K01183|1|5e-127|452|osa:4338719|chitinase [EC:3.2.1.14]	GO:0031410//cytoplasmic vesicle	GO:0004563//beta-N-acetylhexosaminidase activity;GO:0004568//chitinase activity;GO:0030247//polysaccharide binding	GO:0005996//monosaccharide metabolic process;GO:0009607//response to biotic stimulus;GO:0006026	gi|125556809|gb|EAZ02415.1|/7.99423e-165/hypothetical protein OsI_24517 [Oryza sativa Indica Group]
	OsCHIT8; OsChia1a; Cht1	LOC_Os06g51060	*LOC_Os06g51060.1	4.15675	72.9338	39.6047	66.5792	237.416	1.38343	208.836	67.7242	100.206	458.635	4.81925	192.02	80.7971	145.909	291.803	13.1345	267.674	24.1397	154.966	349.354	cDNA|CHIT8 - Chitinase family protein precursor, expressed	K01183|1|5e-130|462|osa:4338719|chitinase [EC:3.2.1.14]	GO:0031410//cytoplasmic vesicle	GO:0004563//beta-N-acetylhexosaminidase activity;GO:0004568//chitinase activity;GO:0030247//polysaccharide binding	GO:0005996//monosaccharide metabolic process;GO:0009607//response to biotic stimulus;GO:0006026	gi|383024|prf||1901378A/2.10246e-166/chitinase
	OsCHIT9	LOC_Os12g13610	-	-
	OsCHIT10; Cht10	LOC_Os01g18400	*LOC_Os01g18400.1	7.36226	16.1916	17.7622	22.7174	14.8139	5.86226	11.245	8.79197	26.706	6.99678	0.910052	9.93296	14.0805	24.4536	34.9421	1.25597	11.3626	5.16627	22.1644	22.0968	cDNA|CHIT10 - Chitinase family protein precursor, expressed	K01183|1|7e-85|312|osa:4338719|chitinase [EC:3.2.1.14]	GO:0044464//cell part	GO:0004553//hydrolase activity, hydrolyzing O-glycosyl compounds	GO:0006026	gi|115436044|ref|NP_001042780.1|/2.48149e-137/Os01g0287600 [Oryza sativa Japonica Group]
	OsCHIT11	LOC_Os05g04690	LOC_Os05g04690.1	0.364318	1.45679	1.2953	0.171627	0.499813	0.175813	0.188628	0.189159	0.320371	0.395694	0.180134	0.192756	0.733437	-	0.610267	0.355148	-	0.196654	0.806466	0.377051	cDNA|CHIT11 - Chitinase family protein precursor, expressed	K01183|1|1e-82|304|osa:4338718|chitinase [EC:3.2.1.14]	-	GO:0004553//hydrolase activity, hydrolyzing O-glycosyl compounds	GO:0005975//carbohydrate metabolic process;GO:0043170;GO:0009056//catabolic process	gi|115461981|ref|NP_001054590.1|/2.27339e-154/Os05g0138200 [Oryza sativa Japonica Group]
	OsCHIT12	LOC_Os08g41100	LOC_Os08g41100.1	11.4909	129.159	14.3775	17.9562	34.2204	7.16828	123.198	18.6263	12.0764	35.4628	9.00735	93.4193	14.5287	18.8858	25.6644	10.5186	109.353	18.4566	30.5238	42.6389	cDNA|CHIT12 - Chitinase family protein precursor, expressed	K01183|1|6e-55|213|ath:AT3G12500|chitinase [EC:3.2.1.14]	GO:0031410//cytoplasmic vesicle	GO:0004553//hydrolase activity, hydrolyzing O-glycosyl compounds	GO:0010035//response to inorganic substance;GO:0016049//cell growth;GO:0009725//response to hormone stimulus;GO:0006026;GO:0009913//epidermal cell differentiation;GO:0009696//salicylic acid metabolic process;GO:0006970//response to osmotic stress;GO:0009699//phenylpropanoid biosynthetic process;GO:0006109//regulation of carbohydrate metabolic process	gi|115477370|ref|NP_001062281.1|/4.22287e-178/Os08g0522500 [Oryza sativa Japonica Group]
	OsCHIT13	LOC_Os09g32080	LOC_Os09g32080.1	1.47086	0.31508	0.320174	1.68278	0.864811	1.01401	0.326378	0.436396	1.94015	2.73863	1.45451	0.111173	0.84603	2.0084	1.4079	0.614502	0.304026	0.340265	1.58146	1.52227	cDNA|CHIT13 - Chitinase family protein precursor, expressed	K01183|1|3e-48|191|ath:AT3G12500|chitinase [EC:3.2.1.14]	GO:0031410//cytoplasmic vesicle	GO:0004553//hydrolase activity, hydrolyzing O-glycosyl compounds	GO:0010035//response to inorganic substance;GO:0016049//cell growth;GO:0009725//response to hormone stimulus;GO:0006026;GO:0009913//epidermal cell differentiation;GO:0009696//salicylic acid metabolic process;GO:0006970//response to osmotic stress;GO:0009699//phenylpropanoid biosynthetic process;GO:0006109//regulation of carbohydrate metabolic process	gi|115479911|ref|NP_001063549.1|/0/Os09g0494200 [Oryza sativa Japonica Group]
	OsCHIT13	LOC_Os09g32080	LOC_Os09g32080.2	-	-	-	0.212198	-	-	-	-	-	-	-	-	-	-	-	-	-	-	-	-	cDNA|CHIT13 - Chitinase family protein precursor, expressed	K01183|1|2e-48|191|ath:AT3G12500|chitinase [EC:3.2.1.14]	GO:0031410//cytoplasmic vesicle	GO:0004553//hydrolase activity, hydrolyzing O-glycosyl compounds	GO:0010035//response to inorganic substance;GO:0016049//cell growth;GO:0009725//response to hormone stimulus;GO:0006026;GO:0009913//epidermal cell differentiation;GO:0009696//salicylic acid metabolic process;GO:0006970//response to osmotic stress;GO:0009699//phenylpropanoid biosynthetic process;GO:0006109//regulation of carbohydrate metabolic process	gi|115479911|ref|NP_001063549.1|/0/Os09g0494200 [Oryza sativa Japonica Group]
	OsCHIT14; OsChia2a; Cht8	LOC_Os10g39680	*LOC_Os10g39680.1	30.46	54.7372	16.2078	101.642	107.29	26.4239	84.4868	22.405	123.087	521.652	41.2376	86.7194	35.7708	157.356	118.65	55.1447	86.5707	17.2249	247.875	160.25	cDNA|CHIT14 - Chitinase family protein precursor, expressed	K01183|1|8e-83|305|pop:POPTR_831333|chitinase [EC:3.2.1.14]	GO:0044421//extracellular region part;GO:0031410//cytoplasmic vesicle	GO:0004553//hydrolase activity, hydrolyzing O-glycosyl compounds	GO:0006950//response to stress;GO:0006026	gi|115483206|ref|NP_001065196.1|/6.22085e-136/Os10g0542900 [Oryza sativa Japonica Group]
	OsCHIT15	LOC_Os10g39700	*LOC_Os10g39700.1	8.54546	1.09055	0.369394	1.19914	0.332585	5.08904	2.2593	0.377611	4.79658	9.67637	3.41614	1.34677	0.732065	0.521358	0.812168	3.89932	1.22767	0.588859	0.321983	0.940865	cDNA|CHIT15 - Chitinase family protein precursor, putative, expressed	K01183|1|6e-69|165|gmx:547572|chitinase [EC:3.2.1.14]	GO:0043231//intracellular membrane-bounded organelle;GO:0031410//cytoplasmic vesicle	GO:0016798//hydrolase activity, acting on glycosyl bonds	GO:0050896//response to stimulus;GO:0000272//polysaccharide catabolic process	gi|115483208|ref|NP_001065197.1|/1.71111e-129/Os10g0543400 [Oryza sativa Japonica Group]
	OsCHIT16; Cht11	LOC_Os03g04060	*LOC_Os03g04060.1	58.2033	4.7605	21.8583	29.4132	57.5887	14.6397	10.7756	17.0331	19.5424	35.6308	55.4633	32.2877	16.8659	49.7316	38.0136	40.0607	7.82595	10.6629	31.5464	29.0235	cDNA|CHIT16 - Chitinase family protein precursor, expressed	K01183|1|2e-89|327|vvi:100232985|chitinase [EC:3.2.1.14]	-	GO:0004553//hydrolase activity, hydrolyzing O-glycosyl compounds	GO:0006026	gi|115450541|ref|NP_001048871.1|/7.40716e-140/Os03g0132900 [Oryza sativa Japonica Group]
	OsCHIT17; OsChia1b; RC7; Chi11; Cht-2	LOC_Os05g33130	*LOC_Os05g33130.1	-	0.29196	0.296681	0.550343	18.0304	-	3.93157	0.606561	8.21845	11.8954	0.144405	2.47238	1.02893	1.67493	31.3103	0.142353	28.1717	-	2.58602	24.7857	cDNA|CHIT17 - Chitinase family protein precursor, expressed	K01183|1|2e-154|543|osa:4338718|chitinase [EC:3.2.1.14]	GO:0031410//cytoplasmic vesicle	GO:0004553//hydrolase activity, hydrolyzing O-glycosyl compounds;GO:0030247//polysaccharide binding	GO:0006952//defense response;GO:0000272//polysaccharide catabolic process	gi|146386456|pdb|2DKV|A/1.37862e-154/Chain A, Crystal Structure Of Class I Chitinase From Oryza Sativa L. Japonica
	OsRCchi1; RCB41	LOC_Os10g28050	*LOC_Os10g28050.1	111.005	234.907	366.799	369.841	755.702	65.3442	399.757	435.01	1045.6	764.75	318.432	247.163	438.141	450.017	582.953	172.422	306.938	167.346	713.378	937.467	cDNA|chitinase 2, putative, expressed	-	GO:0031410//cytoplasmic vesicle	GO:0016798//hydrolase activity, acting on glycosyl bonds;GO:0043167//ion binding	GO:0044238//primary metabolic process	gi|115482024|ref|NP_001064605.1|/4.08185e-149/Os10g0416100 [Oryza sativa Japonica Group]
		LOC_Os01g43220	LOC_Os01g43220.1	0.23907	0.955961	0.242855	0.750826	0.364425	0.230741	0.4126	0.248257	0.560617	-	0.157608	0.674607	0.48129	0.380847	0.0889921	-	0.614949	0.258094	0.705617	0.0824752	cDNA|chitinase domain-containing protein 1 precursor, putative, expressed	K09422|1|2e-06|53.5|sbi:SORBI_03g028170|myb proto-oncogene protein, plant	-	GO:0004553//hydrolase activity, hydrolyzing O-glycosyl compounds;GO:0043167//ion binding	GO:0006026	gi|222618871|gb|EEE55003.1|/0/hypothetical protein OsJ_02637 [Oryza sativa Japonica Group]
PR4 (11)	OsPR4a; OsPR4	LOC_Os11g37970	*LOC_Os11g37970.1	3.9724	15.0334	5.18823	8.55481	16.0898	2.46472	17.3353	9.13405	14.7214	39.447	3.92824	8.10673	8.56837	18.9845	41.5092	3.31921	16.4218	10.7212	37.1836	35.8265	cDNA|WIP5 - Wound-induced protein precursor, expressed	-	GO:0031410//cytoplasmic vesicle	-	GO:0006952//defense response	gi|125535003|gb|EAY81551.1|/1.61821e-73/hypothetical protein OsI_36717 [Oryza sativa Indica Group]
	OsPR4b	LOC_Os11g37960	*LOC_Os11g37960.1	8.96657	98.8632	137.432	145.11	141.827	1.01814	113.059	46.5558	68.1817	165.846	4.69424	153.765	125.828	117.466	158.445	0.771255	113.456	25.9085	88.2683	132.649	cDNA|WIP4 - Wound-induced protein precursor, expressed	-	GO:0031410//cytoplasmic vesicle	GO:0030246//carbohydrate binding	GO:0006952//defense response;GO:0033554//cellular response to stress;GO:0001906//cell killing	gi|125535004|gb|EAY81552.1|/2.18323e-74/hypothetical protein OsI_36718 [Oryza sativa Indica Group]
	OsPR4c	LOC_Os11g37950	*LOC_Os11g37950.1	2.29893	5.01417	4.03374	15.1621	52.7566	1.6137	8.4402	3.90645	20.9513	79.9013	1.03335	16.8075	9.25629	60.1279	103.158	-	35.279	2.25624	47.1887	109.663	cDNA|WIP3 - Wound-induced protein precursor, expressed	-	GO:0031410//cytoplasmic vesicle	GO:0030246//carbohydrate binding	GO:0006952//defense response;GO:0033554//cellular response to stress;GO:0001906//cell killing	gi|125535005|gb|EAY81553.1|/9.33649e-74/hypothetical protein OsI_36719 [Oryza sativa Indica Group]
	OsPR4d	LOC_Os11g37940	LOC_Os11g37940.1	-	-	0.206097	0.191155	0.18556	-	-	-	0.178411	-	-	-	0.204222	0.193922	0.226568	-	-	-	0.179645	0.419952	cDNA|WIP2 - Wound-induced protein precursor, expressed	-	GO:0031410//cytoplasmic vesicle	GO:0030246//carbohydrate binding	GO:0006952//defense response	gi|115486087|ref|NP_001068187.1|/6.58398e-78/Os11g0591800 [Oryza sativa Japonica Group]
	OsPR4e	LOC_Os11g37930	-	-
		LOC_Os07g49114	*LOC_Os07g49114.1	1393.12	20.8257	44.351	362.494	219.928	1761.7	26.8508	75.2559	375.942	977.283	1261.04	8.20807	20.0775	413.921	384.11	2070.79	23.0879	49.0481	435.45	614.251	cDNA|wound-induced protein WI12, putative, expressed	-	-	-	-	gi|115474237|ref|NP_001060717.1|/3.2864e-41/Os07g0691300 [Oryza sativa Japonica Group]
		LOC_Os05g27590	LOC_Os05g27590.1	3.80173	1.90024	0.24137	1.34323	1.52123	2.75197	0.246047	0.740219	1.04473	-	12.6882	0.754294	0.717522	0.681334	1.59207	13.8977	0.458392	1.02606	1.26235	-	cDNA|wound-induced protein WI12, putative, expressed	-	-	-	-	gi|222631184|gb|EEE63316.1|/2.80215e-44/hypothetical protein OsJ_18127 [Oryza sativa Japonica Group]
		LOC_Os05g27580	LOC_Os05g27580.1	1.53647	2.81593	1.82093	0.72382	3.04475	1.48294	2.38656	2.12736	0.450377	1.11253	3.79848	2.16781	4.12426	1.71336	1.71582	3.99413	2.96415	1.93519	2.94769	0.795087	cDNA|wound-induced protein WI12, putative, expressed	-	-	-	-	gi|125551889|gb|EAY97598.1|/6.8495e-103/hypothetical protein OsI_19523 [Oryza sativa Indica Group]
		LOC_Os03g18770	LOC_Os03g18770.1	297.125	85.3738	123.912	267.534	243.26	352.147	117.004	124.576	286.635	184.673	143.769	71.3451	106.091	305.184	366.08	181.615	130.221	138.046	291.499	423.167	cDNA|wound-induced protein WI12, putative, expressed	-	-	-	-	gi|115452497|ref|NP_001049849.1|/4.16828e-97/Os03g0299600 [Oryza sativa Japonica Group]
		LOC_Os04g09390	LOC_Os04g09390.1	-	-	-	-	-	-	-	-	-	0.186158	-	-	-	-	-	-	-	-	-	-	cDNA|HEV3 - Hevein family protein precursor, expressed	K01183|1|2e-09|62.0|osa:4338718|chitinase [EC:3.2.1.14]	GO:0031410//cytoplasmic vesicle	GO:0030246//carbohydrate binding	-	gi|38346860|emb|CAE02230.2|/4.91034e-86/OSJNBb0015C06.8 [Oryza sativa Japonica Group]
		LOC_Os04g41640	LOC_Os04g41640.1	0.897063	-	0.303755	1.40867	0.273487	0.288604	-	-	0.525902	0.324774	-	-	2.10694	2.85811	1.3357	0.291495	-	0.645631	1.85338	-	cDNA|HEV2 - Hevein family protein precursor, expressed	K01183|1|4e-13|72.8|sbi:SORBI_06g021220|chitinase [EC:3.2.1.14];K03791|5|1e-11|67.8|aly:ARALYDRAFT_483472|putative chitinase	GO:0031410//cytoplasmic vesicle	GO:0004553//hydrolase activity, hydrolyzing O-glycosyl compounds;GO:0030247//polysaccharide binding	GO:0009607//response to biotic stimulus;GO:0006026	gi|297602970|ref|NP_001053185.2|/7.24711e-25/Os04g0493600 [Oryza sativa Japonica Group]
PR5 (33)		LOC_Os03g13070	LOC_Os03g13070.1	-	0.243483	-	-	0.222765	0.470157	0.75664	0.505847	0.428366	-	0.240856	0.515466	-	-	0.543989	0.949732	-	-	0.215664	-	cDNA|thaumatin family domain containing protein, expressed	-	-	-	GO:0009607//response to biotic stimulus	gi|115451745|ref|NP_001049473.1|/6.26693e-158/Os03g0233200 [Oryza sativa Japonica Group]
		LOC_Os12g43450	*LOC_Os12g43450.1	0.634484	0.422849	-	1.39487	1.74091	-	0.438011	-	2.41778	5.74273	0.209144	0.447597	-	9.29896	5.4322	-	2.44808	-	21.1614	7.87992	cDNA|thaumatin family domain containing protein, expressed	-	GO:0031410//cytoplasmic vesicle	-	GO:0050896//response to stimulus	gi|115489698|ref|NP_001067336.1|/1.54522e-121/Os12g0630200 [Oryza sativa Japonica Group]
		LOC_Os12g38120	LOC_Os12g38120.1	-	0.890463	1.08583	0.503556	1.62939	-	0.184479	0.184998	0.156662	1.35446	-	0.377032	0.358652	0.340563	1.39263	0.173668	0.687378	0.192328	0.31549	0.368757	cDNA|thaumatin family domain containing protein, expressed	-	GO:0031410//cytoplasmic vesicle	-	-	gi|115489164|ref|NP_001067069.1|/9.91435e-113/Os12g0568900 [Oryza sativa Japonica Group]
		LOC_Os11g47680	LOC_Os11g47680.1	49.813	14.427	56.513	67.3291	87.9253	52.3462	7.7132	52.2107	71.4377	92.2785	49.2592	10.8377	54.1244	72.3085	74.8634	43.794	10.3284	40.7095	43.0765	51.0722	cDNA|thaumatin family domain containing protein, expressed	-	GO:0031410//cytoplasmic vesicle	-	-	gi|297612462|ref|NP_001068536.2|/4.30454e-80/Os11g0703100 [Oryza sativa Japonica Group]
		LOC_Os11g47670	LOC_Os11g47670.1	2.42488	0.559402	1.32638	1.75745	2.04722	1.80031	-	2.32437	1.1482	2.83631	1.29119	0.197381	1.12655	1.96118	1.45812	1.45468	0.359851	1.00686	1.3213	0.193049	cDNA|thaumatin family domain containing protein, expressed	-	GO:0031410//cytoplasmic vesicle	-	-	gi|115486783|ref|NP_001068535.1|/8.81227e-79/Os11g0703000 [Oryza sativa Japonica Group]
		LOC_Os06g47600	-	-
		LOC_Os03g46060	*LOC_Os03g46060.1	0.225219	4.72802	2.74541	5.72933	20.8047	0.217372	44.078	15.9034	7.12984	45.743	0.222715	42.8977	9.06811	20.02	27.9174	4.61055	43.0145	5.59223	27.1212	50.1144	cDNA|thaumatin family domain containing protein, expressed	-	GO:0031410//cytoplasmic vesicle	-	-	gi|115454463|ref|NP_001050832.1|/1.55395e-104/Os03g0663400 [Oryza sativa Japonica Group]
		LOC_Os12g43410	LOC_Os12g43410.1	-	0.857833	-	1.61701	1.17726	0.414111	7.99733	3.11883	3.01842	5.12612	-	10.4424	1.72754	5.74146	6.708	-	7.8635	-	5.31876	5.77271	cDNA|thaumatin, putative, expressed	-	GO:0031410//cytoplasmic vesicle	-	-	gi|77556806|gb|ABA99602.1|/2.42312e-67/Thaumatin-like protein precursor, putative [Oryza sativa Japonica Group]
		LOC_Os12g43390	LOC_Os12g43390.1	7.03411	5.9215	22.5647	13.9525	6.09486	1.07196	3.83364	14.2244	5.86005	16.084	3.29491	8.61858	18.2601	12.3851	23.9791	0.360898	11.4275	18.3851	12.4568	16.4757	cDNA|thaumatin, putative, expressed	-	GO:0031410//cytoplasmic vesicle	-	-	gi|297613568|ref|NP_001067332.2|/1.43853e-87/Os12g0629300 [Oryza sativa Japonica Group]
		LOC_Os11g47944	LOC_Os11g47944.1	0.25507	0.254986	-	0.240323	0.466579	-	0.528258	0.264873	-	-	0.252235	1.07964	0.513502	-	-	-	0.73812	0.275368	0.451706	-	cDNA|thaumatin, putative, expressed	-	GO:0031410//cytoplasmic vesicle	-	GO:0009607//response to biotic stimulus	gi|218186227|gb|EEC68654.1|/1.68417e-133/hypothetical protein OsI_37095 [Oryza sativa Indica Group]
		LOC_Os09g36560	LOC_Os09g36560.1	-	-	-	-	-	-	-	-	0.344246	-	-	-	-	0.187087	-	-	-	-	-	-	cDNA|thaumatin, putative, expressed	-	GO:0031410//cytoplasmic vesicle	-	-	gi|115480383|ref|NP_001063785.1|/6.56865e-145/Os09g0536300 [Oryza sativa Japonica Group]
		LOC_Os09g32280	LOC_Os09g32280.1	0.390289	12.29	8.12759	1.4709	1.42785	-	13.3369	10.3348	1.54444	-	-	5.78191	8.83936	1.86523	0.653771	0.190233	7.15294	10.1123	1.9007	1.21179	cDNA|thaumatin, putative, expressed	-	-	-	GO:0009607//response to biotic stimulus	gi|125564239|gb|EAZ09619.1|/5.54881e-168/hypothetical protein OsI_31903 [Oryza sativa Indica Group]
		LOC_Os08g40600	LOC_Os08g40600.1	0.337437	-	0.17139	-	-	0.162841	0.349421	0.350405	0.445099	-	-	0.178534	-	-	-	0.328944	0.162745	-	0.298785	0.349231	cDNA|thaumatin, putative, expressed	-	-	-	-	gi|28411846|dbj|BAC57321.1|/1.09852e-165/putative pathogenesis-related protein [Oryza sativa Japonica Group]
		LOC_Os02g02200	LOC_Os02g02200.1	0.528881	0.528705	0.537254	0.498303	-	-	0.547663	0.274603	0.465083	-	-	0.559648	1.06473	-	0.295309	-	0.255078	0.856449	0.23415	-	cDNA|thaumatin, putative, expressed	-	-	-	GO:0009607//response to biotic stimulus	gi|41052762|dbj|BAD07631.1|/8.82278e-92/thaumatin-like protein [Oryza sativa Japonica Group]
		LOC_Os12g43490	*LOC_Os12g43490.1	0.177177	1.06271	1.61984	1.33547	10.8572	0.34201	7.15532	1.47189	3.42771	4.81091	-	4.31215	1.07007	2.7096	12.663	0.172718	16.5778	1.91276	2.82388	13.0193	cDNA|thaumatin, putative, expressed	-	GO:0031410//cytoplasmic vesicle	-	-	gi|115489700|ref|NP_001067337.1|/5.43524e-143/Os12g0630500 [Oryza sativa Japonica Group]
		LOC_Os12g43440	*LOC_Os12g43440.1	19.1008	36.3827	15.7323	31.3723	28.0933	9.71594	84.4623	40.4738	31.7776	79.8995	8.93374	60.9091	31.1784	56.2512	58.2264	15.8522	128.723	14.2116	84.3358	55.2981	cDNA|thaumatin, putative, expressed	-	GO:0031410//cytoplasmic vesicle	-	-	gi|152940793|gb|ABS44861.1|/8.55317e-90/putative thaumatin-like protein mRNA [Oryza sativa Japonica Group]
		LOC_Os12g43430	LOC_Os12g43430.1	1.0592	0.794138	3.7659	1.99593	0.726567	0.255576	0.274205	1.37488	0.465717	1.43803	0.261857	0.280205	2.932	0.759307	1.47855	-	1.0217	3.43046	1.40681	3.83678	cDNA|thaumatin, putative, expressed	-	GO:0031410//cytoplasmic vesicle	-	-	gi|115489688|ref|NP_001067331.1|/1.10716e-86/Os12g0628600 [Oryza sativa Japonica Group]
	PR-5; TLP-D34	LOC_Os12g43380	*LOC_Os12g43380.1	9.96169	72.8068	23.3871	288.873	425.385	0.854635	670.276	263.44	79.4244	1304.12	1.97019	695.017	108.964	902.648	922.594	55.0288	674.339	47.5583	1276.05	1642.48	cDNA|thaumatin, putative, expressed	-	GO:0031410//cytoplasmic vesicle	-	-	gi|115489688|ref|NP_001067331.1|/1.5055e-86/Os12g0628600 [Oryza sativa Japonica Group]
		LOC_Os10g27280	LOC_Os10g27280.1	0.16292	0.162866	0.330999	-	0.298016	-	0.168706	0.169181	-	0.707805	-	0.344796	0.163994	-	-	-	0.471456	-	0.144258	-	cDNA|thaumatin, putative, expressed	-	GO:0031410//cytoplasmic vesicle	-	-	gi|115481992|ref|NP_001064589.1|/9.1328e-139/Os10g0412700 [Oryza sativa Japonica Group]
		LOC_Os10g05660	*LOC_Os10g05660.1	23.7377	21.9456	45.1449	35.3136	9.14136	37.5529	24.7655	72.0965	55.4032	18.8035	3.70639	10.1985	54.6152	18.7654	23.1203	4.87163	35.8093	64.1629	22.1249	28.6311	cDNA|thaumatin, putative, expressed	-	GO:0031410//cytoplasmic vesicle	-	-	gi|14488303|gb|AAK63884.1|AC074105_13/5.38995e-143/Putative thaumatin-like protein [Oryza sativa]
		LOC_Os09g36580	*LOC_Os09g36580.1	3.42231	33.3859	15.9439	14.6768	3.88561	2.73359	27.3732	18.3819	8.71714	0.769045	10.1528	18.4816	14.7298	12.1821	5.13966	11.8492	28.3443	8.02629	8.35944	2.93125	cDNA|thaumatin, putative, expressed	-	GO:0031410//cytoplasmic vesicle	-	-	gi|115480385|ref|NP_001063786.1|/4.45434e-161/Os09g0536400 [Oryza sativa Japonica Group]
		LOC_Os08g43510	LOC_Os08g43510.1	7.94157	9.41213	3.74256	8.40808	12.7297	4.66215	11.3604	4.16589	6.47963	7.55844	8.98674	10.8293	4.77985	9.86012	11.4286	6.62432	12.3198	3.09354	7.68433	10.3375	cDNA|thaumatin, putative, expressed	-	GO:0031410//cytoplasmic vesicle	-	-	gi|125562453|gb|EAZ07901.1|/0/hypothetical protein OsI_30157 [Oryza sativa Indica Group]
		LOC_Os07g23730	LOC_Os07g23730.1	0.184406	0.184344	0.187325	0.694977	0.168659	0.177981	-	-	0.648646	0.801149	0.182356	0.585401	0.742484	0.352518	0.411863	0.359529	-	0.19908	0.489848	0.381702	cDNA|thaumatin, putative, expressed	-	GO:0031410//cytoplasmic vesicle	-	-	gi|115471755|ref|NP_001059476.1|/1.11131e-145/Os07g0419300 [Oryza sativa Japonica Group]
		LOC_Os07g23470	*LOC_Os07g23470.1	6.75479	0.435648	0.664039	7.80135	1.19574	6.51947	0.45127	0.22627	7.47288	8.04652	10.3428	0.461145	1.97399	7.49773	0.486663	16.7806	0.630546	0.235236	4.63049	1.12756	cDNA|thaumatin, putative, expressed	-	GO:0031410//cytoplasmic vesicle	-	-	gi|297725593|ref|NP_001175160.1|/3.2807e-113/Os07g0417600 [Oryza sativa Japonica Group]
		LOC_Os06g50240	LOC_Os06g50240.1	-	-	-	0.114526	-	-	-	-	-	0.132022	-	-	0.122354	0.116183	-	-	-	0.262452	-	0.251603	cDNA|thaumatin, putative, expressed	-	GO:0031410//cytoplasmic vesicle	-	-	gi|125556761|gb|EAZ02367.1|/2.38907e-135/hypothetical protein OsI_24471 [Oryza sativa Indica Group]
		LOC_Os04g59370	LOC_Os04g59370.1	0.150204	-	-	-	0.137378	-	-	-	-	-	-	-	-	0.143568	-	-	-	-	-	0.155454	cDNA|thaumatin, putative, expressed	-	GO:0031410//cytoplasmic vesicle	-	GO:0009607//response to biotic stimulus	gi|5777618|emb|CAB53479.1|/0/CAA30376.1 protein [Oryza sativa]
	TLP	LOC_Os03g46070	*LOC_Os03g46070.1	3.75381	93.6055	41.5219	217.119	540.93	1.0064	684.996	403.666	67.8538	1353.59	2.68094	551.692	147.993	537.797	713.802	37.813	740.073	96.5849	1546.87	1295.86	cDNA|thaumatin, putative, expressed	-	GO:0031410//cytoplasmic vesicle	-	-	gi|115454465|ref|NP_001050833.1|/4.29007e-127/Os03g0663500 [Oryza sativa Japonica Group]
		LOC_Os03g45960	*LOC_Os03g45960.1	1.5599	10.7597	4.91225	66.7251	476.375	0.903334	209.989	91.5214	76.9543	1128.2	0.617024	64.2102	12.2474	306.994	727.977	7.60319	426.124	5.7257	363.951	1149.63	cDNA|thaumatin, putative, expressed	-	GO:0031410//cytoplasmic vesicle	-	-	gi|115454453|ref|NP_001050827.1|/2.17475e-130/Os03g0661600 [Oryza sativa Japonica Group]
		LOC_Os03g14030	*LOC_Os03g14030.1	0.445176	0.534033	-	0.503325	1.54721	0.687467	0.0921971	0.184913	0.704656	-	0.792408	0.0942147	0.537731	0.851018	0.497141	1.30191	0.171766	0.38448	1.10371	0.368588	cDNA|thaumatin, putative, expressed	-	GO:0031410//cytoplasmic vesicle	-	-	gi|115451861|ref|NP_001049531.1|/1.55099e-151/Os03g0243900 [Oryza sativa Japonica Group]
		LOC_Os03g14030	LOC_Os03g14030.2	0.130183	-	-	-	-	-	-	-	0.11448	-	-	-	-	-	-	-	-	-	-	0.134733	cDNA|thaumatin, putative, expressed	-	GO:0031410//cytoplasmic vesicle	-	-	gi|115451861|ref|NP_001049531.1|/1.15419e-136/Os03g0243900 [Oryza sativa Japonica Group]
		LOC_Os01g62260	LOC_Os01g62260.1	0.65608	1.80362	3.66557	1.39083	0.600056	0.791529	2.37783	2.55485	1.29811	0.356292	0.162197	2.77699	6.27383	0.940644	0.366332	0.479675	1.74034	3.36436	0.871392	0.679011	cDNA|thaumatin, putative, expressed	-	GO:0031410//cytoplasmic vesicle;GO:0005618//cell wall	-	GO:0009607//response to biotic stimulus	gi|115440953|ref|NP_001044756.1|/3.68905e-132/Os01g0839900 [Oryza sativa Japonica Group]
		LOC_Os10g05600	-	-
	PR5K	LOC_Os03g14050	LOC_Os03g14050.1	0.394647	3.15613	1.60358	0.185915	0.0902369	0.380898	2.45197	2.25397	0.347042	0.428635	0.19513	1.14842	2.88004	0.471516	0.220357	0.673249	2.95023	1.06513	0.174721	0.20422	cDNA|thaumatin-like protein 1 precursor, putative, expressed	-	GO:0031410//cytoplasmic vesicle	-	-	gi|115451865|ref|NP_001049533.1|/3.63438e-136/Os03g0244200 [Oryza sativa Japonica Group]
		LOC_Os03g14050	*LOC_Os03g14050.2	1.00544	0.502552	0.255339	0.118413	0.287369	0.727808	0.976073	1.82713	0.110519	0.204755	1.30497	0.59846	2.59341	0.240255	0.210526	0.67384	0.969841	0.474882	0.389492	0.325181	cDNA|thaumatin-like protein 1 precursor, putative, expressed	-	GO:0031410//cytoplasmic vesicle	-	-	gi|108707133|gb|ABF94928.1|/7.99394e-120/SCUTL1, putative, expressed [Oryza sativa Japonica Group]
		LOC_Os10g38100	-	-
PR6 (32)	BBTI-1; RBBI2-2	LOC_Os01g03310	*LOC_Os01g03310.1	75.5266	58.6523	71.0874	260.518	146.155	69.3948	74.8949	112.326	282.362	970.471	173.637	60.5047	45.0991	98.9044	140.095	122.293	82.1136	119.08	129.406	213.081	cDNA|BBTI1 - Bowman-Birk type bran trypsin inhibitor precursor, expressed	-	GO:0031410//cytoplasmic vesicle	GO:0004866//endopeptidase inhibitor activity	-	gi|115434254|ref|NP_001041885.1|/7.59582e-97/Os01g0123900 [Oryza sativa Japonica Group]
	BBTI-2; RBBI2-1	LOC_Os01g03320	*LOC_Os01g03320.1	5.26951	18.8423	19.9706	42.965	71.7369	5.28154	16.9995	24.2031	52.7547	327.551	28.2592	31.5262	24.073	20.3406	38.0237	20.3499	36.1671	54.0438	54.5551	153.123	cDNA|BBTI2 - Bowman-Birk type bran trypsin inhibitor precursor, expressed	-	GO:0031410//cytoplasmic vesicle	GO:0004866//endopeptidase inhibitor activity	-	gi|115434256|ref|NP_001041886.1|/4.67482e-108/Os01g0124000 [Oryza sativa Japonica Group]
	BBTI-3; RBBI3-2	LOC_Os01g03330	*LOC_Os01g03330.1	26.1864	631.289	1198.32	783.227	811.162	17.9235	971.112	1443.38	778.352	664.356	89.7566	640.969	1784.32	913.03	569.834	142.79	910.845	818.146	1106.78	838.532	cDNA|BBTI3 - Bowman-Birk type bran trypsin inhibitor precursor, expressed	-	GO:0031410//cytoplasmic vesicle	GO:0004866//endopeptidase inhibitor activity	-	gi|115434258|ref|NP_001041887.1|/1.7343e-148/Os01g0124100 [Oryza sativa Japonica Group]
	BBTI-4; RBBI3-1	LOC_Os01g03340	*LOC_Os01g03340.1	163.457	2607.27	3372.36	2594.09	5439.95	98.7167	4225.44	5881.61	1917.65	5077.2	469.007	2311.6	5939.09	4230.85	3652.52	629.915	4266.61	2933.15	5717.24	6668.68	cDNA|BBTI4 - Bowman-Birk type bran trypsin inhibitor precursor, expressed	-	GO:0031410//cytoplasmic vesicle	GO:0004866//endopeptidase inhibitor activity	-	gi|297719581|ref|NP_001172152.1|/3.01444e-161/Os01g0124200 [Oryza sativa Japonica Group]
	BBTI-5: RBBI3-3	LOC_Os01g03360	*LOC_Os01g03360.1	9.43674	157.061	45.7444	72.845	115.836	5.43283	252.526	152.492	68.2799	324.027	7.0398	56.5857	239.139	284.204	75.8017	17.5915	452.417	81.68	399.319	499.979	cDNA|BBTI5 - Bowman-Birk type bran trypsin inhibitor precursor, expressed	-	GO:0031410//cytoplasmic vesicle	GO:0004866//endopeptidase inhibitor activity	-	gi|297719583|ref|NP_001172153.1|/8.92642e-155/Os01g0124400 [Oryza sativa Japonica Group]
	BBTI-6; RBBI2-4	LOC_Os01g03380	LOC_Os01g03380.1	-	-	-	-	0.225592	-	-	-	-	-	-	0.261003	-	-	0.275446	-	0.237922	-	-	-	cDNA|BBTI6 - Bowman-Birk type bran trypsin inhibitor precursor, putative, expressed	-	GO:0031410//cytoplasmic vesicle	GO:0004866//endopeptidase inhibitor activity	-	gi|7635923|emb|CAB88393.1|/5.78379e-108/putative Bowman Birk trypsin inhibitor [Oryza sativa Indica Group]
	BBTI-7; RBBI2-3	LOC_Os01g03390	*LOC_Os01g03390.1	13.465	337.487	209.533	159.041	1614.18	7.72218	1443.62	942.09	161.137	1188.62	10.6136	482.583	485.968	822.194	1357.23	24.7302	1580.42	120.926	759.417	2219.59	cDNA|BBTI7 - Bowman-Birk type bran trypsin inhibitor precursor, expressed	-	GO:0031410//cytoplasmic vesicle	GO:0004866//endopeptidase inhibitor activity	-	gi|215693785|dbj|BAG88984.1|/7.18396e-83/unnamed protein product [Oryza sativa Japonica Group]
	BBTI-8; RBBI2-0	LOC_Os01g03680	*LOC_Os01g03680.1	1.7563	-	-	0.367724	1.42785	1.69511	-	-	-	12.2931	1.35082	-	-	0.55957	0.653771	0.76093	0.376471	-	2.93745	1.61572	cDNA|BBTI8 - Bowman-Birk type bran trypsin inhibitor precursor, expressed	-	GO:0031410//cytoplasmic vesicle	GO:0004866//endopeptidase inhibitor activity	-	gi|115434294|ref|NP_001041905.1|/1.93347e-104/Os01g0127600 [Oryza sativa Japonica Group]
	BBTI-10	LOC_Os07g27980	LOC_Os07g27980.1	0.26444	-	-	0.249152	-	-	-	0.274603	-	-	-	-	-	0.505516	0.295309	0.257784	-	-	-	0.273683	cDNA|BBTI10 - Bowman-Birk type bran trypsin inhibitor precursor, expressed	-	GO:0031410//cytoplasmic vesicle	-	-	gi|125600144|gb|EAZ39720.1|/6.26481e-64/hypothetical protein OsJ_24159 [Oryza sativa Japonica Group]
	BBTI-11; OsWIP1-2	LOC_Os01g04040	LOC_Os01g04040.1	-	-	1.9357	1.19691	1.16187	1.22609	-	-	0.558556	-	1.88434	0.672127	-	1.82134	0.70932	2.47675	0.612688	0.685719	-	-	cDNA|BBTI11 - Bowman-Birk type bran trypsin inhibitor precursor, putative, expressed	-	GO:0031410//cytoplasmic vesicle	GO:0016787//hydrolase activity;GO:0004866//endopeptidase inhibitor activity	GO:0051346//negative regulation of hydrolase activity	gi|115434340|ref|NP_001041928.1|/1.50458e-55/Os01g0131900 [Oryza sativa Japonica Group]
	BBTI-12; OsWIP1-1	LOC_Os01g04050	*LOC_Os01g04050.1	560.609	72.7413	47.6412	105.913	32.7232	500.946	97.6291	76.0639	109.906	236.047	708.091	37.0924	144.543	258.101	70.7308	721.359	82.7814	95.5197	356.829	261.954	cDNA|BBTI12 - Bowman-Birk type bran trypsin inhibitor precursor, expressed	-	GO:0031410//cytoplasmic vesicle	GO:0016787//hydrolase activity;GO:0004866//endopeptidase inhibitor activity	GO:0051346//negative regulation of hydrolase activity	gi|115434342|ref|NP_001041929.1|/5.93603e-47/Os01g0132000 [Oryza sativa Japonica Group]
	BBTI-13	LOC_Os03g60840	*LOC_Os03g60840.1	187.722	4980.11	3124.13	500.055	118.809	166.099	4650.16	3604.8	280.512	100.141	171.341	3077.62	2758.09	276.519	267.006	443.306	4629.78	2203.95	339.53	155.467	cDNA|BBTI13 - Bowman-Birk type bran trypsin inhibitor precursor, expressed	-	GO:0031410//cytoplasmic vesicle	-	-	gi|218194006|gb|EEC76433.1|/8.88262e-25/hypothetical protein OsI_14121 [Oryza sativa Indica Group]
	OsOC-1	LOC_Os01g58890	*LOC_Os01g58890.2	3.08514	12.6046	17.7138	13.0173	16.4394	1.81249	29.4468	15.7399	17.4575	15.0059	3.31613	17.8844	20.3881	8.84653	10.3358	3.00749	15.9147	14.9155	8.78909	17.3531	cDNA|cysteine proteinase inhibitor precursor protein, putative, expressed	-	GO:0031410//cytoplasmic vesicle	GO:0004866//endopeptidase inhibitor activity	GO:0006950//response to stress;GO:0051346//negative regulation of hydrolase activity	gi|115440541|ref|NP_001044550.1|/3.22365e-43/Os01g0803200 [Oryza sativa Japonica Group]
	OsOC-1	LOC_Os01g58890	LOC_Os01g58890.3	-	-	0.223856	-	0.20155	-	0.684579	0.228836	-	0.239346	0.217917	-	0.443638	0.210632	0.24609	-	-	-	0.780498	0.228069	cDNA|cysteine proteinase inhibitor precursor protein, putative, expressed	-	-	-	-	gi|146403773|gb|ABQ32296.1|/7.73698e-06/cysteine protease inhibitor [Oryza sativa Indica Group]
	OsOC-1	LOC_Os01g58890	LOC_Os01g58890.4	1.23711	3.43527	6.70238	9.97223	4.14873	1.72468	7.68626	5.99504	12.9337	5.07602	1.35929	7.41811	7.33321	4.20429	2.14903	1.60796	3.57993	8.4585	3.89476	5.8327	cDNA|cysteine proteinase inhibitor precursor protein, putative, expressed	-	GO:0031410//cytoplasmic vesicle	GO:0004866//endopeptidase inhibitor activity	GO:0006950//response to stress;GO:0051346//negative regulation of hydrolase activity	gi|115440541|ref|NP_001044550.1|/2.56728e-29/Os01g0803200 [Oryza sativa Japonica Group]
	OsOC-2	LOC_Os05g41460	LOC_Os05g41460.1	1.71699	1.48757	1.04651	2.91191	2.19853	0.883828	1.42238	1.18865	3.22107	2.11351	0.679162	3.14926	2.07397	2.84464	2.68439	1.33902	3.31241	0.741449	1.82438	1.4216	cDNA|cysteine proteinase inhibitor precursor protein, putative, expressed	-	GO:0043231//intracellular membrane-bounded organelle	GO:0004866//endopeptidase inhibitor activity	-	gi|125987818|sp|P20907.3|CYT2_ORYSJ/2.3598e-72/RecName: Full=Cysteine proteinase inhibitor 2; AltName: Full=Oryzacystatin II; Short=OC-II; AltName: Full=Oryzacystatin-2
	OsOC-2	LOC_Os05g41460	LOC_Os05g41460.2	-	-	-	0.321651	-	-	-	0.118169	0.100069	0.123597	-	-	-	0.108769	-	-	0.109767	-	0.201522	-	cDNA|cysteine proteinase inhibitor precursor protein, putative, expressed	-	GO:0043231//intracellular membrane-bounded organelle	GO:0004866//endopeptidase inhibitor activity	-	gi|115464647|ref|NP_001055923.1|/1.30377e-70/Os05g0494100 [Oryza sativa Japonica Group]
	OsOC-3	LOC_Os05g33880	LOC_Os05g33880.1	-	1.39497	0.810014	1.12693	0.911624	0.192403	1.23856	0.828033	0.701203	1.08258	0.197131	2.10944	1.20397	1.33378	0.445234	-	1.34603	1.93689	0.706051	0.618944	cDNA|cysteine proteinase inhibitor precursor protein, putative, expressed	-	-	GO:0030414//peptidase inhibitor activity	-	gi|115463855|ref|NP_001055527.1|/5.13471e-70/Os05g0409300 [Oryza sativa Japonica Group]
	OsOC-3	LOC_Os05g33880	LOC_Os05g33880.2	5.33315	25.2747	19.6638	18.0521	13.188	4.0035	22.9084	14.5632	17.0223	10.9413	5.85985	30.9342	21.8708	20.0126	14.5584	3.08084	16.5762	23.4566	11.3684	14.1055	cDNA|cysteine proteinase inhibitor precursor protein, putative, expressed	-	-	GO:0030414//peptidase inhibitor activity	-	gi|115463855|ref|NP_001055527.1|/9.49802e-72/Os05g0409300 [Oryza sativa Japonica Group]
	OsOC-4	LOC_Os01g68660	LOC_Os01g68660.1	-	-	-	-	0.226166	-	-	-	-	0.268579	-	-	-	-	-	-	-	-	-	-	cDNA|cysteine proteinase inhibitor precursor protein, putative, expressed	-	GO:0031410//cytoplasmic vesicle	-	-	gi|115441811|ref|NP_001045185.1|/2.08077e-41/Os01g0915200 [Oryza sativa Japonica Group]
	OsOC-5	LOC_Os01g68670	LOC_Os01g68670.1	8.26154	0.869347	1.32511	2.04839	1.19307	11.3311	1.80104	1.80611	4.97077	1.88906	11.6096	1.38034	1.31305	2.90926	0.971149	19.9221	0.838848	0.938837	0.770022	2.25008	cDNA|cysteine proteinase inhibitor precursor, putative, expressed	-	GO:0031410//cytoplasmic vesicle	-	-	gi|297720695|ref|NP_001172709.1|/8.23341e-41/Os01g0915401 [Oryza sativa Japonica Group]
	OsOC-6	LOC_Os03g11180	LOC_Os03g11180.1	3.46459	7.27323	3.1675	5.54929	6.97124	1.00317	3.22887	1.43909	7.31201	3.01038	3.08347	4.39937	1.74371	4.305	2.70831	1.35096	3.67613	1.49611	0.613547	2.15141	cDNA|cysteine proteinase inhibitor 6 precursor, putative, expressed	-	GO:0031410//cytoplasmic vesicle	GO:0004866//endopeptidase inhibitor activity	GO:0051346//negative regulation of hydrolase activity	gi|115451477|ref|NP_001049339.1|/6.08644e-53/Os03g0210200 [Oryza sativa Japonica Group]
	OsOC-7	LOC_Os03g11170	LOC_Os03g11170.1	-	1.09773	3.34646	-	2.00866	1.05984	-	-	0.48282	-	-	1.16198	4.97401	0.524794	1.22628	-	-	0.59274	-	0.56824	cDNA|cysteine proteinase inhibitor precursor, putative, expressed	-	GO:0031410//cytoplasmic vesicle	GO:0030414//peptidase inhibitor activity	-	gi|122230834|sp|Q10Q47.1|CYT7_ORYSJ/7.83365e-49/RecName: Full=Putative cysteine proteinase inhibitor 7; AltName: Full=Oryzacystatin VII; Short=OC-VII; AltName: Full=Oryzacystatin-7; Flags: Precursor
	OsOC-8	LOC_Os03g31510	*LOC_Os03g31510.1	403.082	147.376	279.38	191.499	56.6853	268.963	180.974	204.672	398.943	128.444	794.724	328.639	337.389	135.249	41.222	639.272	131.875	162.108	125.494	29.4779	cDNA|cysteine proteinase inhibitor 8 precursor, putative, expressed	-	GO:0031410//cytoplasmic vesicle	GO:0030414//peptidase inhibitor activity	-	gi|115453637|ref|NP_001050419.1|/3.22585e-54/Os03g0429000 [Oryza sativa Japonica Group]
	OsOC-9	LOC_Os03g11160	*LOC_Os03g11160.1	2.25349	11.8269	27.47	11.1468	9.79005	1.08749	2.33352	5.85023	2.47707	0.611892	0.55711	13.1152	13.61	8.61575	11.9536	-	5.9777	2.43281	2.4942	0.583063	cDNA|cysteine proteinase inhibitor precursor, putative, expressed	-	GO:0031410//cytoplasmic vesicle	-	-	gi|108706791|gb|ABF94586.1|/2.15623e-46/expressed protein [Oryza sativa Japonica Group]
	OsOC-10	LOC_Os04g28250	LOC_Os04g28250.1	0.692507	0.230759	1.40694	-	0.211124	0.891176	0.239034	1.19853	1.01495	1.00286	0.22827	0.244265	-	1.32383	-	-	0.222663	1.74443	-	0.238904	cDNA|cysteine proteinase inhibitor precursor, putative, expressed	-	GO:0031410//cytoplasmic vesicle	-	-	gi|115457860|ref|NP_001052530.1|/8.88701e-41/Os04g0350100 [Oryza sativa Japonica Group]
	OsOC-11	LOC_Os09g08100	LOC_Os09g08100.1	-	-	-	-	0.462934	-	-	-	0.890199	2.74873	0.500528	-	0.509491	-	-	-	-	-	-	3.66692	cDNA|cysteine proteinase inhibitor precursor, putative, expressed	-	GO:0031410//cytoplasmic vesicle	-	-	gi|125562933|gb|EAZ08313.1|/3.28468e-47/hypothetical protein OsI_30565 [Oryza sativa Indica Group]
	OsOC-12	LOC_Os01g16430	LOC_Os01g16430.1	38.3449	49.3507	57.7184	70.3545	89.4513	28.1688	55.1392	34.6598	59.3845	72.3348	35.0018	70.1449	57.5057	92.5918	86.8554	37.3798	70.6803	49.1056	72.029	67.9628	cDNA|cysteine proteinase inhibitor precursor protein, putative, expressed	-	-	GO:0004866//endopeptidase inhibitor activity	GO:0051346//negative regulation of hydrolase activity	gi|115435888|ref|NP_001042702.1|/8.05073e-117/Os01g0270100 [Oryza sativa Japonica Group]
		LOC_Os01g59610	LOC_Os01g59610.1	39.3809	18.2023	20.8625	24.5366	23.8184	48.4307	20.1705	23.5252	31.2791	30.3547	11.9342	23.3004	23.6563	16.3921	24.1169	15.0669	25.3244	12.5715	15.5602	23.8846	cDNA|KAZ1 - Kazal-type serine protease inhibitor precursor, expressed	-	GO:0016020//membrane;GO:0031410//cytoplasmic vesicle	-	-	gi|115440619|ref|NP_001044589.1|/4.009e-37/Os01g0811200 [Oryza sativa Japonica Group]
		LOC_Os10g05150	-	-
		LOC_Os04g44470	LOC_Os04g44470.1	-	-	-	0.187246	0.181766	0.383625	-	-	-	1.07926	0.196527	-	-	0.569868	-	-	-	-	0.351943	0.822728	cDNA|KUN1 - Kunitz-type trypsin inhibitor precursor, expressed	-	GO:0031410//cytoplasmic vesicle	GO:0004866//endopeptidase inhibitor activity	GO:0010466//negative regulation of peptidase activity	gi|115459526|ref|NP_001053363.1|/2.295e-102/Os04g0526600 [Oryza sativa Japonica Group]
		LOC_Os03g52390	*LOC_Os03g52390.1	3.09127	211.295	154.263	144.535	669.011	1.49179	1643.34	539.693	141.356	458.718	2.67479	939.625	247.764	788.906	737.89	17.7041	1411.52	81.7628	539.908	1048.18	cDNA|PIII1 - Proteinase inhibitor II family protein precursor, expressed	-	GO:0031410//cytoplasmic vesicle	-	GO:0006950//response to stress	gi|115455157|ref|NP_001051179.1|/5.62452e-35/Os03g0734300 [Oryza sativa Japonica Group]
		LOC_Os03g52350	-	-
		LOC_Os03g52360	LOC_Os03g52360.1	-	2.89214	1.33587	-	-	-	3.26819	0.546233	-	-	-	3.33971	1.05897	-	-	-	5.83504	-	-	0.544403	cDNA|PIII3 - Proteinase inhibitor II family protein precursor, putative, expressed	-	GO:0031410//cytoplasmic vesicle	-	-	gi|115455151|ref|NP_001051176.1|/2.71524e-40/Os03g0734000 [Oryza sativa Japonica Group]
		LOC_Os03g52370	LOC_Os03g52370.1	-	-	-	-	0.288582	-	0.653462	-	-	-	-	0.333881	0.317605	-	0.704714	-	-	-	-	0.326553	cDNA|PIII4 - Proteinase inhibitor II family protein precursor, expressed	-	GO:0031410//cytoplasmic vesicle	-	-	gi|115455153|ref|NP_001051177.1|/7.09981e-40/Os03g0734100 [Oryza sativa Japonica Group]
		LOC_Os03g52370	*LOC_Os03g52370.2	-	4.56761	6.78368	0.993453	19.2875	-	20.7453	10.2194	4.01797	6.87134	0.347564	7.81028	4.59924	2.68755	12.1675	-	20.0026	1.8972	3.73454	18.1878	cDNA|PIII4 - Proteinase inhibitor II family protein precursor, expressed	-	GO:0031410//cytoplasmic vesicle	-	-	gi|115455153|ref|NP_001051177.1|/1.73737e-33/Os03g0734100 [Oryza sativa Japonica Group]
		LOC_Os03g52380	*LOC_Os03g52380.1	0.650046	21.1195	9.24473	7.34956	57.3729	0.3137	75.0541	25.651	15.7199	49.4221	0.964229	28.5463	10.1421	20.1932	86.7481	2.53474	56.1193	1.40355	19.2821	132.198	cDNA|PIII5 - Proteinase inhibitor II family protein precursor, expressed	-	GO:0031410//cytoplasmic vesicle	-	-	gi|218193703|gb|EEC76130.1|/1.20256e-28/hypothetical protein OsI_13413 [Oryza sativa Indica Group]
PR7 (3)		LOC_Os10g40830	*LOC_Os10g40830.1	14.5989	28.4972	108.9	65.0302	54.1201	17.1751	27.9984	76.9657	71.7856	14.6365	4.52745	46.8929	105.213	35.2564	59.424	4.96837	36.8299	78.9894	46.6582	28.5196	cDNA|metalloendoproteinase 1 precursor, putative, expressed	K07761|1|1e-53|209|ath:AT1G59970|gelatinase A [EC:3.4.24.24]	GO:0031224//intrinsic to membrane;GO:0031410//cytoplasmic vesicle	GO:0046872//metal ion binding;GO:0070011	GO:0008152//metabolic process	gi|297610914|ref|NP_001065361.2|/3.69643e-164/Os10g0557900 [Oryza sativa Japonica Group]
		LOC_Os06g13180	*LOC_Os06g13180.1	19.094	11.9791	11.9053	16.5012	11.8029	12.5824	6.6816	9.70877	28.6022	22.3117	2.47416	6.40979	15.7735	6.04153	17.0583	1.41205	9.39953	7.25023	8.39512	14.5825	cDNA|metalloendoproteinase 1 precursor, putative, expressed	K07761|1|6e-74|276|ath:AT1G59970|gelatinase A [EC:3.4.24.24]	GO:0031410//cytoplasmic vesicle	GO:0046872//metal ion binding;GO:0070011	GO:0008152//metabolic process	gi|125554704|gb|EAZ00310.1|/2.26766e-177/hypothetical protein OsI_22327 [Oryza sativa Indica Group]
PR8 (182)		LOC_Os09g08072	*LOC_Os09g08072.1	11.9844	11.0796	15.3779	20.6304	23.488	4.87027	13.3431	12.8192	21.3152	14.7782	7.12853	14.97	13.4239	14.7278	19.9241	6.58802	15.0368	15.6619	20.8243	21.4493	cDNA|glycosyl hydrolases, putative, expressed	K01193|1|0.0|1177|osa:4346527|beta-fructofuranosidase [EC:3.2.1.26]	GO:0031410//cytoplasmic vesicle	GO:0004558//alpha-glucosidase activity	GO:0044238//primary metabolic process	gi|48716862|dbj|BAD23559.1|/0/putative apoplastic invertase [Oryza sativa Japonica Group]
		LOC_Os04g56930	*LOC_Os04g56930.2	-	-	0.105302	-	0.474045	-	2.57621	0.75351	0.182313	-	-	0.658146	0.313031	0.0990811	-	-	3.29969	-	0.183573	-	cDNA|glycosyl hydrolases, putative, expressed	K01193|1|0.0|542|osa:4337313|beta-fructofuranosidase [EC:3.2.1.26]	GO:0031410//cytoplasmic vesicle	GO:0004553//hydrolase activity, hydrolyzing O-glycosyl compounds	GO:0044238//primary metabolic process	gi|218195769|gb|EEC78196.1|/0/hypothetical protein OsI_17809 [Oryza sativa Indica Group]
		LOC_Os04g56920	LOC_Os04g56920.1	-	-	0.410054	0.190162	0.646089	-	0.417998	0.314382	-	-	-	0.106786	-	0.192915	0.225391	-	0.486715	-	0.178712	0.522214	cDNA|glycosyl hydrolases, putative, expressed	K01193|1|0.0|1203|osa:4337312|beta-fructofuranosidase [EC:3.2.1.26]	GO:0031410//cytoplasmic vesicle	GO:0004553//hydrolase activity, hydrolyzing O-glycosyl compounds	GO:0044238//primary metabolic process	gi|297603518|ref|NP_001054172.2|/0/Os04g0664800 [Oryza sativa Japonica Group]
		LOC_Os04g45290	LOC_Os04g45290.1	0.316811	0.316706	0.160914	0.0746237	0.144879	0.305774	0.328062	0.493479	0.278595	0.258072	1.17483	0.167621	0.239174	0.151408	0.442241	0.386046	0.458392	0.171011	0.280521	-	cDNA|glycosyl hydrolases, putative, expressed	K01193|1|0.0|1077|osa:4336515|beta-fructofuranosidase [EC:3.2.1.26]	GO:0043231//intracellular membrane-bounded organelle	GO:0004558//alpha-glucosidase activity	GO:0044238//primary metabolic process	gi|116310092|emb|CAH67112.1|/0/H0502G05.3 [Oryza sativa Indica Group]
		LOC_Os04g45290	LOC_Os04g45290.2	-	-	-	-	-	-	-	-	-	-	-	-	-	0.0686538	-	-	-	0.155085	-	0.0743374	cDNA|glycosyl hydrolases, putative, expressed	K01193|1|0.0|895|osa:4336515|beta-fructofuranosidase [EC:3.2.1.26]	GO:0043231//intracellular membrane-bounded organelle	GO:0004558//alpha-glucosidase activity	GO:0044238//primary metabolic process	gi|115459644|ref|NP_001053422.1|/0/Os04g0535600 [Oryza sativa Japonica Group]
		LOC_Os04g33740	LOC_Os04g33740.1	-	-	-	0.740736	0.319581	-	-	-	0.768172	0.284633	-	-	-	4.17477	0.390205	-	-	-	1.85636	1.89856	cDNA|glycosyl hydrolases, putative, expressed	K01193|1|0.0|1114|osa:4335790|beta-fructofuranosidase [EC:3.2.1.26]	GO:0031410//cytoplasmic vesicle;GO:0030312//external encapsulating structure	GO:0004558//alpha-glucosidase activity	GO:0005987//sucrose catabolic process	gi|115458296|ref|NP_001052748.1|/0/Os04g0413500 [Oryza sativa Japonica Group]
		LOC_Os04g33720	LOC_Os04g33720.1	0.0849492	0.169842	-	0.0800378	-	0.0819897	-	0.264641	-	0.18453	-	0.0898911	0.171018	-	0.0948653	0.082811	-	0.0917089	-	0.0879182	cDNA|glycosyl hydrolases, putative, expressed	K01193|1|0.0|1162|osa:4335789|beta-fructofuranosidase [EC:3.2.1.26]	GO:0031410//cytoplasmic vesicle	GO:0004558//alpha-glucosidase activity	GO:0044238//primary metabolic process	gi|115458294|ref|NP_001052747.1|/0/Os04g0413200 [Oryza sativa Japonica Group]
		LOC_Os03g52560	-	-
		LOC_Os02g33110	LOC_Os02g33110.2	0.166907	-	0.084775	0.550402	0.228982	0.0805463	0.259252	0.259982	0.366935	0.181282	0.247578	-	-	0.239301	0.279586	0.162706	0.0804991	0.0900945	0.147789	0.172741	cDNA|glycosyl hydrolases, putative, expressed	K01193|1|0.0|1101|osa:4329561|beta-fructofuranosidase [EC:3.2.1.26]	GO:0031410//cytoplasmic vesicle	-	-	gi|115446509|ref|NP_001047034.1|/0/Os02g0534400 [Oryza sativa Japonica Group]
		LOC_Os02g33110	LOC_Os02g33110.3	0.409704	0.327654	0.416191	0.308814	0.0749438	0.395431	0.424254	0.425449	1.36907	0.177996	0.648239	0.606954	0.247442	0.156642	-	0.159757	0.316159	0.353845	0.290219	0.254414	cDNA|glycosyl hydrolases, putative, expressed	K01193|1|0.0|1054|osa:4329561|beta-fructofuranosidase [EC:3.2.1.26]	GO:0031410//cytoplasmic vesicle	-	-	gi|115446509|ref|NP_001047034.1|/0/Os02g0534400 [Oryza sativa Japonica Group]
		LOC_Os02g01590	*LOC_Os02g01590.1	9.42625	0.0703218	0.142918	2.31973	14.8621	16.5663	0.0728434	0.146097	1.79393	6.03588	7.58238	-	0.920513	12.7751	12.0192	11.7263	0.135709	0.5316	21.9874	11.2118	cDNA|glycosyl hydrolases, putative, expressed	K01193|1|0.0|1276|osa:4328018|beta-fructofuranosidase [EC:3.2.1.26]	-	GO:0004558//alpha-glucosidase activity	GO:0044238//primary metabolic process	gi|115443693|ref|NP_001045626.1|/0/Os02g0106100 [Oryza sativa Japonica Group]
		LOC_Os01g73580	LOC_Os01g73580.1	10.7585	20.9765	19.0577	20.3567	13.9871	9.43969	27.8053	19.4816	18.3741	7.33935	16.9694	33.4003	17.9893	12.2378	12.8086	12.4812	20.9267	25.3409	12.9902	11.1345	cDNA|glycosyl hydrolases, putative, expressed	K01193|1|0.0|1054|osa:4324001|beta-fructofuranosidase [EC:3.2.1.26]	GO:0031410//cytoplasmic vesicle	GO:0004553//hydrolase activity, hydrolyzing O-glycosyl compounds	GO:0044238//primary metabolic process	gi|115442449|ref|NP_001045504.1|/0/Os01g0966700 [Oryza sativa Japonica Group]
		LOC_Os11g33270	*LOC_Os11g33270.1	25.0493	0.154574	2.82732	8.88681	0.707107	28.0568	0.160116	17.5018	7.75047	0.503825	8.71565	0.16362	6.07011	4.72941	-	26.8305	0.149151	11.685	6.57183	-	cDNA|glycosyl hydrolases family 16, putative, expressed	K08235|1|3e-168|589|osa:4350662|xyloglucan:xyloglucosyl transferase [EC:2.4.1.207]	GO:0005576//extracellular region;GO:0031410//cytoplasmic vesicle;GO:0030312//external encapsulating structure	GO:0016798//hydrolase activity, acting on glycosyl bonds;GO:0016758//transferase activity, transferring hexosyl groups	GO:0045229//external encapsulating structure organization;GO:0044042//glucan metabolic process	gi|115485779|ref|NP_001068033.1|/2.93554e-167/Os11g0539200 [Oryza sativa Japonica Group]
		LOC_Os10g42670	*LOC_Os10g42670.1	30.3864	12.4516	9.17683	11.7356	18.9034	32.1021	12.1894	14.64	13.2401	16.353	19.0849	6.08322	8.40444	17.1386	19.7181	25.3518	15.4475	6.35401	13.6953	19.2657	cDNA|glycosyl hydrolases family 16, putative, expressed	K08235|1|8e-92|335|zma:100279904|xyloglucan:xyloglucosyl transferase [EC:2.4.1.207]	GO:0005576//extracellular region;GO:0031410//cytoplasmic vesicle;GO:0030312//external encapsulating structure	GO:0016798//hydrolase activity, acting on glycosyl bonds;GO:0016758//transferase activity, transferring hexosyl groups	GO:0044042//glucan metabolic process	gi|115483642|ref|NP_001065491.1|/0/Os10g0577500 [Oryza sativa Japonica Group]
		LOC_Os10g39840	LOC_Os10g39840.1	0.645727	-	-	-	0.147647	-	0.167165	-	0.141959	0.175335	0.159637	-	0.162495	-	-	0.472105	-	0.69711	0.14294	-	cDNA|glycosyl hydrolases family 16, putative, expressed	K08235|1|1e-160|564|osa:4349281|xyloglucan:xyloglucosyl transferase [EC:2.4.1.207]	GO:0005576//extracellular region;GO:0031410//cytoplasmic vesicle;GO:0030312//external encapsulating structure	GO:0016798//hydrolase activity, acting on glycosyl bonds;GO:0016758//transferase activity, transferring hexosyl groups	GO:0044042//glucan metabolic process	gi|297610859|ref|NP_001065209.2|/1.23935e-159/Os10g0545500 [Oryza sativa Japonica Group]
		LOC_Os10g02770	LOC_Os10g02770.1	0.232771	0.116347	0.236456	1.20622	0.106447	-	-	0.120858	0.511731	1.13768	0.230183	0.123156	0.117152	0.444975	0.389913	0.113456	0.336795	0.879527	0.618323	0.36136	cDNA|glycosyl hydrolases family 16, putative, expressed	K08235|1|5e-121|433|sbi:SORBI_01g041510|xyloglucan:xyloglucosyl transferase [EC:2.4.1.207]	GO:0005576//extracellular region;GO:0031410//cytoplasmic vesicle;GO:0030312//external encapsulating structure	GO:0016798//hydrolase activity, acting on glycosyl bonds;GO:0016758//transferase activity, transferring hexosyl groups	GO:0044042//glucan metabolic process;GO:0048608//reproductive structure development	gi|31429894|gb|AAP51883.1|/2.11843e-142/Glycosyl hydrolases family 16 protein, expressed [Oryza sativa Japonica Group]
		LOC_Os09g23220	-	-
		LOC_Os08g14200	-	-
		LOC_Os08g13980	-	-
		LOC_Os08g13920	LOC_Os08g13920.1	876.938	65.3527	86.4835	131.096	58.9255	828.49	51.2977	103.165	90.6961	54.3928	412.781	41.9649	73.571	107.766	63.0297	507.325	61.3626	110.614	95.2782	44.826	cDNA|glycosyl hydrolases family 16, putative, expressed	K08235|1|3e-163|573|osa:4345019|xyloglucan:xyloglucosyl transferase [EC:2.4.1.207]	GO:0031410//cytoplasmic vesicle	GO:0016787//hydrolase activity	GO:0005975//carbohydrate metabolic process	gi|115475445|ref|NP_001061319.1|/3.40351e-162/Os08g0237000 [Oryza sativa Japonica Group]
		LOC_Os07g34580	LOC_Os07g34580.1	0.267903	0.401721	-	0.126207	0.245026	0.129285	0.138709	-	0.471173	0.436463	0.264925	0.425232	0.269668	0.128034	0.149588	0.78348	0.258418	0.144611	-	-	cDNA|glycosyl hydrolases family 16, putative, expressed	K08235|1|1e-142|504|bdi:100840798|xyloglucan:xyloglucosyl transferase [EC:2.4.1.207]	GO:0005576//extracellular region;GO:0031410//cytoplasmic vesicle;GO:0030312//external encapsulating structure	GO:0016798//hydrolase activity, acting on glycosyl bonds;GO:0016758//transferase activity, transferring hexosyl groups	GO:0044042//glucan metabolic process	gi|27261026|dbj|BAC45142.1|/1.49737e-165/putative endoxyloglucan transferase [Oryza sativa Japonica Group]
		LOC_Os07g34580	LOC_Os07g34580.2	-	-	-	-	-	0.275062	-	-	-	-	-	-	-	-	-	-	-	-	-	-	cDNA|glycosyl hydrolases family 16, putative, expressed	K08235|1|5e-73|271|zma:100381808|xyloglucan:xyloglucosyl transferase [EC:2.4.1.207]	GO:0005576//extracellular region;GO:0031410//cytoplasmic vesicle;GO:0030312//external encapsulating structure	GO:0016798//hydrolase activity, acting on glycosyl bonds;GO:0016758//transferase activity, transferring hexosyl groups	GO:0044042//glucan metabolic process	gi|27261026|dbj|BAC45142.1|/1.5458e-84/putative endoxyloglucan transferase [Oryza sativa Japonica Group]
		LOC_Os07g29750	*LOC_Os07g29750.1	1.18514	191.811	8.66814	8.0397	0.433577	0.686314	54.3664	12.0608	2.8139	1.02977	4.10189	57.939	46.7638	5.09754	0.661743	0.693189	63.2182	10.7474	4.09262	1.71719	cDNA|glycosyl hydrolases family 16, putative, expressed	K08235|1|2e-147|520|bdi:100826830|xyloglucan:xyloglucosyl transferase [EC:2.4.1.207]	GO:0005576//extracellular region;GO:0031410//cytoplasmic vesicle;GO:0030312//external encapsulating structure	GO:0016798//hydrolase activity, acting on glycosyl bonds;GO:0016758//transferase activity, transferring hexosyl groups	GO:0044042//glucan metabolic process	gi|27261015|dbj|BAC45131.1|/5.59486e-164/putative xyloglucan endo-transglycosylase [Oryza sativa Japonica Group]
		LOC_Os06g48200	*LOC_Os06g48200.1	112.803	21.1717	19.8356	18.9636	8.38004	72.1955	21.1532	14.6617	15.7181	2.4471	94.7647	7.15238	20.8647	29.4315	3.52248	163.701	12.1704	19.1344	17.2898	0.621814	cDNA|glycosyl hydrolases family 16, putative, expressed	K08235|1|6e-152|535|osa:4341944|xyloglucan:xyloglucosyl transferase [EC:2.4.1.207];K14504|2|1e-139|494|sbi:SORBI_10g028580|xyloglucan:xyloglucosyl transferase TCH4 [EC:2.4.1.207]	GO:0005576//extracellular region;GO:0031410//cytoplasmic vesicle;GO:0030312//external encapsulating structure	GO:0016798//hydrolase activity, acting on glycosyl bonds;GO:0016758//transferase activity, transferring hexosyl groups	GO:0044042//glucan metabolic process	gi|115469720|ref|NP_001058459.1|/6.8626e-151/Os06g0697000 [Oryza sativa Japonica Group]
		LOC_Os06g48180	*LOC_Os06g48180.1	3.57725	0.510865	2.24955	3.20993	1.55799	2.63057	0.705578	0.176891	2.24695	1.66514	3.36903	0.721019	4.45815	3.25639	-	5.14778	0.164314	0.735601	1.20666	0.352598	cDNA|glycosyl hydrolases family 16, putative, expressed	K08235|1|2e-108|390|vvi:100252949|xyloglucan:xyloglucosyl transferase [EC:2.4.1.207];K14504|5|2e-107|387|vvi:100256520|xyloglucan:xyloglucosyl transferase TCH4 [EC:2.4.1.207]	GO:0005576//extracellular region;GO:0031410//cytoplasmic vesicle;GO:0030312//external encapsulating structure	GO:0016798//hydrolase activity, acting on glycosyl bonds;GO:0016758//transferase activity, transferring hexosyl groups	GO:0044042//glucan metabolic process	gi|115469716|ref|NP_001058457.1|/3.83785e-171/Os06g0696600 [Oryza sativa Japonica Group]
		LOC_Os06g48180	LOC_Os06g48180.2	2.36836	0.315677	0.160391	0.892574	0.144408	1.5239	0.163498	0.163959	0.27769	0.342978	1.24908	0.167076	1.43038	0.452747	-	1.53917	-	0.170455	0.139805	-	cDNA|glycosyl hydrolases family 16, putative, expressed	K08235|1|1e-103|375|vvi:100252949|xyloglucan:xyloglucosyl transferase [EC:2.4.1.207];K14504|5|1e-102|371|vvi:100256520|xyloglucan:xyloglucosyl transferase TCH4 [EC:2.4.1.207]	GO:0031410//cytoplasmic vesicle	GO:0016787//hydrolase activity	GO:0005975//carbohydrate metabolic process	gi|115469716|ref|NP_001058457.1|/2.417e-166/Os06g0696600 [Oryza sativa Japonica Group]
		LOC_Os06g48160	*LOC_Os06g48160.1	165.241	0.2565	0.912268	11.8458	16.1926	133.482	0.265698	0.532892	3.83579	76.9167	19.9181	0.271513	1.80794	10.3005	11.748	32.6416	0.495003	0.83101	8.2926	25.7587	cDNA|glycosyl hydrolases family 16, putative, expressed	K08235|1|2e-153|540|bdi:100836845|xyloglucan:xyloglucosyl transferase [EC:2.4.1.207];K14504|4|2e-143|507|zma:100284736|xyloglucan:xyloglucosyl transferase TCH4 [EC:2.4.1.207]	GO:0005576//extracellular region;GO:0031410//cytoplasmic vesicle;GO:0030312//external encapsulating structure	GO:0016798//hydrolase activity, acting on glycosyl bonds;GO:0016758//transferase activity, transferring hexosyl groups	GO:0044042//glucan metabolic process	gi|53791844|dbj|BAD53910.1|/2.43611e-166/putative xyloglucan endotransglycosylase [Oryza sativa Japonica Group]
		LOC_Os06g13040	LOC_Os06g13040.1	0.151847	-	-	-	-	-	-	-	-	-	-	-	-	-	-	-	-	-	-	-	cDNA|glycosyl hydrolases family 16, putative, expressed	K08235|1|1e-91|335|sbi:SORBI_10g008550|xyloglucan:xyloglucosyl transferase [EC:2.4.1.207]	GO:0044464//cell part	GO:0016798//hydrolase activity, acting on glycosyl bonds;GO:0016757//transferase activity, transferring glycosyl groups	GO:0005975//carbohydrate metabolic process	gi|222635277|gb|EEE65409.1|/2.90689e-126/hypothetical protein OsJ_20746 [Oryza sativa Japonica Group]
		LOC_Os04g51520	LOC_Os04g51520.1	-	-	-	-	0.143941	-	-	-	-	-	-	-	-	-	-	-	-	-	0.139352	-	cDNA|glycosyl hydrolases family 16, putative, expressed	K08235|1|4e-90|330|vvi:100252949|xyloglucan:xyloglucosyl transferase [EC:2.4.1.207];K14504|4|2e-88|324|rcu:RCOM_1630040|xyloglucan:xyloglucosyl transferase TCH4 [EC:2.4.1.207]	GO:0031410//cytoplasmic vesicle	-	-	gi|115460382|ref|NP_001053791.1|/5.96039e-173/Os04g0604900 [Oryza sativa Japonica Group]
		LOC_Os04g51510	-	-
		LOC_Os04g51460	*LOC_Os04g51460.1	309.62	0.486153	0.823357	9.01123	4.7444	307.439	0.335724	0.505003	3.42121	5.81017	44.5642	1.02921	2.44759	7.28234	0.905137	60.8395	0.156366	0.875021	4.30609	2.68433	cDNA|glycosyl hydrolases family 16, putative, expressed	K14504|1|4e-83|306|vvi:100256520|xyloglucan:xyloglucosyl transferase TCH4 [EC:2.4.1.207];K08235|2|3e-82|303|vvi:100241119|xyloglucan:xyloglucosyl transferase [EC:2.4.1.207]	GO:0005576//extracellular region;GO:0031410//cytoplasmic vesicle;GO:0030312//external encapsulating structure	GO:0016798//hydrolase activity, acting on glycosyl bonds;GO:0016758//transferase activity, transferring hexosyl groups	GO:0044042//glucan metabolic process	gi|115460374|ref|NP_001053787.1|/1.41939e-139/Os04g0604300 [Oryza sativa Japonica Group]
		LOC_Os04g51450	*LOC_Os04g51450.1	3.22698	0.37222	0.504319	1.87102	-	3.9531	0.385568	0.902191	2.94687	1.48284	1.22735	0.26267	-	1.18632	0.277205	0.604954	0.838044	0.401973	1.53857	0.385358	cDNA|glycosyl hydrolases family 16, putative, expressed	K08235|1|1e-80|298|bdi:100836845|xyloglucan:xyloglucosyl transferase [EC:2.4.1.207];K14504|2|2e-80|298|sbi:SORBI_10g028580|xyloglucan:xyloglucosyl transferase TCH4 [EC:2.4.1.207]	GO:0005576//extracellular region;GO:0031410//cytoplasmic vesicle;GO:0030312//external encapsulating structure	GO:0016798//hydrolase activity, acting on glycosyl bonds;GO:0016758//transferase activity, transferring hexosyl groups	GO:0044042//glucan metabolic process	gi|115460370|ref|NP_001053785.1|/1.54066e-163/Os04g0604200 [Oryza sativa Japonica Group]
		LOC_Os03g63760	*LOC_Os03g63760.1	4.64667	46.8494	37.0876	16.2612	13.4782	6.40685	40.8307	59.833	15.9944	27.974	16.1482	28.94	64.5466	17.5118	15.8638	18.6366	38.4185	49.3043	15.9874	18.4119	cDNA|glycosyl hydrolases family 16, putative, expressed	K08235|1|4e-93|340|zma:100279904|xyloglucan:xyloglucosyl transferase [EC:2.4.1.207]	GO:0031410//cytoplasmic vesicle	GO:0003824//catalytic activity	GO:0005975//carbohydrate metabolic process	gi|115456677|ref|NP_001051939.1|/1.60279e-175/Os03g0854600 [Oryza sativa Japonica Group]
		LOC_Os03g13570	LOC_Os03g13570.1	0.486517	0.607945	0.123555	0.229195	0.556216	0.352176	1.13354	0.126304	0.85566	0.264209	-	0.772231	-	0.58128	0.814963	0.474272	1.05591	0.525232	0.430788	0.251761	cDNA|glycosyl hydrolases family 16, putative, expressed	K08235|1|1e-129|461|sbi:SORBI_01g041510|xyloglucan:xyloglucosyl transferase [EC:2.4.1.207]	GO:0005576//extracellular region;GO:0031410//cytoplasmic vesicle;GO:0030312//external encapsulating structure	GO:0016798//hydrolase activity, acting on glycosyl bonds;GO:0016758//transferase activity, transferring hexosyl groups	GO:0044042//glucan metabolic process;GO:0009888//tissue development	gi|115451805|ref|NP_001049503.1|/6.00443e-171/Os03g0239000 [Oryza sativa Japonica Group]
		LOC_Os03g01800	LOC_Os03g01800.1	-	-	-	-	-	-	-	-	0.1267	-	-	0.152462	-	-	-	-	-	-	-	-	cDNA|glycosyl hydrolases family 16, putative, expressed	K08235|1|3e-126|450|osa:4349281|xyloglucan:xyloglucosyl transferase [EC:2.4.1.207]	GO:0005576//extracellular region;GO:0031410//cytoplasmic vesicle;GO:0030312//external encapsulating structure	GO:0016798//hydrolase activity, acting on glycosyl bonds;GO:0016758//transferase activity, transferring hexosyl groups	GO:0044042//glucan metabolic process	gi|115450197|ref|NP_001048699.1|/4.33666e-180/Os03g0108300 [Oryza sativa Japonica Group]
		LOC_Os02g57770	LOC_Os02g57770.1	-	-	-	-	-	-	-	-	-	-	-	-	-	-	-	-	-	-	0.140261	-	cDNA|glycosyl hydrolases family 16, putative, expressed	K08235|1|2e-108|390|zma:100273667|xyloglucan:xyloglucosyl transferase [EC:2.4.1.207]	GO:0031410//cytoplasmic vesicle	GO:0016740//transferase activity	-	gi|48716312|dbj|BAD22925.1|/1.11742e-155/putative xyloglucan endo-transglycosylase [Oryza sativa Japonica Group]
		LOC_Os02g46910	*LOC_Os02g46910.1	0.937445	0.208252	0.529049	0.883247	0.381065	0.301596	0.862878	1.29796	0.274788	2.60202	0.206005	0.11022	0.943623	2.58853	0.697916	0.304617	0.502365	-	1.75236	2.15602	cDNA|glycosyl hydrolases family 16, putative, expressed	K08235|1|4e-96|350|osa:4328169|xyloglucan:xyloglucosyl transferase [EC:2.4.1.207]	GO:0005576//extracellular region;GO:0031410//cytoplasmic vesicle;GO:0030312//external encapsulating structure	GO:0016798//hydrolase activity, acting on glycosyl bonds;GO:0016758//transferase activity, transferring hexosyl groups	GO:0044042//glucan metabolic process	gi|115448069|ref|NP_001047814.1|/4.11719e-166/Os02g0696500 [Oryza sativa Japonica Group]
		LOC_Os02g46910	*LOC_Os02g46910.2	0.316424	0.0790798	0.321434	0.819858	1.08527	0.610802	0.737239	0.985753	0.695638	4.21003	0.312907	0.251124	0.875901	2.11712	0.353361	0.539805	0.305222	0.0854009	1.75112	1.88303	cDNA|glycosyl hydrolases family 16, putative, expressed	K08235|1|4e-69|261|vvi:100267763|xyloglucan:xyloglucosyl transferase [EC:2.4.1.207]	GO:0005576//extracellular region;GO:0031410//cytoplasmic vesicle;GO:0030312//external encapsulating structure	GO:0016798//hydrolase activity, acting on glycosyl bonds;GO:0016758//transferase activity, transferring hexosyl groups	GO:0044042//glucan metabolic process	gi|115448069|ref|NP_001047814.1|/5.75821e-126/Os02g0696500 [Oryza sativa Japonica Group]
		LOC_Os02g17900	-	-
		LOC_Os02g03550	LOC_Os02g03550.1	0.395651	2.37312	1.20575	0.0931941	0.542799	0.190934	1.84366	1.33528	0.347925	0.429726	0.195626	2.61668	1.3939	0.283629	0.220918	0.771386	2.67151	1.60176	0.437913	0.30711	cDNA|glycosyl hydrolases family 16, putative, expressed	K08235|1|9e-161|565|osa:4328169|xyloglucan:xyloglucosyl transferase [EC:2.4.1.207]	GO:0005576//extracellular region;GO:0031410//cytoplasmic vesicle;GO:0030312//external encapsulating structure	GO:0016798//hydrolase activity, acting on glycosyl bonds;GO:0016758//transferase activity, transferring hexosyl groups	GO:0044042//glucan metabolic process	gi|115443969|ref|NP_001045764.1|/1.04612e-159/Os02g0127800 [Oryza sativa Japonica Group]
		LOC_Os08g14210	-	-
		LOC_Os06g48170	LOC_Os06g48170.1	0.21596	-	-	-	-	0.208436	-	-	-	-	0.213559	-	-	-	-	-	-	-	-	-	cDNA|glycosyl hydrolases family 16, putative, expressed	K14504|1|3e-86|316|rcu:RCOM_1630040|xyloglucan:xyloglucosyl transferase TCH4 [EC:2.4.1.207];K08235|2|7e-85|311|vvi:100252949|xyloglucan:xyloglucosyl transferase [EC:2.4.1.207]	GO:0031410//cytoplasmic vesicle	GO:0003824//catalytic activity	GO:0005975//carbohydrate metabolic process	gi|53791846|dbj|BAD53912.1|/6.43798e-149/putative xyloglucan endotransglycosylase [Oryza sativa Japonica Group]
		LOC_Os02g17880	-	-
		LOC_Os04g53950	LOC_Os04g53950.3	0.131238	-	-	-	-	-	-	-	-	-	-	-	-	-	-	-	-	-	-	-	cDNA|glycosyl hydrolases family 16 protein, protein, expressed	K08235|1|8e-127|452|sbi:SORBI_01g015620|xyloglucan:xyloglucosyl transferase [EC:2.4.1.207]	GO:0005576//extracellular region;GO:0030312//external encapsulating structure	GO:0016798//hydrolase activity, acting on glycosyl bonds;GO:0016758//transferase activity, transferring hexosyl groups	GO:0044042//glucan metabolic process	gi|326492139|dbj|BAJ98294.1|/4.24253e-144/predicted protein [Hordeum vulgare subsp. vulgare]
		LOC_Os03g02610	LOC_Os03g02610.1	5.19868	8.54983	11.5841	21.6465	16.7184	3.88457	9.55103	8.88135	30.8213	25.4999	3.64837	6.38839	10.2971	15.2276	14.982	8.99132	9.38221	9.41429	21.0856	12.8435	cDNA|glycosyl hydrolases family 16 protein, protein, expressed	K08235|1|1e-21|102|sbi:SORBI_01g041510|xyloglucan:xyloglucosyl transferase [EC:2.4.1.207]	-	GO:0016798//hydrolase activity, acting on glycosyl bonds	GO:0044238//primary metabolic process	gi|125542150|gb|EAY88289.1|/1.9647e-130/hypothetical protein OsI_09745 [Oryza sativa Indica Group]
		LOC_Os11g47610	LOC_Os11g47610.1	-	0.162866	-	-	-	-	-	-	-	-	-	-	-	-	0.181938	-	-	-	-	-	cDNA|glycosyl hydrolase, putative, expressed	K01183|1|1e-52|205|osa:4325067|chitinase [EC:3.2.1.14]	GO:0031410//cytoplasmic vesicle	-	-	gi|115486775|ref|NP_001068531.1|/2.90405e-177/Os11g0702200 [Oryza sativa Japonica Group]
		LOC_Os11g47600	*LOC_Os11g47600.1	0.60128	40.7232	17.4078	118.402	98.301	0.580332	42.6504	27.0047	287.64	416.818	1.63514	24.1778	46.6036	348.709	98.5378	1.02575	26.5346	17.2018	310.791	247.051	cDNA|glycosyl hydrolase, putative, expressed	K01183|1|5e-42|170|gmx:100785900|chitinase [EC:3.2.1.14]	GO:0031410//cytoplasmic vesicle	-	-	gi|115486773|ref|NP_001068530.1|/6.17228e-160/Os11g0702100 [Oryza sativa Japonica Group]
		LOC_Os11g47590	*LOC_Os11g47590.1	-	0.565234	-	0.266366	0.129285	-	0.439126	-	3.85343	0.767647	-	0.149579	0.711434	7.97153	0.157856	-	0.272702	-	10.0131	0.585184	cDNA|glycosyl hydrolase, putative, expressed	K01183|1|2e-49|195|gmx:100796155|chitinase [EC:3.2.1.14]	GO:0031410//cytoplasmic vesicle	-	-	gi|115486769|ref|NP_001068528.1|/3.19473e-178/Os11g0701900 [Oryza sativa Japonica Group]
		LOC_Os11g47580	LOC_Os11g47580.1	-	-	-	0.14557	-	-	0.319978	-	-	0.671233	-	-	-	-	0.345074	-	-	-	-	-	cDNA|glycosyl hydrolase, putative, expressed	K01183|1|1e-56|219|osa:4325067|chitinase [EC:3.2.1.14]	GO:0031410//cytoplasmic vesicle	GO:0003824//catalytic activity	GO:0005975//carbohydrate metabolic process	gi|115486767|ref|NP_001068527.1|/0/Os11g0701800 [Oryza sativa Japonica Group]
		LOC_Os11g47570	LOC_Os11g47570.1	0.491231	4.09223	2.82771	0.92566	2.39618	0.158039	1.86515	3.23069	0.86395	0.533537	0.161923	1.90596	1.64823	0.469529	1.46286	-	2.3692	2.29805	0.289975	2.37253	cDNA|glycosyl hydrolase, putative, expressed	K01183|1|4e-47|187|gmx:100794579|chitinase [EC:3.2.1.14]	GO:0031410//cytoplasmic vesicle	GO:0003824//catalytic activity	-	gi|77552683|gb|ABA95480.1|/2.99691e-158/Xylanase inhibitor protein 2 precursor, putative, expressed [Oryza sativa Japonica Group]
		LOC_Os11g47560	*LOC_Os11g47560.1	-	63.8791	56.7981	20.2359	25.001	0.342635	133.626	116.307	36.8372	10.2178	0.351056	50.3377	56.2813	68.5424	13.8755	0.692134	52.0499	19.1626	28.2904	16.9009	cDNA|glycosyl hydrolase, putative, expressed	K01183|1|9e-48|189|gmx:100794579|chitinase [EC:3.2.1.14]	GO:0031410//cytoplasmic vesicle	GO:0003824//catalytic activity	-	gi|115486761|ref|NP_001068524.1|/1.20524e-158/Os11g0701500 [Oryza sativa Japonica Group]
		LOC_Os11g47550	*LOC_Os11g47550.1	-	0.494819	0.167607	-	0.905433	-	-	-	0.870551	8.78102	-	-	0.498246	1.10394	5.34338	-	0.318306	-	0.438285	8.36731	cDNA|glycosyl hydrolase, putative, expressed	K01183|1|2e-50|197|gmx:100796155|chitinase [EC:3.2.1.14]	GO:0031410//cytoplasmic vesicle	-	-	gi|115486759|ref|NP_001068523.1|/1.53056e-162/Os11g0701400 [Oryza sativa Japonica Group]
		LOC_Os11g47530	*LOC_Os11g47530.1	-	2.33693	-	-	0.458162	-	3.63109	2.25415	2.93674	1.45088	-	0.353386	0.336159	-	1.67824	-	1.28854	1.26186	0.147852	2.2466	cDNA|glycosyl hydrolase, putative, expressed	K01183|1|1e-50|198|gmx:100794579|chitinase [EC:3.2.1.14]	GO:0031410//cytoplasmic vesicle	GO:0003824//catalytic activity	-	gi|115486755|ref|NP_001068521.1|/9.14645e-160/Os11g0701200 [Oryza sativa Japonica Group]
		LOC_Os11g47520	*LOC_Os11g47520.1	-	1.3184	-	-	-	-	5.97482	0.85595	-	-	-	0.174445	0.165941	-	-	-	3.4984	1.24581	-	-	cDNA|glycosyl hydrolase, putative, expressed	K01183|1|9e-46|182|osa:4325067|chitinase [EC:3.2.1.14]	GO:0031410//cytoplasmic vesicle	GO:0016798//hydrolase activity, acting on glycosyl bonds;GO:0043167//ion binding	GO:0044238//primary metabolic process	gi|115486753|ref|NP_001068520.1|/1.86751e-152/Os11g0701100 [Oryza sativa Japonica Group]
		LOC_Os11g47510	*LOC_Os11g47510.1	-	4.46499	0.439083	0.13575	0.131777	-	10.8914	2.99234	0.6335	0.156488	-	0.457385	0.290058	-	-	0.140453	12.3691	2.48872	0.255152	0.149116	cDNA|glycosyl hydrolase, putative, expressed	K01183|1|2e-49|195|osa:4325067|chitinase [EC:3.2.1.14]	GO:0031410//cytoplasmic vesicle	-	-	gi|115486751|ref|NP_001068519.1|/9.99765e-177/Os11g0701000 [Oryza sativa Japonica Group]
		LOC_Os11g47500	*LOC_Os11g47500.1	0.637258	64.1293	32.5831	22.8158	83.7349	0.410038	155.514	160.363	59.0275	362.682	1.26035	70.5799	127.65	139.485	190.721	2.07073	161.87	37.8382	77.3039	462.111	cDNA|glycosyl hydrolase, putative, expressed	K01183|1|1e-51|201|osa:4325067|chitinase [EC:3.2.1.14]	GO:0031410//cytoplasmic vesicle	-	-	gi|2696233|dbj|BAA23812.1|/8.31607e-168/chitinase [Oryza sativa Japonica Group]
		LOC_Os11g27400	LOC_Os11g27400.1	-	-	-	-	-	-	-	-	-	0.264872	-	-	-	-	-	-	-	-	-	-	cDNA|glycosyl hydrolase, putative, expressed	K01183|1|3e-52|204|rcu:RCOM_0701190|chitinase [EC:3.2.1.14]	GO:0031410//cytoplasmic vesicle	GO:0004553//hydrolase activity, hydrolyzing O-glycosyl compounds	GO:0005975//carbohydrate metabolic process	gi|115485441|ref|NP_001067864.1|/0/Os11g0462100 [Oryza sativa Japonica Group]
	Oschib2	LOC_Os10g28120	LOC_Os10g28120.1	0.32943	1.81126	1.84055	1.08634	11.1481	0.47693	2.55847	4.78926	1.5933	10.1973	1.46595	3.83454	1.4922	4.88059	5.15038	0.321138	7.78529	0.177822	2.47941	5.4551	cDNA|glycosyl hydrolase, putative, expressed	-	GO:0031410//cytoplasmic vesicle	GO:0016798//hydrolase activity, acting on glycosyl bonds;GO:0043167//ion binding	GO:0005975//carbohydrate metabolic process	gi|115482030|ref|NP_001064608.1|/1.20489e-167/Os10g0416800 [Oryza sativa Japonica Group]
	Oschib1	LOC_Os10g28080	*LOC_Os10g28080.1	9.30544	84.4713	88.7341	182.561	579.012	3.47662	190.076	124.84	123.14	514.308	4.00732	100.691	108.322	343.293	693.057	12.4364	188.496	53.1462	748.336	1278.55	cDNA|glycosyl hydrolase, putative, expressed	-	GO:0031410//cytoplasmic vesicle	GO:0016798//hydrolase activity, acting on glycosyl bonds;GO:0043167//ion binding	GO:0005975//carbohydrate metabolic process	gi|115482028|ref|NP_001064607.1|/3.07335e-159/Os10g0416500 [Oryza sativa Japonica Group]
		LOC_Os08g40690	*LOC_Os08g40690.1	2.13118	114.619	37.9583	9.23664	1.29946	1.23416	172.283	85.1299	109.198	3.24061	2.95048	63.4452	103.257	7.60491	6.02922	4.01658	128.14	103.688	9.81271	6.617	cDNA|glycosyl hydrolase, putative, expressed	K01183|1|1e-40|165|osa:4325067|chitinase [EC:3.2.1.14]	GO:0031410//cytoplasmic vesicle	-	-	gi|115477318|ref|NP_001062255.1|/3.73961e-179/Os08g0518900 [Oryza sativa Japonica Group]
		LOC_Os08g40680	*LOC_Os08g40680.1	0.35371	30.7625	5.56931	6.83183	9.86694	-	41.9381	24.793	20.6844	21.1295	0.699556	27.1358	18.1581	14.7067	10.0725	0.344807	41.7954	6.49156	14.2503	15.9242	cDNA|glycosyl hydrolase, putative, expressed	K01183|1|4e-38|157|gmx:100794579|chitinase [EC:3.2.1.14]	GO:0031410//cytoplasmic vesicle	-	-	gi|42408507|dbj|BAD09686.1|/1.52744e-161/putative chitinase [Oryza sativa Japonica Group]
		LOC_Os07g43820	LOC_Os07g43820.1	2.50469	0.500771	1.18736	3.46115	3.66529	0.966971	1.03745	2.60094	4.11143	1.08816	0.330246	2.12032	5.04238	2.71324	0.745882	1.95332	0.483202	2.704	2.95704	0.864076	cDNA|glycosyl hydrolase, putative, expressed	K01183|1|8e-45|179|gmx:100796155|chitinase [EC:3.2.1.14]	GO:0031410//cytoplasmic vesicle	-	-	gi|115473533|ref|NP_001060365.1|/1.04251e-155/Os07g0632000 [Oryza sativa Japonica Group]
		LOC_Os06g25010	*LOC_Os06g25010.1	57.176	30.6696	18.7702	15.9312	18.813	67.2977	37.0041	30.7727	19.7744	88.2277	101.187	36.7072	65.7997	19.1609	28.2265	106.206	34.638	24.6527	14.9719	49.9735	cDNA|glycosyl hydrolase, putative, expressed	K01183|1|6e-36|149|osa:4325067|chitinase [EC:3.2.1.14]	GO:0031410//cytoplasmic vesicle	GO:0016798//hydrolase activity, acting on glycosyl bonds;GO:0043167//ion binding	GO:0006950//response to stress;GO:0044238//primary metabolic process	gi|297605789|ref|NP_001057599.2|/1.01765e-136/Os06g0356800 [Oryza sativa Japonica Group]
		LOC_Os05g15920	LOC_Os05g15920.1	0.166265	-	-	0.156652	0.304135	0.160473	-	0.345309	-	1.80584	0.328833	-	0.669442	163.528	469.01	0.8104	0.320757	-	199.188	799.121	cDNA|glycosyl hydrolase, putative, expressed	K01183|1|7e-40|162|osa:4325067|chitinase [EC:3.2.1.14]	GO:0031410//cytoplasmic vesicle	-	-	gi|115462845|ref|NP_001055022.1|/4.13084e-152/Os05g0248200 [Oryza sativa Japonica Group]
		LOC_Os05g15880	*LOC_Os05g15880.1	-	0.667694	0.339246	0.629301	2.44353	-	1.72909	2.60094	11.4533	0.725439	-	0.883465	1.84887	5.90529	5.59412	-	12.2411	0.180266	0.887113	1.72815	cDNA|glycosyl hydrolase, putative, expressed	K01183|1|1e-43|175|gmx:100796155|chitinase [EC:3.2.1.14]	GO:0031410//cytoplasmic vesicle	GO:0003824//catalytic activity	-	gi|115462841|ref|NP_001055020.1|/4.52208e-159/Os05g0247800 [Oryza sativa Japonica Group]
		LOC_Os05g15850	LOC_Os05g15850.1	-	-	-	0.159379	-	0.326532	-	-	-	-	-	-	-	-	0.566715	-	-	-	-	-	cDNA|glycosyl hydrolase, putative, expressed	K01183|1|3e-50|197|sbi:SORBI_02g009380|chitinase [EC:3.2.1.14]	GO:0031410//cytoplasmic vesicle	GO:0003824//catalytic activity	-	gi|297604127|ref|NP_001055018.2|/4.59031e-156/Os05g0247500 [Oryza sativa Japonica Group]
		LOC_Os05g15770	*LOC_Os05g15770.1	62.8172	429.527	629.559	576.396	748.513	78.1754	359.524	802.574	263.201	474.379	36.3943	587.765	1140.99	1450.19	696.381	116.565	719.704	934.901	1193.18	1054.58	cDNA|glycosyl hydrolase, putative, expressed	K01183|1|7e-50|196|osa:4325067|chitinase [EC:3.2.1.14]	GO:0031410//cytoplasmic vesicle	GO:0003824//catalytic activity	-	gi|297604125|ref|NP_001055017.2|/2.309e-162/Os05g0247100 [Oryza sativa Japonica Group]
		LOC_Os04g30770	LOC_Os04g30770.1	0.111319	-	0.226164	0.31465	-	-	-	-	0.0978913	0.36272	-	-	-	-	0.124314	-	0.107378	0.120178	-	-	cDNA|glycosyl hydrolase, putative, expressed	K01183|1|8e-41|166|vvi:100248333|chitinase [EC:3.2.1.14]	GO:0031410//cytoplasmic vesicle	GO:0016798//hydrolase activity, acting on glycosyl bonds	GO:0008152//metabolic process	gi|115457962|ref|NP_001052581.1|/0/Os04g0376400 [Oryza sativa Japonica Group]
		LOC_Os04g27980	-	-
	PR-8	LOC_Os01g64110	*LOC_Os01g64110.1	181.323	40.3496	37.2173	103.265	122.203	129.657	39.8674	29.6624	258.379	91.6128	260.467	42.2731	48.3381	138.888	101.013	160.012	22.462	33.5192	159.912	104.756	cDNA|glycosyl hydrolase, putative, expressed	K01183|1|1e-155|548|osa:4325067|chitinase [EC:3.2.1.14]	GO:0031410//cytoplasmic vesicle	GO:0004553//hydrolase activity, hydrolyzing O-glycosyl compounds;GO:0043167//ion binding	GO:0044238//primary metabolic process	gi|115441185|ref|NP_001044872.1|/1.25011e-154/Os01g0860500 [Oryza sativa Japonica Group]
		LOC_Os01g64100	LOC_Os01g64100.1	1.68786	0.129792	-	0.978632	3.68121	1.25312	0.268893	0.134825	3.88191	4.51255	1.79749	0.137389	0.522764	1.98559	4.49473	0.759405	0.375716	0.420501	2.1843	3.76245	cDNA|glycosyl hydrolase, putative, expressed	K01183|1|8e-111|399|gmx:100785900|chitinase [EC:3.2.1.14]	GO:0031410//cytoplasmic vesicle	GO:0004553//hydrolase activity, hydrolyzing O-glycosyl compounds;GO:0043167//ion binding	GO:0044238//primary metabolic process	gi|115441183|ref|NP_001044871.1|/6.27721e-175/Os01g0860400 [Oryza sativa Japonica Group]
		LOC_Os01g49320	*LOC_Os01g49320.1	55.7398	93.3042	158.808	133.755	395.76	25.3579	123.405	125.109	75.6942	165.067	25.8376	157.594	104.178	124.591	257.577	27.593	123.635	55.3174	207.188	245.775	cDNA|glycosyl hydrolase, putative, expressed	K01183|1|3e-160|563|osa:4324117|chitinase [EC:3.2.1.14]	GO:0031410//cytoplasmic vesicle	GO:0016798//hydrolase activity, acting on glycosyl bonds	GO:0005975//carbohydrate metabolic process	gi|115439265|ref|NP_001043912.1|/3.20098e-159/Os01g0687400 [Oryza sativa Japonica Group]
		LOC_Os01g47070	*LOC_Os01g47070.1	147.57	230.224	488.554	332.826	709.808	15.9402	320.189	295.365	169.304	1455.8	60.64	555.845	315.863	282.685	616.489	68.8717	273.332	91.6253	472.835	468.469	cDNA|glycosyl hydrolase, putative, expressed	K01183|1|2e-99|360|gmx:100796155|chitinase [EC:3.2.1.14]	GO:0031410//cytoplasmic vesicle	GO:0004553//hydrolase activity, hydrolyzing O-glycosyl compounds;GO:0043167//ion binding	GO:0044238//primary metabolic process	gi|115438985|ref|NP_001043772.1|/2.00741e-155/Os01g0660200 [Oryza sativa Japonica Group]
		LOC_Os01g19750	LOC_Os01g19750.1	-	0.155813	-	-	-	-	0.322801	-	-	0.169289	-	-	-	-	-	0.151942	0.45104	0.336536	0.138011	-	cDNA|glycosyl hydrolase, putative, expressed	K01183|1|4e-96|350|gmx:100785900|chitinase [EC:3.2.1.14]	-	GO:0016798//hydrolase activity, acting on glycosyl bonds	GO:0008152//metabolic process	gi|115436146|ref|NP_001042831.1|/2.14968e-170/Os01g0303100 [Oryza sativa Japonica Group]
		LOC_Os08g40740	-	-
		LOC_Os07g23850	-	-
		LOC_Os07g19040	LOC_Os07g19040.1	-	0.434674	-	0.409679	0.198844	-	0.45026	-	0.382367	0.236133	-	0.460114	-	0.207804	-	-	-	-	0.192506	0.225008	cDNA|glycosyl hydrolase, putative, expressed	K01183|1|1e-130|464|sbi:SORBI_02g009370|chitinase [EC:3.2.1.14]	GO:0031410//cytoplasmic vesicle	GO:0004553//hydrolase activity, hydrolyzing O-glycosyl compounds;GO:0043167//ion binding	GO:0044238//primary metabolic process	gi|27817953|dbj|BAC55717.1|/1.24225e-144/putative class III acidic chitinase [Oryza sativa Japonica Group]
		LOC_Os07g23944	LOC_Os07g23944.1	0.0600073	0.0599874	0.548616	0.056538	0.0548832	-	0.186415	0.0623134	-	0.130351	0.0593402	0.190495	0.302014	-	-	-	0.173648	0.388694	0.0531337	-	cDNA|glycosyl hydrolase, family 31, putative, expressed	K01187|1|0.0|1517|bdi:100828221|alpha-glucosidase [EC:3.2.1.20]	GO:0009536//plastid	GO:0004558//alpha-glucosidase activity	GO:0008152//metabolic process	gi|115471769|ref|NP_001059483.1|/0/Os07g0421300 [Oryza sativa Japonica Group]
		LOC_Os07g23880	*LOC_Os07g23880.1	2.5002	7.11778	8.55798	5.78671	4.37457	1.73114	5.96595	7.05512	3.96706	1.35776	2.31117	7.24679	6.34641	2.90926	4.61296	1.90743	7.91662	12.5569	3.85011	4.61266	cDNA|glycosyl hydrolase, family 31, putative, expressed	K01187|1|0.0|1645|bdi:100828221|alpha-glucosidase [EC:3.2.1.20]	GO:0009536//plastid	GO:0004558//alpha-glucosidase activity;GO:0005488//binding	GO:0044238//primary metabolic process	gi|222636918|gb|EEE67050.1|/0/hypothetical protein OsJ_23995 [Oryza sativa Japonica Group]
		LOC_Os06g46340	*LOC_Os06g46340.1	16.2703	5.71468	14.1029	12.9621	36.5416	11.2774	21.2065	18.7873	17.0697	20.1278	13.0454	24.7948	11.1923	19.9347	23.4309	12.8601	15.2701	5.76456	33.1518	27.4364	cDNA|glycosyl hydrolase, family 31, putative, expressed	K01187|1|0.0|1600|osa:4341833|alpha-glucosidase [EC:3.2.1.20]	GO:0031410//cytoplasmic vesicle	GO:0004558//alpha-glucosidase activity;GO:0005488//binding	GO:0044238//primary metabolic process	gi|115469508|ref|NP_001058353.1|/0/Os06g0676700 [Oryza sativa Japonica Group]
		LOC_Os06g46284	LOC_Os06g46284.1	0.112381	0.449376	0.342482	0.158826	0.102785	0.433865	0.116373	0.2334	0.247063	0.18309	0.222264	0.178379	0.113122	0.268542	0.250999	0.383435	0.433611	0.242648	0.34828	0.232619	cDNA|glycosyl hydrolase, family 31, putative, expressed	K01187|1|0.0|1617|osa:4341824|alpha-glucosidase [EC:3.2.1.20]	GO:0031410//cytoplasmic vesicle	GO:0004558//alpha-glucosidase activity;GO:0005488//binding	GO:0044238//primary metabolic process	gi|115469496|ref|NP_001058347.1|/0/Os06g0675700 [Oryza sativa Japonica Group]
		LOC_Os06g46284	LOC_Os06g46284.2	-	-	0.0634043	0.23523	0.114173	0.0602416	-	0.129629	0.493983	0.135583	-	-	0.0628274	0.298293	0.34851	-	0.0602063	-	0.386866	0.581378	cDNA|glycosyl hydrolase, family 31, putative, expressed	K01187|1|0.0|1576|osa:4341824|alpha-glucosidase [EC:3.2.1.20]	GO:0031410//cytoplasmic vesicle	GO:0004558//alpha-glucosidase activity;GO:0005488//binding	GO:0044238//primary metabolic process	gi|115469496|ref|NP_001058347.1|/0/Os06g0675700 [Oryza sativa Japonica Group]
		LOC_Os03g11720	*LOC_Os03g11720.1	23.8529	83.0847	60.1977	56.009	49.5406	11.451	70.9481	45.7978	55.771	71.1097	25.6148	106.286	69.279	57.0571	36.9037	22.4048	87.1802	65.4504	74.1421	49.3088	cDNA|glycosyl hydrolase, family 31, putative, expressed	K05546|1|0.0|1704|osa:4332068|alpha 1,3-glucosidase [EC:3.2.1.84]	GO:0009536//plastid	GO:0005488//binding;GO:0015926//glucosidase activity	GO:0006952//defense response;GO:0010038//response to metal ion;GO:0000902//cell morphogenesis;GO:0009250//glucan biosynthetic process	gi|222624460|gb|EEE58592.1|/0/hypothetical protein OsJ_09923 [Oryza sativa Japonica Group]
		LOC_Os01g16310	LOC_Os01g16310.1	4.24839	51.0261	60.546	9.536	6.17126	3.25619	54.6673	59.5573	8.95521	7.26069	2.53305	46.2115	64.5859	6.86736	6.41876	4.62869	43.7519	48.2252	8.68521	9.37568	cDNA|glycosyl hydrolase, family 31, putative, expressed	K05546|1|3e-12|72.8|pop:POPTR_1077269|alpha 1,3-glucosidase [EC:3.2.1.84]	GO:0043231//intracellular membrane-bounded organelle	GO:0016798//hydrolase activity, acting on glycosyl bonds	GO:0008152//metabolic process	gi|297596518|ref|NP_001042692.2|/0/Os01g0268500 [Oryza sativa Japonica Group]
		LOC_Os01g03950	*LOC_Os01g03950.1	0.223086	0.446024	1.07644	0.8933	0.816146	0.322971	1.27055	0.752892	0.0980879	0.969195	3.14363	0.354096	0.168417	1.17277	0.560536	2.06597	1.39872	1.08377	4.44447	0.230883	cDNA|glycosyl hydrolase, family 31, putative, expressed	K15925|1|0.0|1896|osa:4325976|alpha-D-xyloside xylohydrolase [EC:3.2.1.177]	GO:0031410//cytoplasmic vesicle	GO:0004558//alpha-glucosidase activity;GO:0005488//binding	GO:0044238//primary metabolic process	gi|115434328|ref|NP_001041922.1|/0/Os01g0130400 [Oryza sativa Japonica Group]
		LOC_Os01g33420	*LOC_Os01g33420.1	3.29573	5.57554	9.61451	9.71366	8.11544	2.20217	7.87564	6.2305	8.10004	3.48779	3.34266	10.6412	7.23034	9.85426	7.45526	3.45992	6.76567	12.9547	8.67982	9.00833	cDNA|glycosyl hydrolase family protein 27, putative, expressed	K07407|1|2e-20|99.4|gmx:547845|alpha-galactosidase [EC:3.2.1.22]	GO:0030312//external encapsulating structure;GO:0043231//intracellular membrane-bounded organelle	GO:0004553//hydrolase activity, hydrolyzing O-glycosyl compounds	-	gi|115437068|ref|NP_001043203.1|/0/Os01g0518500 [Oryza sativa Japonica Group]
		LOC_Os12g24040	*LOC_Os12g24040.1	2.05043	8.11359	9.02587	2.01238	2.96929	3.29833	6.01587	11.7995	2.25387	0.74234	2.70351	6.32833	9.11574	0.898263	2.19437	3.74779	11.2077	10.6068	1.66426	1.76841	cDNA|glycosyl hydrolase family 9 protein, expressed	K01179|1|9e-36|150|osa:4334029|endoglucanase [EC:3.2.1.4]	GO:0031410//cytoplasmic vesicle	GO:0016798//hydrolase activity, acting on glycosyl bonds	GO:0044238//primary metabolic process	gi|77555173|gb|ABA97969.1|/0/Glycosyl hydrolase family 9 protein, expressed [Oryza sativa Japonica Group]
		LOC_Os04g40510	-	-
		LOC_Os04g40500	LOC_Os04g40500.1	0.394848	3.45377	1.2033	1.48808	0.270848	0.190546	2.65765	1.33257	1.47568	0.107213	-	2.40245	0.695536	1.22656	0.110235	0.288682	3.3326	2.8773	0.786643	0.715134	cDNA|glycosyl hydrolase family 5 protein, putative, expressed	-	GO:0031410//cytoplasmic vesicle	GO:0016798//hydrolase activity, acting on glycosyl bonds;GO:0043167//ion binding	GO:0044238//primary metabolic process	gi|38345245|emb|CAD41089.2|/0/OSJNBb0011N17.6 [Oryza sativa Japonica Group]
		LOC_Os04g40490	LOC_Os04g40490.1	0.0975232	0.194982	0.0990672	0.18377	0.178391	0.0941257	-	-	-	-	0.289317	-	0.0981658	0.0932148	0.217814	0.0950685	-	0.105284	-	-	cDNA|glycosyl hydrolase family 5 protein, putative, expressed	-	GO:0031410//cytoplasmic vesicle	GO:0016798//hydrolase activity, acting on glycosyl bonds;GO:0043167//ion binding	GO:0044238//primary metabolic process	gi|115459010|ref|NP_001053105.1|/0/Os04g0480900 [Oryza sativa Japonica Group]
		LOC_Os02g38260	LOC_Os02g38260.1	-	-	-	-	-	-	-	-	-	-	0.177966	-	-	-	-	0.0877183	-	-	-	-	cDNA|glycosyl hydrolase family 5 protein, putative, expressed	-	GO:0031410//cytoplasmic vesicle	GO:0003824//catalytic activity	-	gi|125540130|gb|EAY86525.1|/0/hypothetical protein OsI_07905 [Oryza sativa Indica Group]
		LOC_Os05g11850	LOC_Os05g11850.1	11.5609	19.1217	18.8615	21.0589	23.134	6.1539	16.6875	13.2421	20.5176	24.7327	16.6289	24.6152	20.171	20.3591	17.9181	12.0213	14.8012	24.7348	24.1957	23.5674	cDNA|glycosyl hydrolase family 47 domain contain protein, expressed	K01230|1|0.0|1250|osa:4338088|mannosyl-oligosaccharide alpha-1,2-mannosidase [EC:3.2.1.113]	GO:0043231//intracellular membrane-bounded organelle	GO:0046872//metal ion binding;GO:0015924	GO:0048513//organ development;GO:0006487//protein N-linked glycosylation	gi|115462619|ref|NP_001054909.1|/0/Os05g0209100 [Oryza sativa Japonica Group]
		LOC_Os04g51690	LOC_Os04g51690.1	23.7359	52.2691	34.9233	47.1943	51.9162	12.1474	47.5832	34.1213	54.8929	62.7529	31.0732	68.5569	36.221	47.5544	39.807	22.1503	49.0502	48.3311	48.0922	50.8793	cDNA|glycosyl hydrolase family 47 domain contain protein, expressed	K01230|1|0.0|1117|osa:4336917|mannosyl-oligosaccharide alpha-1,2-mannosidase [EC:3.2.1.113]	GO:0043231//intracellular membrane-bounded organelle	GO:0046872//metal ion binding;GO:0015924	GO:0048513//organ development;GO:0006487//protein N-linked glycosylation	gi|115460400|ref|NP_001053800.1|/0/Os04g0606400 [Oryza sativa Japonica Group]
		LOC_Os02g50780	*LOC_Os02g50780.1	6.16275	9.76234	15.3137	16.6154	9.97228	6.86314	10.3088	12.3069	13.6735	12.6662	8.90697	15.4504	14.1246	9.87791	8.78795	8.59554	7.22493	16.6841	9.57043	7.16315	cDNA|glycosyl hydrolase family 47 domain contain protein, expressed	K10084|1|0.0|809|ath:AT1G27520|ER degradation enhancer, mannosidase alpha-like 1;K10085|3|2e-110|398|zma:100193961|ER degradation enhancer, mannosidase alpha-like 2	GO:0044464//cell part	GO:0046872//metal ion binding;GO:0015924	GO:0006486//protein glycosylation	gi|218191550|gb|EEC73977.1|/0/hypothetical protein OsI_08885 [Oryza sativa Indica Group]
		LOC_Os01g56670	LOC_Os01g56670.1	-	0.299752	0.182759	0.282515	0.109699	0.115762	0.3726	-	0.210945	0.0651351	0.177911	0.063459	0.181096	0.114642	0.200912	0.175383	-	0.129485	0.159303	0.310332	cDNA|glycosyl hydrolase family 47 domain contain protein, expressed	K10085|1|0.0|1293|osa:4327149|ER degradation enhancer, mannosidase alpha-like 2	GO:0043231//intracellular membrane-bounded organelle	GO:0046872//metal ion binding;GO:0015924	-	gi|115440243|ref|NP_001044401.1|/0/Os01g0773600 [Oryza sativa Japonica Group]
		LOC_Os01g56670	LOC_Os01g56670.2	-	-	-	-	0.0611513	-	-	0.06943	-	-	-	-	-	-	-	-	-	-	-	-	cDNA|glycosyl hydrolase family 47 domain contain protein, expressed	K10085|1|0.0|1252|osa:4327149|ER degradation enhancer, mannosidase alpha-like 2	GO:0043231//intracellular membrane-bounded organelle	GO:0046872//metal ion binding;GO:0015924	-	gi|115440243|ref|NP_001044401.1|/0/Os01g0773600 [Oryza sativa Japonica Group]
		LOC_Os01g56670	LOC_Os01g56670.4	-	0.0604352	-	-	0.0552929	-	0.0626023	-	0.0531627	-	-	0.127944	-	-	-	0.0589336	0.0583149	-	0.0535303	-	cDNA|glycosyl hydrolase family 47 domain contain protein, expressed	K10085|1|0.0|696|osa:4327149|ER degradation enhancer, mannosidase alpha-like 2	GO:0043231//intracellular membrane-bounded organelle	GO:0046872//metal ion binding;GO:0015924	-	gi|115440243|ref|NP_001044401.1|/0/Os01g0773600 [Oryza sativa Japonica Group]
		LOC_Os11g44950	LOC_Os11g44950.2	-	-	-	-	0.125232	-	0.141787	0.071093	-	-	-	-	0.137826	0.0654375	0.0764536	-	0.660382	-	0.0606199	-	cDNA|glycosyl hydrolase family 3 protein, putative, expressed	K05349|1|0.0|913|vvi:100252178|beta-glucosidase [EC:3.2.1.21]	-	GO:0016798//hydrolase activity, acting on glycosyl bonds	GO:0008152//metabolic process	gi|115486595|ref|NP_001068441.1|/0/Os11g0673200 [Oryza sativa Japonica Group]
		LOC_Os11g18730	*LOC_Os11g18730.1	-	2.24948	3.50022	0.132508	0.12863	0.13574	5.24283	14.1663	0.123675	-	-	2.60437	3.3268	0.201639	0.157056	0.1371	3.05236	3.11253	0.12453	0.218332	cDNA|glycosyl hydrolase family 3 protein, putative, expressed	K15920|1|0.0|736|sbi:SORBI_06g030270|beta-D-xylosidase 4 [EC:3.2.1.37];K05349|4|0.0|704|vvi:100252178|beta-glucosidase [EC:3.2.1.21]	GO:0031410//cytoplasmic vesicle	GO:0016798//hydrolase activity, acting on glycosyl bonds	GO:0044238//primary metabolic process	gi|62701898|gb|AAX92971.1|/0/beta-D-xylosidase [Oryza sativa Japonica Group]
		LOC_Os04g44840	LOC_Os04g44840.1	4.57506	7.47011	13.4777	24.5701	14.2269	3.09097	10.3436	10.7687	14.8187	9.02715	2.94073	11.1348	15.5042	22.0105	15.4125	2.67594	11.4005	9.63127	26.534	13.4157	cDNA|glycosyl hydrolase family 3 protein, putative, expressed	K15920|1|0.0|678|sbi:SORBI_06g030270|beta-D-xylosidase 4 [EC:3.2.1.37]	GO:0031090//organelle membrane;GO:0043231//intracellular membrane-bounded organelle	GO:0004553//hydrolase activity, hydrolyzing O-glycosyl compounds	GO:0044238//primary metabolic process	gi|115459584|ref|NP_001053392.1|/0/Os04g0530700 [Oryza sativa Japonica Group]
		LOC_Os02g51620	*LOC_Os02g51620.1	1.44842	5.10225	1.61148	1.10474	0.25233	0.931971	4.35672	4.94197	0.667175	-	0.818465	1.02179	2.98535	0.197776	0.308093	2.01709	4.19141	3.42519	0.427502	-	cDNA|glycosyl hydrolase family 3 protein, putative, expressed	K15920|1|0.0|749|sbi:SORBI_06g030270|beta-D-xylosidase 4 [EC:3.2.1.37]	GO:0031410//cytoplasmic vesicle	GO:0004553//hydrolase activity, hydrolyzing O-glycosyl compounds	GO:0044238//primary metabolic process	gi|115448721|ref|NP_001048140.1|/0/Os02g0752200 [Oryza sativa Japonica Group]
		LOC_Os11g18690	LOC_Os11g18690.1	-	-	-	0.0768793	-	-	0.253484	-	0.215262	0.0886242	-	-	0.0821345	0.155984	-	-	0.157416	-	0.0722502	0.0844487	cDNA|glycosyl hydrolase family 3 protein, putative, expressed	K15920|1|0.0|701|sbi:SORBI_06g030270|beta-D-xylosidase 4 [EC:3.2.1.37];K05349|4|0.0|665|vvi:100252178|beta-glucosidase [EC:3.2.1.21]	GO:0031410//cytoplasmic vesicle	GO:0016798//hydrolase activity, acting on glycosyl bonds	GO:0008152//metabolic process	gi|77550041|gb|ABA92838.1|/0/Glycosyl hydrolase family 3 C terminal domain containing protein [Oryza sativa Japonica Group]
		LOC_Os09g34920	LOC_Os09g34920.1	0.108281	-	-	0.10202	-	0.104508	1.23339	0.112442	0.190438	0.235212	-	0.572899	0.54497	0.517485	0.12092	0.21111	1.04447	0.584485	0.0958774	-	cDNA|glycosyl hydrolase family 29, putative, expressed	K01206|1|0.0|790|osa:4347611|alpha-L-fucosidase [EC:3.2.1.51]	GO:0031410//cytoplasmic vesicle	GO:0016798//hydrolase activity, acting on glycosyl bonds	GO:0008152//metabolic process	gi|115480219|ref|NP_001063703.1|/0/Os09g0520800 [Oryza sativa Japonica Group]
		LOC_Os10g21110	-	-
		LOC_Os07g27320	LOC_Os07g27320.1	5.27939	10.5553	8.0705	6.03661	5.43801	3.26506	9.18224	6.91938	5.27358	6.2351	5.57551	12.4205	8.66779	4.31128	5.09431	3.84739	12.0637	10.8456	6.80775	4.93344	cDNA|glycosyl hydrolase family 10 protein, putative, expressed	-	GO:0030312//external encapsulating structure;GO:0043231//intracellular membrane-bounded organelle	GO:0004553//hydrolase activity, hydrolyzing O-glycosyl compounds;GO:0043167//ion binding	GO:0044238//primary metabolic process	gi|115471925|ref|NP_001059561.1|/0/Os07g0456700 [Oryza sativa Japonica Group]
		LOC_Os05g23924	LOC_Os05g23924.1	-	-	-	-	-	-	-	-	-	-	-	-	-	-	-	0.0956927	-	-	-	-	cDNA|glycosyl hydrolase family 10 protein, putative, expressed	-	-	GO:0016798//hydrolase activity, acting on glycosyl bonds;GO:0043167//ion binding	GO:0044238//primary metabolic process	gi|242072522|ref|XP_002446197.1|/0/hypothetical protein SORBIDRAFT_06g003350 [Sorghum bicolor]
		LOC_Os05g23350	LOC_Os05g23350.1	-	-	-	-	0.0935614	0.0987329	0.10593	0.106228	-	-	-	0.108248	-	0.0977774	0.114238	-	-	-	0.0905789	-	cDNA|glycosyl hydrolase family 10 protein, putative, expressed	-	-	GO:0016787//hydrolase activity	GO:0008152//metabolic process	gi|222631007|gb|EEE63139.1|/0/hypothetical protein OsJ_17947 [Oryza sativa Japonica Group]
		LOC_Os03g47010	LOC_Os03g47010.1	-	-	-	-	-	0.0725977	-	-	-	-	-	-	-	-	-	-	-	-	-	-	cDNA|glycosyl hydrolase family 10 protein, putative, expressed	-	GO:0030312//external encapsulating structure	GO:0004553//hydrolase activity, hydrolyzing O-glycosyl compounds	GO:0008152//metabolic process	gi|115454551|ref|NP_001050876.1|/0/Os03g0672900 [Oryza sativa Japonica Group]
		LOC_Os03g14010	-	-
		LOC_Os03g10478	*LOC_Os03g10478.1	0.461014	0.553033	0.0936627	1.30308	1.26494	0.800917	0.190955	0.287239	2.18918	5.70819	1.00296	0.390267	0.278431	0.440648	2.16228	0.179764	0.266816	0.497699	1.06134	4.485	cDNA|glycosyl hydrolase family 10 protein, putative, expressed	-	GO:0031410//cytoplasmic vesicle	GO:0016798//hydrolase activity, acting on glycosyl bonds;GO:0008238//exopeptidase activity;GO:0043167//ion binding	GO:0000272//polysaccharide catabolic process	gi|108706715|gb|ABF94510.1|/0/1,4-beta-xylanase, putative, expressed [Oryza sativa Japonica Group]
		LOC_Os03g10469	-	-
		LOC_Os03g10440	*LOC_Os03g10440.1	0.167772	0.167716	0.085214	0.632288	0.306891	0.161927	0.086865	-	1.03274	2.09554	0.0829534	-	0.0844387	0.88198	0.281034	0.654196	0.080916	-	1.41126	0.520907	cDNA|glycosyl hydrolase family 10 protein, putative, expressed	-	-	GO:0016798//hydrolase activity, acting on glycosyl bonds;GO:0043167//ion binding;GO:0008238//exopeptidase activity	GO:0000272//polysaccharide catabolic process	gi|108706709|gb|ABF94504.1|/0/Glycosyl hydrolase family 10 protein, expressed [Oryza sativa Japonica Group]
		LOC_Os01g04300	*LOC_Os01g04300.1	0.970363	0.194008	0.591436	0.365704	1.775	0.749246	0.602894	0.906888	1.02397	2.10787	0.287873	0.102681	1.07443	4.73022	5.95998	0.851345	0.374403	1.57137	10.9979	11.0471	cDNA|glycosyl hydrolase family 10 protein, putative, expressed	-	GO:0031410//cytoplasmic vesicle	GO:0016798//hydrolase activity, acting on glycosyl bonds;GO:0043167//ion binding	GO:0000272//polysaccharide catabolic process	gi|222617690|gb|EEE53822.1|/0/hypothetical protein OsJ_00271 [Oryza sativa Japonica Group]
		LOC_Os10g21100	-	-
		LOC_Os05g25560	LOC_Os05g25560.1	0.111319	1.33539	0.226164	0.31465	0.712696	0.107441	1.84436	0.577987	0.293674	-	0.110082	0.706772	0.336159	0.106402	0.870196	0.108518	1.5033	0.48071	0.394272	0.691261	cDNA|glycosyl hydrolase family 10 protein, putative, expressed	-	-	GO:0016798//hydrolase activity, acting on glycosyl bonds;GO:0043167//ion binding	GO:0005975//carbohydrate metabolic process	gi|115463175|ref|NP_001055187.1|/0/Os05g0319900 [Oryza sativa Japonica Group]
		LOC_Os01g04290	LOC_Os01g04290.1	-	-	-	-	-	-	-	-	-	-	-	-	-	-	0.127378	-	-	-	-	0.2361	cDNA|glycosyl hydrolase family 10 protein, putative, expressed	-	-	GO:0016798//hydrolase activity, acting on glycosyl bonds	GO:0005975//carbohydrate metabolic process	gi|125524311|gb|EAY72425.1|/0/hypothetical protein OsI_00279 [Oryza sativa Indica Group]
		LOC_Os01g69210	LOC_Os01g69210.1	3.24961	12.6264	8.78207	13.4023	11.1034	1.3019	14.2855	8.4044	11.0531	11.8537	2.48591	18.2963	6.85064	12.5414	7.39482	2.45058	11.0597	8.47263	9.77224	10.7241	cDNA|mannosyl-oligosaccharide glucosidase, putative, expressed	K01228|1|0.0|1673|osa:4327748|mannosyl-oligosaccharide glucosidase [EC:3.2.1.106]	GO:0043231//intracellular membrane-bounded organelle;GO:0031410//cytoplasmic vesicle	GO:0015926//glucosidase activity	GO:0005975//carbohydrate metabolic process;GO:0009913//epidermal cell differentiation	gi|297598205|ref|NP_001045225.2|/0/Os01g0921200 [Oryza sativa Japonica Group]
		LOC_Os01g69210	LOC_Os01g69210.2	-	-	-	0.196488	-	-	-	0.216559	-	0.113253	0.103113	0.220677	0.104959	-	0.116444	-	0.100581	-	-	0.215834	cDNA|mannosyl-oligosaccharide glucosidase, putative, expressed	K01228|1|0.0|1058|osa:4327748|mannosyl-oligosaccharide glucosidase [EC:3.2.1.106]	GO:0043231//intracellular membrane-bounded organelle;GO:0031410//cytoplasmic vesicle	GO:0015926//glucosidase activity	GO:0008152//metabolic process;GO:0009913//epidermal cell differentiation	gi|125528897|gb|EAY77011.1|/0/hypothetical protein OsI_04968 [Oryza sativa Indica Group]
		LOC_Os03g46660	*LOC_Os03g46660.1	46.029	172.53	68.098	69.115	58.813	43.8485	143.787	64.7355	41.6782	87.5576	42.3083	145.759	99.1976	66.6055	41.9608	45.7862	139.788	32.7283	65.7851	54.0896	cDNA|glucan endo-1,3-beta-glucosidase precursor, putative, expressed	K14489|1|8e-13|74.3|vvi:100263145|arabidopsis histidine kinase 2/3/4 (cytokinin receptor) [EC:2.7.13.3]	GO:0031410//cytoplasmic vesicle	GO:0004553//hydrolase activity, hydrolyzing O-glycosyl compounds;GO:0043167//ion binding	GO:0044238//primary metabolic process	gi|31126737|gb|AAP44659.1|/0/putative beta 1,3-glucanase [Oryza sativa Japonica Group]
		LOC_Os03g45390	*LOC_Os03g45390.1	6.10398	63.2676	38.8355	12.5111	12.047	4.5477	86.4946	59.0487	10.3587	8.25802	9.95431	33.3153	76.9642	14.2276	15.666	12.2139	70.3446	39.4226	15.2662	17.9545	cDNA|glucan endo-1,3-beta-glucosidase precursor, putative, expressed	-	GO:0031410//cytoplasmic vesicle	GO:0004553//hydrolase activity, hydrolyzing O-glycosyl compounds;GO:0043167//ion binding	GO:0044238//primary metabolic process	gi|115454419|ref|NP_001050810.1|/0/Os03g0656800 [Oryza sativa Japonica Group]
		LOC_Os03g12140	-	-
		LOC_Os03g27980	LOC_Os03g27980.1	0.437756	0.109403	-	-	-	0.105626	0.226651	-	0.384951	0.237728	0.757557	0.231611	0.22032	0.104604	-	0.320053	-	-	-	0.113264	cDNA|glucan endo-1,3-beta-glucosidase precursor, putative, expressed	K14489|1|7e-06|50.8|vvi:100263145|arabidopsis histidine kinase 2/3/4 (cytokinin receptor) [EC:2.7.13.3]	GO:0005618//cell wall;GO:0031225//anchored to membrane;GO:0043231//intracellular membrane-bounded organelle;GO:0031410//cytoplasmic vesicle	GO:0004553//hydrolase activity, hydrolyzing O-glycosyl compounds;GO:0043167//ion binding	GO:0044238//primary metabolic process	gi|297722195|ref|NP_001173461.1|/0/Os03g0397600 [Oryza sativa Japonica Group]
		LOC_Os03g57880	LOC_Os03g57880.1	-	-	-	-	-	0.0829321	-	-	-	0.0933257	-	-	-	-	-	0.167526	-	-	-	-	cDNA|glucan endo-1,3-beta-glucosidase precursor, putative, expressed	-	GO:0031410//cytoplasmic vesicle	GO:0016798//hydrolase activity, acting on glycosyl bonds;GO:0043167//ion binding	GO:0044238//primary metabolic process	gi|28269434|gb|AAO37977.1|/0/putative beta-1,3 glucanase [Oryza sativa Japonica Group]
		LOC_Os03g57880	LOC_Os03g57880.2	0.331396	-	-	-	-	0.479776	-	-	-	-	0.0819279	-	-	-	-	-	-	-	-	-	cDNA|glucan endo-1,3-beta-glucosidase precursor, putative, expressed	-	GO:0031410//cytoplasmic vesicle	GO:0016798//hydrolase activity, acting on glycosyl bonds;GO:0043167//ion binding	GO:0044238//primary metabolic process	gi|28269434|gb|AAO37977.1|/0/putative beta-1,3 glucanase [Oryza sativa Japonica Group]
		LOC_Os03g57880	LOC_Os03g57880.3	-	-	-	-	-	0.174667	-	-	-	-	0.17896	-	-	-	-	0.0882084	-	-	-	-	cDNA|glucan endo-1,3-beta-glucosidase precursor, putative, expressed	-	GO:0031410//cytoplasmic vesicle	GO:0016798//hydrolase activity, acting on glycosyl bonds;GO:0043167//ion binding	GO:0044238//primary metabolic process	gi|28269434|gb|AAO37977.1|/0/putative beta-1,3 glucanase [Oryza sativa Japonica Group]
		LOC_Os07g38930	LOC_Os07g38930.1	0.239659	0.15972	0.0811512	0.150536	-	-	0.0827235	-	-	-	-	0.169068	-	-	0.0892116	-	0.0770581	0.0862434	-	-	cDNA|glucan endo-1,3-beta-glucosidase precursor, putative, expressed	K14489|1|7e-18|91.3|vvi:100263145|arabidopsis histidine kinase 2/3/4 (cytokinin receptor) [EC:2.7.13.3]	GO:0031225//anchored to membrane	GO:0016798//hydrolase activity, acting on glycosyl bonds;GO:0043167//ion binding	GO:0044238//primary metabolic process	gi|222637333|gb|EEE67465.1|/0/hypothetical protein OsJ_24859 [Oryza sativa Japonica Group]
	Gns14	LOC_Os07g35350	LOC_Os07g35350.1	-	0.682093	0.0990175	-	0.0891508	-	0.100936	0.20244	-	-	-	0.103145	0.490583	0.279504	-	-	0.470116	-	0.0863089	-	cDNA|glucan endo-1,3-beta-glucosidase precursor, putative, expressed	K14489|1|1e-15|83.2|vvi:100263145|arabidopsis histidine kinase 2/3/4 (cytokinin receptor) [EC:2.7.13.3]	GO:0031410//cytoplasmic vesicle	GO:0003824//catalytic activity	-	gi|115472559|ref|NP_001059878.1|/0/Os07g0538000 [Oryza sativa Japonica Group]
	Gns14	LOC_Os07g35350	LOC_Os07g35350.3	-	0.183301	-	-	-	-	-	-	-	-	-	-	0.18457	-	-	-	0.0884351	-	-	-	cDNA|glucan endo-1,3-beta-glucosidase precursor, putative, expressed	K14489|1|2e-15|83.2|vvi:100263145|arabidopsis histidine kinase 2/3/4 (cytokinin receptor) [EC:2.7.13.3]	GO:0031410//cytoplasmic vesicle	GO:0003824//catalytic activity	-	gi|115472559|ref|NP_001059878.1|/0/Os07g0538000 [Oryza sativa Japonica Group]
	Gns13	LOC_Os07g35510	*LOC_Os07g35510.1	8.68347	56.6266	43.4452	25.6912	14.3253	3.36805	35.2951	25.3661	25.834	19.9204	8.58694	43.7963	73.6015	48.558	17.7629	4.74668	37.3399	23.3047	19.6172	18.1419	cDNA|glucan endo-1,3-beta-glucosidase precursor, putative, expressed	K14489|1|3e-14|79.3|vvi:100263145|arabidopsis histidine kinase 2/3/4 (cytokinin receptor) [EC:2.7.13.3]	GO:0031410//cytoplasmic vesicle	GO:0003824//catalytic activity	-	gi|297725749|ref|NP_001175238.1|/0/Os07g0539300 [Oryza sativa Japonica Group]
	Gns12	LOC_Os07g35520	-	-
		LOC_Os07g35560	LOC_Os07g35560.1	0.186529	0.186467	0.568448	0.702981	0.0853007	0.180031	-	0.0968489	0.246043	0.101297	0.276684	0.394762	0.375517	0.0891445	-	0.0909173	0.0899628	0.503431	0.495489	0.289573	cDNA|glucan endo-1,3-beta-glucosidase precursor, putative, expressed	K14489|1|6e-17|87.8|vvi:100263145|arabidopsis histidine kinase 2/3/4 (cytokinin receptor) [EC:2.7.13.3]	GO:0031410//cytoplasmic vesicle	-	-	gi|115472579|ref|NP_001059888.1|/0/Os07g0539900 [Oryza sativa Japonica Group]
		LOC_Os07g35560	*LOC_Os07g35560.2	0.693095	2.17757	4.72732	2.05236	1.44894	0.0955642	2.76831	2.7761	3.744	2.79606	1.86034	2.61934	4.88364	3.02846	1.65857	0.386086	4.01134	5.02395	6.40005	5.43113	cDNA|glucan endo-1,3-beta-glucosidase precursor, putative, expressed	K14489|1|6e-17|87.8|vvi:100263145|arabidopsis histidine kinase 2/3/4 (cytokinin receptor) [EC:2.7.13.3]	GO:0031410//cytoplasmic vesicle	-	-	gi|222637206|gb|EEE67338.1|/0/hypothetical protein OsJ_24595 [Oryza sativa Japonica Group]
		LOC_Os12g23170	-	-
		LOC_Os11g47820	*LOC_Os11g47820.1	13.5322	8.89495	6.77909	10.3047	7.29039	13.0608	9.11793	9.62485	13.204	10.5702	24.1056	8.2386	9.51632	7.97327	6.93489	17.7997	10.0134	3.30205	7.14005	9.88038	cDNA|glucan endo-1,3-beta-glucosidase precursor, putative, expressed	K14489|1|5e-09|61.6|vvi:100263145|arabidopsis histidine kinase 2/3/4 (cytokinin receptor) [EC:2.7.13.3]	GO:0031410//cytoplasmic vesicle	GO:0043167//ion binding;GO:0008422//beta-glucosidase activity	GO:0044238//primary metabolic process;GO:0006950//response to stress	gi|62733240|gb|AAX95357.1|/0/glucan endo-1,3-beta-glucosidase precursor (ec 3.2.1.39) ((1->3)-beta-glucan endohydrolase) ((1->3)-beta-glucanase) (beta-1,3-endoglucanase) [Oryza sativa Japonica Group]
		LOC_Os11g36940	-	-
		LOC_Os10g20650	-	-
		LOC_Os10g17650	LOC_Os10g17650.1	0.105403	0.210737	0.214144	0.0993094	0.385611	-	0.436586	-	-	-	-	0.557676	-	-	0.235414	-	0.101672	-	0.186659	-	cDNA|Os10bglu34 - beta-glucosidase homologue, similar to Os3bglu6, expressed	K01188|1|0.0|865|sbi:SORBI_01g043030|beta-glucosidase [EC:3.2.1.21]	GO:0005576//extracellular region;GO:0031410//cytoplasmic vesicle;GO:0009536//plastid	GO:0043167//ion binding;GO:0015926//glucosidase activity	GO:0044238//primary metabolic process	gi|115481508|ref|NP_001064347.1|/0/Os10g0323500 [Oryza sativa Japonica Group]
		LOC_Os09g33710	LOC_Os09g33710.1	2.03168	0.677	0.687947	0.638071	0.619396	2.05427	0.200365	2.51161	0.595534	0.315236	2.00909	0.102375	1.75291	0.184945	0.324119	1.32036	0.373285	2.50668	0.342658	0.200256	cDNA|Os9bglu33 - beta-glucosidase homologue, similar to G. max hydroxyisourate hydrolase, expressed	K01188|1|1e-131|468|osa:4338560|beta-glucosidase [EC:3.2.1.21];K05350|3|6e-121|433|smo:SELMODRAFT_149851|beta-glucosidase [EC:3.2.1.21]	GO:0031410//cytoplasmic vesicle	-	-	gi|115480093|ref|NP_001063640.1|/0/Os09g0511900 [Oryza sativa Japonica Group]
		LOC_Os09g33690	LOC_Os09g33690.1	-	-	-	0.492938	-	-	-	0.181097	0.383397	-	0.0862283	0.0922704	0.0877723	0.250037	-	0.085003	-	0.188273	0.0772095	-	cDNA|Os9bglu32 - beta-glucosidase homologue, similar to G. max hydroxyisourate hydrolase, expressed	K01188|1|1e-124|397|osa:4338560|beta-glucosidase [EC:3.2.1.21]	GO:0031410//cytoplasmic vesicle	-	-	gi|281312222|sp|Q0J0G2.2|BGL32_ORYSJ/0/RecName: Full=Beta-glucosidase 32; Short=Os9bglu32; Flags: Precursor
		LOC_Os09g33690	LOC_Os09g33690.3	-	0.376914	-	-	-	-	-	-	0.248669	0.102378	0.186424	0.29923	-	0.360382	-	-	0.36369	0.203521	0.166925	-	cDNA|Os9bglu32 - beta-glucosidase homologue, similar to G. max hydroxyisourate hydrolase, expressed	K05350|1|3e-80|251|smo:SELMODRAFT_149851|beta-glucosidase [EC:3.2.1.21]	GO:0031410//cytoplasmic vesicle	-	-	gi|281312222|sp|Q0J0G2.2|BGL32_ORYSJ/0/RecName: Full=Beta-glucosidase 32; Short=Os9bglu32; Flags: Precursor
		LOC_Os09g33690	LOC_Os09g33690.4	-	-	-	-	-	-	0.0917767	-	-	0.0962621	-	-	-	-	-	-	-	-	-	-	cDNA|Os9bglu32 - beta-glucosidase homologue, similar to G. max hydroxyisourate hydrolase, expressed	K01188|1|2e-125|306|osa:4338560|beta-glucosidase [EC:3.2.1.21]	GO:0031410//cytoplasmic vesicle	-	-	gi|281312222|sp|Q0J0G2.2|BGL32_ORYSJ/0/RecName: Full=Beta-glucosidase 32; Short=Os9bglu32; Flags: Precursor
		LOC_Os09g33680	LOC_Os09g33680.1	24.9806	0.359314	3.8338	19.8112	37.3121	24.2838	0.744397	6.25188	19.4387	58.5583	23.5477	0.380344	4.52252	49.9872	30.4053	20.6728	1.30016	2.91026	33.1788	47.8945	cDNA|Os9bglu31 - beta-glucosidase, dhurrinase, similar to G. max hydroxyisourate hydrolase, expressed	K01188|1|9e-136|482|osa:4338560|beta-glucosidase [EC:3.2.1.21]	GO:0031410//cytoplasmic vesicle	GO:0003824//catalytic activity	-	gi|281312184|sp|B7F7K7.1|BGL31_ORYSJ/0/RecName: Full=Beta-glucosidase 31; Short=Os9bglu31; Flags: Precursor
		LOC_Os09g33680	*LOC_Os09g33680.2	2.41187	-	0.253454	1.56719	1.21706	2.7292	0.172243	0.172728	1.53585	5.14885	3.37198	-	0.167432	1.66937	2.69341	2.27009	0.0802236	-	1.69375	2.0658	cDNA|Os9bglu31 - beta-glucosidase, dhurrinase, similar to G. max hydroxyisourate hydrolase, expressed	K01188|1|3e-113|407|osa:4338560|beta-glucosidase [EC:3.2.1.21]	GO:0031410//cytoplasmic vesicle	GO:0003824//catalytic activity	-	gi|281312184|sp|B7F7K7.1|BGL31_ORYSJ/0/RecName: Full=Beta-glucosidase 31; Short=Os9bglu31; Flags: Precursor
		LOC_Os09g32550	LOC_Os09g32550.1	-	-	-	-	-	-	-	-	-	-	0.0980127	-	-	-	0.110684	-	-	-	-	-	cDNA|glucan endo-1,3-beta-glucosidase precursor, putative, expressed	K14489|1|4e-13|75.1|vvi:100263145|arabidopsis histidine kinase 2/3/4 (cytokinin receptor) [EC:2.7.13.3]	GO:0031410//cytoplasmic vesicle	GO:0016798//hydrolase activity, acting on glycosyl bonds	GO:0008152//metabolic process	gi|115479985|ref|NP_001063586.1|/0/Os09g0502200 [Oryza sativa Japonica Group]
		LOC_Os09g32550	LOC_Os09g32550.2	-	-	0.101148	-	-	-	-	-	-	-	-	-	-	-	-	-	-	-	-	-	cDNA|glucan endo-1,3-beta-glucosidase precursor, putative, expressed	K14489|1|4e-13|75.1|vvi:100263145|arabidopsis histidine kinase 2/3/4 (cytokinin receptor) [EC:2.7.13.3]	GO:0031410//cytoplasmic vesicle	GO:0016798//hydrolase activity, acting on glycosyl bonds	GO:0008152//metabolic process	gi|218202407|gb|EEC84834.1|/0/hypothetical protein OsI_31928 [Oryza sativa Indica Group]
		LOC_Os09g31430	LOC_Os09g31430.1	-	-	-	-	-	0.101731	0.109147	-	-	-	0.312695	0.111535	-	-	-	-	0.101672	0.113791	-	-	cDNA|Os9bglu30 - beta-glucosidase, similar to Os4bglu12 exoglucanase, expressed	K01188|1|7e-176|615|sbi:SORBI_06g019840|beta-glucosidase [EC:3.2.1.21]	GO:0031410//cytoplasmic vesicle;GO:0043231//intracellular membrane-bounded organelle	GO:0016798//hydrolase activity, acting on glycosyl bonds;GO:0043167//ion binding	GO:0044238//primary metabolic process	gi|115479891|ref|NP_001063539.1|/0/Os09g0491100 [Oryza sativa Japonica Group]
		LOC_Os09g31410	-	-
		LOC_Os09g09980	LOC_Os09g09980.1	0.10546	0.948829	0.21426	1.68918	0.38582	0.305359	0.546029	0.65708	0.834652	0.687258	-	0.669574	0.212311	1.10882	0.942167	-	0.508634	0.683115	1.21394	0.327439	cDNA|glucan endo-1,3-beta-glucosidase precursor, putative, expressed	K14489|1|3e-07|55.5|vvi:100263145|arabidopsis histidine kinase 2/3/4 (cytokinin receptor) [EC:2.7.13.3]	GO:0031410//cytoplasmic vesicle	GO:0043167//ion binding;GO:0008422//beta-glucosidase activity	GO:0044238//primary metabolic process	gi|115478288|ref|NP_001062739.1|/0/Os09g0272300 [Oryza sativa Japonica Group]
		LOC_Os08g41410	LOC_Os08g41410.1	0.127787	-	0.38943	0.601994	0.116875	0.24667	0.26465	0.265395	0.337117	-	0.126366	0.135221	0.257258	0.366424	0.570813	0.12457	-	0.413866	0.113149	0.529012	cDNA|glucan endo-1,3-beta-glucosidase precursor, putative, expressed	K14489|1|2e-10|65.9|vvi:100263145|arabidopsis histidine kinase 2/3/4 (cytokinin receptor) [EC:2.7.13.3]	GO:0031410//cytoplasmic vesicle	GO:0016798//hydrolase activity, acting on glycosyl bonds	GO:0008152//metabolic process	gi|125562262|gb|EAZ07710.1|/0/hypothetical protein OsI_29967 [Oryza sativa Indica Group]
		LOC_Os08g39870	LOC_Os08g39870.1	6.80114	0.318697	0.647701	1.00124	1.16632	3.79493	0.110042	0.882812	1.49518	0.11542	4.93906	0.674699	1.06968	0.711011	0.593362	3.10779	0.410022	0.688344	1.22324	1.09982	cDNA|Os8bglu28 - beta-glucosidase homologue, similar to Os4bglu12 exoglucanase, expressed	K01188|1|7e-153|539|osa:4336146|beta-glucosidase [EC:3.2.1.21]	GO:0031410//cytoplasmic vesicle;GO:0043231//intracellular membrane-bounded organelle	GO:0016798//hydrolase activity, acting on glycosyl bonds	GO:0008152//metabolic process	gi|297608828|ref|NP_001062202.2|/0/Os08g0509400 [Oryza sativa Japonica Group]
		LOC_Os08g39860	LOC_Os08g39860.1	0.0919847	0.0919541	-	-	0.16826	0.0887801	-	-	0.0808889	0.0999067	-	-	0.0925908	0.087921	0.102722	-	-	0.0993043	0.0814481	0.0951997	cDNA|Os8bglu27 - beta-glucosidase homologue, similar to Os4bglu12 exoglucanase, expressed	K01188|1|1e-176|618|sbi:SORBI_06g019840|beta-glucosidase [EC:3.2.1.21]	GO:0031410//cytoplasmic vesicle;GO:0043231//intracellular membrane-bounded organelle	GO:0016798//hydrolase activity, acting on glycosyl bonds;GO:0043167//ion binding	GO:0044238//primary metabolic process	gi|115477210|ref|NP_001062201.1|/0/Os08g0509200 [Oryza sativa Japonica Group]
		LOC_Os08g39860	LOC_Os08g39860.2	-	0.0877197	-	-	-	-	-	-	-	0.095306	-	-	-	-	0.195984	-	-	-	-	0.181632	cDNA|Os8bglu27 - beta-glucosidase homologue, similar to Os4bglu12 exoglucanase, expressed	K01188|1|2e-171|601|sbi:SORBI_06g019840|beta-glucosidase [EC:3.2.1.21]	GO:0031410//cytoplasmic vesicle;GO:0043231//intracellular membrane-bounded organelle	GO:0016798//hydrolase activity, acting on glycosyl bonds	GO:0008152//metabolic process	gi|115477210|ref|NP_001062201.1|/0/Os08g0509200 [Oryza sativa Japonica Group]
		LOC_Os08g23720	LOC_Os08g23720.1	4.21555	0.717302	-	0.0845069	0.164067	6.83886	0.464389	0.0931394	1.10422	0.0974171	2.83825	0.474552	0.0902835	-	0.100162	2.79792	0.432585	0.19366	-	-	cDNA|glucan endo-1,3-beta-glucosidase precursor, putative, expressed	-	GO:0031410//cytoplasmic vesicle	GO:0043167//ion binding;GO:0008422//beta-glucosidase activity	GO:0044238//primary metabolic process	gi|297608406|ref|NP_001061551.2|/0/Os08g0326500 [Oryza sativa Japonica Group]
		LOC_Os08g14700	LOC_Os08g14700.1	-	-	-	-	-	-	-	-	-	0.119537	-	-	-	0.105197	-	-	-	-	-	-	cDNA|glucan endo-1,3-beta-glucosidase precursor, putative, expressed	K14489|1|8e-15|80.5|vvi:100263145|arabidopsis histidine kinase 2/3/4 (cytokinin receptor) [EC:2.7.13.3]	GO:0031410//cytoplasmic vesicle	GO:0003824//catalytic activity	-	gi|115475509|ref|NP_001061351.1|/0/Os08g0244500 [Oryza sativa Japonica Group]
		LOC_Os08g12800	*LOC_Os08g12800.1	16.8052	12.8119	9.13919	8.4766	6.36545	15.974	8.9647	11.0171	9.85205	5.80763	6.63058	2.33513	7.34734	4.54302	5.4026	7.03279	9.49693	11.1787	5.33585	6.67595	cDNA|glucan endo-1,3-beta-glucosidase precursor, putative, expressed	-	GO:0031410//cytoplasmic vesicle	GO:0004553//hydrolase activity, hydrolyzing O-glycosyl compounds;GO:0043167//ion binding	GO:0044238//primary metabolic process	gi|115475361|ref|NP_001061277.1|/0/Os08g0224500 [Oryza sativa Japonica Group]
		LOC_Os07g46280	LOC_Os07g46280.2	-	0.183128	0.279134	0.172598	0.167546	-	-	0.190229	-	0.099483	-	0.193846	0.553189	0.175096	-	-	-	0.197766	0.243308	0.0947959	cDNA|Os7bglu26 - beta-mannosidase/glucosidase/exoglucanase, expressed	K05350|1|0.0|906|sbi:SORBI_02g041550|beta-glucosidase [EC:3.2.1.21]	GO:0031410//cytoplasmic vesicle	GO:0004553//hydrolase activity, hydrolyzing O-glycosyl compounds;GO:0043167//ion binding	GO:0044238//primary metabolic process	gi|281312183|sp|A3BMZ5.1|BGL26_ORYSJ/0/RecName: Full=Beta-glucosidase 26; Short=Os7bglu26; Flags: Precursor
		LOC_Os07g46280	LOC_Os07g46280.3	-	-	-	0.219138	0.0709081	-	-	-	0.204529	-	-	0.738347	0.156079	0.0741034	-	-	0.224351	0.167395	-	0.0802381	cDNA|Os7bglu26 - beta-mannosidase/glucosidase/exoglucanase, expressed	K05350|1|1e-176|618|osa:4324050|beta-glucosidase [EC:3.2.1.21]	GO:0005840//ribosome;GO:0005618//cell wall;GO:0031410//cytoplasmic vesicle	GO:0015923//mannosidase activity;GO:0008422//beta-glucosidase activity	-	gi|281312183|sp|A3BMZ5.1|BGL26_ORYSJ/0/RecName: Full=Beta-glucosidase 26; Short=Os7bglu26; Flags: Precursor
	Gns11	LOC_Os07g35480	LOC_Os07g35480.1	0.0902757	1.08295	0.18341	0.340226	-	-	0.654372	0.281235	0.555702	-	-	0.573165	0.363482	0.172575	-	-	0.435398	0.194919	1.5987	0.186862	cDNA|glucan endo-1,3-beta-glucosidase precursor, putative, expressed	K14489|1|2e-17|89.4|vvi:100263145|arabidopsis histidine kinase 2/3/4 (cytokinin receptor) [EC:2.7.13.3]	GO:0031410//cytoplasmic vesicle	-	-	gi|115472569|ref|NP_001059883.1|/0/Os07g0539100 [Oryza sativa Japonica Group]
		LOC_Os07g35480	LOC_Os07g35480.2	-	0.0906246	0.27627	0.170827	-	-	0.281623	0.470693	-	-	0.0896469	0.383714	0.182504	0.0866498	-	-	0.0874452	0.0978685	0.321082	-	cDNA|glucan endo-1,3-beta-glucosidase precursor, putative, expressed	K14489|1|2e-17|89.4|vvi:100263145|arabidopsis histidine kinase 2/3/4 (cytokinin receptor) [EC:2.7.13.3]	GO:0031410//cytoplasmic vesicle	-	-	gi|115472569|ref|NP_001059883.1|/0/Os07g0539100 [Oryza sativa Japonica Group]
		LOC_Os07g35480	LOC_Os07g35480.3	-	0.278632	-	0.437683	-	-	0.0962076	0.289435	0.735308	0.10091	-	0.589878	0.187041	0.177607	-	-	0.358475	0.300904	0.411329	0.0961553	cDNA|glucan endo-1,3-beta-glucosidase precursor, putative, expressed	K14489|1|2e-17|89.4|vvi:100263145|arabidopsis histidine kinase 2/3/4 (cytokinin receptor) [EC:2.7.13.3]	GO:0031410//cytoplasmic vesicle	-	-	gi|115472569|ref|NP_001059883.1|/0/Os07g0539100 [Oryza sativa Japonica Group]
		LOC_Os07g32600	LOC_Os07g32600.1	0.402618	-	-	0.37934	0.920594	0.680035	-	0.41809	0.354051	0.546615	0.895819	0.21302	0.202635	0.962077	0.786827	0.392484	-	0.108664	0.534749	0.625034	cDNA|glucan endo-1,3-beta-glucosidase precursor, putative, expressed	K14489|1|1e-18|93.6|vvi:100263145|arabidopsis histidine kinase 2/3/4 (cytokinin receptor) [EC:2.7.13.3]	GO:0031410//cytoplasmic vesicle	GO:0016798//hydrolase activity, acting on glycosyl bonds;GO:0043167//ion binding	GO:0044238//primary metabolic process	gi|115472307|ref|NP_001059752.1|/0/Os07g0510200 [Oryza sativa Japonica Group]
		LOC_Os07g32600	LOC_Os07g32600.2	0.0889129	-	-	-	-	-	-	-	-	0.0965704	-	-	-	-	-	0.17335	0.0857651	-	0.0787282	-	cDNA|glucan endo-1,3-beta-glucosidase precursor, putative, expressed	K14489|1|5e-19|94.7|vvi:100263145|arabidopsis histidine kinase 2/3/4 (cytokinin receptor) [EC:2.7.13.3]	GO:0031410//cytoplasmic vesicle	GO:0016798//hydrolase activity, acting on glycosyl bonds;GO:0043167//ion binding	GO:0044238//primary metabolic process	gi|34394649|dbj|BAC83956.1|/0/putative beta-1,3-glucanase [Oryza sativa Japonica Group]
		LOC_Os07g13580	-	-
		LOC_Os07g07340	*LOC_Os07g07340.1	2.46923	7.93417	8.51038	6.31471	11.2112	1.53206	5.11384	8.6997	4.80804	4.78908	1.22089	4.3859	9.58693	5.5632	9.45416	1.46144	6.54998	5.99787	10.073	10.0396	cDNA|glucan endo-1,3-beta-glucosidase precursor, putative, expressed	-	GO:0031410//cytoplasmic vesicle	GO:0043167//ion binding;GO:0008422//beta-glucosidase activity	GO:0044238//primary metabolic process	gi|297606787|ref|NP_001058984.2|/0/Os07g0168600 [Oryza sativa Japonica Group]
		LOC_Os06g46940	LOC_Os06g46940.1	0.555149	0.554964	0.563938	0.464936	0.225664	0.357206	0.574864	0.512429	1.35606	0.736951	0.731969	1.76233	0.931344	0.825414	0.344417	0.541176	0.773491	0.865691	0.710028	0.510713	cDNA|Os6bglu25 - beta-glucosidase homologue, similar to Os3bglu6, expressed	K01188|1|2e-130|333|ppp:PHYPADRAFT_231697|beta-glucosidase [EC:3.2.1.21]	GO:0031410//cytoplasmic vesicle;GO:0005618//cell wall	GO:0016798//hydrolase activity, acting on glycosyl bonds;GO:0043167//ion binding	GO:0044238//primary metabolic process	gi|115469578|ref|NP_001058388.1|/0/Os06g0683300 [Oryza sativa Japonica Group]
		LOC_Os06g46940	LOC_Os06g46940.2	0.516238	-	-	0.243196	-	0.249127	0.534572	-	0.226983	-	-	0.409703	0.25982	-	-	-	-	-	0.114276	0.13357	cDNA|Os6bglu25 - beta-glucosidase homologue, similar to Os3bglu6, expressed	K01188|1|0.0|646|vvi:100232900|beta-glucosidase [EC:3.2.1.21]	GO:0005618//cell wall	GO:0043167//ion binding;GO:0015926//glucosidase activity	GO:0044238//primary metabolic process	gi|281312220|sp|Q0DA21.2|BGL25_ORYSJ/0/RecName: Full=Beta-glucosidase 25; Short=Os6bglu25; Flags: Precursor
		LOC_Os06g45450	-	-
		LOC_Os06g43710	LOC_Os06g43710.1	23.6059	42.9638	53.5632	63.3388	64.1838	16.9638	50.0841	36.6364	76.3773	64.2366	25.3733	63.6697	36.2878	67.1986	57.0209	18.2593	44.4265	49.1681	65.7728	62.4051	cDNA|glucosidase II beta subunit-like domain containing protein, expressed	K10088|1|1e-131|468|zma:100283315|protein OS-9	GO:0031410//cytoplasmic vesicle	-	-	gi|297725129|ref|NP_001174928.1|/1.16793e-160/Os06g0644800 [Oryza sativa Japonica Group]
		LOC_Os06g39060	LOC_Os06g39060.1	-	-	-	-	-	0.105094	-	0.113072	-	0.354795	-	-	-	-	0.486391	-	-	-	-	-	cDNA|glucan endo-1,3-beta-glucosidase precursor, putative, expressed	-	GO:0031410//cytoplasmic vesicle	GO:0004553//hydrolase activity, hydrolyzing O-glycosyl compounds;GO:0043167//ion binding	GO:0044238//primary metabolic process	gi|115468738|ref|NP_001057968.1|/0/Os06g0590600 [Oryza sativa Japonica Group]
		LOC_Os06g21570	-	-
		LOC_Os05g45860	LOC_Os05g45860.1	0.278724	1.02165	0.471895	0.525219	0.0849745	0.0896713	0.865868	0.0964785	0.245103	0.504548	0.0918752	1.76963	0.280561	0.532822	0.207507	0.0905696	0.985806	0.100301	0.493594	0.192311	cDNA|glucan endo-1,3-beta-glucosidase precursor, putative, expressed	-	GO:0031410//cytoplasmic vesicle	GO:0004553//hydrolase activity, hydrolyzing O-glycosyl compounds;GO:0043167//ion binding	GO:0044238//primary metabolic process	gi|115465107|ref|NP_001056153.1|/0/Os05g0535100 [Oryza sativa Japonica Group]
		LOC_Os05g43690	LOC_Os05g43690.1	-	0.648961	0.527564	1.34562	0.118749	0.125312	0.537786	0.943775	0.228348	-	0.256784	0.137389	-	0.744598	0.144991	0.253135	0.375716	0.981169	0.574816	0.537493	cDNA|glucan endo-1,3-beta-glucosidase-like protein 3 precursor, putative, expressed	K14489|1|4e-12|71.2|vvi:100263145|arabidopsis histidine kinase 2/3/4 (cytokinin receptor) [EC:2.7.13.3]	GO:0031410//cytoplasmic vesicle	-	-	gi|125552963|gb|EAY98672.1|/3.34703e-51/hypothetical protein OsI_20600 [Oryza sativa Indica Group]
		LOC_Os05g37700	LOC_Os05g37700.1	0.119461	0.119422	-	-	0.163891	-	0.185556	-	0.105051	-	0.0590667	0.126411	-	-	0.133406	0.174682	0.172848	-	0.211555	-	cDNA|periplasmic beta-glucosidase precursor, putative, expressed	K01188|1|0.0|1070|bdi:100825601|beta-glucosidase [EC:3.2.1.21]	-	GO:0015926//glucosidase activity	GO:0044238//primary metabolic process	gi|222631786|gb|EEE63918.1|/0/hypothetical protein OsJ_18743 [Oryza sativa Japonica Group]
		LOC_Os05g37700	LOC_Os05g37700.2	-	0.0585238	-	-	0.0535442	0.169511	0.0606224	-	0.0514814	0.0635852	0.0578925	0.061949	-	-	-	-	0.169412	-	0.103675	-	cDNA|periplasmic beta-glucosidase precursor, putative, expressed	K01188|1|0.0|556|bdi:100825601|beta-glucosidase [EC:3.2.1.21]	-	GO:0015926//glucosidase activity	GO:0044238//primary metabolic process	gi|222631786|gb|EEE63918.1|/0/hypothetical protein OsJ_18743 [Oryza sativa Japonica Group]
		LOC_Os05g30390	-	-
		LOC_Os05g30350	*LOC_Os05g30350.1	9.05256	2.92779	15.4166	34.3676	29.3031	6.93835	10.0174	13.8242	24.0378	45.3052	7.45993	13.5236	25.1032	43.0935	28.5438	6.40224	7.27672	9.29384	39.6066	39.3129	cDNA|Os5bglu22 - beta-glucosidase homologue, similar to G. max isohydroxyurate hydrolase, expressed	K01188|1|0.0|1033|osa:4338560|beta-glucosidase [EC:3.2.1.21];K05350|4|8e-127|452|sbi:SORBI_06g022410|beta-glucosidase [EC:3.2.1.21]	GO:0031410//cytoplasmic vesicle	GO:0003824//catalytic activity	-	gi|115463463|ref|NP_001055331.1|/0/Os05g0366600 [Oryza sativa Japonica Group]
		LOC_Os05g30350	LOC_Os05g30350.2	-	-	0.0929134	0.172354	0.0836549	-	-	-	0.160864	-	0.0904484	-	0.092068	0.0874245	-	-	-	-	0.161976	0.189324	cDNA|Os5bglu22 - beta-glucosidase homologue, similar to G. max isohydroxyurate hydrolase, expressed	K01188|1|0.0|801|osa:4338560|beta-glucosidase [EC:3.2.1.21]	GO:0031410//cytoplasmic vesicle	GO:0016798//hydrolase activity, acting on glycosyl bonds;GO:0043167//ion binding	GO:0044238//primary metabolic process	gi|115463463|ref|NP_001055331.1|/0/Os05g0366600 [Oryza sativa Japonica Group]
		LOC_Os05g30300	LOC_Os05g30300.1	-	-	-	-	0.114762	-	0.389799	-	-	-	-	-	-	-	-	-	-	-	-	0.51945	cDNA|Os5bglu21 - beta-glucosidase homologue, similar to G. max isohydroxyurate hydrolase, expressed	K01188|1|5e-167|585|osa:4338560|beta-glucosidase [EC:3.2.1.21]	GO:0031410//cytoplasmic vesicle	GO:0016798//hydrolase activity, acting on glycosyl bonds;GO:0043167//ion binding	GO:0044238//primary metabolic process	gi|281312226|sp|Q60DY1.2|BGL21_ORYSJ/0/RecName: Full=Beta-glucosidase 21; Short=Os5bglu21; Flags: Precursor
		LOC_Os05g30280	LOC_Os05g30280.2	-	-	-	-	-	-	-	-	-	0.0566871	-	-	-	-	0.0582846	-	-	-	-	0.108033	cDNA|Os5bglu20 - beta-glucosidase homologue, similar to G. max isohydroxyurate hydrolase, expressed	K01188|1|1e-75|283|osa:4338560|beta-glucosidase [EC:3.2.1.21]	GO:0031410//cytoplasmic vesicle	GO:0016798//hydrolase activity, acting on glycosyl bonds;GO:0043167//ion binding	GO:0044238//primary metabolic process	gi|125552182|gb|EAY97891.1|/0/hypothetical protein OsI_19809 [Oryza sativa Indica Group]
		LOC_Os05g30280	LOC_Os05g30280.3	0.245615	0.163689	-	-	0.748807	0.0790196	0.254338	-	-	0.355691	-	0.519808	-	0.0782549	0.0914287	-	0.394866	0.0883867	0.217481	0.338933	cDNA|Os5bglu20 - beta-glucosidase homologue, similar to G. max isohydroxyurate hydrolase, expressed	K01188|1|5e-166|583|osa:4338560|beta-glucosidase [EC:3.2.1.21]	GO:0031410//cytoplasmic vesicle	GO:0016798//hydrolase activity, acting on glycosyl bonds;GO:0043167//ion binding	GO:0044238//primary metabolic process	gi|281312182|sp|B9FHH2.1|BGL20_ORYSJ/0/RecName: Full=Beta-glucosidase 20; Short=Os5bglu20; Flags: Precursor
		LOC_Os05g30250	LOC_Os05g30250.1	0.861159	-	0.0874794	0.324548	0.236287	-	-	0.0894253	0.227184	0.561195	0.425793	-	0.0866834	0.411558	0.480841	0.335794	-	-	0.305007	0.0891258	cDNA|Os5bglu19 - beta-glucosidase homologue, similar to G. max isohydroxyurate hydrolase, expressed	K01188|1|9e-171|598|osa:4338560|beta-glucosidase [EC:3.2.1.21];K05350|4|3e-115|414|smo:SELMODRAFT_185578|beta-glucosidase [EC:3.2.1.21]	GO:0031410//cytoplasmic vesicle	GO:0016798//hydrolase activity, acting on glycosyl bonds;GO:0043167//ion binding	GO:0044238//primary metabolic process	gi|115463455|ref|NP_001055327.1|/0/Os05g0365600 [Oryza sativa Japonica Group]
		LOC_Os04g39900	*LOC_Os04g39900.1	6.89586	35.2496	27.5868	25.7208	67.1014	2.67597	31.9494	19.637	8.12705	20.5389	5.20227	60.3321	24.3303	35.0625	58.4309	2.77208	26.6069	16.7311	24.0461	44.3664	cDNA|Os4bglu13 - beta-glucosidase homologue, similar to Os4Bglu12 exoglucanase/b-glucosidase, expressed	K01188|1|0.0|1013|osa:4336146|beta-glucosidase [EC:3.2.1.21]	GO:0031410//cytoplasmic vesicle	GO:0016798//hydrolase activity, acting on glycosyl bonds;GO:0043167//ion binding	GO:0044238//primary metabolic process	gi|115458942|ref|NP_001053071.1|/0/Os04g0474900 [Oryza sativa Japonica Group]
		LOC_Os04g39880	LOC_Os04g39880.2	-	-	-	0.105245	-	-	-	-	-	0.121323	-	-	-	-	-	-	-	-	-	-	cDNA|Os4bglu12 - beta-glucosidase, exo-beta-glucanase, expressed	K01188|1|0.0|874|sbi:SORBI_06g019840|beta-glucosidase [EC:3.2.1.21]	GO:0031410//cytoplasmic vesicle	GO:0016798//hydrolase activity, acting on glycosyl bonds;GO:0043167//ion binding	GO:0044238//primary metabolic process	gi|75296357|sp|Q7XKV4.2|BGL12_ORYSJ/0/RecName: Full=Beta-glucosidase 12; Short=Os4bglu12; Flags: Precursor
		LOC_Os04g39880	LOC_Os04g39880.3	-	-	-	-	-	-	0.283075	-	0.120196	-	-	-	-	0.26129	-	-	-	0.442679	-	-	cDNA|Os4bglu12 - beta-glucosidase, exo-beta-glucanase, expressed	K01188|1|0.0|722|osa:4336146|beta-glucosidase [EC:3.2.1.21]	GO:0031410//cytoplasmic vesicle	GO:0016798//hydrolase activity, acting on glycosyl bonds;GO:0043167//ion binding	GO:0044238//primary metabolic process	gi|115458940|ref|NP_001053070.1|/0/Os04g0474800 [Oryza sativa Japonica Group]
		LOC_Os04g39864	LOC_Os04g39864.3	-	-	-	-	-	-	-	-	0.0874709	-	-	-	-	-	-	-	-	0.107385	-	-	cDNA|Os4bglu11 - beta-glucosidase homologue, similar to Os4Bglu12 exoglucanase/beta-glucosidase, expressed	K01188|1|0.0|695|osa:4336146|beta-glucosidase [EC:3.2.1.21]	GO:0031410//cytoplasmic vesicle	GO:0016798//hydrolase activity, acting on glycosyl bonds;GO:0043167//ion binding	GO:0044238//primary metabolic process	gi|75296358|sp|Q7XKV5.2|BGL11_ORYSJ/0/RecName: Full=Beta-glucosidase 11; Short=Os4bglu11; Flags: Precursor
		LOC_Os04g39840	LOC_Os04g39840.1	0.0867695	0.346963	-	-	0.0793601	0.0837466	0.359404	0.090104	0.0763028	0.0942423	-	0.367269	-	0.0829362	-	-	0.0836975	0.468371	0.0768303	0.0898022	cDNA|Os4bglu10 - beta-glucosidase homologue, similar to Os4Bglu12 exoglucanase/beta-glucosidase, expressed	K01188|1|0.0|735|osa:4336146|beta-glucosidase [EC:3.2.1.21]	GO:0031410//cytoplasmic vesicle	GO:0016798//hydrolase activity, acting on glycosyl bonds;GO:0043167//ion binding	GO:0044238//primary metabolic process	gi|75295500|sp|Q7F9K4.1|BGL10_ORYSJ/0/RecName: Full=Beta-glucosidase 10; Short=Os4bglu10; Flags: Precursor
		LOC_Os04g39814	LOC_Os04g39814.2	0.0561258	0.280536	0.228058	0.211524	0.102666	-	0.116238	-	0.0493555	0.121919	-	0.356346	0.338974	-	0.188032	-	0.162416	0.30296	0.198787	-	cDNA|Os4bglu9 - beta-glucosidase homologue, similar to Os4Bglu12 exoglucanase/beta-glucosidase, expressed	K01188|1|3e-59|229|sbi:SORBI_06g019840|beta-glucosidase [EC:3.2.1.21]	GO:0031410//cytoplasmic vesicle	GO:0016798//hydrolase activity, acting on glycosyl bonds;GO:0043167//ion binding	GO:0044238//primary metabolic process	gi|215694984|dbj|BAG90175.1|/1.54949e-103/unnamed protein product [Oryza sativa Japonica Group]
		LOC_Os04g39814	LOC_Os04g39814.3	-	0.744849	0.216255	0.300865	0.0973531	-	0.330667	0.110533	0.187205	-	0.210518	0.337904	0.642862	0.10174	0.356602	0.103763	0.205348	0.45965	0.282749	0.110163	cDNA|Os4bglu9 - beta-glucosidase homologue, similar to Os4Bglu12 exoglucanase/beta-glucosidase, expressed	K01188|1|7e-159|302|vvi:100252705|beta-glucosidase [EC:3.2.1.21];K05350|3|7e-136|253|gmx:100814740|beta-glucosidase [EC:3.2.1.21]	GO:0031410//cytoplasmic vesicle	GO:0004553//hydrolase activity, hydrolyzing O-glycosyl compounds;GO:0043167//ion binding	GO:0044238//primary metabolic process	gi|116309770|emb|CAH66812.1|/0/OSIGBa0135C13.7 [Oryza sativa Indica Group]
		LOC_Os03g62860	LOC_Os03g62860.1	0.476674	-	-	-	0.326977	0.115017	0.246801	-	-	0.258863	0.353531	0.126101	-	0.227808	0.133079	-	-	-	-	-	cDNA|glucan endo-1,3-beta-glucosidase precursor, putative, expressed	K14489|1|3e-07|55.5|vvi:100263145|arabidopsis histidine kinase 2/3/4 (cytokinin receptor) [EC:2.7.13.3]	-	GO:0016787//hydrolase activity	-	gi|115456557|ref|NP_001051879.1|/0/Os03g0845600 [Oryza sativa Japonica Group]
		LOC_Os03g61780	LOC_Os03g61780.1	-	0.18287	0.0929134	-	-	-	0.0947135	-	-	-	-	-	-	-	-	-	0.088227	0.0987436	-	-	cDNA|glucan endo-1,3-beta-glucosidase-related, putative, expressed	K14489|1|6e-17|87.8|vvi:100263145|arabidopsis histidine kinase 2/3/4 (cytokinin receptor) [EC:2.7.13.3]	-	GO:0016798//hydrolase activity, acting on glycosyl bonds;GO:0043167//ion binding	GO:0044238//primary metabolic process	gi|108711936|gb|ABF99731.1|/0/expressed protein [Oryza sativa Japonica Group]
		LOC_Os03g61780	LOC_Os03g61780.2	-	-	0.189847	-	0.0854648	-	-	0.0970351	-	-	-	-	-	-	-	-	0.0901358	-	-	-	cDNA|glucan endo-1,3-beta-glucosidase-related, putative, expressed	K14489|1|6e-17|87.8|vvi:100263145|arabidopsis histidine kinase 2/3/4 (cytokinin receptor) [EC:2.7.13.3]	-	GO:0016798//hydrolase activity, acting on glycosyl bonds;GO:0043167//ion binding	GO:0044238//primary metabolic process	gi|108711935|gb|ABF99730.1|/0/expressed protein [Oryza sativa Japonica Group]
		LOC_Os03g53860	LOC_Os03g53860.1	0.818718	-	0.499008	0.694245	0.149761	1.18529	0.0847794	0.255054	0.647963	0.355691	0.242885	0.259904	0.247234	1.40859	0.914287	0.319244	-	0.0883867	0.579949	0.5084	cDNA|periplasmic beta-glucosidase precursor, putative, expressed	K01188|1|0.0|743|ath:AT3G47000|beta-glucosidase [EC:3.2.1.21]	GO:0031410//cytoplasmic vesicle	GO:0015926//glucosidase activity	GO:0044238//primary metabolic process	gi|115455353|ref|NP_001051277.1|/0/Os03g0749500 [Oryza sativa Japonica Group]
		LOC_Os03g53860	LOC_Os03g53860.2	0.0750439	-	-	0.0707052	-	0.144859	0.155418	0.0779278	-	-	-	-	-	-	-	-	0.072387	-	-	0.0776668	cDNA|periplasmic beta-glucosidase precursor, putative, expressed	K01188|1|0.0|743|ath:AT3G47000|beta-glucosidase [EC:3.2.1.21]	GO:0031410//cytoplasmic vesicle	GO:0015926//glucosidase activity	GO:0044238//primary metabolic process	gi|115455353|ref|NP_001051277.1|/0/Os03g0749500 [Oryza sativa Japonica Group]
		LOC_Os03g53860	LOC_Os03g53860.4	-	0.0863551	-	-	0.0790074	-	0.0894517	-	-	-	-	0.0914092	0.0869531	-	-	-	0.0833255	-	-	-	cDNA|periplasmic beta-glucosidase precursor, putative, expressed	K01188|1|0.0|743|ath:AT3G47000|beta-glucosidase [EC:3.2.1.21]	GO:0031410//cytoplasmic vesicle	GO:0015926//glucosidase activity	GO:0044238//primary metabolic process	gi|115455353|ref|NP_001051277.1|/0/Os03g0749500 [Oryza sativa Japonica Group]
		LOC_Os03g53860	LOC_Os03g53860.5	-	0.334537	0.203968	0.12612	0.0612144	-	0.0693066	0.278007	-	0.0726938	-	0.0708233	0.202112	0.0639728	-	-	0.12912	0.6503	0.0592631	-	cDNA|periplasmic beta-glucosidase precursor, putative, expressed	K01188|1|0.0|481|ath:AT3G47000|beta-glucosidase [EC:3.2.1.21]	GO:0031410//cytoplasmic vesicle	GO:0015926//glucosidase activity	GO:0044238//primary metabolic process	gi|115455353|ref|NP_001051277.1|/0/Os03g0749500 [Oryza sativa Japonica Group]
		LOC_Os03g53800	LOC_Os03g53800.1	1.22604	0.432577	0.146524	-	0.0659617	0.556861	0.149363	0.44935	0.126841	0.0783313	2.28219	0.0763157	0.217786	0.275736	0.322155	1.12488	0.626101	0.545013	0.255436	0.0746408	cDNA|periplasmic beta-glucosidase precursor, putative, expressed	K01188|1|0.0|706|vvi:100255282|beta-glucosidase [EC:3.2.1.21]	GO:0031410//cytoplasmic vesicle	GO:0015926//glucosidase activity	GO:0044238//primary metabolic process	gi|115455349|ref|NP_001051275.1|/0/Os03g0749300 [Oryza sativa Japonica Group]
		LOC_Os03g53800	LOC_Os03g53800.2	-	0.0860492	-	-	-	0.083079	0.534808	0.0893857	-	0.186982	0.170242	0.455427	0.086645	-	-	-	0.332121	-	-	-	cDNA|periplasmic beta-glucosidase precursor, putative, expressed	K01188|1|0.0|706|vvi:100255282|beta-glucosidase [EC:3.2.1.21]	GO:0031410//cytoplasmic vesicle	GO:0015926//glucosidase activity	GO:0044238//primary metabolic process	gi|115455349|ref|NP_001051275.1|/0/Os03g0749300 [Oryza sativa Japonica Group]
		LOC_Os03g53800	LOC_Os03g53800.3	0.375824	1.06448	0.127258	-	-	0.241821	1.10265	0.195133	-	0.0680318	0.433587	0.729094	-	0.17961	-	0.976972	0.543778	0.338108	-	-	cDNA|periplasmic beta-glucosidase precursor, putative, expressed	K01188|1|0.0|706|vvi:100255282|beta-glucosidase [EC:3.2.1.21]	GO:0031410//cytoplasmic vesicle	GO:0015926//glucosidase activity	GO:0044238//primary metabolic process	gi|115455349|ref|NP_001051275.1|/0/Os03g0749300 [Oryza sativa Japonica Group]
		LOC_Os03g53790	LOC_Os03g53790.1	-	-	-	-	-	0.0830055	-	-	-	-	0.0850455	-	-	-	-	0.083837	-	-	-	-	cDNA|periplasmic beta-glucosidase precursor, putative, expressed	K01188|1|0.0|664|vvi:100255282|beta-glucosidase [EC:3.2.1.21]	GO:0031410//cytoplasmic vesicle	GO:0004553//hydrolase activity, hydrolyzing O-glycosyl compounds	GO:0044238//primary metabolic process	gi|115455347|ref|NP_001051274.1|/0/Os03g0749100 [Oryza sativa Japonica Group]
		LOC_Os03g49610	LOC_Os03g49610.1	0.908242	1.18032	0.369048	0.941304	0.58148	1.05192	0.940496	-	1.11816	1.87428	1.52685	0.672755	0.274268	0.954929	1.52139	0.619767	0.788478	0.294154	0.643364	1.50398	cDNA|Os3bglu8 - beta-glucosidase, exo-beta-glucansase, high similarity to Os3bglu7, expressed	K05350|1|0.0|786|osa:4333841|beta-glucosidase [EC:3.2.1.21]	GO:0031410//cytoplasmic vesicle;GO:0043231//intracellular membrane-bounded organelle	GO:0016798//hydrolase activity, acting on glycosyl bonds;GO:0043167//ion binding	GO:0044238//primary metabolic process	gi|218193596|gb|EEC76023.1|/0/hypothetical protein OsI_13187 [Oryza sativa Indica Group]
		LOC_Os03g49600	LOC_Os03g49600.3	0.093579	-	-	0.0881687	-	-	-	-	-	0.101638	0.0925387	-	-	-	-	-	0.090266	-	-	-	cDNA|Os3bglu7 - beta-glucosidase, exo-beta-glucanse, expressed	K05350|1|0.0|708|osa:4333841|beta-glucosidase [EC:3.2.1.21]	GO:0031410//cytoplasmic vesicle;GO:0043231//intracellular membrane-bounded organelle	GO:0016798//hydrolase activity, acting on glycosyl bonds;GO:0043167//ion binding	GO:0044238//primary metabolic process	gi|115454825|ref|NP_001051013.1|/0/Os03g0703000 [Oryza sativa Japonica Group]
		LOC_Os03g49600	LOC_Os03g49600.4	0.169085	0.338058	0.343525	0.318619	0.154647	0.244792	0.350181	0.351167	0.371723	0.73459	0.501617	0.715688	0.340399	0.242423	0.0944114	0.659318	0.407748	0.0912702	0.299434	0.34999	cDNA|Os3bglu7 - beta-glucosidase, exo-beta-glucanse, expressed	K05350|1|0.0|630|bdi:100829851|beta-glucosidase [EC:3.2.1.21]	GO:0031410//cytoplasmic vesicle	GO:0016798//hydrolase activity, acting on glycosyl bonds;GO:0043167//ion binding	GO:0044238//primary metabolic process	gi|357115463|ref|XP_003559508.1|/0/PREDICTED: beta-glucosidase 7-like [Brachypodium distachyon]
		LOC_Os03g49600	LOC_Os03g49600.5	-	0.0869736	-	-	-	-	0.180185	-	-	0.0944954	0.0860353	-	-	-	-	0.0848127	-	-	-	-	cDNA|Os3bglu7 - beta-glucosidase, exo-beta-glucanse, expressed	K05350|1|1e-161|568|osa:4333841|beta-glucosidase [EC:3.2.1.21]	GO:0031410//cytoplasmic vesicle	GO:0016798//hydrolase activity, acting on glycosyl bonds;GO:0043167//ion binding	GO:0044238//primary metabolic process	gi|108710631|gb|ABF98426.1|/1.43949e-160/Glycosyl hydrolase family 1 protein, expressed [Oryza sativa Japonica Group]
		LOC_Os03g20710	LOC_Os03g20710.1	-	-	-	-	-	0.658219	-	-	-	-	-	-	-	-	-	-	-	-	-	-	cDNA|beta-glucosidase, putative, expressed	K05350|1|2e-42|140|bdi:100833042|beta-glucosidase [EC:3.2.1.21]	GO:0031410//cytoplasmic vesicle	GO:0016798//hydrolase activity, acting on glycosyl bonds;GO:0043167//ion binding	GO:0044238//primary metabolic process	gi|281312183|sp|A3BMZ5.1|BGL26_ORYSJ/3.62513e-43/RecName: Full=Beta-glucosidase 26; Short=Os7bglu26; Flags: Precursor
		LOC_Os03g18520	LOC_Os03g18520.1	0.119682	0.119642	0.607885	0.225525	0.109462	-	0.371797	-	0.420981	-	0.236703	0.126645	-	-	-	0.350009	0.115445	0.775234	0.211946	0.24773	cDNA|glucan endo-1,3-beta-glucosidase 9 precursor, putative, expressed	-	GO:0031225//anchored to membrane	GO:0016798//hydrolase activity, acting on glycosyl bonds;GO:0043167//ion binding	GO:0044238//primary metabolic process	gi|108707649|gb|ABF95444.1|/0/Glycosyl hydrolases family 17 protein, expressed [Oryza sativa Japonica Group]
		LOC_Os03g11420	*LOC_Os03g11420.1	0.561745	0.093593	0.665745	3.44024	3.93895	0.180725	0.193898	0.291666	0.987966	3.76243	0.185167	0.0990707	0.753928	19.2399	9.72342	-	0.361238	0.505371	10.6941	14.7283	cDNA|Os3bglu6 - beta-glucosidase/beta-fucosidase/beta-galactosidase, expressed	K01188|1|0.0|951|osa:4332041|beta-glucosidase [EC:3.2.1.21]	GO:0005576//extracellular region;GO:0031410//cytoplasmic vesicle;GO:0009536//plastid	GO:0043167//ion binding;GO:0015926//glucosidase activity	GO:0044238//primary metabolic process	gi|218192323|gb|EEC74750.1|/0/hypothetical protein OsI_10506 [Oryza sativa Indica Group]
	Gns9	LOC_Os02g53200	LOC_Os02g53200.2	0.46543	-	-	-	-	0.539059	-	0.28999	0.0818574	-	0.0920512	-	-	-	-	0.0907431	-	-	0.164847	-	cDNA|glucan endo-1,3-beta-glucosidase precursor, putative, expressed	K14489|1|4e-17|88.6|vvi:100263145|arabidopsis histidine kinase 2/3/4 (cytokinin receptor) [EC:2.7.13.3]	GO:0031410//cytoplasmic vesicle	GO:0016798//hydrolase activity, acting on glycosyl bonds;GO:0043167//ion binding	GO:0044238//primary metabolic process	gi|115448961|ref|NP_001048260.1|/0/Os02g0771700 [Oryza sativa Japonica Group]
		LOC_Os02g04670	*LOC_Os02g04670.1	0.220555	1.54337	1.06422	1.45462	0.655594	0.266089	1.37032	0.916121	1.11521	0.718648	0.0545257	0.641809	0.55502	1.10676	0.61575	0.268754	2.60614	1.84531	0.878808	0.970118	cDNA|glucan endo-1,3-beta-glucosidase precursor, putative, expressed	-	GO:0031225//anchored to membrane;GO:0031410//cytoplasmic vesicle	GO:0043167//ion binding;GO:0008422//beta-glucosidase activity	GO:0044238//primary metabolic process	gi|125538020|gb|EAY84415.1|/0/hypothetical protein OsI_05789 [Oryza sativa Indica Group]
		LOC_Os02g03870	LOC_Os02g03870.1	0.0859636	0.085935	0.174649	-	-	-	-	0.267801	-	-	-	-	-	0.0821659	-	-	-	0.0928041	0.152233	0.177936	cDNA|periplasmic beta-glucosidase precursor, putative, expressed	K01188|1|0.0|684|vvi:100255282|beta-glucosidase [EC:3.2.1.21]	GO:0031410//cytoplasmic vesicle	GO:0015926//glucosidase activity	GO:0044238//primary metabolic process	gi|297598532|ref|NP_001045791.2|/0/Os02g0131400 [Oryza sativa Japonica Group]
		LOC_Os01g70520	LOC_Os01g70520.1	0.497603	0.298462	0.101096	0.2813	0.637157	0.480267	0.309165	0.723416	1.05019	0.432366	0.590485	0.21062	0.100176	0.380496	0.889101	0.485078	0.0959972	0.10744	0.881208	0.411996	cDNA|Os1bglu5 - beta-glucosidase homologue, similar to G. max isohydroxyurate hydrolase, expressed	K01188|1|0.0|632|osa:4338560|beta-glucosidase [EC:3.2.1.21];K05350|2|1e-125|448|sbi:SORBI_06g022410|beta-glucosidase [EC:3.2.1.21]	GO:0031410//cytoplasmic vesicle	GO:0016798//hydrolase activity, acting on glycosyl bonds;GO:0043167//ion binding	GO:0044238//primary metabolic process	gi|115442023|ref|NP_001045291.1|/0/Os01g0930800 [Oryza sativa Japonica Group]
		LOC_Os01g70520	LOC_Os01g70520.2	-	-	-	0.180154	-	-	-	-	-	-	-	-	-	0.182762	0.213529	-	-	-	-	-	cDNA|Os1bglu5 - beta-glucosidase homologue, similar to G. max isohydroxyurate hydrolase, expressed	K01188|1|1e-175|553|osa:4338560|beta-glucosidase [EC:3.2.1.21];K05350|3|1e-120|381|sbi:SORBI_06g022410|beta-glucosidase [EC:3.2.1.21]	GO:0031410//cytoplasmic vesicle	GO:0016798//hydrolase activity, acting on glycosyl bonds;GO:0043167//ion binding	GO:0044238//primary metabolic process	gi|75285316|sp|Q5JK35.1|BGL05_ORYSJ/0/RecName: Full=Beta-glucosidase 5; Short=Os1bglu5; Flags: Precursor
		LOC_Os01g67220	LOC_Os01g67220.2	0.192726	-	-	-	0.176268	0.186011	-	-	-	0.104662	0.190583	-	-	-	-	-	-	-	0.0853247	-	cDNA|Os1bglu4 - beta-glucosidase-like protein without signal sequence, expressed	K01188|1|7e-132|469|ath:AT1G26560|beta-glucosidase [EC:3.2.1.21];K05350|3|4e-131|467|smo:SELMODRAFT_185578|beta-glucosidase [EC:3.2.1.21]	-	GO:0015926//glucosidase activity;GO:0043167//ion binding	GO:0009251//glucan catabolic process;GO:0071241//cellular response to inorganic substance;GO:0010039//response to iron ion;GO:0009723//response to ethylene stimulus	gi|75285790|sp|Q5N863.1|BGL04_ORYSJ/0/RecName: Full=Beta-glucosidase 4; Short=Os1bglu4
		LOC_Os01g67220	LOC_Os01g67220.3	-	-	-	0.187822	-	-	-	-	-	-	-	-	-	-	-	0.0971649	-	-	0.0882564	-	cDNA|Os1bglu4 - beta-glucosidase-like protein without signal sequence, expressed	K01188|1|5e-93|340|ath:AT1G26560|beta-glucosidase [EC:3.2.1.21]	-	GO:0015926//glucosidase activity;GO:0043167//ion binding	GO:0009251//glucan catabolic process;GO:0071241//cellular response to inorganic substance;GO:0010039//response to iron ion;GO:0009723//response to ethylene stimulus	gi|218189530|gb|EEC71957.1|/0/hypothetical protein OsI_04787 [Oryza sativa Indica Group]
		LOC_Os01g59840	*LOC_Os01g59840.1	8.93192	24.9005	23.0028	11.1417	8.62945	8.49933	30.483	19.9873	7.52261	0.409908	9.95226	16.9063	16.9685	4.80976	15.594	12.0183	25.8471	50.9296	8.13158	3.90596	cDNA|Os1bglu3 - beta-glucosidase homologue, similar to G. max isohydroxyurate hydrolase, expressed	K01188|1|1e-173|607|osa:4338560|beta-glucosidase [EC:3.2.1.21];K05350|3|2e-125|447|smo:SELMODRAFT_185578|beta-glucosidase [EC:3.2.1.21]	GO:0031410//cytoplasmic vesicle	GO:0016798//hydrolase activity, acting on glycosyl bonds;GO:0043167//ion binding	GO:0044238//primary metabolic process	gi|281312228|sp|Q8RZL1.2|BGL03_ORYSJ/0/RecName: Full=Beta-glucosidase 3; Short=Os1bglu3; Flags: Precursor
		LOC_Os01g59819	LOC_Os01g59819.1	0.774357	0.110586	0.112374	-	-	0.640612	-	0.114874	-	-	0.656356	0.117058	0.222703	0.105735	-	0.323514	-	0.119425	-	0.114489	cDNA|Os1bglu2 - beta-glucosidase homologue, similar to G. max isohydroxyurate hydrolase, expressed	K01188|1|2e-169|594|osa:4338560|beta-glucosidase [EC:3.2.1.21]	GO:0031410//cytoplasmic vesicle	GO:0003824//catalytic activity	-	gi|281312148|sp|B7F8N7.1|BGL02_ORYSJ/0/RecName: Full=Beta-glucosidase 2; Short=Os1bglu2; Flags: Precursor
		LOC_Os01g56510	LOC_Os01g56510.1	-	-	-	-	-	-	-	-	-	-	-	-	0.0798223	-	0.0885564	-	-	-	-	-	cDNA|periplasmic beta-glucosidase precursor, putative, expressed	K01188|1|0.0|720|vvi:100255282|beta-glucosidase [EC:3.2.1.21]	GO:0031410//cytoplasmic vesicle	GO:0015926//glucosidase activity	GO:0044238//primary metabolic process	gi|115440215|ref|NP_001044387.1|/0/Os01g0771900 [Oryza sativa Japonica Group]
		LOC_Os01g56510	LOC_Os01g56510.3	-	0.0754853	-	0.0711447	-	-	-	-	-	-	0.0746709	-	-	-	-	-	-	-	-	-	cDNA|periplasmic beta-glucosidase precursor, putative, expressed	K01188|1|0.0|720|vvi:100255282|beta-glucosidase [EC:3.2.1.21]	GO:0031410//cytoplasmic vesicle	GO:0015926//glucosidase activity	GO:0044238//primary metabolic process	gi|115440215|ref|NP_001044387.1|/0/Os01g0771900 [Oryza sativa Japonica Group]
		LOC_Os01g56510	LOC_Os01g56510.5	0.0752181	-	-	0.141739	-	0.0725977	-	0.0781087	0.0661448	-	-	-	-	-	-	-	0.14511	-	-	-	cDNA|periplasmic beta-glucosidase precursor, putative, expressed	K01188|1|0.0|720|vvi:100255282|beta-glucosidase [EC:3.2.1.21]	GO:0031410//cytoplasmic vesicle	GO:0015926//glucosidase activity	GO:0044238//primary metabolic process	gi|115440215|ref|NP_001044387.1|/0/Os01g0771900 [Oryza sativa Japonica Group]
		LOC_Os01g54880	LOC_Os01g54880.1	4.09906	9.04908	14.4003	21.4023	18.9014	3.95626	13.7951	9.93203	21.7778	21.8894	11.6538	15.0006	14.4412	18.4471	14.877	11.9877	10.0496	10.8787	18.2988	16.9693	cDNA|glucosidase 2 subunit beta precursor, putative, expressed	K08288|1|4e-37|153|zma:100279534|protein kinase C substrate 80K-H	GO:0031410//cytoplasmic vesicle	-	-	gi|115439971|ref|NP_001044265.1|/1.93276e-106/Os01g0752400 [Oryza sativa Japonica Group]
		LOC_Os01g53750	LOC_Os01g53750.1	0.681978	0.954452	0.415665	1.15659	0.498994	0.789863	1.41239	0.283274	0.719655	0.148142	1.75343	0.865982	0.96106	1.17333	0.456951	1.0637	2.10507	0.883495	0.603859	0.564651	cDNA|glucan endo-1,3-beta-glucosidase precursor, putative, expressed	K14489|1|5e-18|90.9|vvi:100263145|arabidopsis histidine kinase 2/3/4 (cytokinin receptor) [EC:2.7.13.3]	GO:0005618//cell wall;GO:0031225//anchored to membrane;GO:0031410//cytoplasmic vesicle	GO:0043167//ion binding;GO:0008422//beta-glucosidase activity	GO:0044238//primary metabolic process	gi|125571966|gb|EAZ13481.1|/0/hypothetical protein OsJ_03397 [Oryza sativa Japonica Group]
		LOC_Os01g32364	*LOC_Os01g32364.1	7.50761	0.277967	0.847386	4.7157	2.96702	8.8563	0.575869	0.288745	3.09723	7.34883	8.70733	0.588471	0.466486	5.4041	4.03673	9.39678	0.447025	0.700434	4.5959	3.83704	cDNA|Os1bglu1 - beta-mannosidase/glucosidase homologue, expressed	K05350|1|0.0|1021|osa:4324050|beta-glucosidase [EC:3.2.1.21]	GO:0005840//ribosome;GO:0005618//cell wall;GO:0031410//cytoplasmic vesicle	GO:0043167//ion binding;GO:0015923//mannosidase activity;GO:0008422//beta-glucosidase activity	GO:0044238//primary metabolic process	gi|115436870|ref|NP_001043156.1|/0/Os01g0508000 [Oryza sativa Japonica Group]
		LOC_Os01g16970	LOC_Os01g16970.2	-	-	-	-	-	-	0.102687	-	-	0.107706	-	0.104934	-	-	-	-	-	0.107056	-	-	cDNA|glucosidase II beta subunit-like domain containing protein, expressed	K08288|1|0.0|894|osa:4324264|protein kinase C substrate 80K-H	GO:0031410//cytoplasmic vesicle	-	-	gi|125525387|gb|EAY73501.1|/0/hypothetical protein OsI_01383 [Oryza sativa Indica Group]
		LOC_Os01g16970	LOC_Os01g16970.3	0.0840673	-	-	-	-	0.0811386	-	-	-	-	-	-	-	-	-	-	-	-	-	-	cDNA|glucosidase II beta subunit-like domain containing protein, expressed	K08288|1|0.0|850|osa:4324264|protein kinase C substrate 80K-H	GO:0031410//cytoplasmic vesicle	GO:0005515//protein binding	GO:0006952//defense response	gi|125525387|gb|EAY73501.1|/0/hypothetical protein OsI_01383 [Oryza sativa Indica Group]
PR9(161)		LOC_Os04g46960	LOC_Os04g46960.1	1.97123	-	-	2.22872	0.540872	1.90256	-	0.204699	2.94687	1.4987	4.09357	-	0.396845	0.37683	0.880535	0.960809	-	-	0.174544	0.408026	cDNA|glutathione peroxidase domain containing protein, expressed	K00432|1|3e-83|306|osa:4336627|glutathione peroxidase [EC:1.11.1.9]	GO:0043231//intracellular membrane-bounded organelle	GO:0004601//peroxidase activity	GO:0008152//metabolic process;GO:0006950//response to stress	gi|115459848|ref|NP_001053524.1|/2.6774e-82/Os04g0556300 [Oryza sativa Japonica Group]
		LOC_Os04g46960	LOC_Os04g46960.3	-	-	-	-	-	-	-	-	-	0.235606	-	-	-	-	-	-	-	-	-	-	cDNA|glutathione peroxidase domain containing protein, expressed	K00432|1|3e-85|313|osa:4336627|glutathione peroxidase [EC:1.11.1.9]	GO:0043231//intracellular membrane-bounded organelle	GO:0004601//peroxidase activity	GO:0008152//metabolic process;GO:0006950//response to stress	gi|115459848|ref|NP_001053524.1|/3.2182e-84/Os04g0556300 [Oryza sativa Japonica Group]
		LOC_Os04g46960	LOC_Os04g46960.4	-	-	-	-	-	-	-	-	-	-	-	-	-	-	-	-	-	0.260658	-	-	cDNA|glutathione peroxidase domain containing protein, expressed	K00432|1|7e-65|216|osa:4336627|glutathione peroxidase [EC:1.11.1.9]	GO:0043231//intracellular membrane-bounded organelle	GO:0004601//peroxidase activity	GO:0008152//metabolic process;GO:0006950//response to stress	gi|115459848|ref|NP_001053524.1|/7.22207e-64/Os04g0556300 [Oryza sativa Japonica Group]
		LOC_Os03g24380	LOC_Os03g24380.1	32.5984	73.5849	68.7215	67.8674	77.5826	22.6667	78.9457	48.2288	65.1924	95.9385	45.581	78.2625	80.6217	85.6015	58.9113	31.2654	74.7225	44.4635	65.488	89.2418	cDNA|glutathione peroxidase domain containing protein, expressed	K00432|1|3e-92|337|osa:4332876|glutathione peroxidase [EC:1.11.1.9]	GO:0043231//intracellular membrane-bounded organelle;GO:0044444//cytoplasmic part;GO:0016020//membrane	GO:0004601//peroxidase activity	GO:0006950//response to stress;GO:0003006//developmental process involved in reproduction;GO:0008152//metabolic process	gi|115453089|ref|NP_001050145.1|/2.87775e-91/Os03g0358100 [Oryza sativa Japonica Group]
		LOC_Os11g18170	*LOC_Os11g18170.1	14.5627	61.9195	50.8889	62.9326	50.7905	6.37177	55.494	48.7948	48.663	31.0011	12.0967	59.5849	41.6306	52.708	41.6323	8.70699	46.8238	36.0547	45.5609	34.9663	cDNA|glutathione peroxidase, putative, expressed	K00432|1|2e-81|300|sbi:SORBI_0010s007790|glutathione peroxidase [EC:1.11.1.9]	-	GO:0004601//peroxidase activity	GO:0008152//metabolic process;GO:0006950//response to stress	gi|62734725|gb|AAX96834.1|/1.50166e-88/phospholipid hydroperoxide glutathione peroxidase [Oryza sativa Japonica Group]
		LOC_Os06g08670	*LOC_Os06g08670.1	432.111	156.097	525.342	413.916	311.844	434.743	156.504	565.002	385.496	145.442	488.948	142.693	422.661	298.95	333.186	435.434	147.75	718.765	293.721	176.195	cDNA|glutathione peroxidase, putative, expressed	K00432|1|3e-89|327|bdi:100823240|glutathione peroxidase [EC:1.11.1.9]	GO:0009526//plastid envelope;GO:0009532//plastid stroma;GO:0009534//chloroplast thylakoid	GO:0004601//peroxidase activity	GO:0009628//response to abiotic stimulus;GO:0006950//response to stress;GO:0008152//metabolic process	gi|215769368|dbj|BAH01597.1|/1.72318e-103/unnamed protein product [Oryza sativa Japonica Group]
		LOC_Os02g44500	*LOC_Os02g44500.1	481.555	87.2401	133.259	282.982	386.376	419.535	87.1067	135.261	312.508	1326.59	706.332	60.1915	106.681	327.811	542.319	449.205	90.0774	111.616	235.591	813.64	cDNA|glutathione peroxidase, putative, expressed	K00432|1|8e-112|401|osa:4330235|glutathione peroxidase [EC:1.11.1.9]	GO:0043231//intracellular membrane-bounded organelle	GO:0004601//peroxidase activity	GO:0008152//metabolic process;GO:0006950//response to stress	gi|115447759|ref|NP_001047659.1|/8.8092e-111/Os02g0664000 [Oryza sativa Japonica Group]
		LOC_Os09g36750	LOC_Os09g36750.1	0.257435	0.5147	-	0.727655	0.235453	-	1.59947	-	0.679145	0.559213	-	1.36206	2.33218	0.246062	0.287486	-	0.496642	1.11168	0.455894	0.266433	cDNA|L-ascorbate peroxidase 4, putative, expressed	K00434|1|9e-67|162|zma:100193965|L-ascorbate peroxidase [EC:1.11.1.11]	GO:0009526//plastid envelope;GO:0044439;GO:0031090//organelle membrane	GO:0005506//iron ion binding;GO:0004601//peroxidase activity	GO:0006950//response to stress;GO:0008152//metabolic process	gi|50726664|dbj|BAD34382.1|/4.13063e-68/putative peroxisome type ascorbate peroxidase [Oryza sativa Japonica Group]
		LOC_Os09g36750	LOC_Os09g36750.2	-	1.16208	-	0.657152	-	-	0.240749	0.241427	0.204448	0.505031	-	0.984071	-	0.444443	0.259631	-	0.224261	-	0.205861	-	cDNA|L-ascorbate peroxidase 4, putative, expressed	K00434|1|2e-62|147|zma:100193965|L-ascorbate peroxidase [EC:1.11.1.11]	GO:0009526//plastid envelope;GO:0005777//peroxisome;GO:0031090//organelle membrane	GO:0016491//oxidoreductase activity	GO:0006950//response to stress	gi|50726664|dbj|BAD34382.1|/1.25825e-63/putative peroxisome type ascorbate peroxidase [Oryza sativa Japonica Group]
		LOC_Os03g17690	*LOC_Os03g17690.1	3.68939	17.2673	13.6284	20.2245	24.2339	0.809286	19.9703	17.5886	12.3875	25.1356	5.30672	15.7935	16.374	29.3332	30.9004	2.77913	39.7935	16.475	32.0738	35.7535	cDNA|OsAPx1 - Cytosolic Ascorbate Peroxidase encoding gene 1-8, expressed	K00434|1|3e-143|506|osa:4332474|L-ascorbate peroxidase [EC:1.11.1.11]	-	GO:0005506//iron ion binding;GO:0016209//antioxidant activity	GO:0008152//metabolic process;GO:0006950//response to stress	gi|115452337|ref|NP_001049769.1|/2.92227e-142/Os03g0285700 [Oryza sativa Japonica Group]
		LOC_Os03g17690	LOC_Os03g17690.2	-	-	-	-	-	-	-	-	-	0.336687	-	0.164012	-	0.148148	-	0.151094	0.299015	0.167329	-	-	cDNA|OsAPx1 - Cytosolic Ascorbate Peroxidase encoding gene 1-8, expressed	K00434|1|2e-133|431|osa:4332474|L-ascorbate peroxidase [EC:1.11.1.11]	-	GO:0005506//iron ion binding;GO:0016209//antioxidant activity	GO:0008152//metabolic process;GO:0006950//response to stress	gi|115452337|ref|NP_001049769.1|/2.12014e-132/Os03g0285700 [Oryza sativa Japonica Group]
		LOC_Os07g49400	LOC_Os07g49400.2	-	-	-	0.356046	0.115209	-	-	-	-	-	-	-	-	-	-	0.122794	-	-	-	0.260735	cDNA|OsAPx2 - Cytosolic Ascorbate Peroxidase encoding gene 4,5,6,8, expressed	K00434|1|4e-131|466|osa:4344397|L-ascorbate peroxidase [EC:1.11.1.11]	-	GO:0005506//iron ion binding;GO:0016209//antioxidant activity	GO:0008152//metabolic process;GO:0006950//response to stress	gi|115474285|ref|NP_001060741.1|/4.91323e-130/Os07g0694700 [Oryza sativa Japonica Group]
		LOC_Os07g49400	*LOC_Os07g49400.3	0.244329	0.244248	0.744592	3.10774	3.12852	0.353726	0.379509	0.380578	3.75998	10.4822	0.362419	0.387814	1.35266	2.10182	5.59342	0.833627	0.471357	1.71451	1.94708	4.17233	cDNA|OsAPx2 - Cytosolic Ascorbate Peroxidase encoding gene 4,5,6,8, expressed	K00434|1|2e-123|390|osa:4344397|L-ascorbate peroxidase [EC:1.11.1.11]	-	GO:0005506//iron ion binding;GO:0016209//antioxidant activity	GO:0008152//metabolic process;GO:0006950//response to stress	gi|115474285|ref|NP_001060741.1|/2.52354e-122/Os07g0694700 [Oryza sativa Japonica Group]
		LOC_Os07g49400	LOC_Os07g49400.4	-	-	-	0.124576	-	-	-	-	-	-	-	-	-	0.252758	0.147654	-	-	0.142742	-	-	cDNA|OsAPx2 - Cytosolic Ascorbate Peroxidase encoding gene 4,5,6,8, expressed	K00434|1|1e-121|328|osa:4344397|L-ascorbate peroxidase [EC:1.11.1.11]	-	GO:0005506//iron ion binding;GO:0016209//antioxidant activity	GO:0008152//metabolic process;GO:0006950//response to stress	gi|115474285|ref|NP_001060741.1|/1.60564e-120/Os07g0694700 [Oryza sativa Japonica Group]
		LOC_Os04g14680	LOC_Os04g14680.1	3.62812	1.55439	0.351006	0.651116	0.790074	1.33399	1.43123	0.358814	-	-	1.19593	0.548455	0.695625	0.495406	-	1.17893	0.666604	-	0.305955	-	cDNA|OsAPx3 - Peroxisomal Ascorbate Peroxidase encoding gene 5,8, expressed	K00434|1|5e-156|548|osa:4335202|L-ascorbate peroxidase [EC:1.11.1.11]	-	GO:0005506//iron ion binding;GO:0004601//peroxidase activity	GO:0008152//metabolic process;GO:0006950//response to stress	gi|115457342|ref|NP_001052271.1|/4.9172e-155/Os04g0223300 [Oryza sativa Japonica Group]
		LOC_Os08g43560	LOC_Os08g43560.2	0.200893	0.502065	0.510183	0.283917	0.551215	-	0.728095	-	0.353319	0.218194	0.198659	0.10629	0.303325	0.192018	0.673029	0.293754	0.775121	0.108439	0.355762	0.311871	cDNA|OsAPx4 - Peroxisomal Ascorbate Peroxidase encoding gene 5,8,9, expressed	K00434|1|3e-117|421|osa:4346247|L-ascorbate peroxidase [EC:1.11.1.11]	GO:0009526//plastid envelope;GO:0044439;GO:0031090//organelle membrane	GO:0005506//iron ion binding;GO:0004601//peroxidase activity	GO:0006950//response to stress;GO:0008152//metabolic process	gi|115477687|ref|NP_001062439.1|/3.13179e-116/Os08g0549100 [Oryza sativa Japonica Group]
		LOC_Os08g43560	LOC_Os08g43560.3	0.131505	-	-	-	-	-	-	-	-	-	-	-	-	-	-	-	-	-	-	-	cDNA|OsAPx4 - Peroxisomal Ascorbate Peroxidase encoding gene 5,8,9, expressed	K00434|1|8e-127|452|osa:4346247|L-ascorbate peroxidase [EC:1.11.1.11]	GO:0009526//plastid envelope;GO:0044439;GO:0031090//organelle membrane	GO:0004601//peroxidase activity	GO:0006950//response to stress	gi|115477687|ref|NP_001062439.1|/9.04224e-126/Os08g0549100 [Oryza sativa Japonica Group]
		LOC_Os12g07830	LOC_Os12g07830.1	1.61237	6.74039	4.16919	7.31953	2.41312	0.141472	2.58034	2.43539	4.12472	3.50246	1.73939	4.34297	2.36072	7.42548	3.92854	0.714448	3.11057	2.69013	6.10007	3.94425	cDNA|OsAPx5 - Stromal Ascorbate Peroxidase encoding gene 5,8, expressed	K00434|1|3e-179|626|osa:4351664|L-ascorbate peroxidase [EC:1.11.1.11]	GO:0043231//intracellular membrane-bounded organelle	GO:0005506//iron ion binding;GO:0004601//peroxidase activity	GO:0006950//response to stress;GO:0008152//metabolic process	gi|115487638|ref|NP_001066306.1|/3.03065e-178/Os12g0178200 [Oryza sativa Japonica Group]
		LOC_Os12g07820	LOC_Os12g07820.1	13.0068	14.6278	13.3629	25.763	18.1146	8.55935	8.26493	12.1253	18.9765	20.2273	11.5468	19.2376	12.3487	28.1138	27.7298	10.23	18.3918	14.8397	22.6413	28.2996	cDNA|OsAPx6 - Stromal Ascorbate Peroxidase encoding gene 5,8, expressed	K00434|1|2e-162|570|osa:4351663|L-ascorbate peroxidase [EC:1.11.1.11]	GO:0043231//intracellular membrane-bounded organelle	GO:0005506//iron ion binding;GO:0004601//peroxidase activity	GO:0008152//metabolic process;GO:0006950//response to stress	gi|115487636|ref|NP_001066305.1|/2.54469e-161/Os12g0178100 [Oryza sativa Japonica Group]
		LOC_Os04g35520	LOC_Os04g35520.2	1.0712	0.356949	-	1.56998	5.87838	0.229752	1.23249	0.370789	1.67464	7.62711	0.588496	0.755679	0.239613	1.13764	4.65206	0.464107	0.229617	0.256987	1.37005	6.03594	cDNA|OsAPx7 - Stromal Ascorbate Peroxidase encoding gene 5,8, expressed	K00434|1|0.0|637|osa:4335896|L-ascorbate peroxidase [EC:1.11.1.11]	GO:0043231//intracellular membrane-bounded organelle	GO:0005506//iron ion binding;GO:0004601//peroxidase activity	GO:0008152//metabolic process;GO:0006950//response to stress	gi|115458488|ref|NP_001052844.1|/0/Os04g0434800 [Oryza sativa Japonica Group]
		LOC_Os04g35520	LOC_Os04g35520.3	0.127285	0.254485	-	0.359777	0.465663	-	-	0.264352	0.335792	0.41474	-	0.404068	-	0.729969	0.568571	-	0.245557	-	1.12705	1.05387	cDNA|OsAPx7 - Stromal Ascorbate Peroxidase encoding gene 5,8, expressed	K00434|1|0.0|637|osa:4335896|L-ascorbate peroxidase [EC:1.11.1.11]	GO:0043231//intracellular membrane-bounded organelle	GO:0005506//iron ion binding;GO:0004601//peroxidase activity	GO:0008152//metabolic process;GO:0006950//response to stress	gi|115458488|ref|NP_001052844.1|/0/Os04g0434800 [Oryza sativa Japonica Group]
		LOC_Os02g34810	*LOC_Os02g34810.1	487.986	179.287	185.865	218.949	238.743	589.708	217.588	242.531	182.438	124.348	627.582	145.716	146.867	149.232	215.268	698.917	277.063	395.63	115.048	116.065	cDNA|OsAPx8 - Thylakoid-bound Ascorbate Peroxidase encoding gene 5,8, expressed	K00434|1|0.0|685|osa:4329643|L-ascorbate peroxidase [EC:1.11.1.11]	GO:0043231//intracellular membrane-bounded organelle	GO:0005506//iron ion binding;GO:0004601//peroxidase activity	GO:0008152//metabolic process;GO:0006950//response to stress	gi|115446663|ref|NP_001047111.1|/0/Os02g0553200 [Oryza sativa Japonica Group]
		LOC_Os04g06860	-	-
		LOC_Os01g51550	LOC_Os01g51550.1	0.213821	0.106875	0.108603	0.705107	0.195563	-	-	0.111019	0.282043	-	0.105722	0.11313	0.430461	-	-	0.312659	-	-	-	-	cDNA|peroxidase family protein, expressed	K00430|1|2e-56|219|aly:ARALYDRAFT_488648|peroxidase [EC:1.11.1.7]	-	GO:0005506//iron ion binding;GO:0003824//catalytic activity;GO:0016209//antioxidant activity	GO:0008152//metabolic process;GO:0006950//response to stress	gi|218188949|gb|EEC71376.1|/0/hypothetical protein OsI_03489 [Oryza sativa Indica Group]
		LOC_Os06g13050	LOC_Os06g13050.1	1.22821	1.30454	0.467869	2.67602	2.80832	0.963152	1.51029	1.51454	2.29511	1.41736	1.82183	2.76177	1.08176	1.98104	3.94328	0.673477	1.85113	2.48614	3.26256	2.62171	cDNA|peroxidase family protein, expressed	K00430|1|3e-100|364|bdi:100826671|peroxidase [EC:1.11.1.7]	GO:0009526//plastid envelope	-	-	gi|222635277|gb|EEE65409.1|/0/hypothetical protein OsJ_20746 [Oryza sativa Japonica Group]
		LOC_Os12g09460	-	-
		LOC_Os12g02060	*LOC_Os12g02060.1	-	0.443605	0.450778	4.80812	38.9626	0.214147	19.759	2.99524	1.95112	62.1741	-	5.40003	0.446677	22.2678	110.013	0.432584	19.4759	0.479064	22.3966	141.682	cDNA|peroxidase precursor, putative, expressed	K00430|1|7e-101|365|rcu:RCOM_0688840|peroxidase [EC:1.11.1.7]	GO:0031410//cytoplasmic vesicle	GO:0016209//antioxidant activity;GO:0005506//iron ion binding;GO:0003824//catalytic activity	GO:0006950//response to stress;GO:0008152//metabolic process	gi|77553424|gb|ABA96220.1|/5.58973e-166/Cationic peroxidase 1 precursor, putative, expressed [Oryza sativa Japonica Group]
		LOC_Os10g39160	LOC_Os10g39160.1	0.812387	-	-	-	0.371508	0.588064	-	-	0.178598	-	-	-	-	-	-	0.39597	-	0.219258	0.179833	0.210195	cDNA|peroxidase precursor, putative, expressed	K00430|1|2e-59|227|rcu:RCOM_1599320|peroxidase [EC:1.11.1.7]	GO:0043231//intracellular membrane-bounded organelle;GO:0031410//cytoplasmic vesicle	GO:0016209//antioxidant activity;GO:0005506//iron ion binding;GO:0003824//catalytic activity	GO:0006950//response to stress;GO:0008152//metabolic process	gi|115483156|ref|NP_001065171.1|/2.51801e-170/Os10g0536600 [Oryza sativa Japonica Group]
		LOC_Os10g01760	*LOC_Os10g01760.1	-	-	-	-	1.66448	-	-	-	-	5.92985	-	-	-	0.347897	8.94221	-	-	-	-	27.1223	cDNA|peroxidase precursor, putative, expressed	K00430|1|3e-36|149|sbi:SORBI_01g041790|peroxidase [EC:1.11.1.7]	GO:0031410//cytoplasmic vesicle	GO:0016209//antioxidant activity;GO:0005506//iron ion binding;GO:0003824//catalytic activity	GO:0006950//response to stress;GO:0008152//metabolic process	gi|10086421|gb|AAG12487.1|/1.9865e-63/Putative peroxidase [Oryza sativa Japonica Group]
		LOC_Os09g15500	-	-
		LOC_Os07g44460	-	-
		LOC_Os07g06380	LOC_Os07g06380.1	-	-	-	-	-	-	-	-	-	-	-	-	-	0.213537	-	-	-	-	-	-	cDNA|peroxidase precursor, putative, expressed	K00430|1|3e-40|163|aly:ARALYDRAFT_913079|peroxidase [EC:1.11.1.7]	GO:0031410//cytoplasmic vesicle	GO:0016209//antioxidant activity;GO:0005506//iron ion binding;GO:0003824//catalytic activity	GO:0006950//response to stress;GO:0008152//metabolic process	gi|297725399|ref|NP_001175063.1|/3.03814e-156/Os07g0156000 [Oryza sativa Japonica Group]
		LOC_Os07g06286	-	-
		LOC_Os07g01420	-	-
		LOC_Os07g01380	-	-
		LOC_Os06g35490	-	-
		LOC_Os06g33090	LOC_Os06g33090.1	-	0.264352	0.268627	0.249152	0.967438	-	-	0.274603	0.697625	0.861644	0.261501	-	0.266183	-	0.295309	-	0.255078	-	-	-	cDNA|peroxidase precursor, putative, expressed	K00430|1|4e-49|192|sbi:SORBI_03g010240|peroxidase [EC:1.11.1.7]	GO:0031410//cytoplasmic vesicle	-	-	gi|125597398|gb|EAZ37178.1|/3.54893e-125/hypothetical protein OsJ_21519 [Oryza sativa Japonica Group]
		LOC_Os06g32960	LOC_Os06g32960.1	-	-	0.611272	-	-	-	0.207705	-	0.352772	0.217856	0.198352	0.212251	-	0.19172	0.223996	0.195533	0.386961	-	-	0.207592	cDNA|peroxidase precursor, putative, expressed	K00430|1|4e-78|289|bdi:100826951|peroxidase [EC:1.11.1.7]	GO:0031410//cytoplasmic vesicle	GO:0046872//metal ion binding;GO:0003824//catalytic activity	-	gi|115468290|ref|NP_001057744.1|/2.03114e-175/Os06g0521200 [Oryza sativa Japonica Group]
		LOC_Os05g14260	LOC_Os05g14260.1	-	-	-	0.395095	-	-	-	-	0.553133	0.227727	0.207339	0.221867	0.211051	0.60122	-	0.204392	-	-	0.185653	0.433995	cDNA|peroxidase precursor, putative, expressed	K00430|1|3e-130|462|osa:4338164|peroxidase [EC:1.11.1.7]	-	-	-	gi|115462761|ref|NP_001054980.1|/2.67276e-129/Os05g0231900 [Oryza sativa Japonica Group]
		LOC_Os04g01550	LOC_Os04g01550.1	-	-	-	-	-	-	-	-	-	-	-	-	-	-	0.723506	0.210524	-	-	-	0.223508	cDNA|peroxidase precursor, putative, expressed	K00430|1|3e-67|253|rcu:RCOM_1320850|peroxidase [EC:1.11.1.7]	-	-	-	gi|55700971|tpe|CAH69294.1|/1.17056e-158/TPA: class III peroxidase 52 precursor [Oryza sativa Japonica Group]
		LOC_Os03g25320	LOC_Os03g25320.1	-	-	-	0.188402	-	-	-	-	-	-	-	-	-	-	-	-	-	-	0.177058	-	cDNA|peroxidase precursor, putative, expressed	K00430|1|9e-60|228|gmx:100809245|peroxidase [EC:1.11.1.7]	GO:0031410//cytoplasmic vesicle	GO:0046872//metal ion binding;GO:0003824//catalytic activity	-	gi|115453175|ref|NP_001050188.1|/1.65856e-169/Os03g0368600 [Oryza sativa Japonica Group]
		LOC_Os02g14460	LOC_Os02g14460.1	-	-	-	-	-	-	-	-	-	-	-	-	0.194671	-	-	-	-	0.208786	0.171244	-	cDNA|peroxidase precursor, putative, expressed	K00430|1|2e-105|380|zma:100125639|peroxidase [EC:1.11.1.7]	GO:0031410//cytoplasmic vesicle	GO:0016209//antioxidant activity;GO:0005506//iron ion binding;GO:0003824//catalytic activity	GO:0006950//response to stress;GO:0008152//metabolic process	gi|115445245|ref|NP_001046402.1|/0/Os02g0240500 [Oryza sativa Japonica Group]
		LOC_Os02g14180	LOC_Os02g14180.1	-	0.191051	-	0.180065	-	-	-	-	-	-	-	0.202233	-	-	-	-	-	-	0.169223	-	cDNA|peroxidase precursor, putative, expressed	K00430|1|2e-82|304|bdi:100826951|peroxidase [EC:1.11.1.7]	GO:0031410//cytoplasmic vesicle	-	-	gi|297598897|ref|NP_001046394.2|/3.50393e-141/Os02g0237000 [Oryza sativa Japonica Group]
		LOC_Os01g18970	LOC_Os01g18970.1	0.748993	0.748744	2.09234	1.23496	0.513777	0.36145	1.35729	0.972221	2.30525	1.01687	0.370333	0.792566	1.13089	1.43181	0.418212	1.27775	0.361238	0.202148	0.994797	0.387586	cDNA|peroxidase precursor, putative, expressed	K00430|1|2e-54|211|aly:ARALYDRAFT_913079|peroxidase [EC:1.11.1.7]	GO:0031410//cytoplasmic vesicle	GO:0016209//antioxidant activity	-	gi|55700887|tpe|CAH69253.1|/0/TPA: class III peroxidase 10 precursor [Oryza sativa Japonica Group]
		LOC_Os01g18950	-	-
		LOC_Os01g18930	-	-
		LOC_Os01g18910	-	-
		LOC_Os01g18890	LOC_Os01g18890.1	-	-	-	0.238446	0.462934	0.244261	0.262065	-	0.22255	1.64924	-	-	-	0.241897	-	-	-	-	1.56862	0.785769	cDNA|peroxidase precursor, putative, expressed	K00430|1|5e-38|155|smo:SELMODRAFT_228898|peroxidase [EC:1.11.1.7]	GO:0043231//intracellular membrane-bounded organelle	GO:0005506//iron ion binding;GO:0003824//catalytic activity;GO:0016209//antioxidant activity	GO:0008152//metabolic process;GO:0006950//response to stress	gi|125525497|gb|EAY73611.1|/3.58941e-107/hypothetical protein OsI_01497 [Oryza sativa Indica Group]
		LOC_Os01g07770	LOC_Os01g07770.1	12.1477	8.29819	8.84371	9.91935	5.92556	9.37962	7.96679	9.25068	4.62903	3.51838	6.60698	4.49905	8.35565	11.224	10.4004	11.4472	8.78824	16.393	10.2184	8.172	cDNA|peroxidase precursor, putative, expressed	K00430|1|1e-147|520|bdi:100830627|peroxidase [EC:1.11.1.7]	GO:0031410//cytoplasmic vesicle	GO:0016209//antioxidant activity;GO:0005506//iron ion binding;GO:0003824//catalytic activity	GO:0006950//response to stress;GO:0008152//metabolic process	gi|125524611|gb|EAY72725.1|/6.02385e-172/hypothetical protein OsI_00589 [Oryza sativa Indica Group]
		LOC_Os12g34524	LOC_Os12g34524.1	0.629416	0.125841	0.767257	0.23721	0.230268	0.121498	0.521415	0.915046	0.110698	0.136725	0.373451	0.666032	1.64727	0.360966	0.281155	0.122715	0.607132	1.0872	0.557318	-	cDNA|peroxidase precursor, putative, expressed	K00430|1|2e-72|271|vvi:100261461|peroxidase [EC:1.11.1.7]	-	GO:0046872//metal ion binding;GO:0003824//catalytic activity	-	gi|115488868|ref|NP_001066921.1|/3.86599e-151/Os12g0530100 [Oryza sativa Japonica Group]
		LOC_Os12g08920	LOC_Os12g08920.1	-	-	0.155343	0.144081	0.139864	-	0.158353	0.317597	0.134475	1.49483	-	-	-	0.146166	3.75699	-	-	-	0.27081	3.48187	cDNA|peroxidase precursor, putative, expressed	K00430|1|2e-70|265|rcu:RCOM_0223760|peroxidase [EC:1.11.1.7]	GO:0031410//cytoplasmic vesicle	GO:0016209//antioxidant activity;GO:0005506//iron ion binding;GO:0003824//catalytic activity	GO:0006950//response to stress;GO:0008152//metabolic process	gi|125536027|gb|EAY82515.1|/8.99e-164/hypothetical protein OsI_37734 [Oryza sativa Indica Group]
		LOC_Os12g02080	LOC_Os12g02080.2	-	-	-	0.128781	-	-	-	-	-	0.148455	-	0.144635	-	-	-	-	0.131844	0.14756	0.121027	-	cDNA|peroxidase precursor, putative, expressed	K00430|1|3e-170|375|osa:4351300|peroxidase [EC:1.11.1.7]	-	GO:0005506//iron ion binding;GO:0003824//catalytic activity;GO:0016209//antioxidant activity	GO:0008152//metabolic process;GO:0006950//response to stress	gi|115486968|ref|NP_001065971.1|/3.23481e-169/Os12g0112000 [Oryza sativa Japonica Group]
		LOC_Os11g43980	-	-
		LOC_Os11g10460	*LOC_Os11g10460.1	0.410917	-	0.208711	1.06469	-	0.297451	-	-	0.632361	1.78522	0.203174	-	-	0.589145	-	0.400574	-	-	0.272886	0.10632	cDNA|peroxidase precursor, putative, expressed	K00430|1|9e-81|299|gmx:100806700|peroxidase [EC:1.11.1.7]	GO:0031410//cytoplasmic vesicle	-	-	gi|77549230|gb|ABA92027.1|/2.70579e-173/Peroxidase 43 precursor, putative, expressed [Oryza sativa Japonica Group]
		LOC_Os11g02130	LOC_Os11g02130.1	-	1.33999	0.151296	0.280654	1.3622	0.143749	1.54227	-	-	0.970588	0.147282	-	0.299838	0.284716	3.16014	-	0.861988	0.160789	0.527509	2.00386	cDNA|peroxidase precursor, putative, expressed	K00430|1|3e-165|579|osa:4351300|peroxidase [EC:1.11.1.7]	-	GO:0005506//iron ion binding;GO:0003824//catalytic activity;GO:0016209//antioxidant activity	GO:0008152//metabolic process;GO:0006950//response to stress	gi|55701127|tpe|CAH69372.1|/1.09874e-172/TPA: class III peroxidase 130 precursor [Oryza sativa Japonica Group]
		LOC_Os11g02100	*LOC_Os11g02100.1	0.328317	0.492312	0.166758	4.7947	22.0707	-	8.66941	0.681868	2.74277	34.0546	0.324667	1.73708	-	13.6509	87.444	1.12019	10.6092	0.354443	13.2273	92.2535	cDNA|peroxidase precursor, putative, expressed	K00430|1|1e-111|345|rcu:RCOM_0688840|peroxidase [EC:1.11.1.7]	GO:0031410//cytoplasmic vesicle	GO:0016209//antioxidant activity;GO:0005506//iron ion binding;GO:0003824//catalytic activity	GO:0006950//response to stress;GO:0008152//metabolic process	gi|115483809|ref|NP_001065566.1|/2.43084e-175/Os11g0112200 [Oryza sativa Japonica Group]
		LOC_Os10g41720	LOC_Os10g41720.1	0.992214	-	-	0.103872	0.201664	0.532026	0.114161	-	0.193895	0.957925	0.654122	0.349979	-	0.210751	0.123115	0.322413	0.212686	0.119019	0.0976177	0.114099	cDNA|peroxidase precursor, putative, expressed	K00430|1|3e-72|271|rcu:RCOM_1502930|peroxidase [EC:1.11.1.7]	GO:0005618//cell wall;GO:0043231//intracellular membrane-bounded organelle;GO:0031410//cytoplasmic vesicle	-	-	gi|115483514|ref|NP_001065427.1|/4.5361e-175/Os10g0566800 [Oryza sativa Japonica Group]
		LOC_Os10g39170	LOC_Os10g39170.1	1.49093	-	-	0.510813	0.867759	1.04654	-	-	0.357569	-	0.268065	-	-	0.518207	0.454083	0.528512	-	-	0.120014	-	cDNA|peroxidase precursor, putative, expressed	K00430|1|1e-67|255|zma:100285577|peroxidase [EC:1.11.1.7]	GO:0043231//intracellular membrane-bounded organelle;GO:0031410//cytoplasmic vesicle	GO:0016209//antioxidant activity;GO:0005506//iron ion binding;GO:0003824//catalytic activity	GO:0006950//response to stress;GO:0008152//metabolic process	gi|115483158|ref|NP_001065172.1|/1.8047e-163/Os10g0536700 [Oryza sativa Japonica Group]
		LOC_Os10g02070	*LOC_Os10g02070.1	4.53767	351.553	192.37	79.3786	32.9249	1.31388	204.555	204.346	18.0894	1.31426	19.8934	173.98	264.767	65.781	43.9171	17.2515	280.275	220.607	108.349	47.2758	cDNA|peroxidase precursor, putative, expressed	K00430|1|8e-136|481|sbi:SORBI_01g020830|peroxidase [EC:1.11.1.7]	GO:0031410//cytoplasmic vesicle	GO:0016209//antioxidant activity;GO:0005506//iron ion binding;GO:0003824//catalytic activity	GO:0006950//response to stress;GO:0008152//metabolic process	gi|115480876|ref|NP_001064031.1|/0/Os10g0109600 [Oryza sativa Japonica Group]
		LOC_Os10g02040	LOC_Os10g02040.1	1.29489	19.1581	25.6502	6.71016	1.18432	1.49974	15.0179	29.448	6.49056	-	0.896349	12.332	33.107	3.34176	1.01223	1.13607	17.4867	23.4853	3.21039	0.134015	cDNA|peroxidase precursor, putative, expressed	K00430|1|3e-149|526|zma:100282431|peroxidase [EC:1.11.1.7]	GO:0031410//cytoplasmic vesicle	GO:0016209//antioxidant activity;GO:0005506//iron ion binding;GO:0003824//catalytic activity	GO:0006950//response to stress;GO:0008152//metabolic process	gi|115480874|ref|NP_001064030.1|/2.73757e-178/Os10g0109300 [Oryza sativa Japonica Group]
		LOC_Os10g02040	LOC_Os10g02040.2	-	1.22124	2.23378	1.03591	-	0.117909	1.26503	3.4252	0.322284	-	0.120806	1.03417	2.09048	0.233535	0.27285	0.11909	0.589197	2.63771	0.216342	-	cDNA|peroxidase precursor, putative, expressed	K00430|1|2e-144|511|zma:100282431|peroxidase [EC:1.11.1.7]	GO:0031410//cytoplasmic vesicle	GO:0016209//antioxidant activity;GO:0005506//iron ion binding;GO:0003824//catalytic activity	GO:0006950//response to stress;GO:0008152//metabolic process	gi|115480874|ref|NP_001064030.1|/1.67985e-173/Os10g0109300 [Oryza sativa Japonica Group]
		LOC_Os09g32964	LOC_Os09g32964.1	0.160366	2.08407	1.46615	0.604378	0.440017	-	2.65698	1.66529	0.564086	-	-	3.22421	1.12996	0.153281	0.358171	-	2.01095	1.9044	0.42599	0.829855	cDNA|peroxidase precursor, putative, expressed	K00430|1|2e-136|484|sbi:SORBI_02g029340|peroxidase [EC:1.11.1.7]	GO:0031410//cytoplasmic vesicle	GO:0016209//antioxidant activity;GO:0005506//iron ion binding;GO:0003824//catalytic activity	GO:0006950//response to stress;GO:0008152//metabolic process	gi|115480045|ref|NP_001063616.1|/1.33863e-161/Os09g0507500 [Oryza sativa Japonica Group]
		LOC_Os09g29490	*LOC_Os09g29490.1	19.3204	151.808	29.4395	16.2617	11.8982	10.9398	119.239	35.3107	18.9154	1.53885	18.3414	138.477	25.8007	10.7108	7.33575	12.9328	202.64	17.6597	9.23797	1.19974	cDNA|peroxidase precursor, putative, expressed	K00430|1|3e-176|616|osa:4347336|peroxidase [EC:1.11.1.7]	GO:0031410//cytoplasmic vesicle	GO:0016209//antioxidant activity;GO:0005506//iron ion binding;GO:0003824//catalytic activity	GO:0006950//response to stress;GO:0008152//metabolic process	gi|115479691|ref|NP_001063439.1|/3.71983e-175/Os09g0471100 [Oryza sativa Japonica Group]
		LOC_Os09g15510	-	-
		LOC_Os08g42030	*LOC_Os08g42030.1	1.10364	1.10328	0.996547	0.924298	0.448623	2.13039	1.01585	1.27339	1.07835	3.46289	2.54654	0.389282	2.34526	1.05489	1.36941	2.15173	0.473142	2.25054	1.30296	1.52295	cDNA|peroxidase precursor, putative, expressed	K00430|1|1e-127|454|bdi:100846019|peroxidase [EC:1.11.1.7]	GO:0031410//cytoplasmic vesicle	GO:0016209//antioxidant activity;GO:0005506//iron ion binding;GO:0003824//catalytic activity	GO:0006950//response to stress;GO:0008152//metabolic process	gi|115477493|ref|NP_001062342.1|/0/Os08g0532700 [Oryza sativa Japonica Group]
		LOC_Os08g41090	*LOC_Os08g41090.1	0.778493	55.1249	15.421	21.271	7.95085	0.626143	48.5027	9.02724	17.2287	5.91877	1.41137	70.4333	9.14226	12.8977	11.4467	1.64428	32.6655	14.0073	10.3398	7.78845	cDNA|peroxidase precursor, putative, expressed	K00434|1|1e-135|481|bdi:100828614|L-ascorbate peroxidase [EC:1.11.1.11]	GO:0044444//cytoplasmic part	GO:0005506//iron ion binding;GO:0004601//peroxidase activity	GO:0008152//metabolic process;GO:0006950//response to stress	gi|125604052|gb|EAZ43377.1|/2.16328e-175/hypothetical protein OsJ_27981 [Oryza sativa Japonica Group]
		LOC_Os08g20730	LOC_Os08g20730.1	-	-	-	-	0.0954708	-	-	0.108396	-	0.113374	-	-	-	-	-	-	0.100689	-	-	-	cDNA|peroxidase precursor, putative, expressed	K00430|1|2e-135|481|osa:4345222|peroxidase [EC:1.11.1.7]	GO:0031410//cytoplasmic vesicle	-	-	gi|222628285|gb|EEE60417.1|/7.67207e-135/hypothetical protein OsJ_13611 [Oryza sativa Japonica Group]
		LOC_Os08g02110	*LOC_Os08g02110.1	7.85034	36.8032	60.2222	121.022	107.824	2.09017	27.3307	56.6426	32.4935	8.37943	2.00769	19.4786	50.2735	122.903	116.083	3.69443	56.1403	78.7593	118.888	70.601	cDNA|peroxidase precursor, putative, expressed	K00430|1|6e-141|499|osa:4344496|peroxidase [EC:1.11.1.7]	GO:0031410//cytoplasmic vesicle	GO:0046872//metal ion binding;GO:0003824//catalytic activity	-	gi|55701101|tpe|CAH69359.1|/6.24597e-140/TPA: class III peroxidase 117 precursor [Oryza sativa Japonica Group]
		LOC_Os07g49360	*LOC_Os07g49360.1	5.01676	16.0483	24.4617	14.8554	10.6188	6.77878	21.5218	29.1735	9.70553	12.1431	2.69311	8.9488	21.3535	14.6594	27.2115	8.3837	25.9931	13.9268	26.145	28.9274	cDNA|peroxidase precursor, putative, expressed	K00430|1|9e-117|418|sbi:SORBI_09g018150|peroxidase [EC:1.11.1.7]	GO:0044464//cell part	GO:0005506//iron ion binding;GO:0003824//catalytic activity;GO:0016209//antioxidant activity	GO:0006952//defense response;GO:0008152//metabolic process	gi|55701099|tpe|CAH69358.1|/3.46552e-169/TPA: class III peroxidase 116 precursor [Oryza sativa Japonica Group]
		LOC_Os07g48060	LOC_Os07g48060.1	0.15574	1.24551	0.158206	0.146736	-	-	1.29017	0.32345	-	-	-	1.9776	1.56766	-	-	0.15182	1.35204	0.336266	-	-	cDNA|peroxidase precursor, putative, expressed	K00430|1|6e-81|299|gmx:100790279|peroxidase [EC:1.11.1.7]	GO:0031410//cytoplasmic vesicle	GO:0016209//antioxidant activity;GO:0005506//iron ion binding;GO:0003824//catalytic activity	GO:0006950//response to stress;GO:0008152//metabolic process	gi|125559602|gb|EAZ05138.1|/4.8001e-162/hypothetical protein OsI_27331 [Oryza sativa Indica Group]
		LOC_Os07g48050	*LOC_Os07g48050.1	-	2.20794	0.299153	41.6197	23.8369	-	0.304949	-	2.84864	170.002	0.728041	0.779056	0.444646	21.9555	41.2727	1.29185	0.142032	0.158962	102.738	49.9844	cDNA|peroxidase precursor, putative, expressed	K00430|1|3e-105|380|osa:4344276|peroxidase [EC:1.11.1.7]	GO:0031410//cytoplasmic vesicle	GO:0016209//antioxidant activity	-	gi|8901180|gb|AAF65464.2|AF247700_1/2.83821e-152/peroxidase POC1 [Oryza sativa Indica Group]
		LOC_Os07g48040	*LOC_Os07g48040.1	88.6423	57.7112	11.6142	33.5133	14.9753	58.1714	30.4019	9.38076	53.6214	30.8146	2312.86	78.5641	15.4867	46.1407	11.5067	2263.06	43.2966	3.65717	14.3729	5.98942	cDNA|peroxidase precursor, putative, expressed	K00430|1|1e-106|384|osa:4344276|peroxidase [EC:1.11.1.7]	GO:0031410//cytoplasmic vesicle	GO:0046872//metal ion binding;GO:0016209//antioxidant activity;GO:0003824//catalytic activity	-	gi|115474063|ref|NP_001060630.1|/1.76525e-152/Os07g0677400 [Oryza sativa Japonica Group]
		LOC_Os07g48030	LOC_Os07g48030.1	-	0.140796	0.429219	0.663502	0.257633	-	-	0.146256	1.23854	0.917838	0.55711	-	-	0.942348	0.629136	0.137298	0.135857	0.152051	1.99536	0.583063	cDNA|peroxidase precursor, putative, expressed	K00430|1|3e-119|426|osa:4344276|peroxidase [EC:1.11.1.7]	GO:0031410//cytoplasmic vesicle	GO:0016209//antioxidant activity;GO:0005506//iron ion binding;GO:0003824//catalytic activity	GO:0006950//response to stress;GO:0008152//metabolic process	gi|158513657|sp|A2YPX3.2|PER2_ORYSI/7.43889e-151/RecName: Full=Peroxidase 2; Flags: Precursor
	POX22.3	LOC_Os07g48020	*LOC_Os07g48020.1	20.3632	396.179	368.062	1908.41	1567.15	8.53925	401.515	433.416	2746.79	4953.75	411.487	600.963	696.347	3528.15	1971.97	267.369	322.947	431.183	5641.99	3143.37	cDNA|peroxidase precursor, putative, expressed	K00430|1|2e-117|421|osa:4344276|peroxidase [EC:1.11.1.7]	GO:0031410//cytoplasmic vesicle	GO:0046872//metal ion binding;GO:0003824//catalytic activity	-	gi|115474059|ref|NP_001060628.1|/1.6622e-150/Os07g0677200 [Oryza sativa Japonica Group]
		LOC_Os07g48010	*LOC_Os07g48010.1	1.39163	206.665	49.1639	192.887	44.4063	1.04467	119.447	54.7534	272.626	160.72	29.2051	113.389	135.566	138.483	29.7	18.088	151.686	82.9638	216.734	100.338	cDNA|peroxidase precursor, putative, expressed	K00430|1|1e-115|414|osa:4344276|peroxidase [EC:1.11.1.7]	GO:0031410//cytoplasmic vesicle	GO:0016209//antioxidant activity;GO:0005506//iron ion binding;GO:0003824//catalytic activity	GO:0006950//response to stress;GO:0008152//metabolic process	gi|115474057|ref|NP_001060627.1|/2.57763e-155/Os07g0677100 [Oryza sativa Japonica Group]
		LOC_Os07g47990	LOC_Os07g47990.1	-	2.01944	0.439735	0.543805	0.659862	-	0.448254	0.149839	2.03021	1.72393	0.428069	1.83226	0.145245	1.51711	0.161137	0.140662	1.11348	0.467328	0.638827	0.597348	cDNA|peroxidase precursor, putative, expressed	K00430|1|2e-168|590|osa:4344276|peroxidase [EC:1.11.1.7]	GO:0031410//cytoplasmic vesicle	GO:0016209//antioxidant activity;GO:0005506//iron ion binding;GO:0003824//catalytic activity	GO:0042743//hydrogen peroxide metabolic process;GO:0006950//response to stress	gi|115474055|ref|NP_001060626.1|/2.46056e-167/Os07g0676900 [Oryza sativa Japonica Group]
		LOC_Os07g47990	*LOC_Os07g47990.2	-	0.118115	0.120025	1.78117	0.432259	0.228076	0.12235	0.368085	5.92239	6.03151	3.03786	0.500111	-	3.2751	0.395839	1.84288	0.341913	0.637781	1.5693	0.733703	cDNA|peroxidase precursor, putative, expressed	K00430|1|3e-140|496|osa:4344276|peroxidase [EC:1.11.1.7]	GO:0031410//cytoplasmic vesicle	GO:0016209//antioxidant activity;GO:0005506//iron ion binding;GO:0003824//catalytic activity	GO:0042743//hydrogen peroxide metabolic process;GO:0006950//response to stress	gi|115474055|ref|NP_001060626.1|/3.66056e-139/Os07g0676900 [Oryza sativa Japonica Group]
		LOC_Os07g44590	LOC_Os07g44590.1	0.419188	-	0.141942	-	-	-	-	-	-	-	0.276352	-	-	-	-	-	-	-	0.618619	0.723066	cDNA|peroxidase precursor, putative, expressed	K00430|1|2e-53|208|rcu:RCOM_1552200|peroxidase [EC:1.11.1.7]	GO:0031410//cytoplasmic vesicle	-	-	gi|125559326|gb|EAZ04862.1|/1.3752e-144/hypothetical protein OsI_27041 [Oryza sativa Indica Group]
		LOC_Os07g44550	-	-
		LOC_Os07g34710	LOC_Os07g34710.1	-	-	0.295128	0.136866	-	-	-	-	0.127742	-	-	-	0.146222	-	-	-	-	-	-	-	cDNA|peroxidase precursor, putative, expressed	K00430|1|3e-88|323|pop:POPTR_832218|peroxidase [EC:1.11.1.7]	GO:0043231//intracellular membrane-bounded organelle;GO:0031410//cytoplasmic vesicle	-	-	gi|115472505|ref|NP_001059851.1|/4.03987e-162/Os07g0531400 [Oryza sativa Japonica Group]
		LOC_Os07g34670	-	-
		LOC_Os07g31610	LOC_Os07g31610.1	-	-	-	-	-	-	-	-	-	-	-	-	-	-	-	-	0.14809	-	-	-	cDNA|peroxidase precursor, putative, expressed	K00430|1|2e-176|617|osa:4343309|peroxidase [EC:1.11.1.7]	GO:0031410//cytoplasmic vesicle	-	-	gi|115472233|ref|NP_001059715.1|/1.74051e-175/Os07g0499500 [Oryza sativa Japonica Group]
		LOC_Os07g06175	LOC_Os07g06175.1	-	-	-	-	-	-	-	-	-	0.190871	-	-	-	-	-	0.171312	-	-	-	-	cDNA|peroxidase precursor, putative, expressed	K00430|1|1e-49|195|ath:AT4G36430|peroxidase [EC:1.11.1.7]	GO:0031410//cytoplasmic vesicle	GO:0016209//antioxidant activity;GO:0005506//iron ion binding;GO:0003824//catalytic activity	GO:0006950//response to stress;GO:0008152//metabolic process	gi|297725399|ref|NP_001175063.1|/1.25406e-179/Os07g0156000 [Oryza sativa Japonica Group]
		LOC_Os07g02440	*LOC_Os07g02440.1	14.2478	1.89907	2.77406	1.56614	2.28045	13.866	2.21307	6.28802	1.46173	-	3.17012	1.88458	1.6732	1.36184	1.59109	10.7641	4.00848	9.10075	0.525656	0.737289	cDNA|peroxidase precursor, putative, expressed	K00430|1|2e-176|617|osa:4342251|peroxidase [EC:1.11.1.7]	GO:0031410//cytoplasmic vesicle	GO:0016209//antioxidant activity;GO:0005506//iron ion binding;GO:0003824//catalytic activity	GO:0006950//response to stress;GO:0008152//metabolic process	gi|115470313|ref|NP_001058755.1|/1.84944e-175/Os07g0115300 [Oryza sativa Japonica Group]
		LOC_Os07g01410	LOC_Os07g01410.1	-	1.72651	5.12834	0.876203	0.243017	-	1.10057	3.311	0.350482	0.288589	-	0.281163	3.20948	0.253967	0.148361	-	1.40964	1.00397	0.117635	0.274992	cDNA|peroxidase precursor, putative, expressed	K00430|1|3e-60|231|sbi:SORBI_2674s002010|peroxidase [EC:1.11.1.7]	GO:0031410//cytoplasmic vesicle	-	-	gi|115470189|ref|NP_001058693.1|/9.18601e-139/Os07g0104500 [Oryza sativa Japonica Group]
		LOC_Os07g01400	LOC_Os07g01400.1	-	-	-	-	-	-	-	-	-	-	-	-	-	-	-	-	-	-	0.163905	-	cDNA|peroxidase precursor, putative, expressed	K00430|1|3e-103|373|bdi:100844655|peroxidase [EC:1.11.1.7]	-	GO:0046872//metal ion binding;GO:0003824//catalytic activity	-	gi|115470187|ref|NP_001058692.1|/0/Os07g0104400 [Oryza sativa Japonica Group]
		LOC_Os07g01370	-	-
		LOC_Os06g48030	*LOC_Os06g48030.1	0.358274	1.164	0.363946	0.675121	0.491521	0.518689	1.66949	1.02312	0.0787641	-	0.354291	0.379117	0.72127	0.428058	0.300072	1.04777	2.33273	0.966959	0.158617	0.092699	cDNA|peroxidase precursor, putative, expressed	K00430|1|7e-107|386|zma:100274427|peroxidase [EC:1.11.1.7]	GO:0043231//intracellular membrane-bounded organelle	GO:0005506//iron ion binding;GO:0003824//catalytic activity;GO:0016209//antioxidant activity	GO:0008152//metabolic process;GO:0006950//response to stress	gi|115469702|ref|NP_001058450.1|/1.06442e-160/Os06g0695500 [Oryza sativa Japonica Group]
		LOC_Os06g48030	LOC_Os06g48030.3	-	-	-	-	0.067234	-	0.152244	0.152672	-	-	-	0.0777877	0.0739956	-	-	-	0.141817	0.158722	-	-	cDNA|peroxidase precursor, putative, expressed	K00430|1|1e-51|203|zma:100274427|peroxidase [EC:1.11.1.7]	GO:0043231//intracellular membrane-bounded organelle	GO:0005506//iron ion binding;GO:0003824//catalytic activity;GO:0016209//antioxidant activity	GO:0008152//metabolic process;GO:0006950//response to stress	gi|154795603|gb|ABS86778.1|/1.27733e-78/peroxidase 16 precursor protein [Oryza sativa Indica Group]
		LOC_Os06g48020	LOC_Os06g48020.1	-	-	0.146253	0.135649	-	-	0.298172	-	0.126606	0.156372	-	-	-	0.137613	-	-	-	-	0.127481	-	cDNA|peroxidase precursor, putative, expressed	K00430|1|7e-74|276|vvi:100261539|peroxidase [EC:1.11.1.7]	GO:0031410//cytoplasmic vesicle	GO:0016209//antioxidant activity;GO:0005506//iron ion binding;GO:0003824//catalytic activity	GO:0006950//response to stress;GO:0008152//metabolic process	gi|115469700|ref|NP_001058449.1|/3.45482e-169/Os06g0695400 [Oryza sativa Japonica Group]
		LOC_Os06g48010	LOC_Os06g48010.1	-	0.156567	1.11369	0.147564	0.286489	-	-	0.65055	0.275452	-	0.154877	0.16573	0.630602	-	0.174901	0.152677	0.453221	1.18357	0.138678	-	cDNA|peroxidase precursor, putative, expressed	K00430|1|1e-86|318|pop:POPTR_737716|peroxidase [EC:1.11.1.7]	GO:0031410//cytoplasmic vesicle	GO:0016209//antioxidant activity;GO:0005506//iron ion binding;GO:0003824//catalytic activity	GO:0006950//response to stress;GO:0008152//metabolic process	gi|55701051|tpe|CAH69334.1|/4.30148e-171/TPA: class III peroxidase 92 precursor [Oryza sativa Japonica Group]
		LOC_Os06g48000	LOC_Os06g48000.1	-	0.168079	0.170797	-	-	-	-	-	-	0.36523	-	-	-	-	0.187761	-	-	-	-	-	cDNA|peroxidase precursor, putative, expressed	K00430|1|1e-85|315|pop:POPTR_737716|peroxidase [EC:1.11.1.7]	GO:0031410//cytoplasmic vesicle	GO:0016209//antioxidant activity;GO:0005506//iron ion binding;GO:0003824//catalytic activity	GO:0006950//response to stress;GO:0008152//metabolic process	gi|115469696|ref|NP_001058447.1|/9.95097e-175/Os06g0695200 [Oryza sativa Japonica Group]
		LOC_Os06g46799	LOC_Os06g46799.1	11.2189	35.9759	28.8613	16.0613	9.19483	11.953	31.8345	35.7066	18.0656	7.9124	12.535	13.5675	21.119	9.74842	10.0879	12.0728	23.8921	23.4368	14.7072	12.5158	cDNA|peroxidase precursor, putative, expressed	K00430|1|2e-160|563|osa:4341861|peroxidase [EC:1.11.1.7]	GO:0043231//intracellular membrane-bounded organelle;GO:0031410//cytoplasmic vesicle	GO:0016209//antioxidant activity;GO:0005506//iron ion binding;GO:0003824//catalytic activity	GO:0006950//response to stress;GO:0008152//metabolic process	gi|55701045|tpe|CAH69331.1|/2.43554e-159/TPA: class III peroxidase 89 precursor [Oryza sativa Japonica Group]
		LOC_Os06g35520	*LOC_Os06g35520.1	19.4905	2325.5	1190.15	526.935	64.7437	30.4381	1553.93	1112.47	1837.61	317.242	160.749	1380.69	2343.78	442.32	82.2258	123.632	1321.78	646.733	670.063	278.342	cDNA|peroxidase precursor, putative, expressed	K00430|1|1e-144|511|bdi:100826951|peroxidase [EC:1.11.1.7]	GO:0031410//cytoplasmic vesicle	GO:0016209//antioxidant activity;GO:0005506//iron ion binding;GO:0003824//catalytic activity	GO:0006950//response to stress;GO:0008152//metabolic process	gi|115468446|ref|NP_001057822.1|/1.52423e-170/Os06g0547400 [Oryza sativa Japonica Group]
		LOC_Os06g35480	LOC_Os06g35480.1	-	-	0.145605	0.135049	-	-	0.148426	-	-	-	-	-	0.288561	-	-	-	-	-	-	-	cDNA|peroxidase precursor, putative, expressed	K00430|1|1e-126|451|bdi:100826951|peroxidase [EC:1.11.1.7]	GO:0031410//cytoplasmic vesicle	GO:0016209//antioxidant activity;GO:0005506//iron ion binding;GO:0003824//catalytic activity	GO:0006950//response to stress;GO:0008152//metabolic process	gi|115468442|ref|NP_001057820.1|/1.72523e-168/Os06g0546500 [Oryza sativa Japonica Group]
		LOC_Os06g33100	*LOC_Os06g33100.1	4.01377	21.3996	19.6452	20.3983	17.7989	2.34784	8.81642	16.2932	21.6054	19.9478	2.76638	9.52418	16.1609	12.2069	35.3151	2.13422	14.3134	11.5551	17.4469	33.9877	cDNA|peroxidase precursor, putative, expressed	K00430|1|3e-70|264|bdi:100826951|peroxidase [EC:1.11.1.7]	GO:0031410//cytoplasmic vesicle	-	-	gi|115468300|ref|NP_001057749.1|/7.82386e-179/Os06g0522300 [Oryza sativa Japonica Group]
		LOC_Os06g33080	*LOC_Os06g33080.1	0.341588	0.170737	0.520495	0.16092	0.624839	0.659376	-	1.59622	0.90115	7.04913	-	-	1.7192	0.489746	5.34047	-	2.14171	0.921925	0.15123	7.60083	cDNA|peroxidase precursor, putative, expressed	K00430|1|1e-68|258|bdi:100826951|peroxidase [EC:1.11.1.7]	GO:0031410//cytoplasmic vesicle	-	-	gi|115468298|ref|NP_001057748.1|/8.49657e-179/Os06g0521900 [Oryza sativa Japonica Group]
		LOC_Os06g32990	*LOC_Os06g32990.1	5.62965	78.0854	32.74	44.9528	36.4287	3.39595	38.4752	34.0529	41.956	38.9799	9.74236	29.0411	39.8089	18.1607	59.2531	4.93916	59.7337	28.8687	31.2796	62.0513	cDNA|peroxidase precursor, putative, expressed	K00430|1|6e-66|249|bdi:100826951|peroxidase [EC:1.11.1.7]	GO:0031410//cytoplasmic vesicle	-	-	gi|115468294|ref|NP_001057746.1|/7.93482e-169/Os06g0521500 [Oryza sativa Japonica Group]
		LOC_Os06g32980	*LOC_Os06g32980.1	-	0.190676	0.193759	1.07827	0.872261	-	0.395027	0.19807	3.01916	12.43	-	0.201836	0.383993	0.364626	15.9754	-	5.33561	-	0.506673	15.9899	cDNA|peroxidase precursor, putative, expressed	K00430|1|4e-77|286|bdi:100826951|peroxidase [EC:1.11.1.7]	GO:0031410//cytoplasmic vesicle	-	-	gi|115468292|ref|NP_001057745.1|/1.71894e-180/Os06g0521400 [Oryza sativa Japonica Group]
		LOC_Os06g29470	LOC_Os06g29470.1	-	-	0.202504	0.375644	-	-	-	-	-	0.216516	-	-	-	-	-	-	-	-	-	-	cDNA|peroxidase precursor, putative, expressed	K00430|1|3e-135|479|sbi:SORBI_2674s002010|peroxidase [EC:1.11.1.7]	GO:0031410//cytoplasmic vesicle	GO:0016209//antioxidant activity;GO:0005506//iron ion binding;GO:0003824//catalytic activity	GO:0006950//response to stress;GO:0008152//metabolic process	gi|297605843|ref|NP_001057675.2|/2.94227e-166/Os06g0490400 [Oryza sativa Japonica Group]
		LOC_Os06g27850	LOC_Os06g27850.1	0.883471	-	-	-	0.346299	0.243627	-	-	0.221972	-	0.249614	-	-	-	-	0.246067	-	-	-	0.261243	cDNA|peroxidase precursor, putative, expressed	K00430|1|1e-59|229|smo:SELMODRAFT_24753|peroxidase [EC:1.11.1.7]	GO:0043231//intracellular membrane-bounded organelle	GO:0046872//metal ion binding;GO:0003824//catalytic activity	-	gi|115468052|ref|NP_001057625.1|/0/Os06g0472900 [Oryza sativa Japonica Group]
		LOC_Os06g20150	*LOC_Os06g20150.1	18.6207	511.362	356.894	277.952	27.7277	7.72352	211.146	230.917	191.894	5.85004	10.6526	257.455	234.68	66.7797	70.4602	10.6512	279.22	187.236	90.6148	15.2898	cDNA|peroxidase precursor, putative, expressed	K00430|1|6e-133|472|sbi:SORBI_2674s002010|peroxidase [EC:1.11.1.7]	GO:0031410//cytoplasmic vesicle	GO:0016209//antioxidant activity;GO:0005506//iron ion binding;GO:0003824//catalytic activity	GO:0006950//response to stress;GO:0008152//metabolic process	gi|55701023|tpe|CAH69320.1|/3.26785e-166/TPA: class III peroxidase 78 precursor [Oryza sativa Japonica Group]
		LOC_Os06g16350	LOC_Os06g16350.1	-	0.14653	-	0.138104	-	-	-	-	-	0.318405	-	0.155106	0.147545	-	0.163689	0.285779	-	0.158243	0.259578	0.151702	cDNA|peroxidase precursor, putative, expressed	K00430|1|0.0|642|osa:4340745|peroxidase [EC:1.11.1.7]	GO:0031410//cytoplasmic vesicle	GO:0016209//antioxidant activity;GO:0005506//iron ion binding;GO:0003824//catalytic activity	GO:0006950//response to stress;GO:0008152//metabolic process	gi|115467556|ref|NP_001057377.1|/0/Os06g0274800 [Oryza sativa Japonica Group]
		LOC_Os05g42000	LOC_Os05g42000.1	1.10486	0.460206	1.21588	1.30123	3.4526	1.06637	0.190683	0.860491	0.971586	1.70002	0.637338	0.0974281	0.64875	1.05605	1.64511	0.179509	0.444061	0.695789	1.95661	1.33406	cDNA|peroxidase precursor, putative, expressed	K00430|1|1e-77|289|bdi:100826228|peroxidase [EC:1.11.1.7]	GO:0031410//cytoplasmic vesicle	GO:0016209//antioxidant activity;GO:0005506//iron ion binding;GO:0003824//catalytic activity	GO:0006950//response to stress;GO:0008152//metabolic process	gi|115464713|ref|NP_001055956.1|/2.2089e-171/Os05g0499400 [Oryza sativa Japonica Group]
		LOC_Os05g41990	LOC_Os05g41990.1	-	-	0.144539	-	-	-	-	-	-	-	-	-	-	-	-	-	-	-	-	-	cDNA|peroxidase precursor, putative, expressed	K00430|1|2e-142|503|bdi:100826228|peroxidase [EC:1.11.1.7]	GO:0031410//cytoplasmic vesicle	GO:0016209//antioxidant activity;GO:0005506//iron ion binding;GO:0003824//catalytic activity	GO:0006950//response to stress;GO:0008152//metabolic process	gi|115464711|ref|NP_001055955.1|/3.27366e-167/Os05g0499300 [Oryza sativa Japonica Group]
		LOC_Os05g06970	*LOC_Os05g06970.1	2.14618	26.8184	129.175	14.0283	7.60631	0.129463	10.8342	24.6545	2.9489	19.0852	1.72439	5.81953	44.9618	7.17979	7.48971	0.653801	12.8094	16.0739	16.628	5.55299	cDNA|peroxidase precursor, putative, expressed	K00430|1|3e-72|271|pop:POPTR_714789|peroxidase [EC:1.11.1.7]	GO:0031410//cytoplasmic vesicle	GO:0016209//antioxidant activity;GO:0005506//iron ion binding;GO:0003824//catalytic activity	GO:0006950//response to stress;GO:0008152//metabolic process	gi|115462257|ref|NP_001054728.1|/4.34658e-173/Os05g0162000 [Oryza sativa Japonica Group]
		LOC_Os05g04500	*LOC_Os05g04500.1	2.59516	-	0.13875	0.12869	2.6234	4.48218	0.141438	-	0.240222	-	0.675344	-	0.137487	0.130553	1.37278	3.46188	-	-	-	0.848167	cDNA|peroxidase precursor, putative, expressed	K00430|1|2e-65|248|smo:SELMODRAFT_122015|peroxidase [EC:1.11.1.7]	-	-	-	gi|115461949|ref|NP_001054574.1|/2.24649e-174/Os05g0135500 [Oryza sativa Japonica Group]
		LOC_Os05g04490	*LOC_Os05g04490.1	2.1962	31.011	35.4167	19.787	23.8529	0.264961	12.5081	18.5299	18.9507	52.0303	0.40721	15.5415	23.212	5.64154	41.5403	0.267615	27.4074	12.7439	10.4524	59.0969	cDNA|peroxidase precursor, putative, expressed	K00430|1|2e-75|281|sbi:SORBI_10g027490|peroxidase [EC:1.11.1.7]	-	GO:0005506//iron ion binding;GO:0003824//catalytic activity;GO:0016209//antioxidant activity	GO:0008152//metabolic process;GO:0006950//response to stress	gi|55701007|tpe|CAH69312.1|/2.91539e-166/TPA: class III peroxidase 70 precursor [Oryza sativa Japonica Group]
		LOC_Os05g04470	LOC_Os05g04470.1	-	-	0.135049	0.125258	-	-	-	-	-	-	-	-	-	-	-	-	-	-	-	-	cDNA|peroxidase precursor, putative, expressed	K00430|1|4e-64|243|zma:100383495|peroxidase [EC:1.11.1.7]	GO:0043231//intracellular membrane-bounded organelle;GO:0031410//cytoplasmic vesicle	GO:0016209//antioxidant activity;GO:0005506//iron ion binding;GO:0003824//catalytic activity	GO:0006950//response to stress;GO:0008152//metabolic process	gi|115461945|ref|NP_001054572.1|/3.12803e-171/Os05g0135200 [Oryza sativa Japonica Group]
		LOC_Os05g04450	-	-
		LOC_Os05g04440	-	-
		LOC_Os05g04410	LOC_Os05g04410.1	0.125639	0.251195	-	0.118375	0.114911	0.121262	0.260202	-	0.220967	-	0.124242	0.132948	-	0.480355	0.420915	0.122477	0.363573	-	0.111248	-	cDNA|peroxidase precursor, putative, expressed	K00430|1|6e-41|167|gmx:100813384|peroxidase [EC:1.11.1.7]	GO:0031410//cytoplasmic vesicle	-	-	gi|115461937|ref|NP_001054568.1|/1.67739e-162/Os05g0134700 [Oryza sativa Japonica Group]
		LOC_Os05g04380	*LOC_Os05g04380.1	9.19288	4.81372	6.22561	11.033	7.50704	9.18949	3.17312	6.13681	8.56516	6.18094	10.8222	0.810639	6.49945	12.1341	4.03306	7.36123	4.64484	5.90738	13.1788	10.9866	cDNA|peroxidase precursor, putative, expressed	K00430|1|5e-52|204|aly:ARALYDRAFT_913079|peroxidase [EC:1.11.1.7]	GO:0031410//cytoplasmic vesicle	GO:0016209//antioxidant activity;GO:0005506//iron ion binding;GO:0003824//catalytic activity	GO:0006950//response to stress;GO:0008152//metabolic process	gi|55700997|tpe|CAH69307.1|/1.73877e-174/TPA: class III peroxidase 65 precursor [Oryza sativa Japonica Group]
		LOC_Os04g59260	LOC_Os04g59260.1	-	0.124711	0.633636	-	0.456397	-	0.258365	0.906824	0.219407	-	-	0.528038	1.25574	0.238482	0.278629	-	0.240671	0.269358	0.331386	0.129112	cDNA|peroxidase precursor, putative, expressed	K00430|1|9e-60|229|bdi:100840057|peroxidase [EC:1.11.1.7]	GO:0031410//cytoplasmic vesicle	-	-	gi|115461486|ref|NP_001054343.1|/2.89077e-162/Os04g0689000 [Oryza sativa Japonica Group]
		LOC_Os04g59210	*LOC_Os04g59210.1	26.4534	56.9246	179.206	112.805	150.823	18.5686	55.9419	93.5585	106.569	30.3175	36.8608	72.3438	137.461	91.4519	99.7498	42.8676	48.0512	88.4569	101.45	72.4449	cDNA|peroxidase precursor, putative, expressed	K00430|1|8e-61|233|bdi:100840057|peroxidase [EC:1.11.1.7]	GO:0031410//cytoplasmic vesicle	-	-	gi|115461484|ref|NP_001054342.1|/5.53749e-168/Os04g0688600 [Oryza sativa Japonica Group]
		LOC_Os04g59200	*LOC_Os04g59200.1	139.513	1544.33	4026.43	2152.04	4033.98	15.9441	2045.81	2485.39	1935.6	806.985	41.7333	2886.63	3454.83	1357.68	1290.78	231.744	1648.13	1757.78	1790.25	1133.34	cDNA|peroxidase precursor, putative, expressed	K00430|1|2e-63|241|bdi:100842458|peroxidase [EC:1.11.1.7]	GO:0031410//cytoplasmic vesicle	-	-	gi|115461482|ref|NP_001054341.1|/1.0103e-172/Os04g0688500 [Oryza sativa Japonica Group]
		LOC_Os04g59190	*LOC_Os04g59190.1	7.07991	1168.87	1042.98	274.123	143.435	3.61003	1964.94	1572.22	142.491	48.1692	10.8321	903.114	1119.95	315.63	61.3115	14.0639	2240.64	1003.87	478.686	136.178	cDNA|peroxidase precursor, putative, expressed	K00430|1|1e-58|225|smo:SELMODRAFT_228898|peroxidase [EC:1.11.1.7]	GO:0031410//cytoplasmic vesicle	-	-	gi|5777627|emb|CAB53488.1|/1.54378e-170/CAA303715.1 protein [Oryza sativa]
		LOC_Os04g59160	*LOC_Os04g59160.1	-	1.10084	3.49577	2.46417	1.00718	-	7.55461	5.28883	0.363141	1.04654	-	1.60225	4.15675	3.02611	0.461158	0.134187	5.70945	7.43024	8.89752	0.712312	cDNA|peroxidase precursor, putative, expressed	K00430|1|1e-65|249|bdi:100842458|peroxidase [EC:1.11.1.7]	GO:0031410//cytoplasmic vesicle	GO:0016209//antioxidant activity	-	gi|115461476|ref|NP_001054338.1|/0/Os04g0688200 [Oryza sativa Japonica Group]
		LOC_Os04g59150	*LOC_Os04g59150.1	43.0158	383.053	496.65	275.916	635.073	27.751	557.849	568.823	142.15	219.832	34.0301	302.577	412.141	361.816	329.56	42.1538	481.864	284.621	530.834	307.3	cDNA|peroxidase precursor, putative, expressed	K00430|1|8e-84|309|pop:POPTR_714789|peroxidase [EC:1.11.1.7]	GO:0031410//cytoplasmic vesicle	GO:0016209//antioxidant activity;GO:0005506//iron ion binding;GO:0003824//catalytic activity	GO:0006950//response to stress;GO:0008152//metabolic process	gi|115461474|ref|NP_001054337.1|/0/Os04g0688100 [Oryza sativa Japonica Group]
		LOC_Os04g59150	LOC_Os04g59150.2	-	0.861637	0.583713	0.676742	1.44526	-	0.297511	0.298349	0.126325	0.156026	0.284114	0.304022	0.867603	0.411923	0.962536	-	0.831408	-	1.52639	0.743374	cDNA|peroxidase precursor, putative, expressed	K00430|1|1e-69|262|pop:POPTR_714789|peroxidase [EC:1.11.1.7]	GO:0031410//cytoplasmic vesicle	GO:0016209//antioxidant activity;GO:0005506//iron ion binding;GO:0003824//catalytic activity	GO:0006950//response to stress;GO:0008152//metabolic process	gi|115461474|ref|NP_001054337.1|/3.46284e-161/Os04g0688100 [Oryza sativa Japonica Group]
		LOC_Os04g56180	LOC_Os04g56180.1	-	-	-	-	-	-	-	-	-	-	-	-	-	-	-	-	-	0.150632	-	-	cDNA|peroxidase precursor, putative, expressed	K00430|1|2e-161|566|zma:100274427|peroxidase [EC:1.11.1.7]	GO:0043231//intracellular membrane-bounded organelle	GO:0005506//iron ion binding;GO:0003824//catalytic activity;GO:0016209//antioxidant activity	GO:0008152//metabolic process;GO:0006950//response to stress	gi|115461040|ref|NP_001054120.1|/7.2414e-170/Os04g0656800 [Oryza sativa Japonica Group]
		LOC_Os04g55740	LOC_Os04g55740.1	-	0.422083	-	0.265209	1.41596	-	2.91479	0.14615	0.742584	1.2229	-	1.0425	0.283337	2.69047	2.82906	-	3.2582	0.759703	4.23707	5.24377	cDNA|peroxidase precursor, putative, expressed	K00430|1|5e-105|379|osa:4344276|peroxidase [EC:1.11.1.7]	GO:0031410//cytoplasmic vesicle	GO:0016209//antioxidant activity;GO:0005506//iron ion binding;GO:0003824//catalytic activity	GO:0006950//response to stress;GO:0008152//metabolic process	gi|115460992|ref|NP_001054096.1|/6.93514e-173/Os04g0651000 [Oryza sativa Japonica Group]
		LOC_Os04g53640	LOC_Os04g53640.1	0.741846	1.4832	0.565193	3.84426	2.20512	1.074	1.92048	0.577766	2.28326	4.02868	1.2838	2.74751	1.49347	2.48176	2.89955	1.44635	1.07337	1.20132	1.31374	1.53555	cDNA|peroxidase precursor, putative, expressed	K00430|1|8e-101|365|sbi:SORBI_02g000470|peroxidase [EC:1.11.1.7]	GO:0031410//cytoplasmic vesicle	GO:0016209//antioxidant activity;GO:0005506//iron ion binding;GO:0003824//catalytic activity	GO:0006950//response to stress;GO:0008152//metabolic process	gi|39546236|emb|CAE04245.3|/2.34942e-180/OSJNBa0089N06.6 [Oryza sativa Japonica Group]
		LOC_Os04g51300	*LOC_Os04g51300.1	127.722	13.9458	26.2361	18.6501	71.4688	139.102	25.1827	63.0361	22.6288	10.3401	193.042	16.0587	14.6117	16.4875	61.3682	146.744	25.0946	49.8626	27.0419	26.3397	cDNA|peroxidase precursor, putative, expressed	K00434|1|0.0|665|osa:4336886|L-ascorbate peroxidase [EC:1.11.1.11]	GO:0044436;GO:0009534//chloroplast thylakoid	GO:0016209//antioxidant activity;GO:0005506//iron ion binding	GO:0006950//response to stress;GO:0008152//metabolic process	gi|115460338|ref|NP_001053769.1|/0/Os04g0602100 [Oryza sativa Japonica Group]
		LOC_Os04g39100	LOC_Os04g39100.1	14.3921	4.19049	1.56136	3.94953	3.83393	18.6109	2.74914	3.04708	3.31761	8.19522	8.42874	1.62644	2.95365	3.73958	1.09228	9.53488	3.77391	2.26273	3.0931	0.578453	cDNA|peroxidase precursor, putative, expressed	K00430|1|7e-96|349|zma:100284887|peroxidase [EC:1.11.1.7]	GO:0031410//cytoplasmic vesicle	GO:0016209//antioxidant activity;GO:0005506//iron ion binding;GO:0003824//catalytic activity	GO:0006950//response to stress;GO:0008152//metabolic process	gi|115458846|ref|NP_001053023.1|/2.75812e-161/Os04g0465100 [Oryza sativa Japonica Group]
		LOC_Os04g34630	-	-
		LOC_Os04g04750	LOC_Os04g04750.1	-	0.191051	-	-	-	-	-	0.198459	0.336122	-	-	-	-	-	-	-	-	-	-	-	cDNA|peroxidase precursor, putative, expressed	K00430|1|1e-30|132|pop:POPTR_800693|peroxidase [EC:1.11.1.7]	GO:0031410//cytoplasmic vesicle	-	-	gi|115456996|ref|NP_001052098.1|/3.37813e-152/Os04g0134800 [Oryza sativa Japonica Group]
		LOC_Os03g55420	*LOC_Os03g55420.1	5.0431	11.4454	8.8613	7.31992	6.10839	3.15724	11.2912	8.77535	2.75674	28.2753	3.36962	7.35569	13.3082	10.292	8.52377	2.92312	8.94026	5.73869	17.1376	16.5045	cDNA|peroxidase precursor, putative, expressed	K00430|1|4e-149|526|bdi:100824844|peroxidase [EC:1.11.1.7]	GO:0031410//cytoplasmic vesicle	GO:0016209//antioxidant activity;GO:0005506//iron ion binding;GO:0003824//catalytic activity	GO:0006950//response to stress;GO:0008152//metabolic process	gi|115455519|ref|NP_001051360.1|/6.1354e-172/Os03g0762400 [Oryza sativa Japonica Group]
		LOC_Os03g55410	*LOC_Os03g55410.1	25.0553	43.5728	36.1448	18.2987	35.1194	15.4538	26.2521	33.5619	14.6017	20.4501	17.7396	18.6688	35.0697	17.4299	42.3839	15.4641	37.7539	19.2064	22.8416	29.7669	cDNA|peroxidase precursor, putative, expressed	K00430|1|3e-95|347|osa:4342251|peroxidase [EC:1.11.1.7]	GO:0031410//cytoplasmic vesicle	GO:0016209//antioxidant activity;GO:0005506//iron ion binding;GO:0003824//catalytic activity	GO:0006950//response to stress;GO:0008152//metabolic process	gi|115455515|ref|NP_001051358.1|/0/Os03g0762300 [Oryza sativa Japonica Group]
		LOC_Os03g36560	LOC_Os03g36560.1	-	-	-	-	-	-	-	-	0.114174	-	-	-	-	-	-	-	-	-	-	-	cDNA|peroxidase precursor, putative, expressed	K00430|1|2e-84|311|pop:POPTR_832218|peroxidase [EC:1.11.1.7]	GO:0043231//intracellular membrane-bounded organelle;GO:0031410//cytoplasmic vesicle	GO:0016209//antioxidant activity;GO:0005506//iron ion binding;GO:0003824//catalytic activity	GO:0006950//response to stress;GO:0008152//metabolic process	gi|115453789|ref|NP_001050495.1|/1.83132e-174/Os03g0563600 [Oryza sativa Japonica Group]
		LOC_Os03g32050	LOC_Os03g32050.1	0.152203	-	0.154613	0.143404	0.139207	-	0.157609	-	-	-	-	-	-	-	-	-	-	-	-	-	cDNA|peroxidase precursor, putative, expressed	K00430|1|1e-109|394|osa:4344276|peroxidase [EC:1.11.1.7]	GO:0031410//cytoplasmic vesicle	GO:0016209//antioxidant activity;GO:0005506//iron ion binding;GO:0003824//catalytic activity	GO:0006950//response to stress;GO:0008152//metabolic process	gi|242040523|ref|XP_002467656.1|/3.83792e-130/hypothetical protein SORBIDRAFT_01g031740 [Sorghum bicolor]
		LOC_Os03g25370	-	-
		LOC_Os03g25360	-	-
		LOC_Os03g25340	LOC_Os03g25340.1	0.144294	-	-	-	-	-	-	-	-	-	-	-	0.145245	-	-	-	-	-	-	-	cDNA|peroxidase precursor, putative, expressed	K00430|1|8e-60|229|smo:SELMODRAFT_186230|peroxidase [EC:1.11.1.7]	GO:0031410//cytoplasmic vesicle	GO:0016209//antioxidant activity;GO:0005506//iron ion binding;GO:0003824//catalytic activity	GO:0042743//hydrogen peroxide metabolic process;GO:0006950//response to stress	gi|115453179|ref|NP_001050190.1|/5.64627e-180/Os03g0369000 [Oryza sativa Japonica Group]
		LOC_Os03g25330	LOC_Os03g25330.1	0.263902	1.31907	1.47444	0.248644	0.120683	0.382062	1.63964	1.09617	0.116034	-	0.260968	0.279254	0.929743	0.126122	1.03147	0.385889	0.763676	0.854705	0.116836	1.36563	cDNA|peroxidase precursor, putative, expressed	K00430|1|7e-62|236|zma:100285577|peroxidase [EC:1.11.1.7]	GO:0031410//cytoplasmic vesicle	GO:0016209//antioxidant activity;GO:0005506//iron ion binding;GO:0003824//catalytic activity	GO:0042743//hydrogen peroxide metabolic process;GO:0006950//response to stress	gi|115453177|ref|NP_001050189.1|/5.74826e-173/Os03g0368900 [Oryza sativa Japonica Group]
		LOC_Os03g25300	-	-
		LOC_Os03g25280	-	-
		LOC_Os03g22020	LOC_Os03g22020.1	0.137359	0.137314	-	0.388254	0.12563	-	-	-	-	-	0.135832	-	-	-	0.153394	-	-	-	-	-	cDNA|peroxidase precursor, putative, expressed	K00430|1|1e-97|355|pop:POPTR_836853|peroxidase [EC:1.11.1.7]	GO:0031410//cytoplasmic vesicle	GO:0016209//antioxidant activity;GO:0005506//iron ion binding;GO:0003824//catalytic activity	GO:0006950//response to stress;GO:0008152//metabolic process	gi|108708048|gb|ABF95843.1|/5.68974e-162/Peroxidase 52 precursor, putative, expressed [Oryza sativa Japonica Group]
		LOC_Os03g22010	-	-
		LOC_Os03g13210	*LOC_Os03g13210.1	1.30533	55.5886	67.228	35.1741	24.1161	0.251971	34.8735	96.9178	9.75691	1.41775	3.35613	14.9177	71.4779	40.05	19.3874	3.94467	55.7789	84.2702	73.7406	16.6167	cDNA|peroxidase precursor, putative, expressed	K00430|1|0.0|652|osa:4332175|peroxidase [EC:1.11.1.7]	GO:0031410//cytoplasmic vesicle	GO:0016209//antioxidant activity;GO:0005506//iron ion binding;GO:0003824//catalytic activity	GO:0006950//response to stress;GO:0008152//metabolic process	gi|115451765|ref|NP_001049483.1|/0/Os03g0235000 [Oryza sativa Japonica Group]
		LOC_Os03g13200	LOC_Os03g13200.1	0.674874	0.13493	0.137112	0.127171	0.493796	0.911908	0.139768	-	-	-	0.266949	-	0.135864	1.16111	0.452191	-	0.130196	0.437146	0.956111	0.698461	cDNA|peroxidase precursor, putative, expressed	K00430|1|3e-178|623|osa:4332174|peroxidase [EC:1.11.1.7]	GO:0031410//cytoplasmic vesicle	GO:0016209//antioxidant activity;GO:0005506//iron ion binding;GO:0003824//catalytic activity	GO:0006950//response to stress;GO:0008152//metabolic process	gi|115451763|ref|NP_001049482.1|/2.88426e-177/Os03g0234900 [Oryza sativa Japonica Group]
		LOC_Os03g13180	LOC_Os03g13180.1	0.856857	2.14143	3.33662	1.61463	3.26537	0.689171	0.739406	2.07617	1.13025	4.03282	0.423666	0.151117	0.575002	0.682502	4.14647	0.27843	0.688767	2.46678	0.252902	6.79884	cDNA|peroxidase precursor, putative, expressed	K00430|1|8e-116|415|sbi:SORBI_01g041790|peroxidase [EC:1.11.1.7]	GO:0031410//cytoplasmic vesicle	GO:0046872//metal ion binding;GO:0003824//catalytic activity	-	gi|55700941|tpe|CAH69279.1|/2.41476e-170/TPA: class III peroxidase 37 precursor [Oryza sativa Japonica Group]
		LOC_Os03g05770	LOC_Os03g05770.1	-	-	-	-	-	0.0957104	-	0.205952	-	0.215411	-	-	-	-	-	-	0.0956543	-	-	-	cDNA|peroxidase precursor, putative, expressed	K00430|1|8e-69|259|rcu:RCOM_1320850|peroxidase [EC:1.11.1.7]	GO:0005618//cell wall;GO:0031410//cytoplasmic vesicle	GO:0016209//antioxidant activity;GO:0005506//iron ion binding;GO:0003824//catalytic activity	GO:0006950//response to stress;GO:0008152//metabolic process	gi|115450781|ref|NP_001048991.1|/0/Os03g0152300 [Oryza sativa Japonica Group]
		LOC_Os03g02939	LOC_Os03g02939.1	0.327487	-	-	-	-	-	-	-	-	-	-	-	-	0.15651	-	0.159622	-	-	-	-	cDNA|peroxidase precursor, putative, expressed	K00430|1|6e-80|296|aly:ARALYDRAFT_470523|peroxidase [EC:1.11.1.7]	GO:0043231//intracellular membrane-bounded organelle;GO:0031410//cytoplasmic vesicle	GO:0046872//metal ion binding;GO:0016209//antioxidant activity;GO:0003824//catalytic activity	-	gi|115450387|ref|NP_001048794.1|/1.38568e-171/Os03g0121300 [Oryza sativa Japonica Group]
		LOC_Os03g02920	*LOC_Os03g02920.1	46.9958	10.5491	8.22671	18.7288	9.65148	45.3585	5.97192	8.91939	10.6824	33.5845	57.3939	3.50575	17.4153	20.7592	8.49571	117.582	4.85277	7.5507	13.2552	9.65147	cDNA|peroxidase precursor, putative, expressed	K00430|1|2e-73|275|ath:AT1G05260|peroxidase [EC:1.11.1.7]	GO:0043231//intracellular membrane-bounded organelle;GO:0031410//cytoplasmic vesicle	GO:0016209//antioxidant activity;GO:0005506//iron ion binding;GO:0003824//catalytic activity	GO:0006950//response to stress;GO:0008152//metabolic process	gi|115450385|ref|NP_001048793.1|/2.94992e-162/Os03g0121200 [Oryza sativa Japonica Group]
		LOC_Os02g58720	LOC_Os02g58720.3	-	-	-	-	-	-	-	-	-	-	-	-	0.14844	-	-	-	-	-	-	-	cDNA|peroxidase precursor, putative, expressed	K00430|1|3e-113|376|osa:4331271|peroxidase [EC:1.11.1.7]	GO:0005618//cell wall;GO:0031410//cytoplasmic vesicle	GO:0016209//antioxidant activity;GO:0005506//iron ion binding;GO:0003824//catalytic activity	GO:0006950//response to stress;GO:0008152//metabolic process	gi|50251422|dbj|BAD28460.1|/3.69567e-141/putative peroxidase [Oryza sativa Japonica Group]
		LOC_Os02g50770	LOC_Os02g50770.1	-	-	-	-	-	0.0929135	-	-	0.0846549	0.104558	-	-	-	-	-	-	-	-	-	-	cDNA|peroxidase precursor, putative, expressed	K00430|1|0.0|656|osa:4330684|peroxidase [EC:1.11.1.7]	GO:0031410//cytoplasmic vesicle	GO:0016209//antioxidant activity;GO:0005506//iron ion binding;GO:0003824//catalytic activity	GO:0006950//response to stress;GO:0008152//metabolic process	gi|125583637|gb|EAZ24568.1|/0/hypothetical protein OsJ_08330 [Oryza sativa Japonica Group]
		LOC_Os02g14440	*LOC_Os02g14440.1	0.747553	176.962	106.922	17.3266	0.273487	1.15442	145.841	79.1806	9.86066	0.324774	12.2714	140.331	76.6023	2.85811	1.16874	7.14162	157.197	97.0061	9.3993	0.309472	cDNA|peroxidase precursor, putative, expressed	K00430|1|1e-93|342|sbi:SORBI_05g001000|peroxidase [EC:1.11.1.7]	GO:0031410//cytoplasmic vesicle	GO:0046872//metal ion binding;GO:0003824//catalytic activity	-	gi|115445243|ref|NP_001046401.1|/6.87564e-167/Os02g0240300 [Oryza sativa Japonica Group]
		LOC_Os02g14440	*LOC_Os02g14440.2	0.677225	41.297	24.2158	5.87026	-	0.522906	41.6558	27.7081	3.33499	-	8.1703	50.4502	11.1797	0.388384	-	6.99791	33.9689	22.3721	2.27867	0.140179	cDNA|peroxidase precursor, putative, expressed	K00430|1|4e-87|320|sbi:SORBI_05g001000|peroxidase [EC:1.11.1.7]	GO:0031410//cytoplasmic vesicle	-	-	gi|115445243|ref|NP_001046401.1|/2.43912e-160/Os02g0240300 [Oryza sativa Japonica Group]
		LOC_Os02g14430	*LOC_Os02g14430.1	8.58118	1940.42	2398.35	260.339	27.6003	10.0767	1976.53	2630.66	402.079	44.4263	224.59	1651.12	3561.91	179.762	31.9429	143.463	1698.79	1617.34	440.444	65.1281	cDNA|peroxidase precursor, putative, expressed	K00430|1|2e-105|381|zma:100125639|peroxidase [EC:1.11.1.7]	GO:0031410//cytoplasmic vesicle	GO:0016209//antioxidant activity;GO:0005506//iron ion binding;GO:0003824//catalytic activity	GO:0006950//response to stress;GO:0008152//metabolic process	gi|297598901|ref|NP_001046400.2|/6.13609e-166/Os02g0240100 [Oryza sativa Japonica Group]
		LOC_Os02g14170	LOC_Os02g14170.1	-	2.41129	0.902734	0.358837	0.116112	-	2.23483	1.18648	0.111638	-	-	2.82109	0.383366	-	0.283543	-	4.28601	1.37054	-	0.262778	cDNA|peroxidase precursor, putative, expressed	K00430|1|9e-92|335|bdi:100826951|peroxidase [EC:1.11.1.7]	GO:0043231//intracellular membrane-bounded organelle;GO:0031410//cytoplasmic vesicle	GO:0046872//metal ion binding;GO:0003824//catalytic activity	-	gi|115445227|ref|NP_001046393.1|/9.40176e-158/Os02g0236800 [Oryza sativa Japonica Group]
		LOC_Os02g14170	LOC_Os02g14170.2	-	1.09851	-	0.517672	0.25126	-	2.13356	-	0.483161	-	-	1.7442	0.276529	0.262583	0.460181	-	1.58996	0.444869	0.243251	0.14216	cDNA|peroxidase precursor, putative, expressed	K00430|1|2e-86|277|bdi:100826951|peroxidase [EC:1.11.1.7]	GO:0043231//intracellular membrane-bounded organelle;GO:0031410//cytoplasmic vesicle	GO:0046872//metal ion binding;GO:0003824//catalytic activity	-	gi|115445227|ref|NP_001046393.1|/3.23041e-152/Os02g0236800 [Oryza sativa Japonica Group]
		LOC_Os02g14160	LOC_Os02g14160.1	-	0.120983	1.2294	1.36832	0.442756	0.116807	0.125321	1.38242	0.638549	-	0.59839	0.128064	2.3146	2.19786	-	0.353932	0.116739	1.56785	0.857285	0.250507	cDNA|peroxidase precursor, putative, expressed	K00430|1|3e-98|357|mtr:MTR_3g094670|peroxidase [EC:1.11.1.7]	GO:0031410//cytoplasmic vesicle	GO:0016209//antioxidant activity;GO:0005506//iron ion binding;GO:0003824//catalytic activity	GO:0006950//response to stress;GO:0008152//metabolic process	gi|55700921|tpe|CAH69269.1|/3.68687e-152/TPA: class III peroxidase 27 precursor [Oryza sativa Japonica Group]
		LOC_Os02g06630	LOC_Os02g06630.1	0.382229	-	-	-	-	1.10674	-	0.0992296	0.0840306	0.103787	1.60642	0.202233	-	-	0.640271	1.30413	-	-	0.0846116	0.0988972	cDNA|peroxidase precursor, putative, expressed	K00430|1|4e-94|344|osa:4341861|peroxidase [EC:1.11.1.7]	GO:0043231//intracellular membrane-bounded organelle;GO:0031410//cytoplasmic vesicle	GO:0046872//metal ion binding;GO:0003824//catalytic activity	-	gi|115444399|ref|NP_001045979.1|/3.0775e-154/Os02g0161800 [Oryza sativa Japonica Group]
		LOC_Os01g73220	LOC_Os01g73220.1	0.152802	3.66602	1.55221	7.77424	1.25778	0.589913	1.1076	0.476021	4.97168	1.49365	0.755515	3.23382	0.615234	5.40389	3.24213	0.744778	3.09523	1.31969	4.32956	0.474427	cDNA|peroxidase precursor, putative, expressed	K00430|1|1e-153|540|osa:4324557|peroxidase [EC:1.11.1.7]	GO:0031410//cytoplasmic vesicle	GO:0046872//metal ion binding;GO:0016209//antioxidant activity;GO:0003824//catalytic activity	-	gi|55700913|tpe|CAH69265.1|/1.43677e-169/TPA: class III peroxidase 23 precursor [Oryza sativa Japonica Group]
		LOC_Os01g73200	LOC_Os01g73200.1	20.4987	465.331	382.418	916.619	1061.81	13.286	701.875	670.291	1239.19	2008	992.827	389.175	573.529	1998.93	1114.67	548.87	628.405	348.586	2098.59	1942.04	cDNA|peroxidase precursor, putative, expressed	K00430|1|2e-123|440|bdi:100840057|peroxidase [EC:1.11.1.7]	GO:0031410//cytoplasmic vesicle	GO:0046872//metal ion binding;GO:0016209//antioxidant activity;GO:0003824//catalytic activity	-	gi|115442407|ref|NP_001045483.1|/0/Os01g0963000 [Oryza sativa Japonica Group]
		LOC_Os01g73190	-	-
		LOC_Os01g73170	*LOC_Os01g73170.1	28.5985	408.187	472.352	494.866	681.399	8.56178	532.78	467.323	167.425	428.677	19.1156	592.074	397.952	815.496	586.099	31.6216	596.291	224.124	810.909	669.244	cDNA|peroxidase precursor, putative, expressed	K00430|1|9e-123|438|zma:100192761|peroxidase [EC:1.11.1.7]	GO:0031410//cytoplasmic vesicle	GO:0046872//metal ion binding;GO:0016209//antioxidant activity;GO:0003824//catalytic activity	-	gi|115442403|ref|NP_001045481.1|/3.9698e-174/Os01g0962700 [Oryza sativa Japonica Group]
		LOC_Os01g57730	LOC_Os01g57730.1	6.92959	0.558652	0.794759	2.42203	11.449	3.99133	1.96753	0.696376	1.57257	13.1105	3.31575	1.77404	0.450016	2.88441	9.48588	2.28804	1.83278	0.723968	4.45342	14.3436	cDNA|peroxidase precursor, putative, expressed	K00430|1|8e-79|293|sbi:SORBI_2674s002010|peroxidase [EC:1.11.1.7]	GO:0031410//cytoplasmic vesicle	GO:0016209//antioxidant activity;GO:0005506//iron ion binding;GO:0003824//catalytic activity	GO:0006950//response to stress;GO:0008152//metabolic process	gi|115440393|ref|NP_001044476.1|/0/Os01g0787000 [Oryza sativa Japonica Group]
		LOC_Os01g36240	LOC_Os01g36240.1	0.795486	0.132537	0.26936	0.249831	0.242519	0.511848	0.411868	0.275352	0.233176	0.431998	0.393321	0.280588	0.133455	1.26724	1.62863	0.516976	0.767322	0.143131	0.586971	1.09772	cDNA|peroxidase precursor, putative, expressed	K00430|1|0.0|659|osa:4326874|peroxidase [EC:1.11.1.7]	GO:0031410//cytoplasmic vesicle	GO:0016209//antioxidant activity;GO:0005506//iron ion binding;GO:0003824//catalytic activity	GO:0006950//response to stress;GO:0008152//metabolic process	gi|125570740|gb|EAZ12255.1|/0/hypothetical protein OsJ_02142 [Oryza sativa Japonica Group]
		LOC_Os01g28030	LOC_Os01g28030.1	5.86021	0.976377	0.425214	3.8124	1.53137	7.1374	0.72242	1.30402	3.19015	1.667	7.4508	0.442938	0.702241	1.86711	1.09071	7.34491	0.269178	1.05442	2.59447	1.15524	cDNA|peroxidase precursor, putative, expressed	K00430|1|7e-90|329|rcu:RCOM_0679200|peroxidase [EC:1.11.1.7]	-	GO:0046872//metal ion binding;GO:0003824//catalytic activity	-	gi|54290444|dbj|BAD61331.1|/3.0071e-161/putative cationic peroxidase isozyme 38K precursor [Oryza sativa Japonica Group]
		LOC_Os01g22370	*LOC_Os01g22370.1	21.7509	152.624	70.1099	104.7	148.181	12.3806	132.108	61.9688	73.4433	169.761	34.6076	59.6062	36.0693	87.2913	93.1112	41.7272	143.638	26.7932	118.396	122.801	cDNA|peroxidase precursor, putative, expressed	K00430|1|3e-74|277|sbi:SORBI_10g027490|peroxidase [EC:1.11.1.7]	GO:0031410//cytoplasmic vesicle	GO:0016209//antioxidant activity;GO:0005506//iron ion binding;GO:0003824//catalytic activity	GO:0006950//response to stress;GO:0008152//metabolic process	gi|115436300|ref|NP_001042908.1|/4.1146e-173/Os01g0327400 [Oryza sativa Japonica Group]
		LOC_Os01g22352	*LOC_Os01g22352.1	1.04356	9.38895	8.21566	5.03905	24.2192	1.63671	13.5078	5.96017	26.7275	57.522	0.644976	5.52136	4.20176	11.2214	109.109	2.54324	29.6952	5.35137	13.2829	120.694	cDNA|peroxidase precursor, putative, expressed	K00430|1|7e-55|213|gmx:100788562|peroxidase [EC:1.11.1.7]	GO:0031410//cytoplasmic vesicle	GO:0046872//metal ion binding;GO:0003824//catalytic activity	-	gi|115436298|ref|NP_001042907.1|/7.9161e-162/Os01g0327100 [Oryza sativa Japonica Group]
		LOC_Os01g22336	LOC_Os01g22336.1	-	0.514927	0.348836	0.323545	2.19853	-	0.711188	-	0.150988	3.35676	-	-	-	0.82057	3.6431	0.167378	0.993723	-	1.82438	3.73171	cDNA|peroxidase precursor, putative, expressed	K00430|1|1e-67|254|smo:SELMODRAFT_24753|peroxidase [EC:1.11.1.7]	GO:0043231//intracellular membrane-bounded organelle;GO:0031410//cytoplasmic vesicle	GO:0016209//antioxidant activity;GO:0005506//iron ion binding;GO:0003824//catalytic activity	GO:0006950//response to stress;GO:0008152//metabolic process	gi|55700895|tpe|CAH69257.1|/0/TPA: class III peroxidase 14 precursor [Oryza sativa Japonica Group]
		LOC_Os01g22249	*LOC_Os01g22249.1	54.5558	596.148	693.524	226.509	188.742	19.9309	438.22	538.559	137.422	73.8026	28.4234	327.036	484.125	121.362	153.167	26.3873	417.764	365.734	227.819	84.6216	cDNA|peroxidase precursor, putative, expressed	K00430|1|4e-63|240|pop:POPTR_241987|peroxidase [EC:1.11.1.7]	GO:0043231//intracellular membrane-bounded organelle;GO:0031410//cytoplasmic vesicle	GO:0046872//metal ion binding;GO:0016209//antioxidant activity;GO:0003824//catalytic activity	GO:0006950//response to stress;GO:0008152//metabolic process	gi|55700893|tpe|CAH69256.1|/5.95526e-164/TPA: class III peroxidase 13 precursor [Oryza sativa Japonica Group]
		LOC_Os01g22230	LOC_Os01g22230.1	0.138239	0.276386	0.140427	-	-	-	-	-	-	-	-	0.146281	0.13915	-	-	-	-	-	0.122404	-	cDNA|peroxidase precursor, putative, expressed	K00430|1|8e-58|223|pop:POPTR_718485|peroxidase [EC:1.11.1.7]	-	-	-	gi|115436290|ref|NP_001042903.1|/4.92954e-166/Os01g0326000 [Oryza sativa Japonica Group]
		LOC_Os01g22230	LOC_Os01g22230.2	-	-	-	-	-	-	0.134267	-	-	-	0.128221	-	-	-	-	-	-	-	-	-	cDNA|peroxidase precursor, putative, expressed	K00430|1|1e-54|212|pop:POPTR_718485|peroxidase [EC:1.11.1.7]	-	-	-	gi|115436290|ref|NP_001042903.1|/3.96075e-161/Os01g0326000 [Oryza sativa Japonica Group]
		LOC_Os01g19020	*LOC_Os01g19020.1	133.497	1.64081	10.5598	40.3368	35.4032	102.839	2.54947	21.5895	29.7092	11.8847	36.7904	1.01316	19.1376	41.4436	10.9977	56.6681	1.97905	18.3103	60.4348	18.5444	cDNA|peroxidase precursor, putative, expressed	K00430|1|5e-46|183|smo:SELMODRAFT_186230|peroxidase [EC:1.11.1.7]	GO:0031410//cytoplasmic vesicle	GO:0016209//antioxidant activity;GO:0005506//iron ion binding;GO:0003824//catalytic activity	GO:0006950//response to stress;GO:0008152//metabolic process	gi|125525500|gb|EAY73614.1|/1.45193e-173/hypothetical protein OsI_01501 [Oryza sativa Indica Group]
		LOC_Os01g16450	*LOC_Os01g16450.1	29.8665	3.93459	7.99642	10.2525	4.12919	29.6081	1.91796	4.6882	4.88628	17.4766	8.92902	1.10246	10.1376	7.19209	0.775647	12.1876	2.23326	5.24888	3.69005	0.718845	cDNA|peroxidase precursor, putative, expressed	K00430|1|8e-73|273|vvi:100261461|peroxidase [EC:1.11.1.7]	GO:0031410//cytoplasmic vesicle	GO:0046872//metal ion binding;GO:0016209//antioxidant activity;GO:0003824//catalytic activity	-	gi|115435890|ref|NP_001042703.1|/1.24777e-150/Os01g0270300 [Oryza sativa Japonica Group]
		LOC_Os01g15810	LOC_Os01g15810.1	-	-	-	-	-	-	-	-	-	0.156488	-	-	-	-	-	-	-	-	-	-	cDNA|peroxidase precursor, putative, expressed	K00430|1|0.0|702|osa:4325127|peroxidase [EC:1.11.1.7]	GO:0031410//cytoplasmic vesicle	GO:0016209//antioxidant activity;GO:0005506//iron ion binding;GO:0003824//catalytic activity	GO:0006950//response to stress;GO:0008152//metabolic process	gi|115435794|ref|NP_001042655.1|/0/Os01g0263000 [Oryza sativa Japonica Group]
		LOC_Os01g15830	LOC_Os01g15830.1	0.129489	0.129446	0.263079	0.244006	-	-	0.268176	-	0.455478	0.281283	-	-	-	0.495076	0.144605	-	0.124905	-	0.114657	-	cDNA|peroxidase precursor, putative, expressed	K00430|1|1e-169|594|bdi:100846597|peroxidase [EC:1.11.1.7]	-	GO:0005506//iron ion binding;GO:0003824//catalytic activity;GO:0016209//antioxidant activity	GO:0008152//metabolic process;GO:0006950//response to stress	gi|125525283|gb|EAY73397.1|/0/hypothetical protein OsI_01277 [Oryza sativa Indica Group]
		LOC_Os01g10850	LOC_Os01g10850.1	-	-	-	-	0.106575	-	-	-	-	-	-	-	-	-	-	-	-	-	-	-	cDNA|peroxidase precursor, putative, expressed	K00430|1|1e-89|328|bdi:100826951|peroxidase [EC:1.11.1.7]	GO:0031410//cytoplasmic vesicle	-	-	gi|115435168|ref|NP_001042342.1|/2.49656e-143/Os01g0205900 [Oryza sativa Japonica Group]
		LOC_Os07g44600	LOC_Os07g44600.1	-	-	-	-	-	-	-	-	-	-	-	-	-	0.520384	-	-	-	-	-	-	cDNA|peroxidase, putative, expressed	K00430|1|5e-09|57.4|vvi:100256220|peroxidase [EC:1.11.1.7]	GO:0031410//cytoplasmic vesicle	GO:0016209//antioxidant activity;GO:0005506//iron ion binding;GO:0003824//catalytic activity	GO:0042743//hydrogen peroxide metabolic process;GO:0006950//response to stress	gi|222637539|gb|EEE67671.1|/1.2312e-47/hypothetical protein OsJ_25300 [Oryza sativa Japonica Group]
		LOC_Os07g44499	-	-
		LOC_Os07g44480	-	-
		LOC_Os01g18900	-	-
PR10(10)		LOC_Os04g50710	-	-
	PR-10a; PBZ1	LOC_Os12g36880	*LOC_Os12g36880.1	38.6362	10.247	9.011	265.589	3950.71	8.94203	1696.68	715.218	59.9774	2179.75	5.65303	683.344	13.6911	1171.38	2907.75	127.98	1388.82	24.2603	2492.13	4504.4	cDNA|pathogenesis-related Bet v I family protein, putative, expressed	-	-	-	-	gi|115489022|ref|NP_001066998.1|/2.58727e-85/Os12g0555500 [Oryza sativa Japonica Group]
	PR-10b	LOC_Os12g36850	*LOC_Os12g36850.1	7.2769	26.282	9.29975	157.25	1498.99	1.1328	1380.18	635.969	48.9222	1670.21	1.6249	524.858	32.1348	710.575	941.869	73.4546	1047.23	33.958	1670.49	2001.37	cDNA|pathogenesis-related Bet v I family protein, putative, expressed	-	-	-	-	gi|115489016|ref|NP_001066995.1|/1.26819e-84/Os12g0555200 [Oryza sativa Japonica Group]
		LOC_Os12g36840	*LOC_Os12g36840.1	-	-	-	0.215951	25.9942	-	11.8671	10.4725	0.201554	5.97461	-	8.73131	-	3.50523	2.55957	1.11717	15.4761	-	22.1213	9.48853	cDNA|pathogenesis-related Bet v I family protein, putative, expressed	-	-	-	-	gi|297729285|ref|NP_001177006.1|/4.12266e-86/Os12g0555100 [Oryza sativa Japonica Group]
	RSOsPR10	LOC_Os12g36830	*LOC_Os12g36830.1	40.9073	87.6293	44.6331	772.68	5122.37	8.14711	2767.3	1497.56	138.181	4811.88	10.7017	1158.44	77.5606	3861.39	4097.15	201.287	2215.13	56.0793	5043.41	6692.39	cDNA|pathogenesis-related Bet v I family protein, putative, expressed	-	-	-	GO:0050896//response to stimulus	gi|115489014|ref|NP_001066994.1|/2.22867e-85/Os12g0555000 [Oryza sativa Japonica Group]
		LOC_Os08g28670	*LOC_Os08g28670.1	4.11844	0.132809	0.809737	3.37964	4.00978	3.59029	0.412713	-	2.92068	1.01006	7.22567	1.82756	0.267456	19.4285	8.45656	2.71969	0.512597	0.286849	9.17553	3.7124	cDNA|pathogenesis-related Bet v I family protein, putative, expressed	-	-	-	GO:0050896//response to stimulus	gi|115476134|ref|NP_001061663.1|/4.96206e-76/Os08g0374000 [Oryza sativa Japonica Group]
		LOC_Os04g50700	*LOC_Os04g50700.1	10.2297	0.584358	0.296904	45.7128	18.9796	7.05235	0.605312	-	40.8661	21.269	4.62443	0.309279	-	38.2729	1.30557	7.69283	0.281928	-	11.3871	3.02492	cDNA|pathogenesis-related Bet v I family protein, putative, expressed	-	-	-	GO:0006950//response to stress	gi|116311046|emb|CAH67977.1|/1.56342e-78/OSIGBa0142I02-OSIGBa0101B20.20 [Oryza sativa Indica Group]
		LOC_Os04g39150	LOC_Os04g39150.1	1.31772	-	-	-	-	0.847875	-	-	-	-	-	-	-	-	-	0.214092	-	-	-	-	cDNA|pathogenesis-related Bet v I family protein, putative, expressed	-	-	-	GO:0050896//response to stimulus	gi|115458852|ref|NP_001053026.1|/3.90055e-66/Os04g0465600 [Oryza sativa Japonica Group]
	PR-10c; JIOsPR10; OsPR-10	LOC_Os03g18850	*LOC_Os03g18850.1	0.661851	200.915	91.661	52.1734	101.293	0.638794	356.842	220.39	73.5278	115.496	1.09082	117.893	208.08	63.2612	118.997	6.23686	398.799	396.081	107.05	205.267	cDNA|pathogenesis-related Bet v I family protein, putative, expressed	K14496|1|1e-07|55.5|pop:POPTR_226903|abscisic acid receptor PYR/PYL family	-	-	GO:0006950//response to stress	gi|115452513|ref|NP_001049857.1|/6.79762e-87/Os03g0300400 [Oryza sativa Japonica Group]
		LOC_Os12g36860	*LOC_Os12g36860.1	0.507477	0.507308	0.773267	6.93299	88.1871	0.244899	116.135	52.4344	1.33878	82.1262	0.501835	63.6344	0.510821	44.3828	64.8889	0.989408	73.4265	2.19144	58.1904	91.3872	cDNA|pathogenesis-related protein 10, putative, expressed	-	-	-	-	gi|77556753|gb|ABA99549.1|/8.29021e-72/pathogenesis-related protein 10, putative, expressed [Oryza sativa Japonica Group]
PR12(60)		LOC_Os06g22919	LOC_Os06g22919.1	-	-	0.120025	-	-	-	0.12235	0.122695	-	-	-	-	0.475731	-	-	-	0.113971	0.510225	-	-	cDNA|DEFL9 - Defensin and Defensin-like DEFL family, expressed	K08235|1|4e-124|443|sbi:SORBI_10g019390|xyloglucan:xyloglucosyl transferase [EC:2.4.1.207]	GO:0005576//extracellular region;GO:0031410//cytoplasmic vesicle;GO:0030312//external encapsulating structure	GO:0016798//hydrolase activity, acting on glycosyl bonds;GO:0016758//transferase activity, transferring hexosyl groups	GO:0044042//glucan metabolic process	gi|115467912|ref|NP_001057555.1|/1.53093e-161/Os06g0335900 [Oryza sativa Japonica Group]
		LOC_Os06g22919	*LOC_Os06g22919.2	-	2.73931	1.46506	-	-	0.0927986	4.08208	4.3931	0.0422751	-	-	1.32264	2.80667	0.0459503	-	0.0468641	3.10693	4.61906	-	-	cDNA|DEFL9 - Defensin and Defensin-like DEFL family, expressed	K08235|1|1e-123|443|sbi:SORBI_10g019390|xyloglucan:xyloglucosyl transferase [EC:2.4.1.207]	GO:0005576//extracellular region;GO:0031410//cytoplasmic vesicle;GO:0030312//external encapsulating structure	GO:0016798//hydrolase activity, acting on glycosyl bonds;GO:0016758//transferase activity, transferring hexosyl groups	GO:0044042//glucan metabolic process	gi|115467912|ref|NP_001057555.1|/4.29363e-161/Os06g0335900 [Oryza sativa Japonica Group]
		LOC_Os06g22919	LOC_Os06g22919.3	-	0.0526984	0.160652	-	-	-	0.0545881	-	-	-	-	0.111565	0.106127	-	0.0588695	-	0.0508496	0.227643	-	-	cDNA|DEFL9 - Defensin and Defensin-like DEFL family, expressed	K08235|1|1e-123|443|sbi:SORBI_10g019390|xyloglucan:xyloglucosyl transferase [EC:2.4.1.207]	GO:0005576//extracellular region;GO:0031410//cytoplasmic vesicle;GO:0030312//external encapsulating structure	GO:0016798//hydrolase activity, acting on glycosyl bonds;GO:0016758//transferase activity, transferring hexosyl groups	GO:0044042//glucan metabolic process	gi|115467912|ref|NP_001057555.1|/3.89216e-161/Os06g0335900 [Oryza sativa Japonica Group]
		LOC_Os06g22919	LOC_Os06g22919.4	-	0.315762	0.320868	-	-	-	0.272571	0.109335	-	-	-	0.278536	0.317949	-	-	-	0.406246	0.852506	-	-	cDNA|DEFL9 - Defensin and Defensin-like DEFL family, expressed	K08235|1|1e-123|443|sbi:SORBI_10g019390|xyloglucan:xyloglucosyl transferase [EC:2.4.1.207]	GO:0005576//extracellular region;GO:0031410//cytoplasmic vesicle;GO:0030312//external encapsulating structure	GO:0016798//hydrolase activity, acting on glycosyl bonds;GO:0016758//transferase activity, transferring hexosyl groups	GO:0044042//glucan metabolic process	gi|115467912|ref|NP_001057555.1|/3.89928e-161/Os06g0335900 [Oryza sativa Japonica Group]
		LOC_Os10g20560	-	-
		LOC_Os11g39910	-	-
		LOC_Os06g22880	-	-
		LOC_Os11g34990	-	-
		LOC_Os02g07440	-	-
		LOC_Os02g53600	-	-
		LOC_Os02g53570	LOC_Os02g53570.1	0.727954	-	-	0.685867	-	-	-	-	-	-	-	-	0.732751	0.695794	-	-	-	-	-	-	cDNA|DEFL74 - Defensin and Defensin-like DEFL family, expressed	-	GO:0031410//cytoplasmic vesicle	-	-	gi|46805785|dbj|BAD17153.1|/2.42503e-45/hypothetical protein [Oryza sativa Japonica Group]
		LOC_Os02g49540	-	-
		LOC_Os02g20130	-	-
		LOC_Os02g53590	-	-
		LOC_Os10g20550	-	-
		LOC_Os01g40220	-	-
		LOC_Os10g20540	-	-
		LOC_Os10g37290	*LOC_Os10g37290.1	3.97743	52.7497	39.0572	31.4788	7.03306	2.81517	37.3427	30.0134	5.36305	0.863995	1.04886	42.3687	22.4204	26.1051	16.2863	2.58488	33.2506	24.9048	24.6528	5.76302	cDNA|DEFL6 - Defensin and Defensin-like DEFL family, expressed	-	GO:0031410//cytoplasmic vesicle	-	-	gi|115482948|ref|NP_001065067.1|/2.18595e-42/Os10g0516900 [Oryza sativa Japonica Group]
		LOC_Os08g15550	-	-
		LOC_Os08g15545	-	-
		LOC_Os08g04520	-	-
		LOC_Os04g15760	LOC_Os04g15760.1	0.212072	0.636004	0.430859	0.399621	0.0969813	0.307025	1.20782	0.110111	0.279735	0.230336	0.104857	0.448818	0.213469	-	-	0.103367	0.204563	0.457894	0.0938898	-	cDNA|DEFL51 - Defensin and Defensin-like DEFL family, expressed	-	-	-	-	gi|38346026|emb|CAE01957.2|/0/OSJNBb0071D01.3 [Oryza sativa Japonica Group]
		LOC_Os04g15740	-	-
		LOC_Os04g31250	-	-
		LOC_Os11g47120	LOC_Os11g47120.1	-	-	-	0.109264	0.318198	-	-	-	0.305939	0.251913	-	0.122715	0.116733	0.110846	0.388518	-	-	0.250394	-	-	cDNA|DEFL48 - Defensin and Defensin-like DEFL family, expressed	K01648|1|0.0|742|zma:100273868|ATP citrate (pro-S)-lyase [EC:2.3.3.8]	-	GO:0004774//succinate-CoA ligase activity;GO:0032559	-	gi|347662498|sp|Q53JY8.2|ACLA1_ORYSJ/0/RecName: Full=ATP-citrate synthase subunit alpha chain protein 1; Short=ATP-citrate synthase A-1; AltName: Full=ATP-citrate lyase A-1; AltName: Full=Citrate cleavage enzyme A-1
		LOC_Os09g02160	-	-
		LOC_Os11g08230	-	-
		LOC_Os11g08170	-	-
		LOC_Os11g47269	-	-
		LOC_Os12g12230	-	-
		LOC_Os11g47019	-	-
		LOC_Os03g56682	LOC_Os03g56682.1	-	-	-	-	-	0.762571	-	-	-	-	-	-	-	-	-	-	-	-	-	-	cDNA|DEFL40 - Defensin and Defensin-like DEFL family	-	-	-	-	gi|108711362|gb|ABF99157.1|/1.4534e-34/hypothetical protein LOC_Os03g56682 [Oryza sativa Japonica Group]
		LOC_Os01g61360	-	-
		LOC_Os02g56870	LOC_Os02g56870.1	-	-	-	-	-	-	-	-	-	-	0.865779	-	-	-	-	0.853476	-	-	-	-	cDNA|DEFL38 - Defensin and Defensin-like DEFL family, expressed	-	GO:0031410//cytoplasmic vesicle	-	-	gi|125541592|gb|EAY87987.1|/4.62613e-25/hypothetical protein OsI_09410 [Oryza sativa Indica Group]
		LOC_Os01g10550	-	-
		LOC_Os11g42520	-	-
		LOC_Os11g08280	-	-
		LOC_Os11g08270	-	-
		LOC_Os11g08260	-	-
		LOC_Os11g08250	-	-
		LOC_Os12g41790	-	-
		LOC_Os11g08240	-	-
		LOC_Os11g08220	-	-
		LOC_Os06g45320	LOC_Os06g45320.1	-	-	0.914078	3.39123	-	-	1.86358	-	-	0.977328	-	1.90436	1.81152	0.860079	1.00487	-	-	0.971436	0.796759	-	cDNA|DEFL27 - Defensin and Defensin-like DEFL family	-	GO:0031410//cytoplasmic vesicle	-	-	gi|52075927|dbj|BAD45873.1|/7.41479e-31/hypothetical protein [Oryza sativa Japonica Group]
		LOC_Os11g42530	LOC_Os11g42530.1	-	-	-	-	-	-	-	-	0.813896	-	-	-	-	-	-	-	-	-	-	-	cDNA|DEFL25 - Defensin and Defensin-like DEFL family	-	GO:0031410//cytoplasmic vesicle	-	-	gi|125554043|gb|EAY99648.1|/1.5521e-36/hypothetical protein OsI_21627 [Oryza sativa Indica Group]
		LOC_Os06g48660	LOC_Os06g48660.1	-	0.147756	-	0.20889	0.0675919	-	0.229581	-	0.389927	0.160534	-	0.625614	0.0743895	0.0706377	0.165058	0.0720424	0.712861	-	0.130874	0.152971	cDNA|DEFL21 - Defensin and Defensin-like DEFL family, expressed	K03798|1|1e-61|236|rcu:RCOM_0340700|cell division protease FtsH [EC:3.4.24.-];K15078|2|8e-54|210|vvi:100250139|structure-specific endonuclease subunit SLX1 [EC:3.6.1.-];K15271|5|8e-49|194|rcu:RCOM_1095670|ATP-dependent DNA helicase HFM1/MER3 [EC:3.6.4.12]	-	-	-	gi|115469756|ref|NP_001058477.1|/0/Os06g0700100 [Oryza sativa Japonica Group]
		LOC_Os07g01700	-	-
		LOC_Os12g12220	-	-
		LOC_Os12g06760	-	-
		LOC_Os12g06750	LOC_Os12g06750.1	-	-	-	0.709793	-	-	0.780102	-	1.32495	-	0.744973	0.797173	0.758312	-	-	-	-	0.813295	-	-	cDNA|DEFL16 - Defensin and Defensin-like DEFL family	-	GO:0031410//cytoplasmic vesicle	-	-	gi|125535885|gb|EAY82373.1|/8.1095e-46/hypothetical protein OsI_37585 [Oryza sativa Indica Group]
		LOC_Os11g45360	-	-
		LOC_Os09g11790	-	-
		LOC_Os07g41290	LOC_Os07g41290.1	-	-	-	-	-	-	-	-	-	0.286047	-	-	-	-	-	-	-	-	-	-	cDNA|DEFL13 - Defensin and Defensin-like DEFL family, expressed	-	GO:0031410//cytoplasmic vesicle	-	-	gi|297725851|ref|NP_001175289.1|/6.41143e-42/Os07g0604100 [Oryza sativa Japonica Group]
		LOC_Os06g48690	-	-
		LOC_Os06g23060	-	-
		LOC_Os02g07550	-	-
		LOC_Os04g11130	-	-
		LOC_Os03g03810	LOC_Os03g03810.1	-	0.671154	4.09204	0.316281	0.307024	0.323994	-	-	-	0.364599	-	-	-	0.641717	0.374874	0.327239	-	0.362401	0.297236	0.694842	cDNA|DEF8 - Defensin and Defensin-like DEFL family, expressed	-	GO:0031410//cytoplasmic vesicle	-	GO:0006950//response to stress	gi|115450505|ref|NP_001048853.1|/1.87181e-36/Os03g0130300 [Oryza sativa Japonica Group]
		LOC_Os02g41904	-	-
		LOC_Os02g12060	-	-
		LOC_Os02g07600	-	-
		LOC_Os04g44130	LOC_Os04g44130.1	0.495826	-	-	-	-	-	-	-	-	-	-	-	-	-	-	-	-	-	-	-	cDNA|DEF12 - Defensin and Defensin-like DEFL family, expressed	-	GO:0031410//cytoplasmic vesicle	-	-	gi|21741846|emb|CAD41436.1|/3.7365e-38/OSJNBa0019D11.21 [Oryza sativa Japonica Group]
		LOC_Os01g70680	*LOC_Os01g70680.1	-	13.9217	29.5239	1.71146	-	-	32.6039	64.1339	2.66228	0.657641	-	11.5329	18.2845	-	-	0.590254	57.2376	62.7529	0.536137	2.50663	cDNA|DEF1 - Defensin and Defensin-like DEFL family, expressed	-	-	-	-	gi|297720723|ref|NP_001172723.1|/1.81637e-37/Os01g0932825 [Oryza sativa Japonica Group]
PR13(48)		LOC_Os07g24830	*LOC_Os07g24830.1	21.4653	120.812	272.116	96.9656	44.9123	2.55421	9.7436	25.3436	6.72295	4.1518	2.90776	17.4245	80.5072	17.9875	19.3738	4.01301	9.35994	94.2807	16.1425	9.12966	cDNA|thionin-like peptide, putative, expressed	-	GO:0031410//cytoplasmic vesicle	-	-	gi|115471783|ref|NP_001059490.1|/8.85196e-50/Os07g0429700 [Oryza sativa Japonica Group]
		LOC_Os07g25060	LOC_Os07g25060.1	-	-	-	1.40327	-	-	-	-	-	-	-	-	-	-	-	-	-	-	-	-	cDNA|thionin-like peptide, putative, expressed	-	GO:0031410//cytoplasmic vesicle	-	-	gi|34394237|dbj|BAC84689.1|/1.16721e-44/unknown protein [Oryza sativa Japonica Group]
		LOC_Os07g25050	-	-
		LOC_Os07g24820	LOC_Os07g24820.1	-	1.19938	1.82816	0.565205	-	-	-	-	-	-	-	-	-	-	-	-	-	-	-	-	cDNA|thionin-like peptide, putative, expressed	-	GO:0031410//cytoplasmic vesicle	-	-	gi|34394236|dbj|BAC84688.1|/1.63337e-46/unknown protein [Oryza sativa Japonica Group]
	Osthi4	LOC_Os06g31930	-	-
	Osthi8	LOC_Os06g32240	-	-
		LOC_Os06g32200	-	-
	Osthi7	LOC_Os06g32160	-	-
	Osthi6	LOC_Os06g32020	-	-
	Osthi5	LOC_Os06g31960	-	-
		LOC_Os01g51270	LOC_Os01g51270.1	-	-	-	0.622879	-	-	-	-	-	-	-	-	-	-	-	-	-	-	-	-	cDNA|THION44 - Plant thionin family protein precursor, putative, expressed	-	GO:0031410//cytoplasmic vesicle	-	-	gi|125527445|gb|EAY75559.1|/3.51724e-41/hypothetical protein OsI_03463 [Oryza sativa Indica Group]
		LOC_Os12g27020	-	-
		LOC_Os12g26980	-	-
		LOC_Os03g49310	-	-
		LOC_Os03g49300	-	-
		LOC_Os03g49280	-	-
		LOC_Os03g49270	LOC_Os03g49270.1	-	-	0.309469	-	-	-	-	-	-	-	-	-	-	-	-	-	-	-	-	0.945879	cDNA|THION36 - Plant thionin family protein precursor, expressed	-	GO:0031410//cytoplasmic vesicle	-	-	gi|115454781|ref|NP_001050991.1|/4.40654e-35/Os03g0699800 [Oryza sativa Japonica Group]
		LOC_Os09g11210	-	-
		LOC_Os12g26960	*LOC_Os12g26960.1	-	-	-	0.607385	2.65323	-	8.67815	2.00829	2.55102	0.350088	-	2.38755	0.648904	0.308088	1.79977	-	11.5039	-	0.285406	4.67031	cDNA|THION34 - Plant thionin family protein precursor, expressed	-	GO:0031410//cytoplasmic vesicle	-	-	gi|115488476|ref|NP_001066725.1|/6.46928e-22/Os12g0455000 [Oryza sativa Japonica Group]
		LOC_Os09g11200	-	-
		LOC_Os09g24350	LOC_Os09g24350.1	0.198128	-	0.201265	0.373347	2.89936	0.382451	-	0.205742	3.13611	0.645574	0.587777	-	0.199434	2.08313	8.18646	1.54513	0.573341	-	0.877166	12.9183	cDNA|THION32 - Plant thionin family protein precursor, expressed	-	GO:0031410//cytoplasmic vesicle	-	-	gi|115479103|ref|NP_001063145.1|/3.53661e-26/Os09g0409000 [Oryza sativa Japonica Group]
		LOC_Os11g15250	-	-
		LOC_Os03g64300	LOC_Os03g64300.1	4.8057	19.2164	12.114	6.59613	6.02323	3.14945	16.465	13.4309	8.92155	7.99046	6.62971	13.8746	13.9746	5.9544	6.02922	5.72579	16.997	19.2152	6.72429	8.04382	cDNA|THION30 - Plant thionin family protein precursor, expressed	K12662|1|4e-26|119|vvi:100243602|U4/U6 small nuclear ribonucleoprotein PRP4	-	-	-	gi|115456751|ref|NP_001051976.1|/0/Os03g0860900 [Oryza sativa Japonica Group]
	Osthi1	LOC_Os06g31890	-	-
		LOC_Os03g14300	*LOC_Os03g14300.1	2.84221	4.37118	2.22093	0.823966	0.999813	1.26609	2.71675	0.681101	0.769036	5.69906	3.67542	3.93296	3.52116	1.04487	1.95322	4.90196	1.89802	1.88823	2.32306	0.905093	cDNA|THION29 - Plant thionin family protein precursor, expressed	-	GO:0031410//cytoplasmic vesicle	-	-	gi|115451897|ref|NP_001049549.1|/1.75291e-82/Os03g0247200 [Oryza sativa Japonica Group]
		LOC_Os03g21880	LOC_Os03g21880.1	0.338024	-	-	-	-	-	-	-	-	-	-	-	-	-	0.377481	-	-	-	-	-	cDNA|THION28 - Plant thionin family protein precursor, expressed	-	GO:0031410//cytoplasmic vesicle	-	-	gi|125543784|gb|EAY89923.1|/2.11797e-24/hypothetical protein OsI_11471 [Oryza sativa Indica Group]
		LOC_Os01g41170	-	-
		LOC_Os03g08710	LOC_Os03g08710.1	1.0694	3.4744	2.44425	5.54165	3.42329	0.258036	3.87583	0.555249	1.88081	3.4845	0.528756	3.39484	2.96023	4.34417	4.47837	0.521242	2.83674	1.44312	5.4447	1.38347	cDNA|THION26 - Plant thionin family protein precursor, expressed	-	-	-	-	gi|115451195|ref|NP_001049198.1|/1.37621e-57/Os03g0185600 [Oryza sativa Japonica Group]
		LOC_Os03g08710	LOC_Os03g08710.2	-	0.679367	1.38071	1.2806	1.6575	0.437278	0.234576	0.470473	0.796821	2.46041	0.448026	0.958838	0.684071	2.16523	0.758922	0.220829	0.437022	0.978229	1.00291	1.17224	cDNA|THION26 - Plant thionin family protein precursor, expressed	-	-	-	-	gi|115451195|ref|NP_001049198.1|/1.83879e-57/Os03g0185600 [Oryza sativa Japonica Group]
		LOC_Os02g03520	-	-
		LOC_Os02g03480	-	-
		LOC_Os02g04190	-	-
		LOC_Os02g03800	-	-
		LOC_Os02g02650	LOC_Os02g02650.1	1.39329	-	-	-	-	-	-	-	-	-	-	-	-	-	-	-	-	-	-	-	cDNA|THION21 - Plant thionin family protein precursor, putative	-	-	-	-	gi|41053250|dbj|BAD07618.1|/6.31294e-38/hypothetical protein [Oryza sativa Japonica Group]
		LOC_Os02g02630	-	-
	Osthi3	LOC_Os06g31800	-	-
		LOC_Os01g41180	-	-
		LOC_Os01g41140	-	-
	Osthi10	LOC_Os06g32370	-	-
	Osthi12	LOC_Os06g32600	-	-
	Osthi11	LOC_Os06g32550	-	-
	Osthi9	LOC_Os06g32350	-	-
		LOC_Os06g32320	-	-
		LOC_Os06g32290	LOC_Os06g32290.1	-	-	-	0.880416	0.854648	-	-	-	-	1.01492	-	-	-	-	-	0.910921	-	-	-	-	cDNA|THION10 - Plant thionin family protein precursor	-	GO:0031410//cytoplasmic vesicle	-	-	gi|125555524|gb|EAZ01130.1|/2.41873e-13/hypothetical protein OsI_23158 [Oryza sativa Indica Group]
	Osthi2	LOC_Os06g31280	-	-
		LOC_Os04g11195	LOC_Os04g11195.1	12.3015	-	0.833084	27.8167	13.5013	3.95765	-	0.851616	10.0964	9.79802	2.43295	-	-	14.1097	4.57915	2.39837	-	1.77072	10.1662	10.1852	cDNA|gamma-thionin family domain containing protein, expressed	-	-	-	-	gi|116317843|emb|CAH65876.1|/3.16624e-29/OSIGBa0160I04.2 [Oryza sativa Indica Group]
		LOC_Os04g11165	-	-
		LOC_Os02g07628	-	-
		LOC_Os02g07624	-	-
PR14(63)		LOC_Os03g24300	LOC_Os03g24300.1	-	-	0.35511	-	-	-	-	0.181505	-	-	-	-	-	-	-	-	-	-	-	-	cDNA|LTPL1 - Protease inhibitor/seed storage/LTP family protein precursor, expressed	-	GO:0031410//cytoplasmic vesicle	-	-	gi|115453083|ref|NP_001050142.1|/4.66704e-49/Os03g0357500 [Oryza sativa Japonica Group]
		LOC_Os11g24070	LOC_Os11g24070.1	2.11474	1.3453	1.75763	1.63021	1.055	1.85551	0.796306	0.798548	1.85964	0.417612	1.52089	-	0.387031	0.183756	0.858761	0.93705	0.185443	0.415094	0.170227	0.994841	cDNA|LTPL10 - Protease inhibitor/seed storage/LTP family protein precursor, expressed	-	GO:0031410//cytoplasmic vesicle	GO:0005488//binding	GO:0051234//establishment of localization;GO:0010876	gi|115485277|ref|NP_001067782.1|/5.86933e-40/Os11g0427800 [Oryza sativa Japonica Group]
		LOC_Os07g07920	LOC_Os07g07920.1	-	-	-	-	0.178123	-	-	-	-	0.211526	-	-	-	-	0.434974	-	-	-	-	0.20156	cDNA|LTPL100 - Protease inhibitor/seed storage/LTP family protein precursor, expressed	-	GO:0031410//cytoplasmic vesicle	-	-	gi|297606808|ref|NP_001059014.2|/1.67549e-39/Os07g0175500 [Oryza sativa Japonica Group]
		LOC_Os01g62980	LOC_Os01g62980.1	0.168135	0.504236	-	-	0.153777	0.811386	-	0.174596	-	-	0.166266	0.355832	0.67697	0.321414	-	0.819514	-	0.363028	0.446626	0.174011	cDNA|LTPL101 - Protease inhibitor/seed storage/LTP family protein precursor, expressed	-	GO:0031410//cytoplasmic vesicle	GO:0016787//hydrolase activity;GO:0005488//binding	GO:0010876	gi|115441055|ref|NP_001044807.1|/2.14836e-52/Os01g0849000 [Oryza sativa Japonica Group]
		LOC_Os04g33920	LOC_Os04g33920.1	-	-	-	0.17035	0.661458	-	-	-	-	0.196375	-	-	-	-	-	0.176253	-	-	-	0.374245	cDNA|LTPL102 - Protease inhibitor/seed storage/LTP family protein precursor, expressed	-	GO:0031410//cytoplasmic vesicle	GO:0016787//hydrolase activity	GO:0010876	gi|115458320|ref|NP_001052760.1|/7.31597e-52/Os04g0415800 [Oryza sativa Japonica Group]
		LOC_Os04g33930	-	-
		LOC_Os05g06780	LOC_Os05g06780.1	5.82561	0.264713	0.806979	5.7383	5.81254	10.7342	0.274205	-	4.19145	1.72564	5.23714	0.280205	0.266546	9.11168	6.50564	8.51848	0.255426	1.71523	3.98597	5.48111	cDNA|LTPL104 - Protease inhibitor/seed storage/LTP family protein precursor, expressed	-	GO:0031410//cytoplasmic vesicle	-	-	gi|115462243|ref|NP_001054721.1|/2.12218e-29/Os05g0160300 [Oryza sativa Japonica Group]
		LOC_Os12g29160	LOC_Os12g29160.1	0.0819063	-	0.0832031	-	-	0.0790529	-	0.0850539	-	-	0.0809958	-	-	-	-	0.319379	0.0790065	-	-	-	cDNA|LTPL105 - Protease inhibitor/seed storage/LTP family protein precursor, putative, expressed	-	-	-	-	gi|77555414|gb|ABA98210.1|/9.70173e-30/retrotransposon protein, putative, Ty3-gypsy subclass [Oryza sativa Japonica Group]
		LOC_Os03g14630	LOC_Os03g14630.1	-	0.272128	0.829584	-	-	0.262735	1.12754	0.282679	0.478762	0.591324	-	-	0.548024	-	-	0.265366	0.26258	-	-	-	cDNA|LTPL106 - Protease inhibitor/seed storage/LTP family protein precursor, expressed	-	GO:0031410//cytoplasmic vesicle	-	-	gi|115451933|ref|NP_001049567.1|/2.52129e-40/Os03g0250400 [Oryza sativa Japonica Group]
		LOC_Os03g14642	*LOC_Os03g14642.1	1.96327	5.23365	0.886379	0.205529	1.3966	5.26354	10.8426	6.5692	0.767309	-	1.72573	0.230831	0.878314	-	-	12.3337	12.4147	2.59049	-	0.225765	cDNA|LTPL107 - Protease inhibitor/seed storage/LTP family protein precursor, expressed	-	-	-	-	gi|125585623|gb|EAZ26287.1|/5.91313e-38/hypothetical protein OsJ_10156 [Oryza sativa Japonica Group]
		LOC_Os03g14654	*LOC_Os03g14654.1	329.672	681.911	225.857	35.532	114.468	556.778	861.711	808.838	118.987	63.2408	304.902	66.6566	265.726	22.3804	16.6607	767.986	1161.47	591.238	85.4995	52.9699	cDNA|LTPL108 - Protease inhibitor/seed storage/LTP family protein precursor, expressed	-	GO:0043231//intracellular membrane-bounded organelle	-	-	gi|125543135|gb|EAY89274.1|/7.34873e-34/hypothetical protein OsI_10774 [Oryza sativa Indica Group]
		LOC_Os07g37385	-	-
	b1; OsLTP1	LOC_Os12g02310	*LOC_Os12g02310.1	11.0724	6.81154	12.9782	36.7537	10.2827	6.57642	3.52789	7.78322	28.4614	10.5459	8.42257	2.88408	8.23044	16.4448	17.5011	5.81201	3.77923	11.9535	15.6866	7.05195	cDNA|LTPL11 - Protease inhibitor/seed storage/LTP family protein precursor, expressed	-	GO:0031410//cytoplasmic vesicle	-	-	gi|115486998|ref|NP_001065986.1|/1.9813e-34/Os12g0115000 [Oryza sativa Japonica Group]
		LOC_Os12g02310	LOC_Os12g02310.2	-	0.156315	0.158842	1.03128	0.143014	-	-	-	0.275009	0.5095	0.154628	-	-	0.298917	-	0.152431	-	0.337619	-	-	cDNA|LTPL11 - Protease inhibitor/seed storage/LTP family protein precursor, expressed	-	GO:0031410//cytoplasmic vesicle	-	-	gi|115486998|ref|NP_001065986.1|/9.36233e-33/Os12g0115000 [Oryza sativa Japonica Group]
		LOC_Os12g28880	-	-
		LOC_Os12g29040	-	-
		LOC_Os02g44310	-	-
		LOC_Os02g44320	-	-
		LOC_Os03g01300	*LOC_Os03g01300.1	45.8177	364.25	372.59	238.791	1388.61	23.0418	443.984	306.005	112.178	248.033	29.0928	440.687	526.007	312.318	604.567	84.1574	338.911	158.804	331.175	1108.11	cDNA|LTPL114 - Protease inhibitor/seed storage/LTP family protein precursor, expressed	-	GO:0031410//cytoplasmic vesicle	-	-	gi|115450133|ref|NP_001048667.1|/1.11689e-53/Os03g0103200 [Oryza sativa Japonica Group]
		LOC_Os03g01320	*LOC_Os03g01320.1	1.24364	30.5479	12.6333	14.2283	58.3348	0.85737	65.1264	25.0908	10.3113	31.6461	0.351376	44.9317	18.2411	22.4155	36.3076	3.29064	40.4441	4.79502	30.9906	80.3524	cDNA|LTPL116 - Protease inhibitor/seed storage/LTP family protein precursor, expressed	-	GO:0031410//cytoplasmic vesicle	-	-	gi|115450135|ref|NP_001048668.1|/7.26857e-47/Os03g0103300 [Oryza sativa Japonica Group]
		LOC_Os03g14615	-	-
		LOC_Os03g50960	LOC_Os03g50960.1	4.36772	-	-	0.457245	1.10965	5.15235	-	-	0.853524	2.89904	12.9575	-	-	-	0.270976	8.98866	-	-	-	0.502264	cDNA|LTPL118 - Protease inhibitor/seed storage/LTP family protein precursor, expressed	-	GO:0031410//cytoplasmic vesicle	-	-	gi|115454979|ref|NP_001051090.1|/2.89921e-54/Os03g0718800 [Oryza sativa Japonica Group]
		LOC_Os03g58670	LOC_Os03g58670.1	-	0.42331	-	-	-	-	0.876977	-	0.372371	0.459919	-	-	0.426241	-	-	-	0.816917	-	-	-	cDNA|LTPL119 - Protease inhibitor/seed storage/LTP family protein precursor, expressed	-	GO:0031410//cytoplasmic vesicle	GO:0005488//binding	GO:0010876	gi|297601837|ref|NP_001051591.2|/8.01114e-29/Os03g0801200 [Oryza sativa Japonica Group]
	a15; nsLTP1; OsLTP2	LOC_Os12g02320	*LOC_Os12g02320.1	1060.42	829.231	671.637	976.153	518.613	723.647	356.66	335.238	897.442	416.793	957.729	494.547	544.014	841.025	669.088	860.989	463.632	334.174	495.216	301.449	cDNA|LTPL12 - Protease inhibitor/seed storage/LTP family protein precursor, expressed	-	GO:0031410//cytoplasmic vesicle	-	-	gi|108863933|gb|ABA91221.2|/2.01318e-28/Nonspecific lipid-transfer protein 1 precursor, putative, expressed [Oryza sativa Japonica Group]
		LOC_Os04g46810	LOC_Os04g46810.1	-	-	-	0.240323	-	-	-	-	-	-	-	-	-	-	-	-	-	-	-	-	cDNA|LTPL120 - Protease inhibitor/seed storage/LTP family protein precursor, expressed	-	GO:0031410//cytoplasmic vesicle	GO:0005488//binding	GO:0010876	gi|115459822|ref|NP_001053511.1|/2.08638e-59/Os04g0554500 [Oryza sativa Japonica Group]
		LOC_Os04g46820	-	-
		LOC_Os04g46830	LOC_Os04g46830.1	1.66836	-	-	3.92975	3.20438	1.12716	-	0.173247	1.3204	1.08722	0.494943	-	-	0.478396	-	-	-	-	-	0.518001	cDNA|LTPL122 - Protease inhibitor/seed storage/LTP family protein precursor, expressed	-	GO:0031410//cytoplasmic vesicle	-	-	gi|297603143|ref|NP_001053513.2|/8.76895e-62/Os04g0554800 [Oryza sativa Japonica Group]
		LOC_Os04g52250	*LOC_Os04g52250.1	79.8479	64.3937	21.5845	0.84293	24.1386	99.301	32.8882	29.2646	3.54031	36.4389	84.2685	18.934	14.1837	2.77917	12.7384	156.112	61.0558	18.834	5.34718	19.2129	cDNA|LTPL123 - Protease inhibitor/seed storage/LTP family protein precursor, expressed	-	-	-	GO:0010876	gi|115460488|ref|NP_001053844.1|/9.39323e-41/Os04g0612300 [Oryza sativa Japonica Group]
		LOC_Os04g52260	*LOC_Os04g52260.1	2965.28	189.166	441.054	2847.06	1051.64	2527.54	135.687	579.431	3178.88	358.173	3653.17	120.142	355.108	2428.92	756.071	2803.14	53.0161	319.673	1416.88	697.947	cDNA|LTPL124 - Protease inhibitor/seed storage/LTP family protein precursor, expressed	-	GO:0031410//cytoplasmic vesicle	-	GO:0010876	gi|125549693|gb|EAY95515.1|/9.87995e-35/hypothetical protein OsI_17361 [Oryza sativa Indica Group]
		LOC_Os04g55159	-	-
		LOC_Os04g55170	LOC_Os04g55170.1	-	-	-	-	-	0.694787	-	-	-	-	-	-	-	1.37613	-	-	-	-	-	-	cDNA|LTPL126 - Protease inhibitor/seed storage/LTP family protein precursor, expressed	-	GO:0044464//cell part	-	-	gi|297723509|ref|NP_001174118.1|/3.7464e-30/Os04g0644501 [Oryza sativa Japonica Group]
		LOC_Os06g01580	-	-
		LOC_Os06g07220	LOC_Os06g07220.1	-	-	-	-	-	-	-	-	-	0.195647	-	-	0.36264	-	-	-	0.173756	-	-	-	cDNA|LTPL128 - Protease inhibitor/seed storage/LTP family protein precursor, expressed	-	GO:0000502//proteasome complex;GO:0031410//cytoplasmic vesicle	GO:0004175//endopeptidase activity	GO:0010876;GO:0006508//proteolysis	gi|218201670|gb|EEC84097.1|/2.21223e-48/hypothetical protein OsI_30410 [Oryza sativa Indica Group]
		LOC_Os06g43600	LOC_Os06g43600.1	-	0.142031	-	-	-	-	-	-	0.12494	-	-	-	-	-	-	-	-	-	-	-	cDNA|LTPL129 - Protease inhibitor/seed storage/LTP family protein precursor, expressed	-	GO:0031410//cytoplasmic vesicle	-	GO:0010876	gi|115469158|ref|NP_001058178.1|/3.52653e-36/Os06g0643500 [Oryza sativa Japonica Group]
		LOC_Os08g27674	LOC_Os08g27674.1	-	0.0654206	-	-	0.0598541	-	-	0.0679572	0.0575482	-	-	-	0.0658735	-	-	0.0637951	0.0631254	0.0706499	0.0579461	-	cDNA|LTPL130 - Protease inhibitor/seed storage/LTP family protein precursor, putative, expressed	-	-	-	-	gi|77555763|gb|ABA98559.1|/0/transposon protein, putative, CACTA, En/Spm sub-class [Oryza sativa Japonica Group]
		LOC_Os08g38100	LOC_Os08g38100.1	0.349261	1.39658	0.886976	0.658136	0.479156	-	0.361664	0.362683	0.153565	0.18967	0.172689	0.554369	0.175781	0.166916	0.39003	0.170235	1.51603	-	0.154627	-	cDNA|LTPL131 - Protease inhibitor/seed storage/LTP family protein precursor, putative, expressed	K03037|1|4e-19|94.0|osa:4329887|26S proteasome regulatory subunit N7	GO:0031410//cytoplasmic vesicle	-	-	gi|125603822|gb|EAZ43147.1|/6.10604e-57/hypothetical protein OsJ_27738 [Oryza sativa Japonica Group]
		LOC_Os10g09920	-	-
		LOC_Os10g20830	-	-
		LOC_Os10g20840	-	-
		LOC_Os10g20880	LOC_Os10g20880.1	-	-	0.47691	-	-	-	-	-	-	-	-	-	-	-	-	-	-	-	-	-	cDNA|LTPL136 - Protease inhibitor/seed storage/LTP family protein precursor, putative, expressed	-	GO:0031410//cytoplasmic vesicle	GO:0005488//binding	GO:0010876	gi|78708306|gb|ABB47281.1|/1.78013e-72/Cortical cell delineating protein precursor, putative [Oryza sativa Japonica Group]
		LOC_Os10g20890	LOC_Os10g20890.1	0.284573	-	-	-	-	-	0.589359	-	-	0.618163	-	-	0.286449	-	0.317792	0.277411	-	-	-	-	cDNA|LTPL137 - Protease inhibitor/seed storage/LTP family protein precursor, expressed	-	GO:0031410//cytoplasmic vesicle	GO:0005488//binding	GO:0010876	gi|115481626|ref|NP_001064406.1|/2.83678e-62/Os10g0349900 [Oryza sativa Japonica Group]
		LOC_Os10g40420	-	-
		LOC_Os10g40430	LOC_Os10g40430.1	-	-	1.73411	-	-	-	-	-	-	-	-	-	-	-	-	-	-	-	-	-	cDNA|LTPL139 - Protease inhibitor/seed storage/LTP family protein precursor, expressed	-	GO:0031410//cytoplasmic vesicle	-	-	gi|115483314|ref|NP_001065327.1|/4.32242e-34/Os10g0551800 [Oryza sativa Japonica Group]
		LOC_Os12g02340	LOC_Os12g02340.1	39.3893	21.5171	7.4341	32.4477	16.7333	28.4609	18.7224	13.4108	25.3633	9.35118	28.309	23.2319	20.3661	46.4957	17.7872	26.2281	29.2747	16.0335	33.7339	13.5887	cDNA|LTPL14 - Protease inhibitor/seed storage/LTP family protein precursor, expressed	-	GO:0031410//cytoplasmic vesicle	GO:0005488//binding	GO:0010876;GO:0051234//establishment of localization;GO:0009725//response to hormone stimulus;GO:0000302//response to reactive oxygen species	gi|77553490|gb|ABA96286.1|/1.48304e-52/Nonspecific lipid-transfer protein 3 precursor, putative, expressed [Oryza sativa Japonica Group]
		LOC_Os10g40440	-	-
		LOC_Os10g40460	-	-
		LOC_Os10g40470	-	-
		LOC_Os10g40480	LOC_Os10g40480.1	15.3167	-	-	2.73694	7.48746	9.17572	0.27346	-	0.928903	3.44189	5.7452	0.279444	-	-	1.17963	6.17842	-	-	1.16916	1.36655	cDNA|LTPL143 - Protease inhibitor/seed storage/LTP family protein precursor, expressed	-	GO:0031410//cytoplasmic vesicle	GO:0005488//binding	GO:0010876	gi|297610888|ref|NP_001065330.2|/5.05657e-55/Os10g0552300 [Oryza sativa Japonica Group]
		LOC_Os10g40510	*LOC_Os10g40510.1	2.8618	1.90723	11.3862	1.12348	2.18119	3.22245	0.246952	30.4607	4.40403	-	6.36746	-	-	1.13974	0.798964	11.3915	1.38024	11.3282	1.68932	1.23409	cDNA|LTPL144 - Protease inhibitor/seed storage/LTP family protein precursor, expressed	-	GO:0031410//cytoplasmic vesicle	GO:0005488//binding	GO:0010876	gi|125575633|gb|EAZ16917.1|/4.07236e-35/hypothetical protein OsJ_32399 [Oryza sativa Japonica Group]
		LOC_Os10g40520	*LOC_Os10g40520.1	108.277	7.21606	22.5414	170.028	88.2721	122.825	11.0738	33.8702	135.653	3.77488	45.7374	4.24355	6.99691	113.459	59.1145	63.5916	10.8312	31.1715	142.036	10.5144	cDNA|LTPL145 - Protease inhibitor/seed storage/LTP family protein precursor, expressed	-	GO:0031410//cytoplasmic vesicle	GO:0005488//binding	GO:0010876	gi|115483326|ref|NP_001065333.1|/3.20634e-46/Os10g0552700 [Oryza sativa Japonica Group]
		LOC_Os10g40530	LOC_Os10g40530.1	-	-	-	-	-	-	-	-	0.224892	-	0.252899	-	-	-	-	-	-	0.552184	-	-	cDNA|LTPL146 - Protease inhibitor/seed storage/LTP family protein precursor, expressed	-	GO:0031410//cytoplasmic vesicle	GO:0005488//binding	GO:0010876	gi|115483328|ref|NP_001065334.1|/1.83626e-39/Os10g0552800 [Oryza sativa Japonica Group]
		LOC_Os10g40614	LOC_Os10g40614.1	-	-	0.212074	0.196699	-	0.201496	-	0.216792	-	-	-	-	0.210144	-	-	0.203514	-	-	-	-	cDNA|LTPL147 - Protease inhibitor/seed storage/LTP family protein precursor, expressed	-	GO:0031410//cytoplasmic vesicle	GO:0005488//binding	GO:0010876	gi|125532907|gb|EAY79472.1|/3.84646e-43/hypothetical protein OsI_34600 [Oryza sativa Indica Group]
		LOC_Os12g32960	LOC_Os12g32960.1	-	-	-	0.381513	-	-	0.419305	0.420485	0.35608	-	-	-	-	-	-	-	0.390588	-	0.358541	-	cDNA|LTPL148 - Protease inhibitor/seed storage/LTP family protein precursor, putative, expressed	-	GO:0043231//intracellular membrane-bounded organelle	-	-	gi|77556321|gb|ABA99117.1|/1.41449e-21/hypothetical protein LOC_Os12g32960 [Oryza sativa Japonica Group]
		LOC_Os01g49640	LOC_Os01g49640.1	0.260891	-	-	-	-	-	-	-	-	-	0.257991	-	-	0.249365	-	-	0.251654	-	-	-	cDNA|LTPL149 - Protease inhibitor/seed storage/LTP family protein precursor, expressed	-	GO:0031410//cytoplasmic vesicle	-	-	gi|125527329|gb|EAY75443.1|/5.54499e-49/hypothetical protein OsI_03343 [Oryza sativa Indica Group]
		LOC_Os03g44000	LOC_Os03g44000.1	0.235307	0.470458	-	-	0.215214	0.22711	0.730991	-	0.413845	0.766717	0.232691	0.248996	-	0.449824	0.262775	-	-	0.254032	0.208353	0.243531	cDNA|LTPL15 - Protease inhibitor/seed storage/LTP family protein precursor, expressed	-	GO:0031410//cytoplasmic vesicle	-	-	gi|115454293|ref|NP_001050747.1|/1.27705e-60/Os03g0641500 [Oryza sativa Japonica Group]
		LOC_Os01g49650	LOC_Os01g49650.1	-	-	-	0.393397	0.190942	0.604487	-	0.216792	0.367171	0.453497	0.206448	0.220914	-	-	0.466277	-	-	-	0.36971	0.432131	cDNA|LTPL150 - Protease inhibitor/seed storage/LTP family protein precursor, expressed	-	GO:0031410//cytoplasmic vesicle	-	-	gi|115439309|ref|NP_001043934.1|/3.8554e-35/Os01g0691300 [Oryza sativa Japonica Group]
	RLTP2; nsLTP2	LOC_Os03g02050	LOC_Os03g02050.1	0.239659	-	-	-	0.219194	-	-	-	-	-	-	-	-	-	0.267635	-	-	-	-	-	cDNA|LTPL151 - Protease inhibitor/seed storage/LTP family protein precursor, expressed	-	GO:0031410//cytoplasmic vesicle	GO:0005488//binding	GO:0051234//establishment of localization;GO:0010876	gi|125584660|gb|EAZ25324.1|/1.59073e-31/hypothetical protein OsJ_09135 [Oryza sativa Japonica Group]
		LOC_Os05g47700	*LOC_Os05g47700.1	7.14775	0.274822	-	23.5707	29.9211	9.02142	0.569353	4.85313	3.62627	1.49295	2.71857	0.290906	0.276725	42.3057	87.1891	9.11179	-	12.4652	31.8884	40.6866	cDNA|LTPL152 - Protease inhibitor/seed storage/LTP family protein precursor, expressed	-	GO:0031410//cytoplasmic vesicle	-	GO:0010876	gi|115465283|ref|NP_001056241.1|/4.68453e-31/Os05g0550300 [Oryza sativa Japonica Group]
		LOC_Os05g47730	-	-
		LOC_Os06g49190	*LOC_Os06g49190.1	-	3.28814	5.46759	0.281733	0.273487	-	-	-	0.262951	-	-	-	-	-	-	0.291495	-	-	-	0.309472	cDNA|LTPL154 - Protease inhibitor/seed storage/LTP family protein precursor, expressed	-	GO:0031410//cytoplasmic vesicle	-	-	gi|115469834|ref|NP_001058516.1|/2.24761e-34/Os06g0705400 [Oryza sativa Japonica Group]
		LOC_Os10g36070	LOC_Os10g36070.1	-	-	-	-	-	-	1.99274	0.666116	0.564086	-	-	0.678781	-	1.22625	1.43269	-	2.47502	2.07753	0.567987	0.663884	cDNA|LTPL155 - Protease inhibitor/seed storage/LTP family protein precursor, putative, expressed	-	GO:0031410//cytoplasmic vesicle	-	-	gi|31432937|gb|AAP54508.1|/1.05036e-40/Nonspecific lipid-transfer protein 2, putative [Oryza sativa Japonica Group]
		LOC_Os10g36090	*LOC_Os10g36090.1	-	-	-	-	5.86689	-	-	-	6.76904	5.57367	-	-	-	32.4957	80.2304	-	8.66255	-	8.5198	57.7579	cDNA|LTPL156 - Protease inhibitor/seed storage/LTP family protein precursor, putative, expressed	-	GO:0031410//cytoplasmic vesicle	-	-	gi|31432939|gb|AAP54510.1|/1.05036e-40/Nonspecific lipid-transfer protein 2, putative [Oryza sativa Japonica Group]
		LOC_Os10g36100	*LOC_Os10g36100.1	-	-	-	-	52.8401	0.738553	0.792387	1.19193	11.103	62.7491	0.756704	0.404864	0.770254	236.61	548.184	0.372976	45.0253	0.413051	101.295	334.998	cDNA|LTPL157 - Protease inhibitor/seed storage/LTP family protein precursor, expressed	-	GO:0031410//cytoplasmic vesicle	-	-	gi|115482824|ref|NP_001065005.1|/3.03865e-36/Os10g0504900 [Oryza sativa Japonica Group]
		LOC_Os10g36110	LOC_Os10g36110.1	-	-	-	-	0.79955	-	-	-	-	0.949488	-	-	-	1.11411	0.65083	-	-	-	0.516042	3.31743	cDNA|LTPL158 - Protease inhibitor/seed storage/LTP family protein precursor, expressed	-	GO:0031410//cytoplasmic vesicle	-	-	gi|125532570|gb|EAY79135.1|/4.34948e-36/hypothetical protein OsI_34242 [Oryza sativa Indica Group]
		LOC_Os10g36160	LOC_Os10g36160.1	-	-	-	-	-	-	-	-	-	1.7389	-	-	-	0.306058	0.715162	-	-	-	0.283525	2.98256	cDNA|LTPL159 - Protease inhibitor/seed storage/LTP family protein precursor, expressed	-	GO:0031410//cytoplasmic vesicle	-	GO:0051179//localization	gi|115482828|ref|NP_001065007.1|/1.59871e-36/Os10g0505500 [Oryza sativa Japonica Group]
		LOC_Os01g60740	*LOC_Os01g60740.1	0.733448	-	-	-	0.670818	1.94671	-	-	0.483731	0.398307	1.99456	0.194029	-	35.9286	24.9814	0.714987	-	-	15.424	24.6702	cDNA|LTPL16 - Protease inhibitor/seed storage/LTP family protein precursor, expressed	-	GO:0031410//cytoplasmic vesicle	GO:0005488//binding	GO:0051234//establishment of localization;GO:0010876	gi|115440749|ref|NP_001044654.1|/4.84311e-48/Os01g0822900 [Oryza sativa Japonica Group]
		LOC_Os10g36170	*LOC_Os10g36170.1	7.52587	8.50467	6.64784	7.09076	6.58395	11.0534	14.2309	11.5527	6.90578	4.97549	8.08935	3.11622	12.516	12.5102	4.75029	10.5262	23.3564	15.8962	12.7481	9.1435	cDNA|LTPL160 - Protease inhibitor/seed storage/LTP family protein precursor, expressed	-	GO:0031410//cytoplasmic vesicle	-	GO:0051234//establishment of localization;GO:0010876	gi|115482830|ref|NP_001065008.1|/2.88977e-27/Os10g0505700 [Oryza sativa Japonica Group]
		LOC_Os11g40520	-	-
		LOC_Os11g40530	-	-
		LOC_Os07g11630	LOC_Os07g11630.1	-	-	-	-	-	-	-	-	-	-	-	-	-	-	-	-	-	-	-	0.286548	cDNA|LTPL163 - Protease inhibitor/seed storage/LTP family protein precursor, expressed	-	GO:0031410//cytoplasmic vesicle	-	-	gi|115471185|ref|NP_001059191.1|/2.75399e-76/Os07g0216600 [Oryza sativa Japonica Group]
		LOC_Os07g11650	LOC_Os07g11650.1	-	-	-	-	-	-	-	-	-	0.265538	-	-	-	-	-	-	0.235827	-	-	-	cDNA|LTPL164 - Protease inhibitor/seed storage/LTP family protein precursor, expressed	-	GO:0031410//cytoplasmic vesicle	-	-	gi|115471187|ref|NP_001059192.1|/3.15391e-61/Os07g0216700 [Oryza sativa Japonica Group]
		LOC_Os07g12090	-	-
		LOC_Os07g11310	-	-
		LOC_Os07g12080	-	-
		LOC_Os05g40010	*LOC_Os05g40010.1	39.5036	34.6855	21.0563	64.533	25.5522	44.796	24.2639	12.0102	62.3442	62.4825	79.4657	37.1924	27.5172	78.101	29.5217	88.8789	27.6732	15.8913	73.2821	34.0443	cDNA|LTPL17 - Protease inhibitor/seed storage/LTP family protein precursor, expressed	-	GO:0031410//cytoplasmic vesicle	-	GO:0051234//establishment of localization	gi|297604659|ref|NP_001055844.2|/3.86817e-45/Os05g0477900 [Oryza sativa Japonica Group]
		LOC_Os08g15620	-	-
		LOC_Os01g12020	-	-
		LOC_Os07g46210	LOC_Os07g46210.1	0.142183	0.142135	0.433301	0.133962	0.260083	-	-	-	0.125032	0.154428	-	-	-	1.35901	0.476339	-	0.137149	0.153497	0.881272	-	cDNA|LTPL2 - Protease inhibitor/seed storage/LTP family protein precursor, expressed	-	GO:0031410//cytoplasmic vesicle	-	-	gi|222637598|gb|EEE67730.1|/3.90809e-27/hypothetical protein OsJ_25410 [Oryza sativa Japonica Group]
		LOC_Os06g06340	*LOC_Os06g06340.1	11.2231	-	0.518218	11.0549	6.53211	29.0497	0.528258	-	11.2151	-	10.0894	-	1.027	9.75208	1.13938	24.3677	-	0.550735	9.93753	1.58391	cDNA|LTPL20 - Protease inhibitor/seed storage/LTP family protein precursor, putative, expressed	-	GO:0031410//cytoplasmic vesicle	-	-	gi|52075978|dbj|BAD46431.1|/1.29644e-43/hypothetical protein [Oryza sativa Japonica Group]
		LOC_Os02g24720	*LOC_Os02g24720.1	9.48116	19.4826	23.5431	12.9032	13.4891	5.59219	26.7264	41.5699	14.359	0.572094	4.167	22.8523	15.3758	9.56576	16.4701	4.10779	29.9769	22.1772	5.59675	8.17711	cDNA|LTPL21 - Protease inhibitor/seed storage/LTP family protein precursor, expressed	-	GO:0031410//cytoplasmic vesicle	GO:0005488//binding	GO:0010876	gi|50251831|dbj|BAD27761.1|/8.25927e-38/putative nonspecific lipid transfer protein [Oryza sativa Japonica Group]
		LOC_Os11g02330	LOC_Os11g02330.2	-	-	-	-	-	0.259464	-	-	-	-	-	-	-	-	-	-	-	-	-	-	cDNA|LTPL22 - Protease inhibitor/seed storage/LTP family protein precursor, expressed	-	GO:0031410//cytoplasmic vesicle	GO:0005488//binding	GO:0051234//establishment of localization;GO:0010876	gi|115483837|ref|NP_001065580.1|/1.92481e-51/Os11g0114900 [Oryza sativa Japonica Group]
		LOC_Os12g02290	LOC_Os12g02290.1	0.938049	0.750189	0.19058	0.353526	1.20113	0.181074	1.16563	1.16892	1.15485	0.203767	0.185524	0.992619	0.377692	0.537965	1.46657	0.182888	1.80968	1.21523	0.16612	0.194167	cDNA|LTPL23 - Protease inhibitor/seed storage/LTP family protein precursor, expressed	-	GO:0031410//cytoplasmic vesicle	GO:0005488//binding	GO:0051234//establishment of localization;GO:0010876	gi|115486994|ref|NP_001065984.1|/1.00163e-50/Os12g0114500 [Oryza sativa Japonica Group]
		LOC_Os08g03690	LOC_Os08g03690.1	-	-	-	-	-	-	-	-	-	-	0.224536	-	-	-	-	-	-	-	-	-	cDNA|LTPL24 - Protease inhibitor/seed storage/LTP family protein precursor, expressed	-	GO:0031410//cytoplasmic vesicle	GO:0005488//binding	GO:0010876;GO:0051234//establishment of localization;GO:0009725//response to hormone stimulus;GO:0000302//response to reactive oxygen species	gi|125560041|gb|EAZ05489.1|/7.007e-54/hypothetical protein OsI_27706 [Oryza sativa Indica Group]
	LTP110	LOC_Os11g02350	LOC_Os11g02350.1	1.67917	-	0.426438	3.55969	0.383945	1.01292	-	0.435924	5.16815	-	1.24538	-	1.47895	1.00312	-	0.818452	-	0.453197	-	-	cDNA|LTPL25 - Protease inhibitor/seed storage/LTP family protein precursor, expressed	-	-	GO:0005488//binding	GO:0051234//establishment of localization;GO:0010876	gi|115483839|ref|NP_001065581.1|/1.76764e-40/Os11g0115100 [Oryza sativa Japonica Group]
	b21	LOC_Os12g02300	LOC_Os12g02300.1	1.67555	-	0.243154	1.8042	-	1.38615	-	0.248563	4.84128	-	0.473406	-	0.240941	0.22879	-	0.466679	-	0.258411	0.211946	-	cDNA|LTPL26 - Protease inhibitor/seed storage/LTP family protein precursor, expressed	-	-	GO:0005488//binding	GO:0051234//establishment of localization;GO:0010876	gi|115483839|ref|NP_001065581.1|/1.43542e-40/Os11g0115100 [Oryza sativa Japonica Group]
		LOC_Os07g27940	-	-
		LOC_Os03g59380	-	-
		LOC_Os01g58660	-	-
		LOC_Os08g27210	LOC_Os08g27210.1	-	0.243178	-	-	-	-	-	-	-	-	-	-	-	-	-	-	-	-	-	-	cDNA|LTPL3 - Protease inhibitor/seed storage/LTP family protein precursor, putative, expressed	-	-	-	-	gi|297608466|ref|NP_001061637.2|/6.96491e-24/Os08g0360700 [Oryza sativa Japonica Group]
		LOC_Os11g29420	-	-
		LOC_Os11g03870	-	-
		LOC_Os11g14880	-	-
		LOC_Os12g13960	-	-
		LOC_Os01g58650	-	-
		LOC_Os03g25350	-	-
		LOC_Os10g05720	LOC_Os10g05720.1	0.202041	-	-	0.19036	-	-	-	0.209806	0.355339	-	0.39959	-	-	0.579347	0.225626	-	-	-	0.178898	0.627308	cDNA|LTPL37 - Protease inhibitor/seed storage/LTP family protein precursor, expressed	-	GO:0031410//cytoplasmic vesicle	-	-	gi|115481138|ref|NP_001064162.1|/3.09544e-51/Os10g0148000 [Oryza sativa Japonica Group]
		LOC_Os01g68580	LOC_Os01g68580.1	-	-	-	-	-	-	-	0.326063	-	-	-	-	-	-	-	-	-	-	-	-	cDNA|LTPL38 - Protease inhibitor/seed storage/LTP family protein precursor, expressed	-	GO:0031410//cytoplasmic vesicle	GO:0004866//endopeptidase inhibitor activity	-	gi|115441795|ref|NP_001045177.1|/2.94952e-41/Os01g0914100 [Oryza sativa Japonica Group]
		LOC_Os01g68589	LOC_Os01g68589.1	-	0.157582	-	0.297042	-	0.304286	-	-	-	-	-	0.166805	-	-	0.176036	-	0.152054	0.170178	-	-	cDNA|LTPL39 - Protease inhibitor/seed storage/LTP family protein precursor, expressed	-	GO:0031410//cytoplasmic vesicle	-	-	gi|115441797|ref|NP_001045178.1|/4.57133e-40/Os01g0914300 [Oryza sativa Japonica Group]
		LOC_Os09g13930	LOC_Os09g13930.1	0.23907	-	-	-	0.218655	-	-	0.248257	0.630694	0.778977	-	-	-	0.228508	0.266976	-	-	-	-	-	cDNA|LTPL4 - Protease inhibitor/seed storage/LTP family protein precursor, expressed	-	-	-	-	gi|115478478|ref|NP_001062834.1|/4.04412e-59/Os09g0309600 [Oryza sativa Japonica Group]
		LOC_Os07g18990	*LOC_Os07g18990.1	4.39109	32.3447	20.1902	43.9852	16.91	3.12282	19.3847	12.9596	42.2723	5.52231	18.2833	28.3684	19.7738	38.2157	21.9375	17.3476	38.3436	15.7185	30.4909	9.08913	cDNA|LTPL40 - Protease inhibitor/seed storage/LTP family protein precursor, expressed	-	GO:0031410//cytoplasmic vesicle	-	-	gi|115471587|ref|NP_001059392.1|/3.3849e-32/Os07g0290200 [Oryza sativa Japonica Group]
		LOC_Os07g19000	LOC_Os07g19000.1	-	-	0.318453	-	-	-	-	-	-	-	-	-	-	-	-	-	-	0.338436	-	-	cDNA|LTPL41 - Protease inhibitor/seed storage/LTP family protein precursor, expressed	-	GO:0031410//cytoplasmic vesicle	-	GO:0010876	gi|125557997|gb|EAZ03533.1|/7.26492e-40/hypothetical protein OsI_25668 [Oryza sativa Indica Group]
		LOC_Os07g18750	LOC_Os07g18750.1	0.259844	-	0.263958	-	-	0.250792	-	0.26983	-	0.564446	0.513912	0.274961	-	38.9933	0.580352	1.01322	-	0.561043	29.4503	3.49604	cDNA|LTPL42 - Protease inhibitor/seed storage/LTP family protein precursor, expressed	-	GO:0031410//cytoplasmic vesicle	-	-	gi|115471577|ref|NP_001059387.1|/5.80988e-30/Os07g0287400 [Oryza sativa Japonica Group]
		LOC_Os02g08010	LOC_Os02g08010.1	3.76085	4.23954	5.28352	8.67005	7.3917	1.85353	4.88872	3.90537	6.68474	10.4291	3.16514	4.99571	5.23544	6.34809	5.8083	2.65213	4.70829	7.6883	7.58118	4.96888	cDNA|LTPL43 - Protease inhibitor/seed storage/LTP family protein precursor, putative, expressed	K01537|1|0.0|783|osa:4336912|Ca2+-transporting ATPase [EC:3.6.3.8]	GO:0031224//intrinsic to membrane	GO:0046873//metal ion transmembrane transporter activity;GO:0019829//cation-transporting ATPase activity;GO:0032559	GO:0009206;GO:0006816//calcium ion transport	gi|222622293|gb|EEE56425.1|/0/hypothetical protein OsJ_05593 [Oryza sativa Japonica Group]
		LOC_Os08g43290	LOC_Os08g43290.1	-	-	-	-	-	-	-	-	-	0.355991	-	-	-	-	0.366023	0.319514	-	-	-	0.678438	cDNA|LTPL44 - Protease inhibitor/seed storage/LTP family protein precursor, expressed	-	GO:0031410//cytoplasmic vesicle	-	-	gi|42408092|dbj|BAD09233.1|/6.22101e-30/putative osc4 protein [Oryza sativa Japonica Group]
		LOC_Os09g35700	LOC_Os09g35700.1	-	-	0.289079	0.268121	0.260273	-	0.29468	-	0.250246	0.309082	-	-	-	-	-	-	-	-	-	-	cDNA|LTPL45 - Protease inhibitor/seed storage/LTP family protein precursor, expressed	-	-	GO:0005319//lipid transporter activity	GO:0015914//phospholipid transport	gi|115480253|ref|NP_001063720.1|/1.85589e-29/Os09g0525500 [Oryza sativa Japonica Group]
		LOC_Os01g24590	-	-
		LOC_Os01g42210	*LOC_Os01g42210.1	2.3347	17.2127	10.0796	6.04922	2.40225	-	0.604403	-	-	-	0.288593	14.5143	5.28769	4.18417	6.19217	-	-	-	-	0.302037	cDNA|LTPL47 - Protease inhibitor/seed storage/LTP family protein precursor, putative, expressed	-	GO:0031410//cytoplasmic vesicle	-	-	gi|218188626|gb|EEC71053.1|/6.91192e-50/hypothetical protein OsI_02788 [Oryza sativa Indica Group]
		LOC_Os08g35665	LOC_Os08g35665.1	-	0.302647	-	-	-	-	-	-	-	-	-	-	-	-	-	-	0.292029	-	-	-	cDNA|LTPL48 - Protease inhibitor/seed storage/LTP family protein precursor, expressed	-	GO:0031410//cytoplasmic vesicle	-	-	gi|42408408|dbj|BAD09591.1|/4.00931e-52/hypothetical protein [Oryza sativa Japonica Group]
		LOC_Os06g34840	-	-
		LOC_Os02g49280	-	-
		LOC_Os03g26800	LOC_Os03g26800.1	0.925541	-	0.470097	0.436015	-	-	-	-	4.06948	2.51313	-	0.489692	-	2.65396	0.51679	0.902246	0.892774	0.999191	3.27809	3.83156	cDNA|LTPL51 - Protease inhibitor/seed storage/LTP family protein precursor, expressed	-	GO:0031410//cytoplasmic vesicle	-	-	gi|108708507|gb|ABF96302.1|/7.71628e-52/Protease inhibitor/seed storage/LTP family protein, expressed [Oryza sativa Japonica Group]
		LOC_Os03g26820	*LOC_Os03g26820.1	126.805	222.634	129.895	140.558	78.1628	126.501	158.012	126.367	191.533	219.899	122.234	138.016	142.228	168.055	122.33	200.483	162.814	105.145	102.279	126.164	cDNA|LTPL52 - Protease inhibitor/seed storage/LTP family protein precursor, expressed	-	GO:0031410//cytoplasmic vesicle	-	-	gi|115453303|ref|NP_001050252.1|/8.29409e-43/Os03g0385400 [Oryza sativa Japonica Group]
		LOC_Os02g18490	LOC_Os02g18490.1	-	-	-	0.22442	0.217851	-	-	-	0.418917	-	-	0.252047	-	0.227668	-	-	0.229758	-	-	-	cDNA|LTPL53 - Protease inhibitor/seed storage/LTP family protein precursor, expressed	-	GO:0031410//cytoplasmic vesicle	-	-	gi|108710720|gb|ABF98515.1|/1.14295e-29/AT hook motif family protein, expressed [Oryza sativa Japonica Group]
		LOC_Os07g14140	LOC_Os07g14140.1	-	1.4217	2.88938	-	-	-	1.71813	3.69207	-	-	-	0.250818	6.44195	-	-	-	2.74365	2.5589	-	-	cDNA|LTPL54 - Protease inhibitor/seed storage/LTP family protein precursor, putative, expressed	-	GO:0031410//cytoplasmic vesicle	-	-	gi|297725505|ref|NP_001175116.1|/7.35469e-77/Os07g0244900 [Oryza sativa Japonica Group]
		LOC_Os07g30590	*LOC_Os07g30590.1	-	0.241365	-	1.5924	10.1581	-	19.5016	0.752173	-	10.4896	0.238761	5.10983	-	6.00026	14.2904	-	22.3582	-	5.55851	18.4914	cDNA|LTPL55 - Protease inhibitor/seed storage/LTP family protein precursor, putative, expressed	-	-	-	-	gi|297725681|ref|NP_001175204.1|/1.27493e-57/Os07g0489000 [Oryza sativa Japonica Group]
		LOC_Os07g43290	LOC_Os07g43290.1	0.397472	0.39734	-	0.374492	-	0.191812	0.205794	-	0.524289	-	0.196527	0.420595	0.600136	0.379912	0.443869	0.968669	0.1917	0.643651	-	-	cDNA|LTPL56 - Protease inhibitor/seed storage/LTP family protein precursor, expressed	-	GO:0031410//cytoplasmic vesicle	-	-	gi|218200056|gb|EEC82483.1|/1.67163e-44/hypothetical protein OsI_26937 [Oryza sativa Indica Group]
		LOC_Os07g43290	LOC_Os07g43290.2	-	0.143288	-	-	-	-	-	-	-	-	-	-	0.144281	-	-	-	-	0.154742	-	-	cDNA|LTPL56 - Protease inhibitor/seed storage/LTP family protein precursor, expressed	-	GO:0031410//cytoplasmic vesicle	-	-	gi|218200056|gb|EEC82483.1|/1.67581e-38/hypothetical protein OsI_26937 [Oryza sativa Indica Group]
		LOC_Os11g02165	LOC_Os11g02165.1	1.79966	0.257009	2.08932	1.93785	0.705423	0.496276	1.59735	0.53395	2.4869	0.558473	1.01695	0.816154	1.29394	1.47442	0.861317	0.501248	1.48796	1.94287	0.910582	0.798242	cDNA|LTPL57 - Protease inhibitor/seed storage/LTP family protein precursor, expressed	-	-	-	GO:0010876	gi|77548368|gb|ABA91165.1|/7.2575e-81/expressed protein [Oryza sativa Japonica Group]
		LOC_Os12g02105	LOC_Os12g02105.1	0.261242	1.82808	2.12302	2.95365	0.955735	0.25214	0.811557	1.62769	2.29729	-	0.258337	1.10576	0.788889	1.2485	0.291736	0.763998	3.2759	0.28203	1.61922	0.540744	cDNA|LTPL58 - Protease inhibitor/seed storage/LTP family protein precursor, expressed	-	-	-	GO:0010876	gi|125533148|gb|EAY79696.1|/3.20302e-73/hypothetical protein OsI_34845 [Oryza sativa Indica Group]
		LOC_Os04g09520	-	-
		LOC_Os11g02379	*LOC_Os11g02379.1	14.3146	62.6221	49.8939	5.69177	3.60338	7.98535	135.175	74.8691	5.42781	2.42483	18.571	49.0553	60.8084	4.26785	3.66642	17.1549	101.342	119.943	4.18621	2.03875	cDNA|LTPL6 - Protease inhibitor/seed storage/LTP family protein precursor, expressed	-	GO:0043231//intracellular membrane-bounded organelle	-	-	gi|297727907|ref|NP_001176317.1|/5.42774e-54/Os11g0115532 [Oryza sativa Japonica Group]
		LOC_Os06g12440	LOC_Os06g12440.1	-	-	-	-	0.506458	-	-	-	-	0.300716	-	-	-	0.26464	-	-	-	-	-	-	cDNA|LTPL60 - Protease inhibitor/seed storage/LTP family protein precursor, putative, expressed	-	GO:0031410//cytoplasmic vesicle	-	-	gi|218197846|gb|EEC80273.1|/5.57489e-61/hypothetical protein OsI_22255 [Oryza sativa Indica Group]
		LOC_Os06g46780	LOC_Os06g46780.1	-	0.240767	-	-	-	-	0.249401	-	-	0.26159	-	-	-	-	0.268961	-	-	-	-	-	cDNA|LTPL61 - Protease inhibitor/seed storage/LTP family protein precursor, putative, expressed	-	GO:0031410//cytoplasmic vesicle	-	-	gi|297725191|ref|NP_001174959.1|/6.6077e-46/Os06g0682750 [Oryza sativa Japonica Group]
		LOC_Os06g46870	-	-
		LOC_Os07g29230	LOC_Os07g29230.1	0.236452	-	-	0.445563	0.865045	0.456429	-	-	2.0793	0.256816	0.233824	-	0.47602	0.226006	0.528107	0.230501	0.228081	-	2.30304	1.22358	cDNA|LTPL63 - Protease inhibitor/seed storage/LTP family protein precursor, putative, expressed	-	GO:0031410//cytoplasmic vesicle	-	-	gi|29027784|dbj|BAC65920.1|/5.30563e-75/hypothetical protein [Oryza sativa Japonica Group]
		LOC_Os07g39640	LOC_Os07g39640.1	-	-	-	0.218008	-	-	0.239603	-	-	-	-	-	-	-	-	-	-	-	-	0.239472	cDNA|LTPL64 - Protease inhibitor/seed storage/LTP family protein precursor, expressed	-	GO:0031410//cytoplasmic vesicle	-	-	gi|297725825|ref|NP_001175276.1|/4.52208e-69/Os07g0585250 [Oryza sativa Japonica Group]
		LOC_Os01g59870	LOC_Os01g59870.1	-	-	-	-	-	-	-	-	-	0.0948351	-	-	-	-	-	-	-	-	0.0773135	-	cDNA|LTPL65 - Protease inhibitor/seed storage/LTP family protein precursor, expressed	-	-	-	GO:0010876	gi|297720517|ref|NP_001172620.1|/1.68518e-60/Os01g0814150 [Oryza sativa Japonica Group]
		LOC_Os03g20760	LOC_Os03g20760.1	8.83471	5.15187	4.48729	11.0986	4.93796	10.4218	2.79536	5.86131	5.82676	4.79779	9.22186	4.93402	5.18754	10.5555	10.9622	14.8324	3.78752	6.88836	3.91136	5.33371	cDNA|LTPL66 - Protease inhibitor/seed storage/LTP family protein precursor, expressed	-	GO:0031410//cytoplasmic vesicle	-	GO:0010876	gi|115452751|ref|NP_001049976.1|/1.32816e-51/Os03g0323900 [Oryza sativa Japonica Group]
		LOC_Os05g41030	*LOC_Os05g41030.1	45.8285	13.9432	16.0087	81.5792	38.1047	41.9592	8.81595	15.9886	85.3794	60.0059	43.7069	13.6092	23.1564	83.7988	43.8958	41.32	9.26055	11.3422	41.381	36.7444	cDNA|LTPL67 - Protease inhibitor/seed storage/LTP family protein precursor, expressed	-	GO:0031410//cytoplasmic vesicle	GO:0004866//endopeptidase inhibitor activity	GO:0010876	gi|115464583|ref|NP_001055891.1|/8.60501e-53/Os05g0489200 [Oryza sativa Japonica Group]
	OsC6	LOC_Os11g37280	-	-
		LOC_Os03g09230	LOC_Os03g09230.1	11.4233	14.4423	4.26623	17.2522	16.44	11.1874	13.7425	6.9778	15.2157	16.0562	8.63833	8.35482	4.7347	24.0852	24.9506	10.3169	15.2319	3.98985	16.8084	21.0372	cDNA|LTPL69 - Protease inhibitor/seed storage/LTP family protein precursor, expressed	-	GO:0031225//anchored to membrane;GO:0031410//cytoplasmic vesicle	GO:0005488//binding	GO:0010876;GO:0051234//establishment of localization	gi|108706623|gb|ABF94418.1|/1.48778e-53/Protease inhibitor/seed storage/LTP family protein, expressed [Oryza sativa Japonica Group]
		LOC_Os03g09230	LOC_Os03g09230.2	0.179468	0.179408	0.364619	0.845459	0.656571	0.173216	0.743366	0.372729	0.315638	0.584772	0.177473	0.189908	-	0.514618	0.801669	0.174951	-	0.193749	1.11237	1.30018	cDNA|LTPL69 - Protease inhibitor/seed storage/LTP family protein precursor, expressed	-	GO:0031225//anchored to membrane;GO:0031410//cytoplasmic vesicle	GO:0005488//binding	GO:0010876;GO:0051234//establishment of localization	gi|108706623|gb|ABF94418.1|/1.17758e-65/Protease inhibitor/seed storage/LTP family protein, expressed [Oryza sativa Japonica Group]
	RLTP1	LOC_Os11g02369	*LOC_Os11g02369.1	189.464	337.438	442.445	566.82	209.635	145.555	193.937	390.097	638.669	159.066	132.442	79.503	259.215	234.693	337.433	120.476	237.373	295.643	276.228	132.414	cDNA|LTPL7 - Protease inhibitor/seed storage/LTP family protein precursor, expressed	-	GO:0031410//cytoplasmic vesicle	-	-	gi|115486998|ref|NP_001065986.1|/1.1325e-34/Os12g0115000 [Oryza sativa Japonica Group]
		LOC_Os06g23360	LOC_Os06g23360.1	0.170944	0.512662	0.520952	0.805306	0.625389	-	0.531046	0.887568	1.95421	0.557	-	1.98978	1.2045	0.653569	1.14539	-	0.494677	1.66092	1.51363	0.353838	cDNA|LTPL70 - Protease inhibitor/seed storage/LTP family protein precursor, expressed	-	-	-	-	gi|125555212|gb|EAZ00818.1|/3.57168e-60/hypothetical protein OsI_22848 [Oryza sativa Indica Group]
		LOC_Os03g46180	LOC_Os03g46180.1	-	-	-	-	-	0.154652	-	-	0.140905	-	-	-	-	-	-	-	-	-	-	-	cDNA|LTPL71 - Protease inhibitor/seed storage/LTP family protein precursor, expressed	-	-	-	-	gi|108710256|gb|ABF98051.1|/1.63177e-66/Protease inhibitor/seed storage/LTP family protein, expressed [Oryza sativa Japonica Group]
		LOC_Os03g46150	-	-
		LOC_Os03g57970	LOC_Os03g57970.1	-	-	-	-	-	-	-	-	-	-	-	-	-	-	0.254756	-	-	-	-	-	cDNA|LTPL73 - Protease inhibitor/seed storage/LTP family protein precursor, expressed	-	GO:0031224//intrinsic to membrane	GO:0005488//binding	GO:0051234//establishment of localization;GO:0010876	gi|115455867|ref|NP_001051534.1|/8.80524e-44/Os03g0793800 [Oryza sativa Japonica Group]
		LOC_Os03g57990	LOC_Os03g57990.1	-	-	0.525808	-	-	-	-	-	0.227587	-	0.255929	-	0.521024	0.494746	0.867051	-	-	-	-	-	cDNA|LTPL74 - Protease inhibitor/seed storage/LTP family protein precursor, expressed	-	GO:0031410//cytoplasmic vesicle	-	GO:0051179//localization	gi|115455871|ref|NP_001051536.1|/6.16429e-56/Os03g0794000 [Oryza sativa Japonica Group]
		LOC_Os07g07790	LOC_Os07g07790.1	-	-	0.199033	-	0.896002	-	-	-	-	0.212805	-	-	0.197222	-	1.31281	-	-	0.423045	-	0.811117	cDNA|LTPL75 - Protease inhibitor/seed storage/LTP family protein precursor, expressed	-	GO:0031410//cytoplasmic vesicle	GO:0005488//binding	GO:0051234//establishment of localization;GO:0010876	gi|125599289|gb|EAZ38865.1|/4.77134e-54/hypothetical protein OsJ_23282 [Oryza sativa Japonica Group]
		LOC_Os07g07860	-	-
		LOC_Os07g07870	LOC_Os07g07870.1	1.42391	0.711718	-	0.335396	0.97674	0.687152	0.737239	-	1.25215	2.31981	0.35202	0.753373	1.43329	0.680502	-	2.08211	-	0.384304	0.945604	2.57893	cDNA|LTPL77 - Protease inhibitor/seed storage/LTP family protein precursor, putative, expressed	-	-	GO:0005488//binding	GO:0051234//establishment of localization;GO:0010876	gi|115470823|ref|NP_001059010.1|/1.81584e-59/Os07g0175000 [Oryza sativa Japonica Group]
		LOC_Os07g07930	*LOC_Os07g07930.1	4.78925	1.19691	2.63525	42.6794	324.506	1.926	35.3352	23.4159	36.8509	652.165	0.394667	10.7692	4.01734	152.97	441.235	10.1155	58.5161	3.23147	151.78	556.796	cDNA|LTPL78 - Protease inhibitor/seed storage/LTP family protein precursor, expressed	-	GO:0031224//intrinsic to membrane	GO:0005488//binding	GO:0051234//establishment of localization;GO:0010876	gi|115470833|ref|NP_001059015.1|/1.18649e-58/Os07g0175600 [Oryza sativa Japonica Group]
		LOC_Os11g37320	-	-
		LOC_Os11g02400	LOC_Os11g02400.1	47.4195	5.80836	11.6142	42.7354	24.3422	33.1045	6.79298	16.933	37.0845	18.7285	25.763	6.34664	16.4138	48.9076	19.047	26.1277	8.85886	13.1523	36.843	17.2642	cDNA|LTPL8 - Protease inhibitor/seed storage/LTP family protein precursor, expressed	-	GO:0031410//cytoplasmic vesicle	GO:0005488//binding	GO:0010876;GO:0051234//establishment of localization;GO:0009725//response to hormone stimulus;GO:0000302//response to reactive oxygen species	gi|125533168|gb|EAY79716.1|/1.40402e-52/hypothetical protein OsI_34868 [Oryza sativa Indica Group]
		LOC_Os11g02400	LOC_Os11g02400.2	0.171246	0.171189	-	0.64538	-	-	0.177327	0.177826	0.301177	0.185994	0.169342	0.362415	0.172374	0.491041	-	0.333871	0.165183	0.554617	0.30326	0.177231	cDNA|LTPL8 - Protease inhibitor/seed storage/LTP family protein precursor, expressed	-	GO:0031410//cytoplasmic vesicle	GO:0005488//binding	GO:0010876;GO:0051234//establishment of localization;GO:0009725//response to hormone stimulus;GO:0000302//response to reactive oxygen species	gi|125533168|gb|EAY79716.1|/1.35503e-51/hypothetical protein OsI_34868 [Oryza sativa Indica Group]
		LOC_Os08g42040	LOC_Os08g42040.1	3.50039	6.81428	6.17588	10.5884	3.03299	1.60031	3.6247	2.67835	5.67027	4.00195	4.00802	4.28887	5.19246	7.21977	3.90899	2.69391	3.19875	1.19335	4.24133	4.00407	cDNA|LTPL80 - Protease inhibitor/seed storage/LTP family protein precursor, expressed	-	GO:0031225//anchored to membrane;GO:0031410//cytoplasmic vesicle	-	GO:0010876	gi|115477495|ref|NP_001062343.1|/1.10165e-60/Os08g0532800 [Oryza sativa Japonica Group]
		LOC_Os08g42040	LOC_Os08g42040.2	0.371988	0.929661	0.188939	0.525722	-	0.538543	0.385199	0.386283	0.981348	0.606037	-	0.196814	0.18722	1.42222	0.41541	-	0.717636	-	0.494067	0.577484	cDNA|LTPL80 - Protease inhibitor/seed storage/LTP family protein precursor, expressed	-	GO:0031225//anchored to membrane;GO:0031410//cytoplasmic vesicle	-	GO:0010876	gi|42761388|dbj|BAD11656.1|/8.28638e-61/lipid transfer protein-like [Oryza sativa Japonica Group]
		LOC_Os04g38840	LOC_Os04g38840.1	1.00059	-	0.254107	-	-	1.44859	-	-	-	0.543379	-	-	0.251795	0.956382	0.558692	1.21925	0.24129	0.270052	0.442986	0.258889	cDNA|LTPL81 - Protease inhibitor/seed storage/LTP family protein precursor, expressed	-	GO:0031410//cytoplasmic vesicle	-	-	gi|115458800|ref|NP_001053000.1|/3.1196e-66/Os04g0462200 [Oryza sativa Japonica Group]
		LOC_Os03g07100	*LOC_Os03g07100.1	-	6.28734	8.44998	6.11696	0.556681	-	7.98342	8.0059	6.60122	-	0.200629	4.72313	8.37309	6.98119	0.453135	0.197778	11.9378	9.63729	2.51503	-	cDNA|LTPL82 - Protease inhibitor/seed storage/LTP family protein precursor, expressed	-	-	GO:0005488//binding	GO:0051234//establishment of localization;GO:0010876	gi|218192157|gb|EEC74584.1|/5.19018e-75/hypothetical protein OsI_10163 [Oryza sativa Indica Group]
		LOC_Os03g58940	*LOC_Os03g58940.1	12.128	13.0687	14.0801	24.9313	11.5246	4.25655	4.24062	6.37884	11.0806	10.7775	9.65687	8.66684	15.2203	29.2065	18.117	3.68502	3.49441	5.95142	15.4806	11.8999	cDNA|LTPL83 - Protease inhibitor/seed storage/LTP family protein precursor, putative, expressed	-	GO:0031410//cytoplasmic vesicle	GO:0005488//binding	GO:0051234//establishment of localization;GO:0010876	gi|108711624|gb|ABF99419.1|/7.50013e-59/Protease inhibitor/seed storage/LTP family protein [Oryza sativa Japonica Group]
		LOC_Os07g09970	*LOC_Os07g09970.1	26.0567	49.0089	45.2918	132.935	212.367	25.7078	135.71	81.575	179.065	510.881	26.1488	102.529	59.451	358.087	252.616	23.5193	102.771	35.4232	290.536	423.688	cDNA|LTPL84 - Protease inhibitor/seed storage/LTP family protein precursor, expressed	-	GO:0031410//cytoplasmic vesicle	GO:0005488//binding	GO:0051234//establishment of localization;GO:0010876	gi|215701292|dbj|BAG92716.1|/1.29236e-63/unnamed protein product [Oryza sativa Japonica Group]
		LOC_Os06g47200	LOC_Os06g47200.1	0.493936	0.740657	0.501756	2.0942	2.03291	-	0.767216	-	2.8233	4.56004	0.488445	1.56801	0.49719	3.3048	3.30956	0.240752	0.952897	0.26662	1.53075	4.85639	cDNA|LTPL85 - Protease inhibitor/seed storage/LTP family protein precursor, expressed	-	GO:0031410//cytoplasmic vesicle	-	-	gi|125556533|gb|EAZ02139.1|/3.30664e-55/hypothetical protein OsI_24230 [Oryza sativa Indica Group]
		LOC_Os06g47200	LOC_Os06g47200.2	0.248229	0.248147	0.25216	0.467756	0.227033	-	-	-	0.218286	1.34804	-	-	-	0.474527	0.831616	-	0.239441	-	1.09898	1.54143	cDNA|LTPL85 - Protease inhibitor/seed storage/LTP family protein precursor, expressed	-	GO:0031410//cytoplasmic vesicle	-	-	gi|125556533|gb|EAZ02139.1|/6.1915e-54/hypothetical protein OsI_24230 [Oryza sativa Indica Group]
		LOC_Os06g47200	LOC_Os06g47200.3	0.319852	0.746074	0.324917	0.803627	1.36519	-	1.54565	0.332144	1.96889	3.35819	2.42494	1.46666	1.28784	1.3248	1.78594	0.51967	0.925585	0.230203	0.944048	3.75169	cDNA|LTPL85 - Protease inhibitor/seed storage/LTP family protein precursor, expressed	-	GO:0031410//cytoplasmic vesicle	-	GO:0010876	gi|115469602|ref|NP_001058400.1|/3.49877e-45/Os06g0686400 [Oryza sativa Japonica Group]
		LOC_Os06g49770	LOC_Os06g49770.1	-	-	-	-	-	-	-	-	-	-	0.221943	-	-	-	-	-	-	-	-	-	cDNA|LTPL86 - Protease inhibitor/seed storage/LTP family protein precursor, expressed	-	GO:0031410//cytoplasmic vesicle	-	-	gi|125556725|gb|EAZ02331.1|/1.58896e-48/hypothetical protein OsI_24434 [Oryza sativa Indica Group]
		LOC_Os06g49770	LOC_Os06g49770.2	-	-	-	-	-	-	-	-	-	-	-	-	-	-	-	0.121223	-	-	-	-	cDNA|LTPL86 - Protease inhibitor/seed storage/LTP family protein precursor, expressed	-	GO:0031410//cytoplasmic vesicle	-	-	gi|115469910|ref|NP_001058554.1|/3.42536e-46/Os06g0711900 [Oryza sativa Japonica Group]
		LOC_Os10g11370	LOC_Os10g11370.1	0.904859	-	-	-	0.331037	1.22267	-	-	0.477425	-	0.53688	-	-	-	-	0.705667	-	0.195373	0.640968	-	cDNA|LTPL87 - Protease inhibitor/seed storage/LTP family protein precursor, putative, expressed	-	GO:0044464//cell part	-	-	gi|110288755|gb|AAP52555.2|/3.32049e-129/Protease inhibitor/seed storage/LTP family protein [Oryza sativa Japonica Group]
		LOC_Os10g11730	-	-
		LOC_Os10g11750	-	-
		LOC_Os11g02424	*LOC_Os11g02424.1	6.06415	16.0102	13.7419	19.1917	46.2193	4.95244	10.7879	20.6677	11.349	7.93747	11.2247	13.3275	13.9299	39.5334	59.7327	11.0651	17.8483	7.21815	17.3477	32.346	cDNA|LTPL9 - Protease inhibitor/seed storage/LTP family protein precursor, expressed	K05283|1|4e-12|70.9|aly:ARALYDRAFT_354960|phosphatidylinositol glycan, class W [EC:2.3.-.-];K11982|2|2e-10|65.5|bdi:100833984|E3 ubiquitin-protein ligase RNF115/126 [EC:6.3.2.19];K15692|3|9e-10|63.2|smo:SELMODRAFT_66937|E3 ubiquitin-protein ligase RNF13 [EC:6.3.2.19]	GO:0031410//cytoplasmic vesicle	GO:0005488//binding	GO:0010876;GO:0051234//establishment of localization;GO:0009725//response to hormone stimulus;GO:0000302//response to reactive oxygen species	gi|125533171|gb|EAY79719.1|/2.99771e-71/hypothetical protein OsI_34871 [Oryza sativa Indica Group]
		LOC_Os11g02424	*LOC_Os11g02424.2	39.2082	14.8816	14.0573	37.1389	14.1907	29.7477	10.6387	14.5877	39.0881	4.32681	32.7595	8.65281	22.5825	28.8586	11.7072	26.1622	10.3146	26.9361	25.9914	4.33995	cDNA|LTPL9 - Protease inhibitor/seed storage/LTP family protein precursor, expressed	-	GO:0031410//cytoplasmic vesicle	GO:0005488//binding	GO:0010876;GO:0051234//establishment of localization;GO:0009725//response to hormone stimulus;GO:0000302//response to reactive oxygen species	gi|77553490|gb|ABA96286.1|/7.4494e-47/Nonspecific lipid-transfer protein 3 precursor, putative, expressed [Oryza sativa Japonica Group]
		LOC_Os03g43050	-	-
		LOC_Os03g44950	-	-
		LOC_Os03g45150	-	-
		LOC_Os03g46110	*LOC_Os03g46110.1	-	-	-	-	0.152589	-	-	-	-	5.25492	-	-	-	0.159465	0.558932	-	-	-	-	2.59	cDNA|LTPL94 - Protease inhibitor/seed storage/LTP family protein precursor, expressed	-	-	-	-	gi|115454471|ref|NP_001050836.1|/8.56547e-41/Os03g0663900 [Oryza sativa Japonica Group]
		LOC_Os03g47370	-	-
		LOC_Os08g43240	-	-
		LOC_Os11g34660	LOC_Os11g34660.1	0.961516	6.59106	4.04649	4.65905	1.50756	0.397723	3.69818	3.99387	2.29501	1.04432	0.679162	6.68612	3.59488	2.88841	2.14751	0.937315	4.10739	3.85553	3.04063	0.852962	cDNA|LTPL98 - Protease inhibitor/seed storage/LTP family protein precursor, expressed	K04733|1|6e-32|137|smo:SELMODRAFT_33807|interleukin-1 receptor-associated kinase 4 [EC:2.7.11.1];K13430|2|2e-31|135|zma:100283091|serine/threonine-protein kinase PBS1 [EC:2.7.11.1]	GO:0031410//cytoplasmic vesicle	GO:0004672//protein kinase activity;GO:0032559	GO:0006464//cellular protein modification process	gi|108864484|gb|ABA94162.2|/1.99216e-98/Protease inhibitor/seed storage/LTP family protein, expressed [Oryza sativa Japonica Group]
		LOC_Os03g57980	LOC_Os03g57980.1	-	-	-	0.218789	0.212386	-	-	0.241139	-	0.252214	0.229633	-	0.233745	-	0.518642	-	-	-	-	0.240331	cDNA|LTPL99 - Protease inhibitor/seed storage/LTP family protein precursor, expressed	-	GO:0031410//cytoplasmic vesicle	-	-	gi|28269452|gb|AAO37995.1|/8.13686e-71/expressed protein [Oryza sativa Japonica Group]
		LOC_Os10g20860	-	-
		LOC_Os08g27678	LOC_Os08g27678.1	-	-	-	0.465971	-	-	-	-	-	-	-	-	-	-	-	-	-	-	-	-	cDNA|protease inhibitor/seed storage/LTP family, putative, expressed	-	-	-	-	gi|38636847|dbj|BAD03087.1|/1.52052e-31/hypothetical protein [Oryza sativa Japonica Group]
	OsLTP5	LOC_Os11g02389	*LOC_Os11g02389.1	601.092	333.154	385.492	575.737	385.124	342.315	134.261	148.786	544.628	254.433	559.77	200.008	392.023	450.376	538.147	322.979	134.452	125.268	198.163	196.877	cDNA|protease inhibitor/seed storage/LTP family, putative, expressed	-	GO:0031410//cytoplasmic vesicle	-	-	gi|108863933|gb|ABA91221.2|/7.95042e-28/Nonspecific lipid-transfer protein 1 precursor, putative, expressed [Oryza sativa Japonica Group]
PR15(37)		LOC_Os01g50900	LOC_Os01g50900.1	0.866728	-	0.220113	0.204154	-	1.67307	-	-	0.190544	-	0.642819	0.229287	0.21811	-	-	-	0.209011	-	-	-	cDNA|Cupin domain containing protein, expressed	-	GO:0005576//extracellular region;GO:0031410//cytoplasmic vesicle	GO:0046914//transition metal ion binding	-	gi|75250245|sp|Q94JF3.1|GL12_ORYSJ/7.91671e-107/RecName: Full=Germin-like protein 1-2; Flags: Precursor
		LOC_Os03g48750	*LOC_Os03g48750.1	-	-	1.56234	-	3.69248	-	0.199076	-	3.21211	1.04403	-	-	0.193516	0.551267	4.2938	-	-	-	-	2.58659	cDNA|Cupin domain containing protein, expressed	-	GO:0005576//extracellular region;GO:0031410//cytoplasmic vesicle;GO:0030312//external encapsulating structure	GO:0046914//transition metal ion binding;GO:0016623	GO:0008152//metabolic process	gi|115454729|ref|NP_001050965.1|/5.01227e-124/Os03g0693700 [Oryza sativa Japonica Group]
		LOC_Os12g05880	*LOC_Os12g05880.1	-	0.176957	-	-	0.485701	-	0.183303	0.367638	0.46699	4.42201	-	0.374628	0.356365	0.507588	2.17447	-	0.170749	0.191102	0.156739	5.49609	cDNA|Cupin domain containing protein, expressed	-	GO:0005576//extracellular region;GO:0031410//cytoplasmic vesicle	GO:0046914//transition metal ion binding	-	gi|224493062|sp|Q2QXJ0.2|GL124_ORYSJ/3.11791e-123/RecName: Full=Putative germin-like protein 12-4; Flags: Precursor
		LOC_Os12g05860	*LOC_Os12g05860.1	0.642879	-	1.74149	0.60571	1.95994	-	-	0.890112	1.3191	13.9649	0.211911	1.1338	0.86282	1.02413	16.9908	-	-	0.46269	0.189746	27.2793	cDNA|Cupin domain containing protein, expressed	-	GO:0005576//extracellular region;GO:0031410//cytoplasmic vesicle	GO:0046914//transition metal ion binding	-	gi|115487404|ref|NP_001066189.1|/5.69818e-129/Os12g0154800 [Oryza sativa Japonica Group]
		LOC_Os12g05840	*LOC_Os12g05840.1	-	1.22586	2.28375	0.770248	5.23393	-	0.211636	0.84893	4.13367	22.6419	0.404212	2.16268	1.6458	0.976746	26.2471	-	1.57714	0.882566	0.542902	41.6697	cDNA|Cupin domain containing protein, expressed	-	GO:0005576//extracellular region;GO:0031410//cytoplasmic vesicle	GO:0046914//transition metal ion binding	-	gi|115487402|ref|NP_001066188.1|/5.5881e-130/Os12g0154700 [Oryza sativa Japonica Group]
		LOC_Os11g33110	LOC_Os11g33110.1	3.96185	0.698918	0.710219	2.85449	1.2789	2.02438	0.482653	1.21003	2.45925	2.78433	2.53505	-	0.938342	2.67305	1.56152	2.04466	0.224799	-	1.85719	1.92956	cDNA|Cupin domain containing protein, expressed	-	GO:0005576//extracellular region;GO:0031410//cytoplasmic vesicle	GO:0046914//transition metal ion binding	-	gi|297611951|ref|NP_001068028.2|/4.41337e-109/Os11g0537300 [Oryza sativa Japonica Group]
		LOC_Os09g39530	LOC_Os09g39530.1	-	-	-	-	0.17093	-	-	-	-	-	-	-	-	0.357264	-	-	0.180272	-	-	-	cDNA|Cupin domain containing protein, expressed	-	GO:0031410//cytoplasmic vesicle	GO:0046872//metal ion binding	-	gi|115480757|ref|NP_001063972.1|/3.21395e-89/Os09g0568700 [Oryza sativa Japonica Group]
		LOC_Os09g39510	LOC_Os09g39510.1	-	-	-	2.67729	0.173262	-	-	-	1.49928	0.205753	-	-	-	0.724277	-	-	-	-	1.34191	-	cDNA|Cupin domain containing protein, expressed	-	GO:0005576//extracellular region;GO:0031410//cytoplasmic vesicle	GO:0046914//transition metal ion binding	-	gi|115480755|ref|NP_001063971.1|/7.47745e-91/Os09g0568500 [Oryza sativa Japonica Group]
		LOC_Os09g37976	*LOC_Os09g37976.1	0.144294	0.144246	-	0.271903	1.18775	0.278534	0.896509	0.599356	9.89727	9.24652	0.428069	0.305376	1.01671	1.24127	6.28435	1.1253	9.74296	-	0.255531	8.36287	cDNA|cupin domain containing protein, expressed	-	-	-	-	gi|115480565|ref|NP_001063876.1|/9.01441e-178/Os09g0552600 [Oryza sativa Japonica Group]
		LOC_Os09g37967	LOC_Os09g37967.1	-	-	-	-	-	-	-	-	-	-	0.139277	-	-	-	-	-	0.407571	-	-	-	cDNA|cupin domain containing protein, expressed	-	-	-	-	gi|115480563|ref|NP_001063875.1|/2.89824e-179/Os09g0552500 [Oryza sativa Japonica Group]
		LOC_Os08g35760	*LOC_Os08g35760.1	147.265	19.833	8.52027	2.88747	61.9602	132.171	80.0054	55.6088	3.1205	8.58426	7.33721	5.63248	6.49442	4.00847	1.80126	116.042	76.2377	35.349	10.7116	1.33548	cDNA|Cupin domain containing protein, expressed	-	GO:0005576//extracellular region;GO:0031410//cytoplasmic vesicle	GO:0046914//transition metal ion binding;GO:0003824//catalytic activity	-	gi|115476760|ref|NP_001061976.1|/1.35385e-97/Os08g0460000 [Oryza sativa Japonica Group]
		LOC_Os08g35750	LOC_Os08g35750.1	-	-	-	-	-	-	-	-	-	-	0.196929	-	-	-	-	-	-	-	-	-	cDNA|Cupin domain containing protein, expressed	-	GO:0031410//cytoplasmic vesicle	GO:0046872//metal ion binding	-	gi|297726491|ref|NP_001175609.1|/3.76408e-105/Os08g0459700 [Oryza sativa Japonica Group]
		LOC_Os05g19670	LOC_Os05g19670.1	0.229744	-	-	-	-	0.22174	-	-	-	-	-	-	-	-	-	0.223962	-	-	-	0.237774	cDNA|Cupin domain containing protein, expressed	-	GO:0005576//extracellular region;GO:0031410//cytoplasmic vesicle	GO:0016209//antioxidant activity;GO:0046914//transition metal ion binding;GO:0004871//signal transducer activity;GO:0003824//catalytic activity	GO:0008152//metabolic process	gi|115462963|ref|NP_001055081.1|/8.46366e-116/Os05g0277500 [Oryza sativa Japonica Group]
		LOC_Os05g02520	-	-
		LOC_Os04g52720	LOC_Os04g52720.1	-	0.123208	0.1252	-	0.112725	-	-	-	-	0.535454	-	-	-	-	0.963451	-	-	-	-	0.255113	cDNA|Cupin domain containing protein, expressed	-	GO:0005576//extracellular region;GO:0031410//cytoplasmic vesicle	GO:0046914//transition metal ion binding	-	gi|75233024|sp|Q7XSN6.2|GL41_ORYSJ/2.51956e-113/RecName: Full=Germin-like protein 4-1; Flags: Precursor
		LOC_Os03g59010	-	-
		LOC_Os03g58980	*LOC_Os03g58980.1	14.9012	39.7234	65.3749	70.8089	59.2556	4.16872	31.979	37.4512	80.5214	35.8875	9.82371	34.2785	50.4328	36.1233	48.9572	8.21044	29.3722	24.247	41.8776	31.5146	cDNA|Cupin domain containing protein, expressed	-	GO:0005576//extracellular region;GO:0031410//cytoplasmic vesicle	GO:0046914//transition metal ion binding	-	gi|115456039|ref|NP_001051620.1|/1.60423e-107/Os03g0804500 [Oryza sativa Japonica Group]
		LOC_Os03g48780	LOC_Os03g48780.1	3.81105	2.72128	0.553056	1.02592	0.331964	7.00625	1.69131	0.942264	0.478762	0.985541	3.05084	0.192036	1.09605	0.693845	0.405326	8.49172	2.10064	0.979599	0.642763	0.563465	cDNA|Cupin domain containing protein, expressed	-	GO:0005576//extracellular region;GO:0031410//cytoplasmic vesicle;GO:0030312//external encapsulating structure	GO:0046914//transition metal ion binding;GO:0016623	GO:0008152//metabolic process	gi|115454735|ref|NP_001050968.1|/4.19211e-116/Os03g0694000 [Oryza sativa Japonica Group]
		LOC_Os03g48770	LOC_Os03g48770.1	-	-	-	-	-	-	-	-	0.198051	-	-	-	-	-	0.503017	-	-	-	-	0.466181	cDNA|Cupin domain containing protein, expressed	-	GO:0005576//extracellular region;GO:0031410//cytoplasmic vesicle;GO:0030312//external encapsulating structure	GO:0046914//transition metal ion binding;GO:0016623	GO:0008152//metabolic process	gi|115454733|ref|NP_001050967.1|/2.22834e-127/Os03g0693900 [Oryza sativa Japonica Group]
		LOC_Os02g32980	LOC_Os02g32980.1	84.8509	231.366	404.167	465.209	164.359	130	187.158	288.691	617.55	234.142	133.024	178.844	421.842	248.582	168.711	173.332	245.208	215.043	276.398	147.61	cDNA|Cupin domain containing protein, expressed	-	GO:0005576//extracellular region	GO:0046914//transition metal ion binding;GO:0016491//oxidoreductase activity	-	gi|115446491|ref|NP_001047025.1|/1.5526e-116/Os02g0532500 [Oryza sativa Japonica Group]
		LOC_Os01g74480	*LOC_Os01g74480.1	1.29576	3.49738	18.9543	4.6392	4.14789	0.625308	1.87848	13.4555	3.41836	0.28147	1.40949	2.87939	8.21707	1.98162	5.78805	0.378943	2.74974	9.93196	2.29467	2.27978	cDNA|cupin domain containing protein, expressed	-	-	-	-	gi|115442571|ref|NP_001045565.1|/0/Os01g0976200 [Oryza sativa Japonica Group]
		LOC_Os01g72300	LOC_Os01g72300.1	4.58325	0.509081	2.759	-	0.31051	3.76823	-	2.99665	0.298547	-	6.37879	0.179625	0.683474	0.486752	-	6.28814	0.982441	0.366515	0.601222	-	cDNA|Cupin domain containing protein, expressed	-	GO:0005576//extracellular region;GO:0031410//cytoplasmic vesicle	GO:0046914//transition metal ion binding	-	gi|115442275|ref|NP_001045417.1|/4.30956e-130/Os01g0952100 [Oryza sativa Japonica Group]
		LOC_Os01g18170	*LOC_Os01g18170.1	1.34147	11.4732	7.11635	7.58346	3.68075	0.431578	13.1193	13.3111	4.19431	3.88533	2.06353	2.20812	10.2023	2.56441	2.99611	0.290601	8.77027	10.2984	8.71058	3.08523	cDNA|Cupin domain containing protein, expressed	-	GO:0005576//extracellular region;GO:0031410//cytoplasmic vesicle	GO:0046914//transition metal ion binding	-	gi|115436024|ref|NP_001042770.1|/2.49936e-100/Os01g0284500 [Oryza sativa Japonica Group]
		LOC_Os01g14670	*LOC_Os01g14670.1	26.0089	4.56761	5.17702	9.93453	15.2693	39.8592	5.09535	8.75948	8.80862	3.43567	14.5977	2.41747	4.77613	7.72672	12.3637	20.3862	5.93299	7.77851	16.0274	14.7321	cDNA|Cupin domain containing protein, expressed	-	GO:0005576//extracellular region;GO:0031410//cytoplasmic vesicle	GO:0016209//antioxidant activity;GO:0046914//transition metal ion binding;GO:0004871//signal transducer activity;GO:0003824//catalytic activity	GO:0008152//metabolic process	gi|125525188|gb|EAY73302.1|/1.3282e-96/hypothetical protein OsI_01177 [Oryza sativa Indica Group]
		LOC_Os12g05870	*LOC_Os12g05870.1	0.563373	2.25274	2.00302	1.0616	3.60686	-	0.29169	0.877535	0.495415	34.5719	-	2.68266	1.70126	1.34621	38.3773	-	0.543427	2.12871	-	57.1402	cDNA|Cupin domain containing protein, expressed	-	GO:0005576//extracellular region;GO:0031410//cytoplasmic vesicle	GO:0046914//transition metal ion binding	-	gi|122248662|sp|Q2QXJ1.1|GL123_ORYSJ/1.05094e-128/RecName: Full=Putative germin-like protein 12-3; Flags: Precursor
		LOC_Os09g39520	LOC_Os09g39520.1	-	-	-	-	-	-	-	-	-	-	-	-	-	-	0.336514	-	-	-	-	-	cDNA|Cupin domain containing protein, expressed	-	GO:0031410//cytoplasmic vesicle	GO:0046872//metal ion binding	-	gi|75114455|sp|Q652Q0.1|GL92_ORYSJ/3.77865e-98/RecName: Full=Putative germin-like protein 9-2; Flags: Precursor
		LOC_Os09g37958	LOC_Os09g37958.1	0.397472	-	0.201882	0.187246	0.363531	0.191812	-	-	0.699052	1.07926	0.786106	-	0.200045	0.569868	1.10967	0.387467	2.4921	0.21455	0.703885	1.85114	cDNA|cupin domain containing protein, expressed	-	-	-	-	gi|115480561|ref|NP_001063874.1|/7.31697e-149/Os09g0552400 [Oryza sativa Japonica Group]
		LOC_Os03g58990	-	-
		LOC_Os03g48760	LOC_Os03g48760.1	-	-	-	-	4.89503	-	-	-	0.247707	13.1557	-	-	-	-	0.943704	0.274597	-	-	-	0.583063	cDNA|Cupin domain containing protein, expressed	-	GO:0005576//extracellular region;GO:0031410//cytoplasmic vesicle;GO:0030312//external encapsulating structure	GO:0046914//transition metal ion binding;GO:0016623	GO:0008152//metabolic process	gi|115454731|ref|NP_001050966.1|/1.05094e-128/Os03g0693800 [Oryza sativa Japonica Group]
		LOC_Os02g29020	-	-
		LOC_Os02g29000	*LOC_Os02g29000.1	0.298562	-	-	-	0.273067	-	-	-	-	5.83694	-	-	0.601058	-	4.66778	-	-	0.32232	-	8.03392	cDNA|Cupin domain containing protein, expressed	-	GO:0005576//extracellular region;GO:0031410//cytoplasmic vesicle	GO:0016209//antioxidant activity;GO:0046914//transition metal ion binding;GO:0004871//signal transducer activity;GO:0003824//catalytic activity	GO:0008152//metabolic process	gi|115446189|ref|NP_001046874.1|/8.70465e-119/Os02g0491600 [Oryza sativa Japonica Group]
		LOC_Os03g57960	LOC_Os03g57960.1	-	-	-	0.101737	0.197519	0.104218	0.223629	0.112129	0.0949545	0.469117	-	-	-	0.206419	0.84409	-	-	-	0.0956111	0.111754	cDNA|cupin domain containing protein, expressed	-	GO:0031410//cytoplasmic vesicle	-	-	gi|115455865|ref|NP_001051533.1|/0/Os03g0793700 [Oryza sativa Japonica Group]
		LOC_Os03g46100	LOC_Os03g46100.1	-	-	-	-	0.0904665	-	-	-	-	-	-	-	-	-	-	-	-	-	-	-	cDNA|cupin domain containing protein, expressed	-	-	-	GO:0006952//defense response	gi|108710244|gb|ABF98039.1|/0/Cupin family protein, expressed [Oryza sativa Japonica Group]
		LOC_Os03g44880	LOC_Os03g44880.1	0.387565	-	-	-	-	0.187031	-	-	-	-	0.383256	0.205056	-	-	-	-	-	-	-	-	cDNA|Cupin domain containing protein, expressed	-	GO:0005576//extracellular region;GO:0031410//cytoplasmic vesicle	GO:0046914//transition metal ion binding	-	gi|115454385|ref|NP_001050793.1|/2.55586e-112/Os03g0651800 [Oryza sativa Japonica Group]
		LOC_Os03g21790	-	-
		LOC_Os03g10110	LOC_Os03g10110.1	-	-	0.0661887	-	0.238373	0.0628872	-	-	0.171892	0.849224	-	-	-	0.124557	0.363815	-	-	-	-	0.134869	cDNA|cupin domain containing protein, expressed	K12178|1|4e-06|52.4|osa:4331948|COP9 signalosome complex subunit 4	-	-	-	gi|108706671|gb|ABF94466.1|/0/Cupin family protein, expressed [Oryza sativa Japonica Group]
		LOC_Os03g08150	LOC_Os03g08150.1	-	3.36449	1.92313	2.18008	0.961941	0.203022	1.0891	-	2.77465	0.913865	-	2.44846	-	4.62432	0.939618	-	0.811612	0.227089	1.30379	-	cDNA|Cupin domain containing protein, expressed	-	GO:0005576//extracellular region;GO:0031410//cytoplasmic vesicle	GO:0046914//transition metal ion binding	-	gi|75151715|sp|Q8H021.1|GL31_ORYSJ/1.51303e-116/RecName: Full=Germin-like protein 3-1; Flags: Precursor
PR16(12)	OsGLP8-1	LOC_Os08g08920	*LOC_Os08g08920.1	-	-	-	0.277464	1.07737	-	-	-	0.776901	13.4338	-	-	1.18572	0.844441	13.8124	-	1.13626	-	-	30.7831	cDNA|Cupin domain containing protein, expressed	-	GO:0031410//cytoplasmic vesicle	-	-	gi|115475117|ref|NP_001061155.1|/5.09411e-114/Os08g0188900 [Oryza sativa Japonica Group]
	OsGLP8-2	LOC_Os08g08960	LOC_Os08g08960.1	-	-	-	-	0.879163	-	-	0.199637	-	0.208806	-	-	-	0.735023	0.42938	-	0.74177	-	0.340455	1.39278	cDNA|Cupin domain containing protein, expressed	-	GO:0031410//cytoplasmic vesicle	-	-	gi|115475119|ref|NP_001061156.1|/5.19893e-113/Os08g0189100 [Oryza sativa Japonica Group]
	OsGLP8-3	LOC_Os08g08970	*LOC_Os08g08970.1	-	-	0.420087	0.389631	4.72784	-	0.214113	0.214716	13.0916	4.71613	-	-	-	18.5777	17.0871	0.201566	35.7014	-	2.74628	39.1614	cDNA|Cupin domain containing protein, expressed	-	GO:0005576//extracellular region;GO:0031410//cytoplasmic vesicle	GO:0046914//transition metal ion binding	-	gi|115475121|ref|NP_001061157.1|/1.66022e-118/Os08g0189200 [Oryza sativa Japonica Group]
	OsGLP8-4	LOC_Os08g08980	*LOC_Os08g08980.1	0.197725	0.395319	1.20513	1.11776	5.78691	-	-	1.02662	7.82433	4.08032	0.782108	-	0.398056	0.37798	24.2886	0.385497	4.76812	1.06729	0.350152	28.0351	cDNA|cupin domain containing protein, expressed	-	GO:0005576//extracellular region;GO:0031410//cytoplasmic vesicle	GO:0046914//transition metal ion binding	-	gi|115475123|ref|NP_001061158.1|/8.76702e-118/Os08g0189300 [Oryza sativa Japonica Group]
	OsGLP8-5	LOC_Os08g08990	*LOC_Os08g08990.1	0.914653	14.8582	15.0984	4.5243	5.0193	0.441394	5.9196	5.69881	9.65185	21.3586	0.678363	12.3402	12.4292	3.9341	25.7909	0.668723	12.5724	7.65263	2.42965	47.0944	cDNA|Cupin domain containing protein, expressed	-	GO:0005576//extracellular region;GO:0031410//cytoplasmic vesicle	GO:0046914//transition metal ion binding	-	gi|75225171|sp|Q6YZA6.1|GL85_ORYSJ/8.57012e-116/RecName: Full=Germin-like protein 8-5; Flags: Precursor
	OsGLP8-6	LOC_Os08g09000	*LOC_Os08g09000.1	-	5.59134	4.0584	0.94104	1.827	-	3.30962	4.14867	2.63492	6.72578	-	2.32516	3.61932	0.763729	9.14607	-	23.3149	8.84176	2.47626	21.9143	cDNA|Cupin domain containing protein, expressed	-	GO:0031410//cytoplasmic vesicle	-	-	gi|125560403|gb|EAZ05851.1|/9.22834e-120/hypothetical protein OsI_28086 [Oryza sativa Indica Group]
	OsGLP8-7	LOC_Os08g09010	*LOC_Os08g09010.1	6.90632	46.3556	39.0873	29.9323	44.7575	2.28539	49.8568	80.3234	48.2388	62.1521	5.07338	38.6285	94.5449	57.1477	52.2246	8.65606	182.724	79.2455	80.3715	131.722	cDNA|Cupin domain containing protein, expressed	-	GO:0005576//extracellular region;GO:0031410//cytoplasmic vesicle	GO:0046914//transition metal ion binding	-	gi|115475129|ref|NP_001061161.1|/1.44884e-128/Os08g0189600 [Oryza sativa Japonica Group]
	OsGLP8-8	LOC_Os08g09020	*LOC_Os08g09020.1	-	1.78986	2.42507	0.74975	4.00294	-	1.44203	2.6856	2.97401	12.5322	-	2.52615	4.60575	1.71136	9.99727	-	4.41361	4.51017	2.64227	26.9719	cDNA|Cupin domain containing protein, expressed	-	GO:0031410//cytoplasmic vesicle	-	-	gi|297608085|ref|NP_001061162.2|/7.08477e-128/Os08g0189700 [Oryza sativa Japonica Group]
	OsGLP8-9	LOC_Os08g09040	*LOC_Os08g09040.1	-	10.8374	9.43941	0.243196	5.90195	-	3.47472	4.28862	3.85871	17.9423	-	15.8418	9.35352	0.740148	21.0422	-	11.7021	4.17988	2.05697	55.2981	cDNA|Cupin domain containing protein, expressed	-	GO:0031410//cytoplasmic vesicle	-	-	gi|297726103|ref|NP_001175415.1|/2.08243e-128/Os08g0189850 [Oryza sativa Japonica Group]
	OsGLP8-10	LOC_Os08g09060	*LOC_Os08g09060.1	5.68671	336.217	366.823	82.6652	126.127	0.196021	304.949	328.585	74.6539	92.4264	3.81594	210.829	400.897	52.6077	116.577	3.56373	374.769	258.286	82.7231	156.385	cDNA|Cupin domain containing protein, expressed	-	GO:0031410//cytoplasmic vesicle	-	-	gi|115475133|ref|NP_001061163.1|/1.17726e-127/Os08g0189900 [Oryza sativa Japonica Group]
	OsGLP8-11	LOC_Os08g09080	LOC_Os08g09080.1	-	-	-	-	-	-	-	0.205115	0.173697	-	-	-	0.596477	-	-	-	-	-	-	-	cDNA|Cupin domain containing protein, expressed	-	GO:0005576//extracellular region;GO:0031410//cytoplasmic vesicle	GO:0046914//transition metal ion binding	-	gi|115475135|ref|NP_001061164.1|/8.76702e-118/Os08g0190100 [Oryza sativa Japonica Group]
	OsGLP8-11	LOC_Os08g09080	LOC_Os08g09080.2	-	8.69701	12.453	3.16699	1.44673	-	6.14241	14.9886	1.56487	1.71803	-	5.23069	23.8833	1.70091	2.42886	0.385497	10.8713	13.2345	2.45107	1.84172	cDNA|Cupin domain containing protein, expressed	-	GO:0005576//extracellular region;GO:0031410//cytoplasmic vesicle	GO:0046914//transition metal ion binding	-	gi|115475135|ref|NP_001061164.1|/3.55937e-119/Os08g0190100 [Oryza sativa Japonica Group]
	OsGLP8-12	LOC_Os08g13440	LOC_Os08g13440.1	0.575608	1.15083	2.53379	1.08466	0.350971	0.185185	0.397367	1.3947	-	0.416787	-	0.203031	2.51074	0.366786	0.857065	-	0.555229	1.24282	0.339783	0.397151	cDNA|cupin domain containing protein, expressed	-	GO:0005576//extracellular region;GO:0031410//cytoplasmic vesicle	GO:0046914//transition metal ion binding	-	gi|115475413|ref|NP_001061303.1|/1.73484e-116/Os08g0231400 [Oryza sativa Japonica Group]
	OsGLP8-12	LOC_Os08g13440	*LOC_Os08g13440.2	5.01833	83.3537	138.424	50.919	16.947	2.04917	32.1786	88.1892	25.6292	15.7227	6.10774	33.0871	94.0337	20.6624	27.805	4.51571	38.9114	69.8044	41.7005	13.9831	cDNA|cupin domain containing protein, expressed	-	GO:0005576//extracellular region;GO:0031410//cytoplasmic vesicle	GO:0046914//transition metal ion binding	-	gi|115475413|ref|NP_001061303.1|/2.39803e-118/Os08g0231400 [Oryza sativa Japonica Group]
	OsGLP8-12	LOC_Os08g13440	LOC_Os08g13440.3	-	0.206481	0.629461	0.389217	-	-	0.213885	-	-	-	-	-	0.415822	-	-	-	-	-	0.18289	0.213769	cDNA|cupin domain containing protein, expressed	-	GO:0005576//extracellular region;GO:0031410//cytoplasmic vesicle	GO:0046914//transition metal ion binding	-	gi|115475413|ref|NP_001061303.1|/7.00767e-101/Os08g0231400 [Oryza sativa Japonica Group]
Others(8)		LOC_Os12g33610	LOC_Os12g33610.1	683.811	180.068	148.373	567.134	615.335	674.364	144.687	179.616	652.123	1182.16	1333.21	103.793	130.374	1183.64	975.263	1503.42	196.293	136.008	867.932	1166.15	cDNA|phenylalanine ammonia-lyase, putative, expressed	K10775|1|0.0|966|sbi:SORBI_04g026520|phenylalanine ammonia-lyase [EC:4.3.1.24]	GO:0044424//intracellular part	GO:0016840	GO:0006558//L-phenylalanine metabolic process	gi|77555961|gb|ABA98757.1|/0/Phenylalanine ammonia-lyase, putative, expressed [Oryza sativa Japonica Group]
		LOC_Os11g48110	*LOC_Os11g48110.1	25.6009	8.13044	6.47809	14.1938	16.4834	23.4602	5.83797	7.19804	15.8483	34.1298	47.0682	4.69434	5.58187	27.5618	26.938	59.6435	9.9848	5.18838	29.7063	35.2957	cDNA|phenylalanine ammonia-lyase, putative, expressed	K10775|1|0.0|979|sbi:SORBI_04g026520|phenylalanine ammonia-lyase [EC:4.3.1.24]	GO:0044424//intracellular part	GO:0016841//ammonia-lyase activity	GO:0006558//L-phenylalanine metabolic process	gi|115486843|ref|NP_001068565.1|/0/Os11g0708900 [Oryza sativa Japonica Group]
		LOC_Os05g35290	*LOC_Os05g35290.1	85.6623	6.49209	40.0536	85.3716	266.65	77.5293	39.2285	67.358	225.443	302.715	10.7799	19.3072	89.2618	119.491	175.351	20.5751	39.8978	49.1607	164.296	302.535	cDNA|phenylalanine ammonia-lyase, putative, expressed	K10775|1|0.0|1315|osa:4338861|phenylalanine ammonia-lyase [EC:4.3.1.24]	GO:0044424//intracellular part	GO:0016841//ammonia-lyase activity	GO:0006558//L-phenylalanine metabolic process	gi|115464017|ref|NP_001055608.1|/0/Os05g0427400 [Oryza sativa Japonica Group]
	PR-pha	LOC_Os04g43800	*LOC_Os04g43800.1	124.352	1.97667	5.13317	7.45202	15.9414	108.357	2.65423	1.74912	2.83361	36.9072	35.7031	2.24734	6.48708	6.4399	10.8771	23.3448	1.6954	2.13467	12.5152	15.6135	cDNA|phenylalanine ammonia-lyase, putative, expressed	K10775|1|0.0|1341|osa:4336415|phenylalanine ammonia-lyase [EC:4.3.1.24]	GO:0044424//intracellular part	GO:0016841//ammonia-lyase activity	GO:0006558//L-phenylalanine metabolic process	gi|115459452|ref|NP_001053326.1|/0/Os04g0518400 [Oryza sativa Japonica Group]
		LOC_Os04g43760	LOC_Os04g43760.1	20.3271	5.47964	5.41358	11.6202	19.4269	19.6924	10.3274	6.48269	15.5989	13.1474	15.7346	7.25044	6.20728	11.1335	19.9793	17.6632	8.15141	4.27386	12.8081	13.4735	cDNA|phenylalanine ammonia-lyase, putative, expressed	K13064|1|0.0|1362|osa:4336413|phenylalanine/tyrosine ammonia-lyase [EC:4.3.1.25]	GO:0044424//intracellular part	GO:0016840	GO:0006558//L-phenylalanine metabolic process	gi|115459448|ref|NP_001053324.1|/0/Os04g0518100 [Oryza sativa Japonica Group]
		LOC_Os02g41680	*LOC_Os02g41680.1	21.3831	5.1333	8.64193	28.8121	162.976	22.3395	9.28555	15.042	17.9275	87.571	3.7137	4.46053	20.4439	56.9931	124.36	13.6724	13.7507	8.85324	94.8043	154.437	cDNA|phenylalanine ammonia-lyase, putative, expressed	K10775|1|0.0|1374|osa:4330040|phenylalanine ammonia-lyase [EC:4.3.1.24]	GO:0044424//intracellular part	GO:0016841//ammonia-lyase activity	GO:0006558//L-phenylalanine metabolic process	gi|115447409|ref|NP_001047484.1|/0/Os02g0627100 [Oryza sativa Japonica Group]
		LOC_Os02g41670	*LOC_Os02g41670.1	45.5117	1.87692	7.70538	20.2373	61.6139	80.4589	14.465	23.0065	57.457	78.3886	6.08989	8.82127	23.6618	36.6099	60.9724	10.6889	20.5014	15.7291	45.153	128.716	cDNA|phenylalanine ammonia-lyase, putative, expressed	K10775|1|0.0|1269|sbi:SORBI_04g026540|phenylalanine ammonia-lyase [EC:4.3.1.24]	GO:0044424//intracellular part	GO:0016841//ammonia-lyase activity	GO:0006558//L-phenylalanine metabolic process	gi|297599630|ref|NP_001047483.2|/0/Os02g0626600 [Oryza sativa Japonica Group]
		LOC_Os02g41650	LOC_Os02g41650.2	0.507919	-	0.0859934	1.27614	1.08394	0.490224	-	0.351625	0.669975	1.19527	0.167424	-	0.511266	0.24274	0.0945348	0.33009	0.326624	-	0.449738	1.22657	cDNA|phenylalanine ammonia-lyase, putative, expressed	K10775|1|0.0|1149|osa:4330036|phenylalanine ammonia-lyase [EC:4.3.1.24]	GO:0044424//intracellular part	GO:0016841//ammonia-lyase activity	GO:0006558//L-phenylalanine metabolic process	gi|115447405|ref|NP_001047482.1|/0/Os02g0626400 [Oryza sativa Japonica Group]
		LOC_Os02g41650	LOC_Os02g41650.3	0.410628	-	-	0.0644812	0.187782	0.462376	-	0.071068	0.541642	1.33798	0.135354	-	0.137778	0.130829	0.45856	0.533723	0.0660149	0.147768	0.302993	0.28332	cDNA|phenylalanine ammonia-lyase, putative, expressed	K10775|1|0.0|1387|osa:4330036|phenylalanine ammonia-lyase [EC:4.3.1.24]	GO:0044424//intracellular part	GO:0016841//ammonia-lyase activity	GO:0006558//L-phenylalanine metabolic process	gi|115447405|ref|NP_001047482.1|/0/Os02g0626400 [Oryza sativa Japonica Group]

## Sheet: Sheet2
Supplementary Table S15. List of 60 PR genes that showed significantly differential expression between the Pi21-RNAi line and Nip infection of two M. oryzae isolates. The IDs of the RK genes, log2 Ratio, the names of gene family and gene names are present in the table
0h
Gene	log2 Ratio(GUY-241-0h/GUY-Nip-0h)	log2 Ratio(TMC-241-0h/TMC-Nip-0h)	Gene Family	Gene name
LOC_Os03g58940.1	1.51059	1.38988	PR14
12h
Gene	log2 Ratio(GUY-241-12h/GUY-Nip-12h)	log2 Ratio(TMC-241-12h/TMC-Nip-12h)	Gene Family	Gene name
LOC_Os07g03710.1	-6.62933	-1.82062	PR1	OsPR1#074; PR-1a
LOC_Os07g03580.1	-5.72325	-5.78925	PR1	OsPR1#072
LOC_Os07g03467.1	-4.95772	-1.57496	PR1
LOC_Os07g03319.1	-4.29875	-2.82578	PR1
LOC_Os01g28500.1	-1.36203	-1.39249	PR1	OsPR1#12
LOC_Os01g71830.1	-6.92734	-4.178	PR2
LOC_Os05g33130.1	-3.75127	-3.51028	PR3	OsCHIT17; OsChia1b; RC7; Chi11; Cht-2
LOC_Os12g43490.1	-2.75127	-1.94277	PR5
LOC_Os12g43440.1	-1.21506	-1.07954	PR5
LOC_Os03g45960.1	-4.2866	-2.7304	PR5
LOC_Os01g03390.1	-2.09679	-1.71146	PR6	BBTI-7; RBBI2-3
LOC_Os03g52370.2	-2.18328	-1.35674	PR6
LOC_Os04g56930.2	-8.0091	-2.32585	PR8
LOC_Os11g47520.1	-2.18011	-4.32585	PR8
[truncated: 59 more rows]
